# Supplementary material for: A History of Repeated Alcohol Intoxication Promotes Cognitive Impairment and Gene Expression Signatures of Disease Progression in the 3xTg Mouse Model of Alzheimer’s Disease
Source: eNeuro. 2023 Jul 4;10(7):ENEURO.0456-22.2023. doi: 10.1523/ENEURO.0456-22.2023 (PMC10337838; doi:10.1523/ENEURO.0456-22.2023)
Supplement: Extended Data Figure 1-2 — Blood alcohol levels (mg/dl) of alcohol vapor-exposed mice in the study. Download Figure 1-2, XLSX file. [file enu-eN-MNT-0456-22-s13.xlsx]

## Sheet: Male & Female 3xTG
Blood alcohol levels (mg/dl)			Vapor Round
Mouse	Sex	Genotype	1	2	3	4	5	6
1	Male	3xTG	103.66	182.608	195.133	100.864	214.075
2	Male	3xTG	101.928	227.946	188.016	142.1	211.15
3	Male	3xTG	87.9888	158.279	140.043	132.064	219.118
4	Male	3xTG	87.564	136.546	146.373	229.064	267.252
5	Male	3xTG	89.5558	226.425	110.396	190.23	246.908
6	Male	B6129	90.826	137.588	164.914	187.477	191.463
7	Male	B6129	65.1459	221.642	129.474	220.769	216.943
8	Male	B6129	74.3431	179.565	186.787	193.959	169.493
9	Male	B6129	94.9237	248.689	269.196	218.098	259.804
10	Male	B6129	131.843	334.678	248.72	157.685	227.577
16	Male	3xTG	72.3301	212.96	203.359	215.908	212.717
17	Male	3xTG	60.4921	233.713	99.795	199.256	194.008
18	Male	3xTG	104.173	281.321	293.287	211.393	198.273
19	Male	3xTG	75.5163	188.71	216.967	230.334	301.971
20	Male	3xTG	90.9047	241.884	339.825	240.264	155.133
31	Male	B6129	73.2354	277.974	166.111	142.345	233.153
32	Male	B6129	86.2491	196.063	131.779	242.644	213.26
33	Male	B6129	76.0084	276.885	243.009	232.699	194.403
34	Male	B6129	63.3692	189.195	135.795	189.638	193.542
35	Male	B6129	114.119	361.833	175.456	249.108	167.061
41	Female	3xTG	62.4946	145.22	164.667	106.792	183.545	187.908
42	Female	3xTG	55.8513	158.242	172.229	123.484	238.262	195.789
43	Female	3xTG	47.1133	180.724	110.127	209.763	300.046	191.604
44	Female	3xTG	87.0144	166.835	179.71	261.201	317.925	240.137
45	Female	3xTG	91.809	201.436	160.718	125.604	177.539	211.807
61	Female	3xTG	88.3313	287.524	201.095	129.725	198.805	153.581
62	Female	3xTG	101.534	264.382	156.392	246.605	261.93	155.595
63	Female	3xTG	83.4806	148.537	127.47	183.503	215.531	114.402
64	Female	3xTG	78.1787	169.971	203.249	119.494	169.624	193.894
65	Female	3xTG	75.5106	214.057	163.383	108.447	331.453	198.207
66	Female	B6129	125.532	304.22	223.691	204.549	272.085	141.084
67	Female	B6129	103.495	135.97	128.479	130.441	169.592	117.666
68	Female	B6129	85.0162	162.788	145.155	111.733	180.059	175.652
69	Female	B6129	91.1084	309.915	194.707	241.027	225.323	234.774
70	Female	B6129	110.279		238.126	132.993	127.492	249.665
76	Female	B6129	93.902	221.06	164.255	124.847	206.579
77	Female	B6129	158.29	316.646	225.17	203.189	264.486	238.257
78	Female	B6129	79.8034	265.497	195.99	185.081	235.341	246.941
79	Female	B6129	64.5159	230.852	139.52	158.079	205.578	120.396
80	Female	B6129	81.6199	184.503	158.485	133.284	162.526	190.313
	Male	B6129	87.0063	242.411	185.124	203.442	206.67
		sem	6.93687	22.5133	16.2294	11.2324	9.19888
		3xTG	87.4112	209.039	193.319	189.148	222.06
		sem	4.5539	13.5529	24.2245	15.086	12.977
	Female	B6129	99.3562	236.828	181.358	162.522	204.906	190.527
		sem	8.50422	22.2837	12.4719	13.6897	14.5536	18.1845
		3xTG	77.1317	193.693	163.904	161.462	239.466	184.293
		sem	5.42239	15.4105	9.1513	18.6524	19.1078	11.0612

## Sheet: Replicate male only 3xTG
		Vapor Round
Mouse	Genotype	1	2	3	4	5
1	3xTG	92.2147	122.694	89.6606	84.812	124.371
2	3xTG	102.369	174.329	135.466	116.324	FD
3	3xTG	126.482	242.099	151.07	145.792	134.667
5	B6129	123.99	137.498	187.706	239.532	307.835
6	B6129	113.666	190.416	172.962	169.446	162.806
8	B6129	161.778	470.676	204.941	143.543	231.098
9	3xTG	109.759	143.125	96.6248	105.158	120.403
13	B6129	152.695	108.089	120.827	89.2858	109.346
14	B6129	138.117	125.496	120.979	151.525	176.452
15	B6129	134.164	264.607	200.963	185.698	264.468
18	3xTG	234.175	636.645	130.206	125.054	185.924
21	B6129	178.314	234.454	177.162	171.108	252.654
23	B6129	122.859	186.031	152.914	136.48	148.282
24	B6129	112.08	132.315	124.127	107.52	105.26
26	3xTG	121.743	184.249	114.31	126.332	136.374
29	B6129	115.878	159.688	126.174	80.0736	150.452
30	B6129	256.437	219.337	147.352	145.19	190.441
31	B6129	230.365	142.857	180.155	203.119	196.22
32	B6129	151.097	340.87	145.84	138.562	176.417
33	3xTG	212.693	205.817	101.717	184.114	127.589
38	B6129	163.591	212.049	202.161	262.744	130.526
39	B6129	176.379	335.602	238.684	361.756	330.546
40	B6129	157.631	193.426	258.413	347.669	162.593
42	3xTG	151.566	258.979	357.204	267.403	366.788
	B6129	155.565	215.838	172.585	183.328	193.462
	sem	10.1872	24.2446	10.4787	20.671	16.7122
	3xTG	143.875	245.992	147.032	144.374	170.874
	sem	18.5631	58.1162	30.9268	20.3929	33.698

## Sheet: Male 5xFAD
Mouse	Genotype	1	2	3
5	C57	282.19	144.566	194.354
6	C57	174.662	119.503	162.799
7	C57	108.212	107.081	163.122
8	C57	113.662	154.858	158.662
13	5xTG	114.244	141.395	146.804
14	5xTG	79.724	114.581	186.473
16	5xTG	126.89	123.213	154.994
21	C57	69.873	227.882	138.7
22	C57	94.496	179.779	164.438
23	C57	81.862	155.498	195.209
24	C57	42.093	191.286	123.617
25	5xTG	73.302	120.141	177.942
26	5xTG	105.99	292.798	164.386
27	5xTG	87.908	148.264	180.791
28	5xTG	63.185	118.432	168.539
33	5xTG	69.592	97.914	180.686
34	5xTG	70.444	138.684	162.92
35	5xTG	73.716	157.215	166.732
36	5xTG	95.319	95.656	148.373
43	5xTG	104.963	175.164	170.637
44	5xTG	116.147	141.716	148.891
45	5xTG	67.335	181.732	161.287
46	C57	110.036	136.671	190.621
47	C57	106.237	187.666	204.316
48	C57	85.138	84.863	209.874
49	C57	98.527	104.69	152.081
54	C57	76.719	194.889	219.032
55	C57	107.186	158.159	200.772
57	C57	101.983	157.458	145.654
58	5xTG	209.204	150.723	160.846
	C57BL/6J	110.192	153.657	174.883
	sem	14.3168	10.0809	7.47002
	5xFAD	97.1975	146.509	165.353
	sem	9.57634	12.2865	3.2163
