# Supplementary material for: A History of Repeated Alcohol Intoxication Promotes Cognitive Impairment and Gene Expression Signatures of Disease Progression in the 3xTg Mouse Model of Alzheimer’s Disease
Source: eNeuro. 2023 Jul 4;10(7):ENEURO.0456-22.2023. doi: 10.1523/ENEURO.0456-22.2023 (PMC10337838; doi:10.1523/ENEURO.0456-22.2023)
Supplement: Figure 4-1 — Table of genes significantly (adjusted p ≤ 0.05) differentially expressed in specific cell types in the contrast of 3xTg-AD mice with a history of repeated alcohol intoxication by exposure to alcohol vapor (ADvapor) versus WT mice not exposed to alcohol (ctrl) and not significantly in 3xTg-AD mice without alcohol exposure (AD) and WT mice with a history of alcohol intoxication (vapor) versus ctrl, according to DESeq2 analysis and subsequent filtering. Download Figure 4-1, XLS file. [file enu-eN-MNT-0456-22-s07.xls]

## Sheet: Astro
Gene	ADvaporVSctrl_log2FoldChange	ADvaporVSctrl_padj	ADVSctrl_log2FoldChange	ADVSctrl_padj	vaporVSctrl_log2FoldChange	vaporVSctrl_padj	ADvaporVSAD_log2FoldChange	ADvaporVSAD_padj	ADvaporVSvapor_log2FoldChange	ADvaporVSvapor_padj
C4b	1.68939	5.99271e-07	0.219013	0.999626	0.589064	0.705448	1.47038	5.73459e-05	1.10032	0.00722468
H2-K1	1.91866	8.06484e-06	1.16253	0.14806	0.905471		0.756128	0.370655	1.01318	0.109976
2810403D21Rik	1.18389	4.21612e-05	0.775894	0.122019	0.62699	0.363177	0.407996	0.689411	0.5569	0.354533
Ifi27	1.82183	5.04933e-05	0.733216	0.999626	0.127915	0.995954	1.08861	0.0760188	1.69391	0.000349908
Zfp58	2.03602	5.04933e-05	1.39318	0.101363	0.901333		0.642837	0.652081	1.13469	0.0829136
Gm26854	-1.95967	5.53773e-05	-0.715172	0.999626	0.127512		-1.2445	0.0785747	-2.08718	2.47204e-05
Glyctk	-1.33588	7.6364e-05	-0.727814	0.381016	-0.00452431	0.997457	-0.608064	0.468225	-1.33135	0.000173437
Bmpr1b	0.594574	0.000105343	0.326046	0.454987	0.161551	0.880418	0.268528	0.442449	0.433023	0.0265009
Xpnpep1	-0.772274	0.000113919	-0.241721	0.999626	-0.0531724	0.995919	-0.530553	0.0449724	-0.719102	0.000980828
Angpt1	1.19181	0.000113919	0.527993	0.97397	0.414448	0.783542	0.663814	0.152455	0.777359	0.0702387
Macrod2os1	-1.19076	0.000161101	-0.135863	0.999626	-0.667173	0.323148	-1.0549	0.00212895	-0.523587	0.707592
Gm14858	-0.929242	0.000161101	-0.149732	0.999626	-0.391759	0.680729	-0.77951	0.00518604	-0.537483	0.25005
Tifa	-1.18323	0.000530802	-0.557018	0.837009	-0.505352	0.685396	-0.626207	0.370655	-0.677874	0.351696
Cpq	0.848872	0.000732962	0.382121	0.999626	-0.0753301	0.991227	0.466751	0.280745	0.924202	0.000246196
Gm20713	-0.718036	0.000732962	0.0344549	0.999626	-0.213797	0.87987	-0.752491	0.000397956	-0.50424	0.0989702
Wdr17	-0.617122	0.000810912	0.179151	0.999626	-0.060068	0.98434	-0.796274	3.69919e-06	-0.557054	0.00577338
Cpne4	-1.42323	0.000859124	-0.817205	0.48114	-1.36037		-0.606023	0.730324	-0.0628575	0.999805
Gm38287	-1.32436	0.000949506	0.0923409	0.999626	-0.166692		-1.4167	0.000326019	-1.15767	0.012103
Eml5	-0.834504	0.00123232	-0.354024	0.999626	-0.655182	0.0992451	-0.48048	0.310675	-0.179322	0.999805
Oasl2	5.52047	0.00123232	2.53234	0.999626	0.275974		2.98813	0.158421	5.24449	0.00265968
Gbp6	5.58335	0.00123232	4.64556	0.0545675	2.01373		0.937783	0.962983	3.56962	0.0896111
Ddx60	4.45526	0.00137508	1.90208	0.999626	0.466523		2.55318	0.208375	3.98874	0.00738603
B2m	1.32273	0.00165764	0.557959	0.999626	0.111885		0.764772	0.230764	1.21085	0.00747939
Cfap46	-2.38673	0.00168012	-1.25646	0.576494	-1.29897		-1.13027	0.678886	-1.08777	0.839259
Kcnab1	-0.908452	0.00199758	-0.319965	0.999626	-0.330607	0.796305	-0.588486	0.19584	-0.577844	0.318468
Purb	-0.678088	0.00220465	-0.288629	0.999626	-0.404899	0.429112	-0.389459	0.353643	-0.27319	0.879122
Smim4	-0.675837	0.00224998	-0.0376345	0.999626	-0.392403	0.454837	-0.638203	0.00633919	-0.283435	0.877757
Ifit3	2.97938	0.00229141	0.450249	0.999626	1.07505		2.52913	0.0139588	1.90433	0.16943
4930517O19Rik	-0.733304	0.00234208	0.0582587	0.999626	-0.378106	0.658304	-0.791563	0.000898053	-0.355198	0.730109
Greb1	1.07963	0.00234694	0.933245	0.0505508	0.657803	0.429112	0.14638	1	0.421822	0.877757
Gsk3a	-1.13641	0.00243156	-0.592002	0.828537	-0.310366		-0.544407	0.664759	-0.826044	0.158333
Gm4951	7.5474	0.00248069	4.37115	0.72368	0		3.17624	0.563291	7.5792	0.00376504
Lgals3bp	1.95602	0.00268206	0.724924	0.999626	0.183012		1.23109	0.162208	1.77301	0.012103
Gm48678	-0.707225	0.00294089	0.136877	0.999626	-0.227876	0.880418	-0.844102	0.000220484	-0.47935	0.247467
Rasa2	0.568195	0.00294089	0.149968	0.999626	0.226681	0.783542	0.418227	0.0953115	0.341514	0.390699
Rsad2	2.48979	0.00294089	0.839748	0.999626	0.660384		1.65005	0.0970658	1.82941	0.0741422
Cmss1	-3.44505	0.00319769	-1.10076	0.999626	-3.03515	0.0701853	-2.34429	0.179405	-0.409901	0.999805
Sgip1	0.468632	0.00415858	0.159085	0.999626	0.127088	0.920764	0.309546	0.211906	0.341544	0.162769
Egfros	-0.790044	0.00432802	0.132428	0.999626	-0.237041	0.905398	-0.922472	0.000397956	-0.553003	0.245245
1810034E14Rik	-1.0837	0.00450351	-0.380228	0.999626	-0.220817		-0.703469	0.278715	-0.86288	0.104114
H2-D1	1.9146	0.00450351	0.989288	0.999626	0.334379		0.925313	0.572571	1.58022	0.0562277
Ifitm3	2.36012	0.00475848	0.537839	0.999626	0.231779		1.82228	0.0475494	2.12834	0.0189441
Trim43b	-5.08972	0.0053249	-4.20549	0.137894	0.0341056		-0.884227		-5.12383	0.00742485
Sox6	0.538721	0.00579555	0.384535	0.381016	0.276994	0.697818	0.154186	0.977936	0.261726	0.776937
Slc1a3	0.459677	0.00592119	0.206355	0.999626	0.155602	0.880418	0.253322	0.524856	0.304075	0.338535
Dpp6	-1.32981	0.00601699	-0.727657	0.907267	-0.739053	0.63704	-0.602156	0.779629	-0.590759	0.877757
Filip1l	-0.998747	0.00645118	0.00610711	0.999626	-0.552913	0.654248	-1.00485	0.00754893	-0.445834	0.877757
Gm38398	-2.73061	0.00670708	-1.35653	0.710628	-0.0339265		-1.37408	0.743156	-2.69669	0.012103
Gm50232	-0.761106	0.00689119	-0.0588121	0.999626	-0.482851	0.436925	-0.702294	0.0232809	-0.278255	0.987574
4930556N13Rik	-0.905343	0.0069652	-0.0556242	0.999626	-0.295179		-0.849719	0.019241	-0.610165	0.354533
Frmd4a	0.633724	0.00711617	0.362934	0.880847	0.240047	0.836315	0.270791	0.819402	0.393678	0.472808
1810062O18Rik	-0.872345	0.00733218	-0.0899399	0.999626	-0.481778	0.660594	-0.782405	0.0349161	-0.390566	0.877757
Gm31224	-0.835025	0.00772726	0.133695	0.999626	-0.127316	0.972488	-0.96872	0.0010187	-0.707709	0.0819934
6530409C15Rik	-0.726086	0.00804473	-0.0013484	0.999626	-0.513515	0.344579	-0.724738	0.0102969	-0.212571	0.999805
Bst2	5.13483	0.00811886	3.1651	0.769108	2.00461		1.96973	0.69787	3.13022	0.208098
Gm46124	-1.00061	0.00822487	0.148854	0.999626	-0.398051	0.803191	-1.14947	0.00121055	-0.60256	0.59949
Abhd14b	0.829348	0.00827579	0.600167	0.437332	-0.255789	0.920764	0.229181	0.980346	1.08514	0.000253199
Pxmp2	1.24745	0.00893292	0.873164	0.531439	0.810189		0.37429	0.960934	0.437265	0.956573
Gm27153	-2.46118	0.00913991	-1.26628	0.96595	-0.971924		-1.1949	0.772436	-1.48926	0.60925
Nefm	-1.38467	0.00947114	-0.751296	0.9732	-0.629092		-0.633373	0.816367	-0.755578	0.725009
Cacna2d1	-0.643775	0.00950954	-0.412552	0.679924	-0.283605	0.783542	-0.231223	0.949258	-0.36017	0.695966
1700111E14Rik	-0.856356	0.00950954	-0.372715	0.999626	-0.251245	0.919125	-0.483641	0.57253	-0.605111	0.327549
9030025P20Rik	-1.17338	0.00950954	-0.723799	0.710628	-0.937133		-0.449585	0.931685	-0.236251	0.999805
Pakap	-1.60555	0.00950954	-0.673764	0.999626	-1.11801		-0.931787	0.561941	-0.487536	0.999805
Cthrc1	1.86205	0.00951205	1.4343	0.362984	-0.354739		0.42775	0.999358	2.21679	0.00315824
Gm26703	-0.920864	0.00995857	-0.206317	0.999626	-0.275985	0.916262	-0.714546	0.144426	-0.644879	0.338535
Gm36264	-1.09878	0.0104374	-0.206693	0.999626	-0.912352	0.221939	-0.892091	0.103658	-0.186432	0.999805
Cdr1os	-1.07146	0.0104374	-0.707839	0.609093	-0.993967	0.0992451	-0.363618	0.964372	-0.0774892	0.999805
Ifit1	4.34499	0.0104374	2.59243	0.935384	-0.0365106		1.75255	0.569681	4.3815	0.0167492
Fxyd1	0.712468	0.0106032	0.201078	0.999626	0.34503	0.759729	0.511391	0.182691	0.367438	0.747822
Dgkb	0.461585	0.0107075	0.233971	0.999626	0.109536	0.948147	0.227614	0.722044	0.35205	0.20965
Samd9l	2.71817	0.0107576	0.949365	0.999626	-0.0276152		1.7688	0.191836	2.74578	0.0167492
Mgp	2.19566	0.0111838	0.862364	0.999626	1.36618		1.3333	0.305891	0.829482	0.913467
Gm44148	4.15019	0.011848	3.21995	0.352876	2.06686		0.930239	1	2.08333	0.623671
Gm19667	-2.13407	0.011848	-0.646	0.999626	0.444375		-1.48807	0.309682	-2.57844	0.00100072
Gm17167	-5.82781	0.0124165	-4.92739	0.162978	-0.872433		-0.900414	1	-4.95537	0.113675
Trim34a	3.19224	0.0124673	2.11595	0.699066	1.48741		1.0763	0.93497	1.70483	0.659101
Gm48765	-0.810611	0.0129977	0.358924	0.999626	-0.25596	0.912897	-1.16954	5.62976e-05	-0.554651	0.393462
Iqch	-0.948979	0.0131745	-0.359505	0.999626	-0.135598	0.974188	-0.589474	0.454849	-0.813381	0.109551
Gm45708	-1.17525	0.0131745	-0.71855	0.805881	-0.27814		-0.456702	0.932056	-0.897112	0.255628
Irgm1	2.27356	0.0135587	1.49832	0.763533	1.00277		0.775233	0.883618	1.27078	0.529377
E530011L22Rik	-0.695641	0.0137489	-0.0970247	0.999626	-0.344809	0.749331	-0.598617	0.0801577	-0.350833	0.851155
Ptger4	-0.971135	0.0137489	-0.169667	0.999626	-0.272907		-0.801468	0.112438	-0.698227	0.351696
Tnr	-0.83634	0.0140493	-0.381713	0.999626	-0.46097	0.69439	-0.454627	0.652081	-0.37537	0.920214
Ostm1	0.750378	0.0142857	0.649153	0.173628	-0.00295522	0.997457	0.101225	1	0.753333	0.0244488
Rbfox3	-0.698556	0.0142857	-0.333113	0.999626	-0.384333	0.697818	-0.365443	0.704753	-0.314223	0.919705
Pard3bos1	-0.7881	0.0144373	0.269467	0.999626	-0.194503	0.944797	-1.05757	0.0002304	-0.593598	0.282545
Gm3848	-1.48353	0.0151235	-0.202338	0.999626	-0.295589		-1.28119	0.0878231	-1.18794	0.213684
Bc1	-1.33191	0.0153516	-0.261676	0.999626	-0.976695	0.363177	-1.07023	0.147136	-0.355216	0.999805
Gm31356	-0.597214	0.0155176	0.232455	0.999626	-0.346566	0.680729	-0.829669	0.00016648	-0.250648	0.952194
Krt12	-4.44172	0.0159907	-3.31054	0.162978	-0.386047		-1.13118	1	-4.05568	0.0819129
Gm48228	-1.34585	0.0162446	-0.368737	0.999626	0.0092463		-0.977111	0.276332	-1.35509	0.0265009
Stat1	2.0947	0.0162446	1.18632	0.999626	0.500652		0.908378	0.82902	1.59404	0.244188
Gm8797	-3.37882	0.0162446	-3.01028	0.14806	0.351901		-0.368542	1	-3.73073	0.00773359
Trim30d	4.25083	0.0183269	2.67955	0.907277	1.57331		1.57128	0.758127	2.67752	0.234519
Osbpl9	0.456089	0.0184329	0.105606	0.999626	0.12854	0.930946	0.350483	0.181924	0.327549	0.351696
4932443L11Rik	-0.930576	0.0184615	0.282002	0.999626	-0.434155	0.783542	-1.21258	0.000440698	-0.496422	0.81999
L3mbtl4	-1.96474	0.0188455	-0.577025	0.999626	-0.468126		-1.38771	0.336548	-1.49661	0.324893
Gm26827	-0.762533	0.0197739	0.296318	0.999626	-0.409222	0.733725	-1.05885	0.000220484	-0.353311	0.905761
Map1a	-0.670423	0.0199089	-0.56962	0.243745	-0.561955	0.239953	-0.100803	1	-0.108468	0.999805
Gm49179	-0.831505	0.0208334	-0.156669	0.999626	-0.576064	0.467395	-0.674836	0.161341	-0.255441	0.999805
Gm42836	-0.94145	0.0219381	-0.0702976	0.999626	-0.538387		-0.871152	0.0625882	-0.403062	0.957557
Gm48163	-1.3204	0.0221474	-1.04793	0.381016	0.331037		-0.272472	1	-1.65144	0.00141558
St3gal4	0.713574	0.0221807	0.597279	0.298804	0.00743977	0.997457	0.116295	1	0.706134	0.0496738
Cacna1c	-0.896482	0.0226031	-0.308145	0.999626	-0.541696	0.680729	-0.588336	0.442449	-0.354785	0.987574
Atp2b2	-0.649378	0.0226031	-0.425757	0.804154	-0.412903	0.63704	-0.223621	0.967254	-0.236475	0.999805
Colec12	-1.54778	0.0227971	-1.07977	0.609093	0.242121		-0.468004	1	-1.7899	0.00572417
Ccdc152	-1.25801	0.0233077	-0.942307	0.497391	-0.275044		-0.315701	1	-0.982964	0.310089
Tst	0.828819	0.023388	0.443595	0.999626	0.733991	0.239953	0.385224	0.816367	0.0948281	0.999805
Gm20275	-0.59145	0.023388	0.122648	0.999626	-0.217815	0.89232	-0.714099	0.00279575	-0.373635	0.637357
Washc2	-0.680241	0.023388	-0.443383	0.817125	-0.289749	0.833893	-0.236858	0.967254	-0.390492	0.752447
Eif3j2	-3.02957	0.0234262	-2.24934	0.381016	0.566585		-0.78023	1	-3.59615	0.00408107
Camk1d	-2.23592	0.0234262	-0.863663	0.999626	-2.05968	0.177254	-1.37225	0.563885	-0.176231	0.999805
Gm13483	1.5847	0.0234262	1.64433	0.0510933	0.92876		-0.0596262	1	0.655939	0.948832
Camk4	-1.06293	0.0234262	-0.421485	0.999626	-0.257155	0.94966	-0.641444	0.597632	-0.805775	0.339626
Notch1	0.575427	0.0234262	0.390805	0.786627	0.26675	0.805549	0.184623	0.972184	0.308678	0.797428
D630033O11Rik	-0.657164	0.0240145	0.158405	0.999626	-0.510027	0.363177	-0.815569	0.00169007	-0.147137	0.999805
Scube1	-1.7556	0.0241718	-0.500702	0.999626	-0.396253		-1.2549	0.348084	-1.35935	0.333806
Cst3	0.651637	0.0250898	-0.0353558	0.999626	0.337298	0.749331	0.686993	0.0224317	0.314339	0.889155
Usp50	-0.642516	0.0256499	4.88476e-05	0.999924	-0.333396	0.749331	-0.642565	0.0364633	-0.30912	0.901448
Gm15601	-0.911105	0.0258608	0.0353997	0.999626	-0.684565	0.429112	-0.946504	0.0241563	-0.226539	0.999805
Pigf	-0.827331	0.0268683	-0.132435	0.999626	-0.446067	0.749331	-0.694896	0.152806	-0.381264	0.948832
5430427M07Rik	-0.986511	0.0268738	-0.313055	0.999626	-0.442621	0.805549	-0.673456	0.412518	-0.54389	0.823434
Gm15880	-1.56692	0.0281763	0.0113839	0.999626	-1.01122		-1.57831	0.0364633	-0.555701	0.999805
Nfasc	-0.883284	0.0281763	-0.532106	0.989108	-0.764318	0.239953	-0.351178	0.949258	-0.118967	0.999805
Rcc2	-1.04423	0.0290948	-0.544543	0.999626	-0.457157		-0.499685	0.854718	-0.587071	0.829353
Gm48747	-0.599643	0.0297531	0.0936446	0.999626	-0.162675	0.941518	-0.693287	0.00838775	-0.436968	0.436818
Gm26671	1.2409	0.0297531	0.526171	0.999626	0.433526		0.714728	0.571902	0.807373	0.526262
Sorbs2os	-1.23597	0.0298112	-0.0159009	0.999626	-0.445292		-1.22007	0.0474239	-0.790683	0.671004
Gm15243	-1.34924	0.0299529	-0.110777	0.999626	-0.412852		-1.23846	0.088727	-0.936386	0.569972
Lrp1b	-1.15399	0.0304904	-1.00437	0.285784	-0.480897	0.856219	-0.149625	1	-0.673097	0.752885
Insyn2a	-0.613167	0.0309599	0.0157642	0.999626	-0.191961	0.920764	-0.628931	0.0354156	-0.421206	0.560101
Pdgfd	0.742087	0.0318607	0.351985	0.999626	0.354709	0.805549	0.390102	0.745106	0.387378	0.851155
Brip1os	-0.541243	0.0320836	0.131788	0.999626	-0.437476	0.359302	-0.673031	0.00279575	-0.103767	0.999805
Mt1	0.548783	0.0321726	-0.0495488	0.999626	0.0451912	0.997457	0.598332	0.020084	0.503592	0.124147
Mfap3l	-0.526739	0.0326209	-0.503025	0.162978	-0.336771	0.672125	-0.0237145	1	-0.189968	0.999805
Gnb4	-1.05453	0.0326209	-0.139886	0.999626	-0.190989		-0.914644	0.147136	-0.863541	0.298365
Zfp438	0.641082	0.0332199	0.283559	0.999626	0.410579	0.680729	0.357522	0.665625	0.230503	0.999805
Cspg5	0.370185	0.0332199	0.137317	0.999626	0.0333108	0.997457	0.232869	0.571902	0.336874	0.134639
Slc35f4	-1.037	0.0349138	-0.746273	0.698267	-0.70521		-0.290722	1	-0.331785	0.999805
1700007J10Rik	-2.48543	0.0349771	0.0603379	0.999626	-0.462771		-2.54577	0.0384986	-2.02266	0.326648
Sfrp1	1.05472	0.0353009	0.609595	0.999626	-0.68612	0.709077	0.445126	0.901613	1.74084	5.57856e-05
Nlrc5	3.83958	0.0354716	2.0526	0.999626	1.45513		1.78698	0.550744	2.38445	0.326648
Ddx58	1.51724	0.0356951	0.804653	0.999626	0.185844		0.71259	0.826076	1.3314	0.164519
9330182L06Rik	-0.711441	0.0357653	-0.104254	0.999626	-0.0534656	0.997457	-0.607186	0.164952	-0.657975	0.128814
Alas1	-1.00141	0.0357653	-0.979652	0.160904	0.220276		-0.0217625	1	-1.22169	0.00521775
Isg15	3.68482	0.0357861	1.80143	0.999626	-0.0917992		1.88339	0.581287	3.77662	0.0655287
Atf7	0.404022	0.0373262	0.102824	0.999626	0.0800757	0.972031	0.301197	0.307766	0.323946	0.31594
Atg16l2	-0.678958	0.0373546	0.282991	0.999626	-0.210162	0.923496	-0.961948	0.000397956	-0.468796	0.594263
Gm42418	-2.6722	0.0388715	-0.93935	0.999626	-2.39453	0.239953	-1.73285	0.561941	-0.277673	0.999805
Rnf213	0.931703	0.0399683	0.371991	0.999626	-0.136647	0.982854	0.559711	0.612646	1.06835	0.0189441
Elfn2	-0.938333	0.0403069	-0.42858	0.999626	-0.396623		-0.509752	0.791193	-0.54171	0.837457
Gm26672	-0.52459	0.0403069	0.244153	0.999626	-0.582319	0.0730189	-0.768743	0.000258921	0.0577293	0.999805
Gm39214	-0.757296	0.040878	0.18681	0.999626	-0.313771	0.875832	-0.944106	0.00391899	-0.443525	0.814229
Myh6	-0.75449	0.0410108	-0.131804	0.999626	-0.438156	0.733725	-0.622686	0.210741	-0.316334	0.990735
Iigp1	6.27355	0.041234	3.37419	0.999626	1.40439		2.89937	0.792805	4.86916	0.361471
Dynll2	-0.547596	0.0416396	-0.274698	0.999626	-0.170092	0.923496	-0.272898	0.836181	-0.377504	0.60925
Gm42439	-0.566595	0.0421365	0.195145	0.999626	-0.0864645	0.978586	-0.76174	0.00136151	-0.48013	0.268413
Gm49380	-1.03175	0.0421864	-0.430874	0.999626	-0.720015		-0.600872	0.72179	-0.311731	0.999805
Lars2	-2.12221	0.0422044	-1.01105	0.999626	-2.13853	0.137686	-1.11116	0.812558	0.016319	0.999805
Gm28379	-0.748418	0.0424746	0.287764	0.999626	-0.126129	0.972488	-1.03618	0.000738624	-0.622289	0.309596
4930480K15Rik	-0.93771	0.0429248	0.178979	0.999626	-0.198231	0.972031	-1.11669	0.00953924	-0.739479	0.361471
Ttc8	-1.02415	0.0435488	-1.00052	0.171463	-0.618377		-0.0236316	1	-0.405771	0.999805
Gm43376	-0.971549	0.0435651	0.00249203	0.999626	-0.612779	0.682948	-0.974041	0.0621645	-0.358771	0.999805
1700110K17Rik	-0.923507	0.0435651	0.102887	0.999626	-0.493013	0.759729	-1.02639	0.0222621	-0.430494	0.952194
Parp9	1.74622	0.0435651	0.44267	0.999626	0.577389		1.30355	0.278715	1.16883	0.560101
Lysmd4	-0.708623	0.0435651	0.237549	0.999626	-0.108329	0.978586	-0.946171	0.00160729	-0.600294	0.28063
Mgst1	1.23203	0.0438151	0.785937	0.999626	0.797328		0.446091	0.960934	0.4347	0.999805
4930557K07Rik	-0.755722	0.0460198	0.133314	0.999626	-0.10031	0.98434	-0.889036	0.0104473	-0.655412	0.254648
AC150683.1	-4.74105	0.0460198	-1.53966	0.999626	-0.965607		-3.20139		-3.77545	0.390699
Gad1	-1.06784	0.0460198	-0.842186	0.576494	-0.391585		-0.225657	1	-0.676259	0.735672
Cdk8	-2.84547	0.0470015	-0.993423	0.999626	-2.93901	0.125484	-1.85205	0.581287	0.0935434	0.999805
Rhpn2	-2.48288	0.0476418	-1.86524	0.563399	-0.556543		-0.617637	1	-1.92634	0.463297
Otc	-1.51965	0.0476418	-1.1186	0.72368	-0.775907	0.783542	-0.401056	1	-0.743748	0.937477
Dpyd	0.838058	0.047795	0.434924	0.999626	0.195817	0.971344	0.403135	0.861737	0.642242	0.43141
Papss2	0.744427	0.0480559	0.423422	0.999626	0.250317	0.923496	0.321005	0.90399	0.49411	0.637357
3222401L13Rik	0.963847	0.0480559	0.523491	0.999626	-0.143553		0.440356	0.870134	1.1074	0.0265009
Pts	0.889754	0.0489783	0.64295	0.817125	0.0375853	0.997457	0.246804	1	0.852169	0.126731
Hunk	0.835958	0.0492126	0.570538	0.959823	0.187552	0.972031	0.265419	1	0.648406	0.399148

## Sheet: Endo
Gene	ADvaporVSctrl_log2FoldChange	ADvaporVSctrl_padj	ADVSctrl_log2FoldChange	ADVSctrl_padj	vaporVSctrl_log2FoldChange	vaporVSctrl_padj	ADvaporVSAD_log2FoldChange	ADvaporVSAD_padj	ADvaporVSvapor_log2FoldChange	ADvaporVSvapor_padj
Ly6a	1.73616	5.25541e-05	0.972462	1	0.786846	0.303193	0.763694	1	0.949309	1
Ifitm3	2.04439	0.000319416	1.34037	1	0.325615	0.876941	0.704025	1	1.71878	0.110557
Bc1	-1.45876	0.00324198	-0.783433	1	-0.924493	0.113426	-0.675329	1	-0.534268	1
Kcnn2	-4.6365	0.00444159	-1.62549	1	-1.64256		-3.01102	1	-2.99395	1
Acer2	1.82443	0.00580242	1.70192	0.251937	0.175068	0.956639	0.122511	1	1.64936	0.632756
H2-D1	1.73984	0.00580242	0.870573	1	0.831112	0.493188	0.869266	1	0.908727	1
Agbl4	-2.87409	0.00684545	-0.692539	1	-1.91344	0.0702234	-2.18155	1	-0.960654	1
Grin2b	-1.61899	0.00795348	-0.652396	1	-0.752503	0.440067	-0.966591	1	-0.866484	1
H2-K1	1.763	0.00795348	1.19034	1	1.32023	0.103658	0.572653	1	0.442767	1
Lncpint	-2.04816	0.00795348	-0.573631	1	-1.42243	0.0822475	-1.47452	1	-0.625721	1
Ank3	-1.46276	0.0116632	-0.596822	1	-0.411118	0.711063	-0.865942	1	-1.05165	1
Lsamp	-1.40332	0.0116632	-0.679172	1	-0.531867	0.607991	-0.724148	1	-0.871453	1
Nxpe4	1.87423	0.0116632	1.97019	0.137016	-0.842717	0.673644	-0.0959625	1	2.71695	0.0196741
Ly6c1	0.923956	0.0116927	0.0946448	1	0.646722	0.170286	0.829311	1	0.277234	1
Cadm2	-1.5612	0.0128085	-1.22799	1	-1.17509	0.102858	-0.33321	1	-0.386114	1
Syt1	-1.22463	0.0128085	-0.478704	1	-0.905586	0.111235	-0.74593	1	-0.319048	1
Il1rapl1	-2.67035	0.0131617	-1.28034	1	-1.26264	0.497255	-1.39001	1	-1.40771	1
Bsg	0.892004	0.021348	0.334679	1	0.422445	0.548597	0.557324	1	0.469559	1
Otud7a	-3.01884	0.0276978	-0.929639	1	-2.05989		-2.0892	1	-0.958951	1
Cacna1d	-2.34287	0.0276978	-0.72064	1	-2.08747		-1.62223	1	-0.255397	1
Samd12	-1.40064	0.0276978	-0.514705	1	-0.567085	0.586512	-0.885932	1	-0.833552	1
Adgrl4	1.20707	0.0276978	0.956999	1	0.521764	0.612701	0.250074	1	0.685308	1
Rpl7	1.02136	0.0276978	0.390387	1	0.688332	0.28672	0.630968	1	0.333024	1
Igfbp7	1.07242	0.0276978	0.687314	1	0.369815	0.727665	0.385105	1	0.702603	1
4732471J01Rik	-2.44654	0.0276978	-1.25713	1	-1.08019		-1.1894	1	-1.36634	1
Ctla2a	1.3247	0.0302842	0.79955	1	0.742281	0.493188	0.525147	1	0.582415	1
AC149090.1	-1.64292	0.0324098	0.0527841	1	-0.785463	0.538547	-1.69571	1	-0.85746	1
Ank2	-1.16893	0.0324098	-0.752601	1	-1.05932	0.0729957	-0.416328	1	-0.10961	1
Macrod2	-1.6926	0.0324098	-1.11994	1	-1.43552	0.094077	-0.572663	1	-0.257075	1
Camk1d	-2.48648	0.0373943	-0.798336	1	-2.37073	0.0702234	-1.68814	1	-0.115744	1
B2m	1.20878	0.0387595	0.548104	1	0.547679	0.620675	0.660675	1	0.661099	1
Ifitm2	2.12055	0.047397	1.64456	1	2.00677		0.475993	1	0.113779	1

## Sheet: L2_3 IT
Gene	ADvaporVSctrl_log2FoldChange	ADvaporVSctrl_padj	ADVSctrl_log2FoldChange	ADVSctrl_padj	vaporVSctrl_log2FoldChange	vaporVSctrl_padj	ADvaporVSAD_log2FoldChange	ADvaporVSAD_padj	ADvaporVSvapor_log2FoldChange	ADvaporVSvapor_padj
1810034E14Rik	-1.25352	9.84701e-11	-0.357639	0.519386	-0.234296	0.890599	-0.895881	7.09057e-05	-1.01922	1.00928e-06
Gm49179	-1.27554	1.48867e-09	-0.295246	0.749427	-0.487927	0.506118	-0.980293	4.52194e-05	-0.787612	0.00208542
Gm49191	-1.57886	5.85267e-09	-0.45119	0.523256	-0.573806	0.52531	-1.12767	0.000427841	-1.00506	0.0025827
Fancc	-0.941877	6.49076e-09	-0.383077	0.180495	-0.191801	0.886077	-0.5588	0.00506038	-0.750076	2.82533e-05
Rtl1	-0.850196	4.56104e-08	-0.0372197	0.98482	-0.319853	0.623088	-0.812976	2.13592e-06	-0.530343	0.00559616
Gm48281	-1.74584	6.0121e-08	-0.653178	0.308468	-0.25673	0.960581	-1.09266	0.00544577	-1.48911	2.01015e-05
4930509J09Rik	-0.951825	6.0035e-07	-0.172763	0.922722	-0.228257	0.886911	-0.779062	0.000218116	-0.723568	0.000771975
Has1	-0.989754	7.67725e-07	-0.19828	0.89369	-0.276603	0.834437	-0.791474	0.000441843	-0.713151	0.00230297
Gm15083	-1.27923	1.41433e-06	-0.000304222	0.999729	-0.428176	0.759719	-1.27892	1.15671e-05	-0.851051	0.00843365
Hao2	-1.55797	2.92418e-06	-0.534651	0.504903	-0.626453	0.585318	-1.02332	0.0119478	-0.931516	0.0427977
Gm49227	-1.37455	3.15418e-06	-0.120018	0.973135	-0.836577	0.144152	-1.25454	8.49095e-05	-0.537976	0.332274
Gm19461	-0.816679	3.15418e-06	-0.188417	0.873864	-0.118628	0.960581	-0.628262	0.00147217	-0.698051	0.000244421
Zdhhc2	-0.69704	3.15418e-06	-0.3719	0.12062	-0.183956	0.870174	-0.32514	0.112453	-0.513084	0.0030287
Gm31172	-1.18484	4.60418e-06	-0.100666	0.976648	-0.636931	0.310701	-1.08418	0.000103508	-0.547912	0.202666
Nudt5	-0.718511	4.60418e-06	-0.190258	0.820974	-0.329884	0.579546	-0.528252	0.00290619	-0.388627	0.0796987
Olfr539	-1.13329	4.6562e-06	-0.0296111	0.993548	-0.354062	0.811668	-1.10368	3.8835e-05	-0.779233	0.0107227
Cpq	-1.45408	4.81361e-06	-0.834814	0.0706594	-0.309489	0.927048	-0.619269	0.18421	-1.14459	0.00153464
Tmem217	-1.28753	4.81361e-06	-0.127873	0.964783	-0.783305	0.146752	-1.15965	0.000176253	-0.504221	0.352417
Gm10538	-1.69158	5.08625e-06	-0.0431469	0.992597	-1.02103	0.142823	-1.64843	3.8835e-05	-0.670548	0.350184
Stk3	0.567537	6.13048e-06	0.216486	0.555764	0.10791	0.960581	0.351051	0.0188564	0.459627	0.00095922
Dnah17	-1.54908	6.78991e-06	-0.859214	0.112909	-0.557275	0.739231	-0.689861	0.157691	-0.9918	0.025452
Gm42817	-1.43488	7.25019e-06	-0.427852	0.725475	-0.349722	0.890599	-1.00703	0.00771407	-1.08516	0.00357
Oprm1	-0.758916	7.82231e-06	-0.0172579	0.995649	-0.233899	0.843148	-0.741659	4.43152e-05	-0.525017	0.0112718
St8sia3os	-0.703071	1.01622e-05	-0.0207567	0.992597	-0.357552	0.453557	-0.682314	7.16215e-05	-0.345519	0.177425
Man1a	1.08347	1.02841e-05	0.612336	0.127085	0.473904	0.65656	0.471134	0.174436	0.609565	0.0735237
Gm34868	-0.961171	1.05694e-05	-0.0393068	0.988061	-0.344282	0.739805	-0.921864	7.88434e-05	-0.616889	0.0304506
Ptgis	-0.857021	1.21852e-05	0.0540274	0.983004	-0.279311	0.825915	-0.911048	1.53896e-05	-0.57771	0.0185691
Gm38562	-1.21605	1.85006e-05	-0.429118	0.626912	-0.168257	0.967104	-0.786933	0.0220276	-1.04779	0.000771975
6330576A10Rik	-2.90946	2.05986e-05	-1.0948	0.493107	-1.60231	0.304617	-1.81467	0.0313486	-1.30716	0.269395
Gm38251	-0.809805	2.05986e-05	0.0214926	0.99445	-0.183575	0.931742	-0.831298	3.8835e-05	-0.62623	0.00417831
Gm15577	-0.891846	2.18499e-05	0.0204129	0.995649	-0.37164	0.704559	-0.912259	3.8835e-05	-0.520206	0.0718551
Gm27153	-0.972646	2.19406e-05	-0.10465	0.970729	-0.254476	0.890599	-0.867995	0.000466322	-0.718169	0.00840197
Gm14211	-1.2317	2.57721e-05	-0.494843	0.523256	-0.457487	0.75554	-0.736862	0.0416587	-0.774218	0.0454743
Gm15419	-1.57877	2.86749e-05	-0.0243304	0.996315	-0.718093	0.548728	-1.55444	0.000103508	-0.860675	0.146737
Gm39469	0.585471	2.99726e-05	0.0535754	0.979518	0.250918	0.704559	0.531896	0.000435752	0.334553	0.0796987
Arsj	0.7725	3.12028e-05	0.335308	0.482094	0.327681	0.708785	0.437192	0.056195	0.44482	0.0793662
Gm49171	-0.874941	3.12028e-05	-0.206312	0.895686	-0.101043	0.97818	-0.668629	0.0047599	-0.773898	0.000693684
Gm46652	-1.41633	3.94927e-05	-0.623659	0.421913	-0.500768	0.795466	-0.792668	0.0745655	-0.915559	0.0436746
Gm36756	-1.03695	3.96441e-05	-0.227188	0.907857	0.439911	0.65877	-0.809766	0.004513	-1.47686	1.44805e-10
Ube3a	-0.578065	3.96441e-05	-0.233026	0.561986	-0.0820722	0.9728	-0.345039	0.045481	-0.495993	0.00135985
4930486F22Rik	-1.02548	4.07197e-05	0.316076	0.76026	-0.394915	0.736199	-1.34156	1.08123e-07	-0.630568	0.0647349
Chic1	0.448314	5.06495e-05	0.185588	0.559706	0.202742	0.676538	0.262726	0.0530858	0.245572	0.122349
Cacna2d4	-1.30268	5.92478e-05	-0.467086	0.606792	-0.617269	0.570847	-0.835596	0.0410517	-0.685414	0.19537
Tespa1	-0.852127	5.92478e-05	-0.445486	0.235645	-0.14404	0.960581	-0.406641	0.179857	-0.708087	0.00302211
Gm5493	-1.20881	6.11364e-05	-0.063544	0.985729	-0.547756	0.65656	-1.14526	0.000413801	-0.661052	0.15054
Cstf3	0.285529	6.30279e-05	0.0336606	0.969806	0.0947137	0.85018	0.251868	0.00118896	0.190815	0.034966
Gm44644	1.06488	6.33027e-05	0.515047	0.382381	0.458506	0.711904	0.549836	0.11096	0.606378	0.103556
A530046M15Rik	-0.735175	6.39656e-05	-0.195459	0.869786	0.00232921	0.998702	-0.539717	0.0104445	-0.737505	0.000128236
0610040B10Rik	1.26466	6.57068e-05	0.153358	0.971452	0.871609	0.224956	1.1113	0.00117482	0.393047	0.506708
Cd163	-1.61846	6.61415e-05	-0.654622	0.484961	-0.437168	0.870174	-0.963837	0.0683091	-1.18129	0.0198697
AY036118	-0.862276	6.71111e-05	-0.300738	0.723656	-0.329294	0.788214	-0.561538	0.0295084	-0.532982	0.0689933
Pglyrp1	-1.54124	6.72979e-05	-0.70623	0.355099	-0.107972	0.990546	-0.835011	0.114327	-1.43327	0.000594214
Nkap	0.64117	6.78905e-05	0.446142	0.0503217	0.265316	0.739231	0.195027	0.469617	0.375853	0.0839257
9130015G15Rik	-0.830099	7.96923e-05	0.037924	0.98806	-0.339668	0.731942	-0.868023	7.88369e-05	-0.490431	0.100598
Gm43948	-0.958573	8.15113e-05	-0.234294	0.89735	-0.436414	0.678677	-0.724279	0.00908651	-0.522159	0.156081
1700110K17Rik	-1.01105	8.89543e-05	0.145896	0.961122	-0.504026	0.612546	-1.15695	2.03807e-05	-0.507024	0.222634
Mir99ahg	0.457809	9.73548e-05	0.0967617	0.93076	0.166968	0.825915	0.361047	0.00588207	0.290841	0.0641125
Sorbs2os	-0.888515	9.73548e-05	-0.00739728	0.996602	-0.255713	0.890599	-0.881117	0.00025643	-0.632801	0.02612
Gm37571	-1.10694	0.000104396	-0.212599	0.935919	-0.469266	0.711904	-0.894339	0.00518236	-0.637672	0.131126
Gm16214	-1.39243	0.000104396	-0.689417	0.343348	-0.230518	0.960581	-0.703017	0.15678	-1.16192	0.00427702
Gm48239	-1.07729	0.000105502	-0.112577	0.976321	-0.146841	0.975222	-0.964717	0.001357	-0.930453	0.00249475
Nudcd3	0.523012	0.000119135	0.162475	0.820974	0.15313	0.890599	0.360537	0.0231863	0.369882	0.028904
Gm49668	-1.18312	0.000119584	-0.0993088	0.979571	-0.684548	0.400112	-1.08381	0.00126446	-0.498574	0.39396
Emc2	0.455832	0.000119584	0.279583	0.152564	0.209426	0.704559	0.17625	0.32463	0.246406	0.163152
N4bp2l2	0.565167	0.000120382	0.221327	0.657085	0.294574	0.600253	0.34384	0.056195	0.270593	0.256422
Runx2	-0.434835	0.000121249	-0.227917	0.310808	-0.299789	0.237504	-0.206919	0.191897	-0.135046	0.57982
Gm13187	-1.05995	0.000131503	-0.133811	0.964783	-0.113024	0.983384	-0.926137	0.00217882	-0.946925	0.0018794
Gm10097	-1.16552	0.000138656	-0.230177	0.935919	-0.57485	0.634751	-0.935347	0.00634039	-0.590674	0.235693
Gm45406	-1.07853	0.000139352	-0.1917	0.945595	-0.458244	0.728455	-0.886828	0.00494694	-0.620285	0.14136
Hsd3b2	-1.50212	0.000150081	-0.495917	0.773811	0.0959324	0.990546	-1.0062	0.0335569	-1.59805	8.52145e-05
Pnn	0.789244	0.000162924	0.402346	0.37529	0.416949	0.600253	0.386898	0.175698	0.372295	0.282579
Gm43507	-1.16571	0.000164778	-0.281418	0.910687	-0.261948	0.959502	-0.884295	0.011864	-0.903764	0.0145875
Aff2	0.547367	0.000170656	0.291332	0.325489	0.249729	0.711383	0.256036	0.208777	0.297638	0.17947
Gm19667	-1.33138	0.000188948	-0.284235	0.93076	0.232203	0.960581	-1.04714	0.00942923	-1.56358	7.54658e-06
Gm26647	-1.0402	0.000188948	-0.0948322	0.979166	-0.282043	0.896646	-0.945366	0.0018234	-0.758156	0.0316003
Rtl4	0.588178	0.000195274	0.132564	0.929731	0.376753	0.389905	0.455614	0.0101691	0.211424	0.49779
Ptprk	0.667887	0.000196102	0.193072	0.867113	0.457108	0.287664	0.474815	0.0224448	0.210779	0.580377
Bdh1	-0.74931	0.00019656	-0.370767	0.407007	-0.437455	0.480945	-0.378542	0.172385	-0.311855	0.392451
Gm48960	0.885525	0.000201923	0.605148	0.0908355	0.317687	0.849165	0.280377	0.483317	0.567838	0.0689933
1700001L19Rik	-0.978497	0.000204761	-0.505913	0.331986	-0.034269	0.996548	-0.472584	0.211761	-0.944228	0.000771975
Myo5c	-1.12227	0.000208534	-0.555317	0.37709	-0.30213	0.90554	-0.566958	0.18541	-0.820144	0.0316003
Itgbl1	-0.739243	0.000212502	-0.0884211	0.971452	-0.171151	0.954368	-0.650822	0.00258631	-0.568092	0.0184303
Olfr239	-1.10384	0.000214417	-0.191117	0.952405	-0.820634	0.172211	-0.912726	0.00574078	-0.283208	0.688754
Grid2	0.684266	0.000218412	0.352937	0.380655	0.240316	0.856142	0.331329	0.196867	0.44395	0.0735406
Gm47134	-0.891421	0.00023075	0.169826	0.941063	-0.716109	0.0988707	-1.06125	2.43999e-05	-0.175312	0.790227
Tspoap1	-0.513135	0.000253714	-0.232356	0.532035	-0.190345	0.838742	-0.280779	0.128203	-0.32279	0.09535
1700125H03Rik	-1.68472	0.000258976	-0.112193	0.983004	-0.607087	0.819916	-1.57253	0.00149911	-1.07764	0.0954526
Cnrip1	0.473769	0.000272742	0.123937	0.900483	0.180487	0.832784	0.349831	0.0188009	0.293281	0.102055
5530401A14Rik	-0.726265	0.00027989	0.0487033	0.983004	-0.393112	0.600253	-0.774968	0.000176253	-0.333153	0.334973
2610203C22Rik	-1.36096	0.000283385	0.154647	0.974287	-0.730379	0.600253	-1.51561	7.88369e-05	-0.63058	0.331404
Pkd2l2	-0.925128	0.000283385	0.159341	0.952405	-0.535196	0.52531	-1.08447	3.8835e-05	-0.389932	0.401621
Gm35172	-1.63282	0.00031562	-0.0530813	0.992597	-0.0442963	0.998192	-1.57974	0.00113467	-1.58853	0.00100093
Gm13362	-1.42954	0.000352058	0.0717007	0.985851	-0.372457	0.911183	-1.50124	0.000304817	-1.05708	0.0385181
Dhtkd1	0.866695	0.000352947	0.333704	0.735159	0.400444	0.731942	0.53299	0.0679234	0.466251	0.193414
C1qa	1.2503	0.000368343	0.56598	0.622274	0.315355	0.959291	0.684321	0.105072	0.934946	0.0213175
1700111E14Rik	-0.719785	0.000369062	0.0187083	0.995649	-0.105634	0.975222	-0.738493	0.000441843	-0.614151	0.00753642
Gm14329	-0.892727	0.000381462	0.0498501	0.985851	-0.251949	0.911183	-0.942577	0.00030246	-0.640779	0.0457367
Gm45368	-7.28598	0.000391447	-4.5352	0.0749981	-0.80359	0.976484	-2.75077	0.45069	-6.48239	0.00447574
Gin1	0.715762	0.000391447	0.387714	0.366244	0.336052	0.72416	0.328048	0.248329	0.37971	0.222634
Napepld	0.723003	0.000403166	0.204408	0.890782	0.137508	0.960581	0.518595	0.0276758	0.585495	0.014391
Lysmd4	-0.711259	0.000415088	0.155837	0.932548	-0.199865	0.918533	-0.867096	2.84985e-05	-0.511394	0.0457367
Ddx60	4.12287	0.000415088	1.14386	0.901484	-0.782231	0.973066	2.97901	0.0150622	4.9051	0.000158474
Ctnna1	-0.847795	0.000415729	-0.23118	0.889885	-0.0766844	0.990546	-0.616615	0.027915	-0.771111	0.00339414
Bche	-1.12856	0.000423093	-0.18291	0.954878	-0.217883	0.960581	-0.945651	0.00780048	-0.910678	0.0168768
Gm13780	-1.34094	0.000429502	-0.272674	0.932548	-0.381596	0.890599	-1.06827	0.0139956	-0.959344	0.055207
1700080N15Rik	-1.42721	0.000437981	-0.202194	0.964429	-0.0846703	0.991624	-1.22501	0.00580882	-1.34253	0.00218033
Crebzf	-0.464141	0.000438964	-0.182565	0.696741	-0.415088	0.0577535	-0.281576	0.0905683	-0.0490525	0.912699
Gm15601	-1.2222	0.000450799	0.173901	0.962538	-0.492618	0.775761	-1.39611	7.88369e-05	-0.729586	0.167302
Ctdsp2	-0.644224	0.000454407	-0.13254	0.937322	-0.435896	0.338653	-0.511684	0.0139956	-0.208328	0.604793
Gm46124	-0.806449	0.000459153	-0.0192174	0.995877	-0.309947	0.825915	-0.787232	0.00127711	-0.496502	0.139967
Gm45670	-1.10005	0.000463249	0.112333	0.976474	-0.253763	0.944834	-1.21238	0.000170258	-0.846283	0.0312934
Oasl2	6.62826	0.000465575	3.19593	0.523256	0.6625	0.990546	3.43233	0.10817	5.96576	0.00223424
4930512B01Rik	-0.706889	0.000481119	0.264151	0.735159	-0.318147	0.736199	-0.97104	2.13592e-06	-0.388742	0.220928
Psen1	0.4212	0.000490018	0.23718	0.336973	0.0423127	0.990546	0.18402	0.292972	0.378887	0.00442081
Gm48321	-1.20138	0.000496939	-0.458529	0.735159	-0.0333531	0.99826	-0.742849	0.083116	-1.16802	0.00157513
Gria4	0.522844	0.000504508	0.101742	0.946148	0.164762	0.890599	0.421101	0.0122243	0.358082	0.0703577
Khdrbs2	0.567883	0.000505048	0.138142	0.923055	0.12718	0.960581	0.429741	0.0214154	0.440703	0.0270167
Urgcp	0.396666	0.000578735	0.209882	0.42761	0.0897703	0.960581	0.186785	0.250153	0.306896	0.0280977
Iqch	-1.59689	0.00064881	-0.970761	0.222679	-0.156903	0.989654	-0.626127	0.406114	-1.43998	0.00576198
Gm38134	-0.584869	0.000669343	-0.386626	0.156508	0.210124	0.864658	-0.198243	0.504896	-0.794993	8.19226e-07
Gm48479	-1.67167	0.000669343	-0.831241	0.465151	-0.253525	0.974407	-0.840431	0.224093	-1.41815	0.013172
Atf7	0.400822	0.000680464	0.165202	0.691409	0.320223	0.172211	0.23562	0.114287	0.080599	0.79329
Gm41505	-0.736161	0.000687186	0.054371	0.983004	-0.282227	0.843148	-0.790532	0.000415455	-0.453934	0.149047
Gm26911	-0.988144	0.000688701	-0.201027	0.942401	-0.391517	0.834253	-0.787116	0.0160732	-0.596627	0.165424
Gm42609	-0.823826	0.000692891	0.186525	0.932242	-0.259586	0.890599	-1.01035	3.8835e-05	-0.56424	0.0814246
Gm15700	-1.03188	0.000692891	-0.0476442	0.989593	-0.341095	0.878032	-0.984237	0.0022932	-0.690786	0.09535
Gm15679	-1.00817	0.000744548	0.0251143	0.995649	-0.148305	0.975222	-1.03329	0.000978933	-0.859867	0.0135592
Ogt	0.532788	0.000754104	0.122415	0.932548	0.133246	0.955812	0.410373	0.0221405	0.399541	0.0435919
Gm32509	-0.688767	0.00075661	-0.29656	0.654588	-0.214327	0.898809	-0.392207	0.14273	-0.474439	0.0809862
Peg3	-0.667509	0.000770361	-0.359893	0.408111	-0.362477	0.65656	-0.307616	0.285031	-0.305032	0.38078
Hrh3	-1.06641	0.000770361	-0.383504	0.779478	-0.570513	0.65656	-0.682908	0.0821758	-0.495899	0.376383
Gm4117	-0.759571	0.000770361	-0.235361	0.860695	-0.264775	0.869228	-0.524209	0.0527764	-0.494796	0.117462
Rspo2	1.00661	0.00077702	0.660331	0.178156	0.627897	0.52531	0.346283	0.494276	0.378717	0.518447
Otulin	-0.515121	0.000791085	0.0115553	0.996315	-0.194557	0.850891	-0.526677	0.00107873	-0.320564	0.150018
Med29	0.895297	0.000791085	0.409247	0.645101	0.437753	0.731942	0.48605	0.150854	0.457544	0.255744
Gm10421	-1.38553	0.000797632	-0.258268	0.945595	-0.541347	0.811668	-1.12726	0.0163523	-0.844179	0.182528
Hmgn3	0.528964	0.000809997	0.199199	0.772342	0.23956	0.7677	0.329765	0.0913715	0.289405	0.241455
4930407I19Rik	-3.13222	0.000811598	-1.27981	0.447223	-0.0218231	0.998564	-1.85241	0.149246	-3.1104	0.00182093
Gm50401	-1.61595	0.000824818	-1.16655	0.0835593	0.168468	0.984125	-0.4494	0.643222	-1.78442	0.000269505
Zfp53	0.614946	0.000844447	0.212834	0.835783	0.297178	0.734289	0.402112	0.068849	0.317768	0.266126
Dock1	-1.01283	0.000850993	-0.047914	0.989433	-0.523854	0.675935	-0.964917	0.00274077	-0.488978	0.352417
Msra	0.467516	0.000867949	0.281384	0.287301	0.166371	0.870174	0.186132	0.397008	0.301146	0.127133
F2rl2	-1.13914	0.000880153	-0.469565	0.663344	-0.577342	0.675935	-0.669576	0.14273	-0.561799	0.347582
Csmd2os	-1.03972	0.000880153	0.201281	0.949382	-0.326528	0.898809	-1.241	7.88369e-05	-0.713189	0.0900865
Gm13944	-0.676984	0.000880153	-0.110801	0.961122	-0.306018	0.744169	-0.566183	0.0128381	-0.370966	0.254897
Syt2	-1.55348	0.000902834	-0.140569	0.981007	-0.740104	0.708785	-1.41291	0.00538765	-0.813377	0.299787
Gm28379	-0.748529	0.000943384	0.00444578	0.998384	-0.278548	0.864658	-0.752975	0.00149911	-0.469981	0.15054
Plxdc2	0.835348	0.000951786	0.408321	0.549916	0.223523	0.943073	0.427028	0.218366	0.611825	0.0603152
Gm26827	-0.791521	0.000951786	0.141754	0.954017	-0.277928	0.870174	-0.933275	0.000103508	-0.513594	0.130547
Gm15910	-1.04423	0.00102292	0.0366149	0.992597	-0.156555	0.973066	-1.08085	0.00117482	-0.887677	0.0184347
Pcdhga6	-2.1363	0.00102292	-1.28233	0.170558	-0.49812	0.931742	-0.853973	0.45622	-1.63818	0.051313
Zfp329	0.468769	0.00102292	0.0591949	0.975412	0.260294	0.65656	0.409574	0.0086363	0.208475	0.40672
Rap1a	0.397485	0.00103773	0.178007	0.655095	0.206057	0.704559	0.219478	0.169664	0.191428	0.343117
Igfn1	-0.645315	0.00104359	-0.243722	0.763725	-0.123406	0.960581	-0.401593	0.107992	-0.521908	0.028904
Gm28505	-1.7085	0.00105106	-0.552659	0.800142	-0.71693	0.74049	-1.15584	0.0786975	-0.99157	0.241552
Gm45352	-0.685676	0.0010616	-0.152771	0.932909	-0.35843	0.66931	-0.532905	0.027762	-0.327246	0.378646
Muc19	-1.42073	0.0010616	-0.956659	0.144549	-0.122408	0.990546	-0.464072	0.56673	-1.29832	0.00778979
1700007F19Rik	-1.32739	0.00108965	0.0179479	0.996315	-0.22995	0.969397	-1.34534	0.00149911	-1.09744	0.024093
Fyb2	-0.81129	0.0010932	-0.0567021	0.983004	-0.275292	0.881014	-0.754588	0.00460708	-0.535998	0.124144
Gm26979	-1.06409	0.00109749	-0.0355681	0.993682	-0.403398	0.843148	-1.02852	0.00292707	-0.660694	0.17947
Trpc5	0.746594	0.00113929	0.368811	0.551903	0.356264	0.739805	0.377784	0.233659	0.39033	0.292922
Terf1	0.493944	0.00114686	0.377924	0.0813246	0.0356404	0.990546	0.11602	0.704647	0.458303	0.00639794
Gm16958	-0.98842	0.00116563	0.0490507	0.988355	-0.317402	0.885315	-1.03747	0.00110517	-0.671018	0.115092
Vps50	0.48768	0.00117758	0.0297646	0.985851	0.269136	0.660873	0.457916	0.00438977	0.218545	0.407972
Gm42788	-0.765592	0.00120324	-0.201298	0.911601	-0.435818	0.612546	-0.564294	0.0428924	-0.329773	0.46455
Pitpnm2os1	-1.09141	0.00129661	0.373044	0.790792	-0.454684	0.810759	-1.46445	1.53896e-05	-0.636723	0.237005
Htr1b	1.16039	0.00129832	0.695787	0.349603	0.750928	0.529895	0.464601	0.387368	0.40946	0.559623
Tmem150b	-1.0448	0.00129832	-0.0340577	0.994101	-0.405119	0.838742	-1.01074	0.00336051	-0.639678	0.197763
Inhba	-0.676366	0.00144011	-0.0678691	0.981007	-0.101466	0.978012	-0.608497	0.00803558	-0.574899	0.0211748
Bst2	3.66942	0.00148506	1.48263	0.7731	0.603504	0.978012	2.18679	0.0898315	3.06592	0.0156998
4930517O19Rik	-0.59449	0.00148831	0.188162	0.870368	-0.523569	0.138917	-0.782651	2.92809e-05	-0.0709209	0.909857
Gm28410	-2.10765	0.00150372	-1.44079	0.141025	-0.942629	0.739805	-0.666854	0.599899	-1.16502	0.283823
Ptprtos	-3.6396	0.00150372	-1.61257	0.363739	-1.04904	0.845105	-2.02704		-2.59056	0.0991542
Platr31	-0.837037	0.00151642	-0.136177	0.962149	-0.228324	0.936485	-0.70086	0.0175249	-0.608713	0.0809862
Hsd3b6	-1.43189	0.00154681	-0.270683	0.945945	-0.481997	0.869847	-1.16121	0.0247311	-0.949898	0.150285
Gm11655	-0.825121	0.00155663	0.133288	0.963991	-0.225124	0.94173	-0.958409	0.000264395	-0.599997	0.0790863
D130009I18Rik	-1.87133	0.00156109	0.183625	0.976191	-0.919226	0.65656	-2.05496	0.000651151	-0.952105	0.378309
Gm12227	-0.979351	0.00156792	0.2439	0.926365	-0.557745	0.634964	-1.22325	7.16215e-05	-0.421606	0.47107
Gas5	0.930767	0.00160687	0.652056	0.164861	0.343512	0.870174	0.278711	0.604012	0.587254	0.171736
Olfr46	-0.952696	0.00162051	-0.420427	0.641476	-0.444532	0.736199	-0.532269	0.202778	-0.508164	0.317791
Gm29530	-0.791585	0.00166881	-0.102448	0.974287	-0.163301	0.960581	-0.689137	0.0123465	-0.628285	0.0435919
Pbx1	0.450932	0.00167571	0.180609	0.760999	0.172656	0.869228	0.270323	0.14186	0.278276	0.190543
Pkib	0.650588	0.00169261	0.208064	0.886934	0.222759	0.895613	0.442524	0.0724771	0.427829	0.132241
Gm48420	-1.04747	0.00169803	-0.198549	0.952076	-0.714743	0.423269	-0.848922	0.0256054	-0.332728	0.662073
Ctnna3	-0.652291	0.00171841	0.0630556	0.981479	-0.316452	0.747451	-0.715347	0.000818559	-0.335839	0.331427
4933421D24Rik	-0.71694	0.00171841	0.0634639	0.981721	0.0435131	0.992237	-0.780404	0.000929076	-0.760453	0.00142289
Gm12705	-1.06197	0.00171841	-0.438694	0.688603	-0.402328	0.84477	-0.623275	0.175671	-0.659641	0.206382
Snrpa	0.658739	0.00171841	0.291374	0.701513	0.345282	0.711904	0.367365	0.178759	0.313456	0.369815
Repin1	-0.73312	0.00174434	-0.441381	0.309332	-0.373684	0.704559	-0.291739	0.460241	-0.359436	0.388139
Gm17135	-0.678253	0.00174434	-0.292264	0.684921	0.0829254	0.983384	-0.38599	0.187799	-0.761179	0.000530485
Gm19605	-0.835551	0.00174939	0.0420301	0.988537	-0.292082	0.878032	-0.877581	0.00149911	-0.543469	0.163152
Trpc6	0.636515	0.00175194	0.298059	0.636931	0.541115	0.172211	0.338456	0.220266	0.0953997	0.8738
Gm29626	-0.953293	0.00185087	-0.00755685	0.997681	0.00821839	0.998564	-0.945736	0.00335973	-0.961512	0.00306581
Gm13872	-1.2319	0.00186137	0.232522	0.948022	-0.467282	0.849247	-1.46442	0.000213482	-0.764613	0.209429
Ly6h	0.689846	0.001863	0.289779	0.733649	0.323574	0.780972	0.400067	0.167459	0.366272	0.308391
Apc	0.395746	0.00187184	0.193433	0.598053	-0.0343349	0.990546	0.202313	0.251793	0.43008	0.00106853
Gm41836	-2.88984	0.0018895	-1.7409	0.168237	-0.435058	0.962982	-1.14895		-2.45478	0.028904
Klf8	0.503532	0.00189629	0.0517525	0.981479	0.285183	0.667321	0.45178	0.0102513	0.218349	0.458516
Gt(ROSA)26Sor	0.775647	0.00191873	0.210668	0.920283	0.380466	0.748367	0.56498	0.0526209	0.395181	0.33734
Mpped2	0.487107	0.0019532	0.218494	0.6838	0.242987	0.736199	0.268613	0.20203	0.24412	0.356538
Gm15567	-0.959733	0.00198848	0.0552771	0.985851	-0.320688	0.886077	-1.01501	0.00151657	-0.639045	0.156081
Sult2b1	-1.03726	0.0020337	-0.737559	0.148934	-0.276129	0.944834	-0.299698	0.652813	-0.761128	0.0880661
Agxt2	-2.263	0.0020337	-0.836659	0.688603	0.122926	0.990546	-1.42634	0.147655	-2.38593	0.00181156
Atxn7l1os1	-0.849666	0.00209012	-0.0163927	0.996315	-0.170278	0.960581	-0.833273	0.00427792	-0.679388	0.0473878
Pak7	0.478304	0.00210288	-0.0137102	0.995649	0.27567	0.660873	0.492014	0.0022932	0.202634	0.487413
Ccdc27	-1.17761	0.00220608	-0.721067	0.300013	-0.405401	0.878032	-0.456545	0.491791	-0.772211	0.174715
Gm48899	-3.83009	0.00245926	-1.09161	0.667771	-0.686098	0.929399	-2.73847		-3.14399	0.0465035
Gm13483	1.68782	0.00245926	1.19594	0.185405	0.607646	0.890599	0.491877	0.614244	1.08017	0.164753
C1qb	1.33982	0.00245926	0.605967	0.72044	0.531779	0.870133	0.733852	0.186823	0.80804	0.191725
Knl1	-2.60938	0.0024639	-1.43572	0.407579	0.545084	0.960581	-1.17366	0.384937	-3.15446	0.000199363
Gm16172	-1.51455	0.0024639	0.0819986	0.985851	-0.98296	0.468924	-1.59655	0.0019909	-0.531591	0.644851
Kif24	-0.718301	0.0024639	-0.28346	0.766212	-0.441614	0.585376	-0.434842	0.167459	-0.276687	0.574194
Mgat4c	0.646971	0.0024639	0.164652	0.93076	0.164362	0.960581	0.482319	0.0515869	0.482609	0.0814246
Gm48006	-0.983172	0.0024639	-0.267742	0.919684	-0.682335	0.468924	-0.71543	0.0616985	-0.300837	0.682423
Lrp8os2	-0.8601	0.00249537	0.0296065	0.994127	-0.417427	0.739231	-0.889707	0.00253418	-0.442673	0.366467
Nkain2	0.551671	0.00249537	0.132176	0.937322	0.215442	0.869228	0.419496	0.0456863	0.336229	0.223693
Gm13269	-0.465385	0.00249537	-0.00547242	0.996315	-0.162849	0.890599	-0.459912	0.00444043	-0.302535	0.177392
Atraid	0.737833	0.00256401	0.626994	0.0534817	0.449845	0.630735	0.110839	0.852852	0.287988	0.545282
Cfap44	0.826191	0.00266569	0.548721	0.268182	0.483967	0.660873	0.27747	0.555045	0.342224	0.501984
Bfsp2	-1.70681	0.00268403	-1.29815	0.118019	-0.321996	0.965849	-0.408659	0.735161	-1.38481	0.0486742
Ephb1	-0.492534	0.00270511	-0.378254	0.116649	-0.245908	0.739231	-0.11428	0.743628	-0.246626	0.382364
U2surp	0.378664	0.00275654	0.262496	0.216212	0.146768	0.869847	0.116168	0.613041	0.231896	0.222634
Lrfn5	0.390633	0.0027671	-0.0655236	0.964429	0.122465	0.927048	0.456157	0.000499521	0.268169	0.140842
Kcnj13	-0.862259	0.00284084	0.251599	0.900915	-0.320848	0.870174	-1.11386	7.88369e-05	-0.541411	0.214464
B230209E15Rik	0.498415	0.00290084	0.0866299	0.964035	0.114704	0.960581	0.411785	0.0272296	0.383711	0.0703577
Igsf10	-1.20615	0.00292218	-0.137629	0.978989	-0.267477	0.960581	-1.06852	0.015926	-0.93867	0.0698006
Stxbp4	0.527893	0.00292738	0.225079	0.745222	0.11644	0.960581	0.302814	0.192216	0.411453	0.0647582
Iqcg	-1.0321	0.00292935	0.0496791	0.989251	-0.643519	0.570847	-1.08178	0.00253418	-0.38858	0.609682
Gm15492	-0.691611	0.00292935	-0.0857604	0.976202	-0.189674	0.943941	-0.605851	0.0185487	-0.501937	0.111789
Ackr4	-0.672676	0.00300678	-0.252279	0.81744	-0.0631311	0.990546	-0.420396	0.149246	-0.609545	0.0193393
Gm10544	-0.63314	0.00303219	0.187141	0.901484	-0.312173	0.759331	-0.820281	8.14793e-05	-0.320967	0.378646
Galnt13	0.638659	0.00306258	0.189585	0.907857	0.229936	0.890599	0.449074	0.0807985	0.408722	0.19562
Gm44643	0.671653	0.00307406	0.279821	0.767741	0.343349	0.739805	0.391832	0.185277	0.328304	0.39396
Pkp4	0.409936	0.00307634	0.156365	0.820974	0.180134	0.838742	0.253572	0.14985	0.229802	0.293828
Gm17130	-0.979139	0.00307634	-0.384713	0.784407	-0.186232	0.965849	-0.594426	0.17167	-0.792906	0.0551684
Cmss1	-2.91437	0.00312564	-0.848523	0.913036	-2.64929	0.170857	-2.06585	0.0783092	-0.26508	0.938692
Ghr	0.491938	0.00312629	0.231431	0.671047	0.36034	0.437587	0.260507	0.251907	0.131599	0.735563
Pdlim7	0.48671	0.00313694	0.274688	0.484574	0.306977	0.612053	0.212023	0.396475	0.179734	0.590479
Gm16337	-0.742813	0.00317817	-0.127515	0.963338	-0.53621	0.439679	-0.615298	0.0286545	-0.206603	0.73022
E530011L22Rik	-0.763999	0.00319527	-0.00241585	0.999006	-0.421743	0.706636	-0.761583	0.00494694	-0.342256	0.475449
Il27	-1.47027	0.00319527	-0.575844	0.790792	-1.18653	0.290172	-0.894424	0.168704	-0.283741	0.834386
Gm15494	0.695093	0.00333586	0.418024	0.423799	-0.155823	0.960581	0.27707	0.449966	0.850917	0.00031853
Large1	0.346127	0.00347194	0.18135	0.568857	0.1263	0.890599	0.164777	0.336474	0.219827	0.212356
Dnmt3aos	-1.50896	0.00351294	-0.461247	0.894644	-0.818127	0.704559	-1.04771	0.0970277	-0.690831	0.475433
Tipin	0.744374	0.00356045	0.204648	0.930632	0.625725	0.269202	0.539725	0.0701689	0.118648	0.865933
Gm16572	-0.790064	0.00359811	0.140626	0.961122	-0.487845	0.621868	-0.93069	0.000586018	-0.302219	0.589829
Rars2	0.399064	0.00359811	0.0421885	0.981479	0.281921	0.506118	0.356875	0.0163523	0.117143	0.701824
Tmlhe	0.587861	0.00359811	0.128564	0.950533	0.256756	0.843148	0.459297	0.045481	0.331105	0.291346
Gbf1	0.352404	0.00360698	0.236313	0.279711	0.193228	0.711904	0.116091	0.584151	0.159176	0.468213
4933413L06Rik	-0.87676	0.0036718	0.0708866	0.983004	-0.253269	0.944468	-0.947647	0.00209214	-0.623491	0.132887
Rec114	-0.928394	0.00373595	-0.107569	0.979166	-0.423225	0.816634	-0.820825	0.0188009	-0.505168	0.339702
Gm49907	-1.1764	0.00374751	-0.582865	0.574692	-0.826032	0.453557	-0.593539	0.325117	-0.350372	0.722859
Gm16725	-1.19903	0.00379869	-0.297106	0.932548	-0.242201	0.96163	-0.901925	0.0639914	-0.956831	0.0676644
Gm35082	-4.66939	0.00379869	-3.8238	0.0542526	-2.27654	0.711904	-0.84559	0.834852	-2.39285	0.39146
Gm45486	-0.955033	0.00379869	-0.308113	0.882941	-0.143788	0.978012	-0.646921	0.113373	-0.811246	0.0429017
Gm13266	-2.36167	0.00379869	-1.73596	0.144549	0.00350635	0.999469	-0.625709	0.713595	-2.36517	0.00755314
Gm43332	-1.5112	0.00386084	-0.138548	0.981479	-0.673918	0.776423	-1.37265	0.0163523	-0.837281	0.351879
Psip1	0.403175	0.00390488	0.328896	0.0998546	0.0196875	0.995721	0.0742794	0.815797	0.383488	0.0146923
C630031E19Rik	-0.947957	0.00405189	0.208645	0.946148	-0.316156	0.918108	-1.1566	0.000415455	-0.631801	0.187745
Gm15178	-1.3058	0.00426303	-0.591922	0.686795	-0.511469	0.869228	-0.713877	0.265246	-0.79433	0.262612
Exd1	-1.31258	0.00446047	-0.67506	0.523256	0.0571454	0.995721	-0.63752	0.381219	-1.36973	0.0046946
Gm47523	-0.842336	0.00446456	-0.12293	0.971452	-0.221398	0.960581	-0.719406	0.0276021	-0.620939	0.116737
Gm49200	-2.04224	0.00453859	-1.53759	0.137225	-0.957554	0.771454	-0.504648	0.749643	-1.08469	0.382569
Hacd4	-0.673467	0.00453879	0.00644679	0.997391	-0.144204	0.960581	-0.679914	0.00582685	-0.529263	0.0800079
Gm17168	-1.04145	0.00453879	-0.515866	0.607636	-0.493202	0.782274	-0.525582	0.331571	-0.548247	0.387343
Susd2	-2.09992	0.00454435	-1.01748	0.510093	-0.702097	0.869228	-1.08243		-1.39782	0.218981
Tia1	0.339701	0.00454435	0.061787	0.962538	0.0481609	0.981415	0.277914	0.0384445	0.29154	0.0421628
Tmem161b	0.373339	0.00454435	0.184928	0.654588	-0.0357878	0.990546	0.188411	0.30636	0.409127	0.00254164
Tusc3	0.503157	0.00454781	0.249307	0.654197	0.325742	0.612546	0.253851	0.307781	0.177416	0.636514
Ufsp2	0.452974	0.00458869	0.330219	0.20796	0.178622	0.878032	0.122755	0.687911	0.274352	0.251911
Gm11738	-2.00317	0.00458869	-1.20427	0.359343	-0.506137	0.959502	-0.798906	0.516145	-1.49704	0.117462
Cep162	0.627033	0.00461335	0.37614	0.447223	-0.00480461	0.998564	0.250894	0.474788	0.631838	0.00843365
Scai	0.277343	0.00469105	0.00394912	0.996315	0.107073	0.878956	0.273394	0.00803558	0.170271	0.250377
Gm20149	-0.869259	0.0047868	0.218881	0.932548	-0.281162	0.922065	-1.08814	0.00031866	-0.588098	0.188528
Gm17202	-0.658101	0.0047868	0.0244945	0.99445	-0.253239	0.878032	-0.682595	0.004513	-0.404862	0.254402
Epyc	-0.994872	0.00481757	0.0218188	0.996315	0.201203	0.9618	-1.01669	0.00544577	-1.19608	0.000594214
Sgpp2	-1.20141	0.00490939	-0.848767	0.222679	-0.378758	0.927048	-0.352641	0.67488	-0.82265	0.182285
Masp2	-0.678606	0.00511571	0.0625837	0.981749	-0.365299	0.725836	-0.74119	0.00254616	-0.313307	0.491258
Lztfl1	0.513178	0.00518861	0.393655	0.164576	-0.0559578	0.990546	0.119524	0.750858	0.569136	0.00251535
Ube4a	0.412437	0.00518861	0.331378	0.127085	0.175142	0.866615	0.0810584	0.800923	0.237295	0.301338
Gm15243	-0.775656	0.0051923	-0.164108	0.954017	-0.0650324	0.990546	-0.611548	0.0531024	-0.710624	0.0270167
Gm16168	-0.750911	0.00520255	-0.126402	0.964783	-0.407807	0.731942	-0.624509	0.0376905	-0.343104	0.487413
Gm31152	0.685222	0.00523736	0.150288	0.954017	0.185563	0.960581	0.534933	0.0544525	0.499659	0.122411
L3mbtl4	-1.2772	0.00524572	-0.965336	0.164576	-0.306251	0.960581	-0.311864	0.746931	-0.970949	0.108335
Rps9	0.486153	0.00526295	0.350773	0.228435	0.200483	0.869228	0.135379	0.685383	0.28567	0.287331
9630041A04Rik	-1.13626	0.00543319	-0.374303	0.869284	-0.187292	0.974407	-0.761959	0.150039	-0.94897	0.0641125
B3gat2	-0.587351	0.00554258	0.0339292	0.988355	-0.406999	0.548728	-0.62128	0.00426493	-0.180352	0.708833
Gm47106	-1.03381	0.00556156	-0.0122583	0.996315	-0.354383	0.907856	-1.02156	0.00913571	-0.679432	0.22129
Zp3r	-1.90278	0.0055893	-0.55762	0.877675	0.29981	0.968869	-1.34516	0.120455	-2.20259	0.00124345
Xrcc6	-0.498845	0.00559066	0.0393876	0.983004	-0.256872	0.771885	-0.538233	0.00324385	-0.241973	0.451157
Gm43915	-0.762035	0.00563302	-0.151583	0.954878	-0.0751701	0.990546	-0.610451	0.0509391	-0.686864	0.0326002
Gm3848	-0.828363	0.00580552	-0.12441	0.970267	-0.304794	0.890599	-0.703953	0.0347832	-0.523569	0.250377
CT009536.1	-0.600361	0.00587327	-0.00224888	0.998948	-0.47417	0.392555	-0.598112	0.00908651	-0.126191	0.828343
AC163685.1	-0.706963	0.00589401	-0.142074	0.95424	-0.415301	0.694506	-0.564889	0.0532299	-0.291662	0.568947
Gm47564	-1.88121	0.00589401	-0.411742	0.941063	-0.55626	0.927048	-1.46947	0.066746	-1.32495	0.181961
Ciita	-0.752448	0.00612409	0.0916211	0.97801	-0.599924	0.368761	-0.84407	0.00223255	-0.152524	0.840576
Cabyr	-0.768533	0.00612409	-0.348163	0.72971	-0.286536	0.888731	-0.420369	0.281224	-0.481997	0.257702
Hdgfl3	0.301038	0.00612409	0.121115	0.820974	0.139332	0.838742	0.179924	0.208249	0.161706	0.369648
Pip5k1bos	-1.08345	0.00614114	-0.552436	0.601315	-0.769118	0.512517	-0.531013	0.379617	-0.314331	0.744075
Gm11583	-1.53155	0.00614945	-0.17438	0.97801	-0.572629	0.869228	-1.35717	0.027762	-0.958921	0.278134
Efr3a	0.579275	0.00616004	0.156599	0.932548	-0.00649781	0.998564	0.422676	0.0899167	0.585773	0.0112485
Il33	-2.53588	0.00616974	-0.123339	0.990081	0.127881	0.995721	-2.41254	0.014119	-2.66376	0.00677782
Usp50	-0.583331	0.00621092	0.150212	0.936866	-0.200834	0.918533	-0.733542	0.000435752	-0.382496	0.22451
Rnf219	0.61693	0.00625793	0.1793	0.92983	0.27626	0.852604	0.43763	0.102813	0.34067	0.340596
Synj2	-0.745337	0.00628611	-0.218465	0.919684	-0.700093	0.172211	-0.526872	0.109338	-0.0452436	0.964049
Filip1l	-0.82311	0.00628611	0.00903198	0.996392	-0.291569	0.909711	-0.832142	0.0079974	-0.531542	0.23876
Ndufs3	0.400303	0.0063338	0.0958812	0.945945	0.2455	0.676054	0.304422	0.0731804	0.154803	0.592257
Lsamp	0.603081	0.00646041	0.291921	0.696026	0.418806	0.583528	0.311159	0.31445	0.184275	0.710211
4930587E11Rik	-0.759969	0.00660802	-0.0737883	0.981935	-0.339661	0.849536	-0.686181	0.0230724	-0.420308	0.358882
Gm16093	-0.555695	0.00673368	0.119392	0.954017	-0.1061	0.973066	-0.675086	0.000884921	-0.449594	0.0821339
Gm15738	-0.559754	0.00674038	0.0971364	0.964783	-0.147738	0.960581	-0.65689	0.00139453	-0.412016	0.143005
Gm48677	-0.892091	0.00674752	0.22315	0.938836	-0.330401	0.896646	-1.11524	0.000515923	-0.561691	0.257702
Nfkb2	-0.797627	0.00675391	-0.286429	0.870744	-0.214401	0.960581	-0.511199	0.172841	-0.583227	0.150271
Gm29361	-0.757651	0.00675391	0.0860203	0.980458	-0.0725198	0.990546	-0.843671	0.00266338	-0.685131	0.0376047
Gm50250	-0.818275	0.00679155	-0.190833	0.945945	-0.519153	0.65656	-0.627442	0.0729341	-0.299122	0.638612
4930557K07Rik	-0.653563	0.00685515	0.0642308	0.981749	-0.288853	0.852225	-0.717794	0.00324385	-0.364711	0.356538
Cd80	-1.42768	0.00690398	-0.54856	0.793821	-0.609577	0.834488	-0.879124	0.222426	-0.818107	0.361487
Zfp950	0.46751	0.00690398	0.295704	0.424738	0.0404959	0.990546	0.171806	0.556302	0.427014	0.033803
Rbm39	0.352704	0.00693924	0.0796719	0.952076	0.180546	0.795466	0.273032	0.0689073	0.172157	0.459227
Mrpl33	-0.476617	0.00695974	-0.412277	0.0865764	-0.190576	0.872232	-0.06434	0.894025	-0.286041	0.301338
St5	0.745911	0.00699109	0.458521	0.465151	0.129059	0.978012	0.28739	0.52226	0.616852	0.0698006
Camkk1	-0.562846	0.00707597	-0.0960185	0.964783	-0.402173	0.548157	-0.466827	0.046107	-0.160673	0.742484
Nyap2	0.418786	0.00711323	-0.0334223	0.983004	0.221551	0.771885	0.452208	0.00432405	0.197235	0.48013
C130050O18Rik	-0.97319	0.00711541	0.00562335	0.998384	-0.469825	0.808003	-0.978813	0.00961102	-0.503365	0.431278
Gm43260	1.13141	0.00714714	-0.0607909	0.992239	0.763939	0.626273	1.1922	0.00719662	0.367468	0.657467
Vinac1	-1.06062	0.00714714	-0.240675	0.947051	-0.588008	0.731791	-0.819943	0.0733777	-0.47261	0.52907
Gm20342	0.534463	0.00714714	0.164822	0.919684	0.279335	0.792156	0.369641	0.122898	0.255128	0.46028
Gm31224	-0.940251	0.00730324	0.073413	0.983004	-0.14332	0.978996	-1.01366	0.00447956	-0.796932	0.0648619
Pde8a	-0.818404	0.00730329	-0.184786	0.945945	-0.46389	0.711904	-0.633618	0.0779621	-0.354514	0.55998
Gm14377	-0.946745	0.00766244	0.217068	0.947051	-0.385218	0.870174	-1.16381	0.000881464	-0.561527	0.31829
Sgip1	0.305605	0.00766833	0.094991	0.914654	0.102657	0.931596	0.210614	0.131311	0.202948	0.227967
Gm31243	-1.24003	0.00767478	-0.530149	0.766212	0.0830328	0.991826	-0.709877	0.272856	-1.32306	0.00697607
Gm27008	-0.531308	0.00772984	0.0451328	0.983004	-0.0464605	0.990546	-0.576441	0.00441712	-0.484848	0.0380217
Zfp846	0.802753	0.00776404	0.400157	0.688603	-0.137549	0.978012	0.402597	0.345783	0.940302	0.00208542
Mmp16	0.448239	0.00794839	0.158828	0.886108	0.103323	0.960581	0.289411	0.173949	0.344916	0.122072
Nox1	-0.767927	0.00794839	-0.326471	0.790792	-0.381418	0.812107	-0.441456	0.258724	-0.386509	0.450403
Gm48747	-0.655873	0.00809026	0.255017	0.849395	-0.273419	0.870174	-0.91089	0.000104183	-0.382454	0.333018
Efhd2	-0.574122	0.00809553	-0.198542	0.886934	-0.159093	0.960581	-0.37558	0.174401	-0.415029	0.174159
Gtdc1	0.415518	0.00809553	-0.0695274	0.966079	0.303109	0.548157	0.485046	0.00195619	0.112409	0.760276
Chchd3	0.40244	0.00809553	0.123143	0.919684	0.178588	0.864477	0.279298	0.130287	0.223853	0.365597
Ssbp4	0.582367	0.00809553	0.47033	0.155389	-0.0373162	0.995207	0.112037	0.821162	0.619683	0.00813638
4930538E20Rik	-1.09634	0.00813256	-0.0509832	0.992239	-0.24392	0.960581	-1.04536	0.0175249	-0.852419	0.121257
Spata7	0.429371	0.00814466	0.207493	0.718109	0.297927	0.600253	0.221878	0.327611	0.131444	0.717348
Gm26672	-0.552719	0.0081839	0.120583	0.954017	-0.317756	0.729136	-0.673302	0.00113467	-0.234963	0.565335
Gm20208	-0.672281	0.0081839	-0.0261589	0.994125	-0.040988	0.995207	-0.646122	0.0166897	-0.631293	0.0312934
Gm16054	-0.580799	0.00847457	-0.0258856	0.992686	-0.114711	0.9728	-0.554913	0.0175171	-0.466088	0.0989378
Gm15354	-1.08659	0.00850959	-0.218898	0.954017	-1.03871	0.172211	-0.867691	0.0716394	-0.0478831	0.975838
4930563I02Rik	-1.14554	0.00852958	0.148943	0.975412	-0.343791	0.93816	-1.29449	0.00284081	-0.801751	0.212356
Ttbk1	-0.375545	0.00852958	-0.142722	0.85548	-0.24839	0.630735	-0.232823	0.216006	-0.127155	0.68586
Gm12404	-0.933441	0.00866212	-0.436709	0.708425	-0.0919763	0.990546	-0.496733	0.337419	-0.841465	0.0468049
Gm10847	-1.71135	0.00868307	-0.625205	0.820974	-0.152921	0.990546	-1.08615	0.217	-1.55843	0.044131
Ola1	0.331876	0.00870308	0.0380993	0.981479	0.168272	0.812107	0.293777	0.0331641	0.163604	0.463167
Cst3	0.511126	0.00874708	0.206568	0.835382	0.114789	0.962982	0.304558	0.23254	0.396337	0.122411
Tbce	0.336292	0.00876517	0.130152	0.860081	0.104033	0.951294	0.206141	0.212907	0.232259	0.206564
Etfrf1	-0.73123	0.00890497	-0.0618737	0.983004	-0.422669	0.711904	-0.669356	0.0276091	-0.308561	0.582173
Gm36041	-2.49164	0.00892284	-1.85094	0.152564	-0.766069	0.890599	-0.640704		-1.72558	0.231011
Prkg1	0.541494	0.0089324	0.293437	0.62648	0.175995	0.939855	0.248057	0.425695	0.365499	0.227967
Ptger4	-0.635302	0.00893247	-0.0178349	0.996315	-0.222223	0.918533	-0.617467	0.0158538	-0.413079	0.25497
Gm39214	-0.745179	0.00909702	0.159877	0.954017	-0.102786	0.983635	-0.905056	0.00127711	-0.642393	0.064929
Cdh9	1.27462	0.00911312	0.730159	0.566667	0.231779	0.976484	0.544457	0.478541	1.04284	0.091826
Gm15336	-0.754248	0.00911362	0.269468	0.882941	-0.0460533	0.995651	-1.02372	0.000218116	-0.708195	0.033803
Olfr55	-0.811403	0.0091386	-0.0570536	0.985851	-0.543055	0.630735	-0.754349	0.0238192	-0.268348	0.695591
Gm36550	-2.06069	0.00914941	-0.311794	0.964429	-0.975655	0.759719	-1.7489	0.0514231	-1.08504	0.459642
Gucy1a2	0.432944	0.00924709	-0.0202677	0.992597	0.161687	0.90624	0.453212	0.00803558	0.271257	0.283823
4930579G18Rik	-0.591848	0.00932721	0.202899	0.888828	-0.192689	0.935498	-0.794747	0.000264395	-0.399159	0.237517
Sorl1	-0.517783	0.00936547	-0.414611	0.170558	-0.25134	0.834253	-0.103172	0.81958	-0.266443	0.442362
4921515E04Rik	-2.51466	0.00936547	-2.05618	0.0926499	0.759995	0.84477	-0.458476		-3.27465	0.000290123
Fpr2	-3.63438	0.00938008	-2.88303	0.090099	-2.01273	0.570873	-0.751353		-1.62165	0.584059
Nme7	-0.3148	0.00938878	-0.0272862	0.983004	-0.0806872	0.960581	-0.287514	0.027762	-0.234113	0.161019
Pkhd1	-1.74974	0.00952364	-0.868351	0.648937	-0.0709337	0.997878	-0.881391	0.389808	-1.67881	0.0297917
Ppp2r2cos	-1.09552	0.00971604	0.222515	0.954017	-0.476199	0.856142	-1.31804	0.00149911	-0.619324	0.384355
Lamc2	1.50134	0.00972565	1.4096	0.060296	0.14791	0.990546	0.0917408	0.957547	1.35343	0.0468049
AC150683.1	-3.79463	0.00973861	-3.34607	0.0848362	-0.99888	0.960581	-0.448559	0.915558	-2.79575	0.173598
Dok6	0.582694	0.00973861	0.0862355	0.975412	0.126864	0.966791	0.496459	0.0463425	0.45583	0.124787
Atxn7l1os2	-0.891627	0.00987727	-0.119901	0.977653	-0.23427	0.960581	-0.771726	0.0434689	-0.657357	0.174491
Il12rb2	-0.651474	0.00994081	-0.201397	0.913939	-0.272591	0.869847	-0.450077	0.156212	-0.378882	0.360922
Ifi27l2a	4.50712	0.00994654	2.20874	0.763725	0.529267	0.990546	2.29838		3.97785	0.0316003
Gpr34	-0.77166	0.00994654	0.135291	0.964429	-0.410451	0.7677	-0.906951	0.00217882	-0.361208	0.522951
Echdc2	0.650198	0.0100374	0.463894	0.319277	0.347364	0.794074	0.186303	0.693609	0.302834	0.507111
Gm15337	-1.24816	0.0100792	-0.0110409	0.997681	-0.609942	0.812107	-1.23712	0.0150622	-0.638221	0.467659
Gm47403	-1.89918	0.0100792	-0.744882	0.771933	0.32831	0.965809	-1.1543	0.265528	-2.22749	0.00225996
Srr	0.310918	0.0100792	0.201094	0.443346	0.0484407	0.981415	0.109824	0.595863	0.262477	0.0790863
Grin3a	0.820963	0.0101852	0.458725	0.613246	0.244961	0.960581	0.362238	0.457964	0.576002	0.20669
Cabp1	-0.463398	0.0101852	-0.282561	0.504267	-0.189594	0.881014	-0.180837	0.547482	-0.273804	0.339864
Gm48249	-0.506497	0.0102063	0.079844	0.969806	-0.315846	0.678145	-0.586341	0.00278356	-0.190651	0.651761
Trappc6a	0.692409	0.0102063	0.14491	0.961548	0.444058	0.678677	0.547499	0.0745655	0.248351	0.647255
Cenpn	-1.06981	0.0102455	-0.0196575	0.996315	-0.852263	0.446868	-1.05016	0.0163523	-0.217552	0.845974
Gm37850	-0.625877	0.0102794	-0.0440018	0.985851	-0.212039	0.923874	-0.581875	0.0276537	-0.413838	0.259429
Gm26854	-0.900819	0.0104761	-0.28529	0.916708	-0.225516	0.960581	-0.61553	0.156351	-0.675303	0.162071
Pot1b	0.89948	0.0105067	0.555876	0.504267	0.378757	0.878032	0.343604	0.553057	0.520723	0.349605
Ccbe1	0.564449	0.0105067	0.200257	0.89369	0.384145	0.638941	0.364193	0.191458	0.180304	0.710477
Srrm4os	-0.615687	0.0105547	0.133758	0.954017	-0.045922	0.991624	-0.749445	0.00149911	-0.569765	0.0436746
Atxn7l3b	0.606319	0.0107703	0.0527926	0.983004	0.348962	0.737683	0.553526	0.0306328	0.257357	0.573372
Gpm6a	0.387855	0.0110702	-0.0527069	0.978673	0.27477	0.609548	0.440562	0.00389874	0.113086	0.747932
Gm8797	-3.11693	0.0110702	-2.26247	0.279711	0.664189	0.965849	-0.854457	0.728391	-3.78112	0.00195529
Gm48678	-0.534264	0.0110702	0.179013	0.903951	-0.192829	0.918533	-0.713277	0.000418538	-0.341436	0.283823
Hnrnpa0	-0.749258	0.0111884	-0.18121	0.945945	-0.680901	0.287664	-0.568048	0.104398	-0.0683566	0.946829
Elk3	-0.653476	0.0112216	0.117382	0.964783	-0.289838	0.869228	-0.770858	0.00244241	-0.363638	0.391758
Alad	0.801418	0.0115972	0.55275	0.382053	0.298369	0.918533	0.248668	0.659647	0.503049	0.284033
Gm27017	-0.7557	0.0118723	0.124257	0.968023	-0.141853	0.975222	-0.879957	0.00293163	-0.613848	0.112876
Kmo	-0.862623	0.0118723	0.0475598	0.990081	-0.537636	0.6964	-0.910182	0.0094336	-0.324987	0.653482
Gm20275	-0.53674	0.011927	0.10892	0.962149	-0.0861388	0.980678	-0.64566	0.00206813	-0.450601	0.0919675
St7l	0.367048	0.0120187	0.213798	0.57543	0.232243	0.704559	0.15325	0.509175	0.134805	0.654403
4933428C19Rik	-1.87928	0.0120187	-1.52667	0.156689	-1.14308	0.684606	-0.352609	0.850135	-0.736197	0.646481
Dhx34	-1.17604	0.0120187	-1.0988	0.0705167	-0.432835	0.903779	-0.0772414	0.959807	-0.743207	0.308305
Degs2	-0.666861	0.0121199	0.00826098	0.996315	-0.303031	0.852604	-0.675122	0.014759	-0.363829	0.425644
4930505A04Rik	-0.784026	0.0121968	-0.204722	0.938931	-0.199691	0.960581	-0.579304	0.121865	-0.584336	0.181058
Sec14l5	-1.58968	0.0122368	-0.920284	0.519386	-0.643162	0.870133	-0.669394	0.53757	-0.946516	0.366467
Klf10	-1.03299	0.0122368	-0.271212	0.940211	-0.658479	0.687528	-0.761773	0.120371	-0.374506	0.667528
Gm6994	-0.574447	0.0122368	0.139485	0.947456	-0.233944	0.888731	-0.713932	0.00139453	-0.340503	0.352245
Dcakd	0.377131	0.0123332	0.181846	0.749865	0.0973508	0.960581	0.195286	0.356966	0.279781	0.177137
Ube2w	0.337062	0.0124482	0.0792619	0.954017	0.0538578	0.981262	0.2578	0.100434	0.283204	0.0928144
Crtc3	0.510607	0.0124734	0.260111	0.708425	0.215082	0.881014	0.250496	0.398668	0.295525	0.36561
5830418P13Rik	-1.56314	0.0124782	-1.25053	0.178156	-0.642095	0.875259	-0.312613	0.83246	-0.921045	0.367291
Meg3	-0.226991	0.0127291	-0.0856899	0.878613	-0.0796918	0.931742	-0.141301	0.228873	-0.147299	0.282579
Magix	-1.69631	0.0127291	0.0844338	0.988355	-0.242023	0.978012	-1.78075	0.0104729	-1.45429	0.0919675
Syt7	-0.342945	0.012864	-0.0626406	0.964783	-0.143838	0.881014	-0.280305	0.0719741	-0.199107	0.37027
Serpind1	-1.03058	0.012864	0.0819249	0.98482	-0.515429	0.825915	-1.1125	0.00810809	-0.51515	0.48898
Purb	-0.422958	0.0129174	0.0263789	0.988355	-0.232138	0.775761	-0.449337	0.0096206	-0.19082	0.557013
Catsperg1	-0.925426	0.0129256	-0.859726	0.0787747	-0.0469634	0.995721	-0.0656994	0.956425	-0.878462	0.0421628
Lhfpl3	0.797989	0.012926	0.594236	0.295641	0.0185212	0.998564	0.203753	0.75027	0.779468	0.0320203
F830208F22Rik	2.04357	0.0129269	1.41242	0.42761	1.03872	0.84477	0.631153		1.00485	0.391716
Tcte1	-0.922842	0.0129269	-0.566529	0.496838	-0.661307	0.583528	-0.356313	0.581923	-0.261535	0.772948
Plcb4	-0.788827	0.0129269	-0.716385	0.100839	-0.366003	0.863856	-0.0724425	0.939737	-0.422824	0.433666
Xirp2	-0.904258	0.0129615	-0.125766	0.97801	-0.156467	0.978012	-0.778492	0.0530858	-0.747791	0.107097
Ei24	0.400313	0.013212	0.393116	0.0520414	0.0217517	0.995721	0.00719738	0.989507	0.378562	0.0432276
Mei4	0.809873	0.013212	0.374392	0.784407	0.628394	0.529972	0.435481	0.334457	0.181479	0.825149
4930595D18Rik	-0.8156	0.0132199	0.174887	0.954878	-0.508158	0.708785	-0.990487	0.00209214	-0.307441	0.654734
Xkr4	0.501709	0.0132199	0.170981	0.907857	0.127552	0.960581	0.330728	0.193248	0.374157	0.182285
Mid1	1.01969	0.0132199	0.927145	0.102023	0.407474	0.89825	0.0925443	0.939	0.612215	0.338605
Efcab12	-0.854075	0.0132199	-0.745541	0.125751	-0.497511	0.731942	-0.108534	0.910632	-0.356564	0.610343
Gm26936	-0.715325	0.0132972	0.242648	0.902372	-0.34672	0.843148	-0.957973	0.000504781	-0.368605	0.467659
6530401F13Rik	0.605699	0.0133786	0.215073	0.900915	0.377442	0.711904	0.390626	0.202841	0.228256	0.639276
Gm14636	0.674063	0.0134312	0.122266	0.964783	0.551315	0.465699	0.551797	0.0727223	0.122748	0.867758
Ccnd2	-0.625303	0.0134312	-0.0488612	0.985851	-0.309466	0.83911	-0.576441	0.0334445	-0.315836	0.480125
Trhr	1.87043	0.0134312	1.61391	0.144549	0.621737	0.951022	0.256516	0.890106	1.24869	0.244363
Atp6v1b2	0.289504	0.0137971	0.0981323	0.908481	0.0938741	0.951022	0.191372	0.194374	0.19563	0.254696
Glud1	0.396522	0.0137971	0.168066	0.838274	0.232979	0.739231	0.228456	0.287127	0.163543	0.598601
Samd9l	2.77897	0.0138192	0.937851	0.915227	0.269962	0.990546	1.84111	0.173069	2.509	0.059949
Mbd5	0.384224	0.0138214	-0.00559398	0.996315	0.134207	0.935415	0.389818	0.015926	0.250017	0.286631
Plekhh2	-0.570438	0.0138214	-0.225316	0.8601	0.0283107	0.9965	-0.345121	0.265246	-0.598748	0.0174835
Slc16a2	0.329838	0.0138214	0.0258882	0.985851	0.259097	0.52531	0.30395	0.0348953	0.0707408	0.834932
Gm16068	-0.74959	0.0138523	0.220976	0.93076	-0.451979	0.725836	-0.970566	0.000978933	-0.297611	0.637177
Gm38505	-1.38099	0.0139537	-0.0884557	0.98806	-0.566464	0.878956	-1.29253	0.0316323	-0.814524	0.377082
Atp1a1	-0.58819	0.0139842	-0.334505	0.623725	-0.241186	0.890599	-0.253685	0.504896	-0.347004	0.366467
Pcdh17	0.874373	0.0139842	0.604563	0.398758	0.324684	0.918533	0.26981	0.685383	0.549689	0.316082
Slc18a2	-0.727524	0.0142016	0.0403767	0.990278	-0.345075	0.849165	-0.767901	0.0114352	-0.382449	0.46455
Pebp4	-0.903516	0.014333	-0.170724	0.964429	-0.169756	0.976484	-0.732793	0.0811406	-0.73376	0.12766
Gm17234	-1.26852	0.0143494	-0.0331564	0.996315	-0.352015	0.960581	-1.23537	0.0240421	-0.916507	0.221619
Cnksr2	0.41832	0.0144374	0.00703998	0.996315	0.0273273	0.995651	0.41128	0.0218391	0.390993	0.0520198
Gm36264	-1.05022	0.0144374	-0.276562	0.942401	-0.977583	0.296683	-0.773658	0.131311	-0.0726361	0.962661
Gm21844	-1.21988	0.0144374	0.220623	0.964162	-0.128366	0.990546	-1.44051	0.00315771	-1.09152	0.0714748
Gm14372	-0.689112	0.014474	0.261638	0.877566	-0.053895	0.991624	-0.95075	0.000403224	-0.635217	0.0591933
Camk1	-0.510935	0.0144747	-0.287005	0.626912	-0.286306	0.771885	-0.22393	0.502218	-0.224628	0.57887
Gm42875	-1.02043	0.0146002	0.137457	0.97801	-0.0880026	0.990546	-1.15789	0.00540617	-0.932428	0.0629979
4933432I03Rik	-0.855981	0.0146593	-0.0733098	0.983004	-0.0121213	0.998564	-0.782671	0.040025	-0.84386	0.033803
Pts	0.80502	0.01471	0.705515	0.141025	0.380142	0.869228	0.0995059	0.907196	0.424878	0.439143
F11	-1.96754	0.01471	-0.689869	0.861928	-0.721178	0.885315	-1.27767	0.23661	-1.24637	0.338354
Btla	1.39439	0.0147105	1.11885	0.226131	0.629992	0.870174	0.275546	0.818268	0.764402	0.39396
Dync1i1	0.29007	0.0147514	0.0461387	0.973966	0.156784	0.811668	0.243931	0.066746	0.133286	0.551071
Armc4	-1.14218	0.0148853	-1.05762	0.091404	-0.0846609	0.991749	-0.0845624	0.955155	-1.05752	0.0593075
Mettl1	0.730844	0.014901	0.296352	0.869312	0.298445	0.898809	0.434491	0.265246	0.432399	0.350659
2610044O15Rik8	0.986646	0.0149078	0.622841	0.520893	0.423712	0.884183	0.363805	0.591588	0.562935	0.387343
Gm48091	-0.643259	0.0151084	0.0841243	0.979686	-0.141929	0.969397	-0.727383	0.00588207	-0.50133	0.161602
Zfp932	0.391003	0.0151375	0.0792357	0.964162	0.287457	0.600253	0.311767	0.0913097	0.103546	0.786137
Arhgap6	0.989342	0.0151912	0.987926	0.0532387	-0.0579753	0.995721	0.00141636	0.999377	1.04732	0.0183235
Csmd1	0.319964	0.0153114	0.0594617	0.964783	0.0893791	0.960581	0.260502	0.0817881	0.230585	0.220928
Zfp61	-0.709586	0.0153584	-0.354162	0.722083	-0.400158	0.75554	-0.355424	0.420381	-0.309428	0.593545
Rsrc1	0.399947	0.015364	0.132694	0.916708	0.208525	0.826411	0.267254	0.195225	0.191423	0.522951
Fubp1	0.285657	0.0153703	0.21835	0.284345	0.0539962	0.978012	0.067307	0.783244	0.231661	0.132883
Gm48770	-0.804567	0.0155008	-0.066957	0.983004	-0.248158	0.954368	-0.73761	0.041191	-0.556409	0.256422
1700034H15Rik	-0.956486	0.0155217	-0.586837	0.520904	0.433387	0.849536	-0.369649	0.591588	-1.38987	0.000128531
Celf3	0.435867	0.0155217	0.4087	0.0913318	-0.0335757	0.992204	0.0271668	0.960163	0.469442	0.0158076
Smg9	-0.518905	0.0155217	-0.465645	0.12062	-0.2274	0.870133	-0.05326	0.934617	-0.291505	0.421053
Mrpl42	0.475589	0.015628	0.11633	0.954017	0.207554	0.881014	0.359259	0.120239	0.268035	0.39396
Gm10791	-0.937116	0.0157663	-0.120182	0.979686	-0.386912	0.885315	-0.816934	0.0574104	-0.550205	0.387343
Gm17171	-0.778335	0.0157976	0.117963	0.976202	0.151546	0.976484	-0.896298	0.00515615	-0.929881	0.00417831
Sf3a3	0.561143	0.0157976	0.335991	0.594607	0.217621	0.918533	0.225152	0.546804	0.343522	0.334973
Gm17058	-0.630696	0.0157976	-0.0781657	0.980458	-0.341028	0.798097	-0.55253	0.0561858	-0.289668	0.565335
Cask	0.25058	0.0157976	-0.0203959	0.985834	0.0924773	0.924435	0.270976	0.0103494	0.158102	0.322835
Pantr1	-0.452593	0.0158389	-0.455511	0.0503217	-0.30792	0.660873	0.00291848	0.997082	-0.144673	0.73282
Far1os	-0.716944	0.0158389	0.210945	0.932548	-0.147593	0.974407	-0.927889	0.0012271	-0.56935	0.150818
4921539H07Rik	-0.739825	0.0158389	-0.582357	0.245613	-0.143344	0.976358	-0.157469	0.81788	-0.596481	0.142498
Pgm2l1	-0.273276	0.0158389	-0.0414802	0.975457	-0.0949771	0.936485	-0.231796	0.0688799	-0.178299	0.299787
Hipk2	-0.426681	0.0158721	0.0712809	0.971015	-0.263582	0.725836	-0.497962	0.004513	-0.163099	0.656924
Zfp933	0.644951	0.0159827	0.374899	0.623653	0.01502	0.998564	0.270052	0.527072	0.629931	0.0404476
Gnaz	-0.418897	0.0159827	-0.142694	0.907857	-0.306985	0.600253	-0.276203	0.214948	-0.111912	0.794085
Arhgef37	-1.29263	0.0161301	-0.148444	0.981479	-1.39125	0.146752	-1.14418	0.0517077	0.0986223	0.958523
Gm33037	-0.858097	0.0162084	-0.152811	0.964783	-0.0482444	0.995721	-0.705286	0.0886257	-0.809852	0.055207
Gm43150	-1.04999	0.0162084	-0.172095	0.969806	-0.594415	0.753795	-0.877895	0.0780103	-0.455574	0.602261
Gm47167	-0.605805	0.0163669	0.186558	0.93076	-0.160596	0.960581	-0.792363	0.00114108	-0.445208	0.214464
4921511I17Rik	-0.70354	0.0163669	0.126785	0.965208	-0.157562	0.968269	-0.830325	0.00411235	-0.545979	0.174159
Syt1	0.316482	0.0163679	0.0089182	0.996315	0.0654588	0.974407	0.307564	0.0271952	0.251023	0.155626
Alkbh6	0.755634	0.0164277	0.10755	0.979166	0.53984	0.638941	0.648084	0.0638229	0.215794	0.758711
Tm6sf1	-0.500715	0.0166178	0.0260088	0.992239	-0.401206	0.52531	-0.526724	0.0140805	-0.0995085	0.858309
Gm40331	-2.87948	0.0167883	-2.33065	0.16628	1.03646	0.878032	-0.548829	0.863204	-3.91593	0.000530485
March1	0.415571	0.0168172	0.0436945	0.983004	0.267822	0.711016	0.371876	0.0494622	0.147749	0.688009
Rtn1	0.291071	0.0169285	0.141082	0.769856	0.253345	0.423269	0.149988	0.391986	0.0377259	0.92049
Trmt112	0.660531	0.0169396	0.0363668	0.992239	0.521711	0.548157	0.624164	0.0351249	0.13882	0.840576
Cept1	0.379832	0.0169396	0.100753	0.945945	0.222343	0.761997	0.279079	0.144261	0.157489	0.61151
Gm31019	-0.762798	0.0170724	-0.0893234	0.981479	0.0115559	0.998564	-0.673474	0.056195	-0.774354	0.0305686
Gm48715	-0.662702	0.0171242	0.18967	0.93522	-0.406793	0.731791	-0.852372	0.00147217	-0.25591	0.656924
Runx1t1	0.495873	0.0171381	0.157388	0.929236	0.134046	0.960581	0.338485	0.189765	0.361827	0.220928
B230118H07Rik	0.513413	0.0171639	0.312859	0.580327	0.224638	0.884183	0.200554	0.566679	0.288775	0.403432
Pxdn	-0.950619	0.0171639	-0.948224	0.0600638	-0.0248774	0.998564	-0.00239425	0.998682	-0.925741	0.044131
Notch3	-0.587224	0.0171639	-0.202292	0.903431	-0.154687	0.960581	-0.384932	0.227282	-0.432537	0.220617
Fbxo17	-1.02788	0.0171639	-0.7182	0.380655	0.126279	0.989654	-0.309676	0.721655	-1.15415	0.0106445
Wtap	-0.387623	0.0172457	-0.264642	0.43117	-0.195397	0.838742	-0.122981	0.693398	-0.192226	0.519781
Snta1	0.491517	0.0172492	0.325148	0.484961	0.29113	0.752936	0.166369	0.650113	0.200387	0.626376
Mef2c	0.441243	0.0173986	-0.0460818	0.983004	0.225695	0.83911	0.487324	0.00939584	0.215548	0.521943
Amn1	0.379271	0.0174227	0.0928495	0.954017	0.142642	0.923874	0.286421	0.129713	0.236629	0.336555
Ambra1	0.318006	0.0175879	0.187503	0.618101	0.219434	0.667204	0.130503	0.54931	0.0985712	0.742884
Fbxl22	-1.43652	0.0176173	-0.0579269	0.993548	-0.446329	0.940624	-1.37859	0.0332037	-0.990192	0.28349
Chmp2a	0.471697	0.0176406	0.417047	0.148934	0.298746	0.725028	0.05465	0.91802	0.17295	0.669374
Dlgap1	0.309873	0.0176406	0.141043	0.815702	0.0449558	0.985047	0.16883	0.354193	0.264917	0.108152
Gm16055	-0.666906	0.0180201	-0.0456382	0.986962	-0.167106	0.960581	-0.621268	0.042674	-0.499799	0.214843
Gm42418	-2.4621	0.0180419	-0.767911	0.93076	-2.16988	0.423269	-1.69419	0.18918	-0.292219	0.930064
Gm42620	-1.31037	0.0180419	-0.247969	0.961515	-0.6347	0.825915	-1.0624	0.104398	-0.67567	0.518447
1700095A13Rik	-2.27103	0.0180761	-0.78388	0.851452	-0.386511	0.971799	-1.48715		-1.88452	0.142508
Gm16351	-0.513632	0.0180761	0.132938	0.946286	-0.122521	0.964475	-0.64657	0.0021322	-0.391111	0.193414
Ccdc30	0.349431	0.0180761	0.232657	0.482094	0.144193	0.897969	0.116774	0.660874	0.205238	0.387633
Khsrp	-0.483601	0.0185698	-0.0170471	0.995649	-0.579271	0.064588	-0.466554	0.0323119	0.0956698	0.865092
Nipal2	0.724939	0.0186961	0.189096	0.947051	0.0685189	0.990546	0.535843	0.145437	0.65642	0.0781482
Snx9	-0.507164	0.0187222	-0.471671	0.112195	-0.593486	0.0795049	-0.035493	0.957429	0.0863222	0.892986
Dars	0.377767	0.0189517	0.126577	0.920015	-0.121348	0.960581	0.25119	0.213906	0.499115	0.00152553
Gm15813	-0.798394	0.0194693	0.195077	0.953252	-0.594575	0.612053	-0.993471	0.00258631	-0.203818	0.810687
Cbx8	1.12241	0.0195181	0.84022	0.373513	0.784876	0.678145	0.282186	0.744069	0.337531	0.727432
Stn1	0.47398	0.0196341	0.319003	0.487449	0.247116	0.83911	0.154978	0.668417	0.226864	0.530461
Celf2	0.314102	0.0198097	0.0195239	0.989746	0.11634	0.931742	0.294578	0.0408297	0.197762	0.344995
4930428E07Rik	-0.624732	0.0198619	0.206418	0.919684	-0.154943	0.96163	-0.83115	0.00117482	-0.469788	0.212727
Lancl1	0.339749	0.0198619	0.162734	0.790792	0.140282	0.898809	0.177015	0.395285	0.199467	0.391375
Senp1	0.406505	0.0198619	0.182884	0.831035	0.0976926	0.965849	0.223622	0.350741	0.308813	0.19537
Gm16286	0.465443	0.0199272	0.225921	0.787914	0.251921	0.825915	0.239522	0.40146	0.213522	0.565015
Ikbip	0.760563	0.0201791	0.343082	0.842047	0.540235	0.662001	0.417481	0.339819	0.220329	0.752371
Elavl1	0.371109	0.0201791	0.190163	0.744445	0.141619	0.923874	0.180946	0.44118	0.22949	0.353053
Gmcl1	0.280797	0.0201791	0.147598	0.72971	0.0687299	0.962982	0.1332	0.462165	0.212068	0.207804
Cbx7	-0.523248	0.0201791	-0.380785	0.370289	-0.329728	0.711904	-0.142463	0.760672	-0.19352	0.689064
Usp25	0.417755	0.0201791	0.0369146	0.984193	0.25121	0.753795	0.38084	0.0507531	0.166545	0.647131
Ntn4	-1.59471	0.0203317	-1.41255	0.145409	-1.05023	0.678145	-0.182156	0.930508	-0.544478	0.729414
Ssr4	0.435914	0.0203388	0.132624	0.932548	0.428428	0.277957	0.30329	0.189225	0.00748593	0.990576
Gm15169	1.79359	0.0203447	1.60147	0.155271	1.27622	0.660873	0.192127	0.926614	0.51737	0.758711
Gm48301	-1.15856	0.0205113	0.196154	0.969806	0.397259	0.936485	-1.35471	0.00588207	-1.55582	0.00104702
Pcgf1	0.755137	0.0206748	0.313627	0.876042	0.193721	0.961842	0.44151	0.296529	0.561416	0.209429
Snx22	-1.40096	0.020692	-1.12262	0.243157	-0.491151	0.931742	-0.278339	0.848431	-0.90981	0.336344
Hs3st2	0.524875	0.020692	0.373623	0.423799	0.266889	0.845832	0.151252	0.725879	0.257986	0.523187
Uimc1	0.371827	0.020749	0.171564	0.818255	0.0993888	0.960581	0.200263	0.373724	0.272439	0.231011
Olfml1	1.93064	0.0209498	1.70974	0.164576	-0.584743	0.960581	0.220907	0.916688	2.51539	0.00337326
Gm43376	-0.608393	0.020968	0.209309	0.914654	-0.134047	0.9728	-0.817702	0.00114724	-0.474346	0.189306
Pde7b	-0.688622	0.0209765	-0.433596	0.559706	-0.35418	0.843148	-0.255026	0.618033	-0.334442	0.542341
Vsnl1	0.345602	0.0209765	0.219133	0.558185	0.19794	0.796916	0.12647	0.621737	0.147662	0.613617
4930532I03Rik	-0.701973	0.0209765	0.267129	0.89369	-0.263668	0.927582	-0.969102	0.000776863	-0.438304	0.359129
Gm15777	-1.06255	0.0209765	-0.173418	0.969854	-0.224938	0.969397	-0.889128	0.093196	-0.837609	0.189562
Gpr52	1.77827	0.0210184	0.572186	0.937322	0.833763	0.884708	1.20609		0.94451	0.386814
Mon1a	0.630056	0.0210583	0.480881	0.34491	-0.35021	0.83911	0.149175	0.785143	0.980266	0.000158474
Angptl1	-0.988473	0.0212822	0.115452	0.981479	-0.295931	0.960581	-1.10393	0.0101691	-0.692542	0.269272
Mark1	-0.431715	0.0213014	-0.200355	0.81149	-0.2511	0.778997	-0.23136	0.387368	-0.180615	0.632459
Gm15518	-0.751416	0.0213673	0.0900897	0.981479	-0.381096	0.838742	-0.841506	0.0100521	-0.37032	0.545803
Gm12665	-3.94135	0.0213837	0.0296998	0.996315	-0.679858	0.960581	-3.97105		-3.26149	0.162248
Rap1gapos	-1.45448	0.0214023	-0.0272265	0.996315	-0.241236	0.978012	-1.42726	0.0325541	-1.21325	0.149047
4930481A15Rik	1.31306	0.0214501	1.16209	0.170558	0.89846	0.704559	0.150969	0.913376	0.414595	0.717348
Gm41231	-2.4609	0.0215173	-1.50648	0.504903	-1.50275	0.706636	-0.954424		-0.958152	0.682646
Evpl	-1.53349	0.0215803	-0.828339	0.671276	-0.693945	0.869228	-0.705148	0.513004	-0.839542	0.475966
Cep250	-0.47034	0.0215866	-0.199879	0.850756	-0.36283	0.583528	-0.270461	0.343662	-0.10751	0.837907
Vps37a	-0.525097	0.0216057	-0.300235	0.657696	-0.45923	0.439679	-0.224861	0.545029	-0.0658668	0.928297
Eif3j2	-3.8007	0.0217314	-3.30799	0.148934	0.370382	0.990546	-0.492711	0.91823	-4.17108	0.0185691
Golph3l	0.563238	0.0218498	0.202542	0.911601	0.35496	0.734289	0.360696	0.249253	0.208278	0.6732
Rpl15	0.430581	0.0218498	0.374002	0.180495	0.407495	0.338918	0.056579	0.908753	0.0230856	0.971261
Ttc39b	-0.446003	0.0219068	-0.322935	0.390435	-0.263341	0.7677	-0.123068	0.750858	-0.182662	0.646513
1110038F14Rik	0.503549	0.0219868	0.134216	0.947121	0.206911	0.909296	0.369333	0.162133	0.296638	0.394878
4930525C09Rik	-0.836021	0.0220571	0.0753239	0.983004	0.00144027	0.999469	-0.911345	0.0136027	-0.837461	0.044131
2610316D01Rik	0.367722	0.0222852	-0.203552	0.718546	-0.0394729	0.990546	0.571273	0.000164632	0.407194	0.0184303
Gm44026	-0.678879	0.0223744	0.211846	0.92834	-0.302731	0.878032	-0.890724	0.00156692	-0.376147	0.466954
Atp10a	-1.16005	0.0224179	-0.657637	0.641476	-0.80431	0.660873	-0.502412	0.554279	-0.355738	0.767049
Neurod2	-0.36895	0.0226085	-0.126948	0.914639	-0.253444	0.678145	-0.242002	0.248355	-0.115507	0.753486
Rbm28	0.43911	0.0226085	0.347504	0.300013	-0.00617554	0.998564	0.0916061	0.829055	0.445286	0.0416073
Rab3gap2	-0.337092	0.0226196	-0.208254	0.579862	-0.129635	0.920517	-0.128838	0.611334	-0.207457	0.378646
Adgrv1	-1.16713	0.0227015	-0.695574	0.580287	-0.550675	0.858095	-0.47156	0.600386	-0.616459	0.509861
Tasp1	0.296888	0.0228174	-0.00682593	0.996315	0.131756	0.885315	0.303713	0.0249995	0.165132	0.453095
Col11a1	-1.82556	0.0229698	-1.02348	0.676615	-1.15204	0.731942	-0.802072	0.532336	-0.673518	0.689064
AU023762	-0.913404	0.0229745	-0.836795	0.141025	-0.469484	0.838742	-0.0766086	0.950926	-0.44392	0.55998
Gm47371	-0.721538	0.0230176	-0.125795	0.969806	0.217168	0.960581	-0.595743	0.101596	-0.938706	0.00215405
Zfp729a	0.697079	0.0230443	0.55583	0.300351	0.323168	0.878032	0.141248	0.829267	0.373911	0.466423
Sec61a2	0.34851	0.0231077	0.243878	0.454684	0.159981	0.878032	0.104632	0.716878	0.188529	0.474497
1700085D07Rik	-0.5258	0.0231799	0.189547	0.907857	-0.229175	0.890599	-0.715347	0.00114956	-0.296625	0.448111
Gm36736	0.982326	0.0231799	0.671806	0.496838	0.470574	0.870174	0.310519	0.686271	0.511752	0.480125
Gm31763	-0.548963	0.0231799	0.0135543	0.996315	-0.214828	0.918533	-0.562518	0.0247079	-0.334135	0.387945
Wtip	0.965695	0.0231799	0.908164	0.127085	0.543825	0.825338	0.0575311	0.96118	0.42187	0.582581
Mast3	-0.579204	0.0232061	-0.152484	0.947816	-0.337275	0.795466	-0.42672	0.166198	-0.241928	0.637254
Kansl1l	-0.542528	0.023234	0.0762141	0.97961	-0.0140464	0.998564	-0.618743	0.0094336	-0.528482	0.0594634
Sipa1l2	-0.786417	0.0233802	-0.484482	0.566667	-0.48288	0.731942	-0.301935	0.627006	-0.303537	0.684418
Gm34121	-1.39504	0.0234053	-1.31185	0.12062	-0.241139	0.978012	-0.0831882	0.967652	-1.1539	0.163152
Mkln1os	-0.438958	0.0235606	0.151711	0.914654	-0.161919	0.934798	-0.59067	0.00135348	-0.277039	0.363735
Zfr	0.244503	0.0236364	0.0835805	0.919684	0.127713	0.843148	0.160923	0.24247	0.11679	0.561942
1700085C21Rik	-1.1367	0.0237996	-0.344395	0.929398	-0.748994	0.687528	-0.792309	0.220928	-0.38771	0.740453
Ephb3	-0.698779	0.0240379	-0.12113	0.970249	-0.406518	0.775761	-0.577649	0.104542	-0.292261	0.645168
Gm50368	-0.775177	0.0240379	0.217806	0.941063	-0.161631	0.975216	-0.992983	0.00253418	-0.613546	0.191725
Gm27243	-2.04803	0.0240379	-1.57075	0.312398	-1.21438	0.74268	-0.47728	0.814412	-0.833646	0.658178
Cblc	3.42459	0.0240379	2.64756	0.368066	1.45701	0.922452	0.777033		1.96758	0.230121
Gm38604	-0.541803	0.0240379	-0.0569329	0.983004	-0.107494	0.978012	-0.48487	0.0652737	-0.434309	0.182285
Gm12963	-0.907576	0.0240758	-0.202542	0.954878	-0.320422	0.934728	-0.705035	0.145437	-0.587154	0.356538
Plk5	-0.626615	0.024239	-0.151289	0.954017	-0.514735	0.541885	-0.475326	0.153425	-0.11188	0.889574
Lin9	0.772275	0.024298	0.36515	0.820974	-0.0747232	0.990546	0.407125	0.395833	0.846998	0.0236295
1700007J10Rik	-0.798137	0.024298	0.244388	0.93076	-0.303678	0.922611	-1.04252	0.00202929	-0.494459	0.384868
Gm45875	-1.85082	0.024298	-0.636915	0.887451	-0.676307	0.898809	-1.2139		-1.17451	0.385491
Spa17	-0.939246	0.0243592	-0.260537	0.940211	-0.430617	0.870174	-0.678709	0.189225	-0.508628	0.491258
4930565N06Rik	-0.620584	0.0243592	0.119591	0.964783	-0.157934	0.960581	-0.740175	0.00619777	-0.46265	0.241552
Etnk2	-1.44262	0.0245488	-1.41039	0.0998546	0.884275	0.731942	-0.0322352	0.988911	-2.3269	4.29834e-05
Trim66	-0.76714	0.0247717	-0.506019	0.505322	-0.335135	0.878956	-0.261121	0.688783	-0.432005	0.468773
Fut8	0.362341	0.0248	0.0350533	0.983004	0.185466	0.856142	0.327287	0.0633883	0.176875	0.551547
Smim1	-0.711684	0.0248275	0.0503604	0.98806	-0.162593	0.969397	-0.762045	0.0184451	-0.549091	0.217456
Actr10	0.353402	0.0248275	0.223862	0.579862	0.263805	0.638941	0.12954	0.630097	0.0895972	0.814898
Gm11840	-1.82382	0.0248591	-0.448495	0.945595	-1.2905	0.632686	-1.37532	0.169664	-0.533321	0.798131
Gm49247	-2.3094	0.0248591	-0.363848	0.964429	-0.600636	0.953997	-1.94556		-1.70877	0.263799
Atf2	0.300603	0.0248591	0.0579871	0.965208	0.178753	0.782894	0.242616	0.114475	0.121849	0.65158
Gm15511	-0.781012	0.0248804	-0.284135	0.896748	-0.30764	0.909711	-0.496877	0.286256	-0.473372	0.40672
Per1	-0.78632	0.0249763	-0.244043	0.932242	-0.684149	0.468924	-0.542277	0.216587	-0.102171	0.926714
Lingo2	0.324859	0.0249763	-0.080208	0.954017	0.123724	0.931742	0.405067	0.00393388	0.201134	0.38078
E2f6	-0.56583	0.0250354	-0.187188	0.920283	-0.252742	0.878032	-0.378642	0.249468	-0.313089	0.479408
Med1	0.325795	0.0250998	0.273574	0.244512	0.131224	0.918533	0.0522209	0.884639	0.194571	0.400129
Pdcl2	-1.42718	0.0250998	-0.622151	0.804251	-0.329015	0.960581	-0.805027	0.397061	-1.09816	0.231011
Gins2	-0.949726	0.0251307	0.0884402	0.983004	-0.864141	0.423269	-1.03817	0.0155273	-0.085585	0.953558
Gm36146	-0.912521	0.0251922	-0.0477204	0.992239	-0.215408	0.965809	-0.8648	0.0487598	-0.697112	0.227967
Cacng8	-0.503894	0.0256024	-0.318831	0.574692	-0.181712	0.940624	-0.185062	0.63791	-0.322182	0.361487
Gm1715	-0.689345	0.0257891	-0.286502	0.869312	0.119547	0.980065	-0.402843	0.344687	-0.808893	0.0115061
Alcam	0.534615	0.0259758	0.111726	0.964429	0.021587	0.99826	0.422889	0.130157	0.513028	0.0698006
A230056P14Rik	-0.65783	0.02599	-0.0160336	0.996315	-0.176698	0.960581	-0.641796	0.0405482	-0.481132	0.257436
Atp2b2	-0.366699	0.0263955	-0.145223	0.890879	-0.112955	0.960581	-0.221476	0.312555	-0.253744	0.299787
Itm2b	0.38402	0.0263998	0.080158	0.964429	0.363146	0.389905	0.303862	0.130964	0.0208746	0.971931
Sae1	0.344922	0.0264871	0.282638	0.279711	0.0398096	0.990546	0.0622843	0.8651	0.305112	0.11635
Cxxc5	-0.517189	0.0265047	0.00621092	0.996647	-0.246653	0.869228	-0.5234	0.0316323	-0.270536	0.518447
Arhgef28	0.614407	0.0265212	0.408567	0.535631	0.202872	0.960581	0.20584	0.682897	0.411535	0.325104
Mrps28	0.422385	0.026808	0.0351395	0.985851	0.295557	0.6964	0.387246	0.0627523	0.126828	0.764866
Abra	-0.82095	0.026808	-0.141069	0.971048	-0.176721	0.973066	-0.679881	0.110699	-0.644229	0.21338
Rab11fip4os2	-1.56273	0.0272815	-0.0683161	0.993548	-0.477083	0.953997	-1.49441	0.0494622	-1.08564	0.318385
4921507P07Rik	-0.780147	0.0272815	-0.396339	0.758872	-0.225821	0.960581	-0.383809	0.483631	-0.554327	0.287773
B230217J21Rik	-0.599241	0.027284	0.0352801	0.990817	-0.0055103	0.998564	-0.634521	0.0223351	-0.593731	0.0603152
Vxn	-0.50615	0.027284	-0.0873164	0.972709	-0.365368	0.667204	-0.418833	0.109189	-0.140782	0.799315
Rab6b	-0.271372	0.0274458	0.0168615	0.990081	-0.189117	0.6964	-0.288234	0.0221405	-0.0822552	0.770396
Gm34022	-2.83555	0.0275464	-0.977332	0.823323	0.206045	0.990546	-1.85822		-3.0416	0.029829
Kif21b	-0.341556	0.0275464	-0.0512369	0.97801	-0.154073	0.881014	-0.290319	0.0996832	-0.187483	0.485161
Gm49521	-0.441292	0.0275464	0.0820597	0.966079	-0.0404961	0.990546	-0.523352	0.00801124	-0.400796	0.103847
A230006K03Rik	0.397674	0.0277203	0.222434	0.708425	0.0678667	0.981415	0.17524	0.541814	0.329807	0.16976
Luc7l	0.32434	0.0277203	0.062236	0.966937	0.18745	0.812107	0.262104	0.122898	0.13689	0.637177
Plxnb1	-1.1235	0.0277282	-0.785377	0.438547	-0.252477	0.965809	-0.338119	0.748783	-0.871018	0.231011
Csf2ra	0.433616	0.0281879	0.350486	0.308468	0.276609	0.739805	0.0831297	0.853035	0.157007	0.704956
Gm10558	-0.793541	0.0282002	0.261343	0.924683	-0.250266	0.960581	-1.05488	0.00206089	-0.543275	0.318981
Pfdn6	0.489155	0.0282914	0.255909	0.768061	0.360324	0.660873	0.233246	0.485223	0.128831	0.805972
Utp14a	0.419353	0.0282914	0.0206409	0.993548	0.199931	0.876472	0.398712	0.0515869	0.219422	0.509861
Sh3bp5	-0.333312	0.0283144	0.0499937	0.97801	-0.202278	0.771885	-0.383306	0.0111445	-0.131034	0.675464
Gm16183	-0.555026	0.0284695	-0.0373888	0.989251	-0.382742	0.706636	-0.517637	0.0565585	-0.172284	0.762406
Pcsk4	-0.970716	0.0284893	0.0997518	0.983004	0.0673882	0.993955	-1.07047	0.0163279	-1.0381	0.0322777
Tagap1	1.05718	0.0284893	0.918834	0.222679	0.778231	0.667204	0.138346	0.908347	0.278949	0.801217
Lrrtm1	-0.450021	0.0284893	0.0178383	0.995649	-0.128878	0.960581	-0.467859	0.0273039	-0.321143	0.284393
Gm48877	-2.09518	0.0285166	-0.700255	0.894644	-0.353566	0.976982	-1.39493		-1.74162	0.181531
Gm45188	-1.09522	0.0286142	0.244114	0.954017	-0.300256	0.960581	-1.33934	0.00538765	-0.794969	0.287331
Cntn5	0.462094	0.0286737	0.00480424	0.997681	0.0983144	0.975371	0.45729	0.039207	0.363779	0.212522
Rit2	0.398551	0.0287404	0.00655777	0.996315	0.132	0.960581	0.391994	0.0409614	0.266552	0.334973
Npnt	-1.51137	0.0287581	-1.48262	0.112566	-0.909066	0.775318	-0.0287515	0.990105	-0.602308	0.670993
Pcsk2os2	-0.771705	0.0288108	0.203999	0.950533	-0.0072303	0.998564	-0.975704	0.00411044	-0.764475	0.0627976
Uevld	0.433478	0.028945	0.0844022	0.966937	0.202229	0.881014	0.349076	0.128539	0.231249	0.495978
Farsb	0.330744	0.0289663	0.235575	0.471125	0.13724	0.918108	0.0951687	0.74352	0.193503	0.434249
Gm26549	0.414982	0.029013	0.0741116	0.973135	0.0908692	0.975216	0.34087	0.116212	0.324113	0.214843
Dbpht2	0.472643	0.0292708	0.426178	0.180401	0.240864	0.869228	0.0464649	0.939799	0.231779	0.555705
Necab1	0.517715	0.0292708	0.280195	0.735159	0.443326	0.529972	0.23752	0.52074	0.0743891	0.918016
Cenpq	1.12355	0.029578	0.262988	0.962538	0.00755288	0.998702	0.860557	0.150094	1.11599	0.0626782
Leng9	-0.699906	0.0295916	-0.227112	0.93076	-0.294852	0.909461	-0.472794	0.245481	-0.405054	0.453095
Tgds	0.78946	0.0297106	0.39692	0.808937	0.316792	0.930903	0.39254	0.445395	0.472669	0.396311
Kif5a	-0.256589	0.0297106	-0.104263	0.885334	-0.114052	0.890599	-0.152326	0.344206	-0.142537	0.48013
Gm42702	0.652947	0.0297106	-0.12552	0.971048	0.169446	0.96451	0.778468	0.0100521	0.483501	0.249332
Ddo	0.79772	0.0297887	0.73391	0.168237	-0.130454	0.983384	0.0638092	0.952505	0.928173	0.0168086
Spag6l	0.504028	0.0297887	0.0491036	0.983004	0.31344	0.771885	0.454925	0.0732181	0.190588	0.685941
Sbk1	-0.723966	0.0297887	0.0553021	0.985851	-0.367106	0.845832	-0.779268	0.0221405	-0.35686	0.57757
Nos3	-0.813122	0.0297887	-0.799738	0.118176	-0.644645	0.583528	-0.0133831	0.99208	-0.168477	0.874217
Gm2974	1.79478	0.0297887	0.791019	0.881187	-0.257677	0.990546	1.00376		2.05246	0.0280684
Gm49002	-1.23092	0.0297887	-0.102676	0.98482	-0.652553	0.832784	-1.12824	0.0695071	-0.578365	0.604793
Gm33696	-0.759756	0.0297887	-0.0137839	0.996315	-0.14806	0.978012	-0.745973	0.0431519	-0.611696	0.199954
Htr2b	-0.811484	0.0297887	0.404616	0.787159	-0.19709	0.967149	-1.2161	0.000415455	-0.614394	0.247346
Dnttip1	0.384103	0.0297887	0.267658	0.50468	0.0675312	0.981415	0.116445	0.72406	0.316571	0.178832
Tmcc1	0.247243	0.0298253	0.114186	0.83708	0.111363	0.890599	0.133057	0.411473	0.13588	0.484922
Cstf2	-0.398	0.0298253	-0.0875699	0.962538	-0.460946	0.146752	-0.31043	0.153218	0.0629465	0.910643
1700125G02Rik	-1.02655	0.0298732	-0.123574	0.981479	-0.318808	0.960581	-0.902976	0.0886257	-0.707741	0.326587
Bbox1	-1.16402	0.0298732	-0.0877279	0.985851	-0.326755	0.960581	-1.07629	0.0655301	-0.837264	0.291346
Gabra3	0.321153	0.0299597	-0.0135189	0.995649	0.187377	0.812107	0.334672	0.0281035	0.133775	0.650336
Gm15637	-1.13311	0.0300196	-0.241085	0.962149	0.125094	0.990546	-0.892025	0.152292	-1.2582	0.025452
Hspa14	0.485236	0.0304075	0.228853	0.831303	0.182123	0.940624	0.256383	0.421218	0.303112	0.384923
Ngef	-0.417903	0.0304075	-0.148582	0.918174	-0.0409212	0.990546	-0.269321	0.282926	-0.376982	0.117462
Ascc3	0.309682	0.0306052	0.163726	0.761883	0.0354716	0.990546	0.145956	0.50739	0.27421	0.131126
Gm9929	0.558752	0.0306052	0.500065	0.195068	0.32263	0.825338	0.0586869	0.935117	0.236122	0.641208
Gm17720	-0.963162	0.0306176	-0.207308	0.961122	-0.139272	0.984417	-0.755854	0.158235	-0.82389	0.162071
Comtd1	0.758553	0.0308389	0.0952584	0.981479	0.650587	0.529972	0.663294	0.0891188	0.107966	0.915619
Gm31854	-2.08913	0.0308503	-0.781552	0.869312	-0.377828	0.975222	-1.30758		-1.7113	0.198698
Baiap2l1	-0.968461	0.0309307	-0.236251	0.954017	0.351623	0.927295	-0.732209	0.182773	-1.32008	0.00179572
Cntnap5b	0.681619	0.0311508	0.205278	0.939293	0.50941	0.660873	0.476341	0.224044	0.172208	0.822285
Gm50232	-0.508135	0.0312958	0.13264	0.952405	-0.171208	0.960581	-0.640775	0.00480667	-0.336927	0.352955
Hdac7	-0.413777	0.031316	-0.157485	0.900915	-0.414095	0.32244	-0.256293	0.313646	0.000317074	0.999382
Sap30bpos	-0.955702	0.0316655	0.0803979	0.984322	-0.371214	0.918533	-1.0361	0.0219136	-0.584489	0.433666
Chrm2	0.45856	0.0317195	0.129709	0.945945	-0.20068	0.909461	0.328852	0.207791	0.65924	0.00114713
Ftx	0.307549	0.0318878	0.150923	0.812693	0.0403693	0.990546	0.156626	0.454669	0.26718	0.148988
Cdkl2	-0.376897	0.0318878	-0.40268	0.0642315	-0.212208	0.825915	0.0257828	0.960866	-0.164689	0.637508
Cpne7	1.04966	0.0319848	0.538448	0.788083	-0.256026	0.969397	0.511212	0.485223	1.30569	0.00847843
Meis1	-3.4298	0.0320478	-1.71122	0.708344	-1.5866	0.849536	-1.71858		-1.8432	0.526251
Ccl28	-1.74582	0.0320771	-0.95287	0.674509	-0.0418925	0.998564	-0.792952	0.565181	-1.70393	0.0762343
Car12	-0.817982	0.0321283	-0.555454	0.525821	-0.243194	0.960581	-0.262528	0.713595	-0.574788	0.312145
Gm26531	-0.800574	0.0321283	0.0215326	0.996315	-0.485555	0.783438	-0.822106	0.0333077	-0.315019	0.684221
Gm40538	-1.88655	0.0323527	-0.758025	0.841561	-0.295116	0.978234	-1.12852		-1.59143	0.182285
Gm11906	-0.532024	0.0325287	-0.0750354	0.979686	-0.0629166	0.990546	-0.456989	0.104398	-0.469108	0.141719
4931422A03Rik	-1.21804	0.0325362	-0.368087	0.930965	0.268981	0.966583	-0.849953	0.248626	-1.48702	0.00910114
Eif2a	0.3158	0.0325687	0.131654	0.887465	0.2386	0.65656	0.184146	0.359055	0.0772001	0.82794
Gm15722	-1.2682	0.0327608	0.132333	0.983004	-0.0199191	0.998564	-1.40053	0.0188009	-1.24828	0.0719121
Gm13856	-0.875442	0.0328843	0.00896953	0.997681	-0.0885942	0.990546	-0.884412	0.0394302	-0.786848	0.130031
4930592A05Rik	-1.31274	0.0329597	-1.41661	0.0751263	0.128911	0.990546	0.103864	0.959807	-1.44165	0.029829
Cmpk2	-1.19379	0.0332252	-0.855595	0.437737	-0.399075	0.944468	-0.338196	0.779515	-0.794716	0.373496
Timp4	-0.70241	0.0335052	0.219378	0.936139	0.642302	0.453557	-0.921788	0.00324385	-1.34471	1.07958e-06
Snca	0.32693	0.0335236	0.101007	0.937434	0.155914	0.879551	0.225923	0.239362	0.171016	0.527818
Gm15990	-1.00403	0.0335236	0.469232	0.811874	-0.238671	0.96798	-1.47326	0.000665322	-0.765358	0.254201
Smap1	0.267264	0.0335236	0.125936	0.835783	0.0894131	0.960581	0.141328	0.432545	0.177851	0.352417
Sacm1l	0.397402	0.0335236	0.203473	0.789889	-0.213051	0.856195	0.193929	0.491202	0.610452	0.000364
Prox2	-0.656818	0.0335236	0.0970496	0.979225	-0.429426	0.736199	-0.753867	0.0138974	-0.227392	0.736623
Gm26788	-0.799071	0.0335798	-0.025566	0.996315	-0.134077	0.981415	-0.773505	0.0532612	-0.664994	0.189562
Hacd1	0.336794	0.0336242	0.075328	0.964162	0.244538	0.687528	0.261467	0.16315	0.0922565	0.805654
Gm47350	-0.501479	0.0336864	0.0879454	0.973135	-0.123949	0.966791	-0.589424	0.0111877	-0.37753	0.259429
Gm9968	-2.08144	0.0338007	-0.251019	0.979976	-0.275369	0.984125	-1.83042		-1.80607	0.162733
Muc3a	-1.7444	0.0340579	-1.54914	0.203614	0.28241	0.981415	-0.195253	0.93698	-2.02681	0.0184303
Brsk2	-0.392762	0.0340579	-0.0791893	0.964783	-0.231356	0.811668	-0.313573	0.149787	-0.161406	0.667425
4930544F09Rik	-2.34976	0.0345022	-1.45396	0.559706	0.250514	0.990546	-0.895798	0.664738	-2.60028	0.029829
Actg2	-0.95101	0.0345232	-0.191628	0.964429	0.37092	0.898809	-0.759381	0.159069	-1.32193	0.00147252
4930511M06Rik	-0.663971	0.034802	-0.135466	0.964429	-0.256964	0.930482	-0.528505	0.155537	-0.407007	0.430382
Gpr171	-0.964872	0.0348854	0.330427	0.919684	-0.284487	0.960581	-1.2953	0.00245933	-0.680385	0.32019
Gm45235	-0.799788	0.0348854	-0.451515	0.704229	-0.25189	0.960581	-0.348274	0.577257	-0.547898	0.344461
Gss	-0.372407	0.0348854	0.194037	0.758432	-0.337574	0.465699	-0.566444	0.00043303	-0.0348324	0.953558
Ephx4	0.267196	0.0349025	0.120277	0.861928	0.118544	0.898809	0.146919	0.410078	0.148652	0.487418
Dnajc17	0.664404	0.0349554	0.66183	0.12062	0.34996	0.864658	0.00257356	0.997767	0.314443	0.584109
Gm28610	-1.4431	0.0349643	-0.288829	0.964429	-0.40404	0.960581	-1.15428	0.156399	-1.03906	0.310734
Tmbim4	0.422283	0.0351303	0.0312987	0.988355	0.360949	0.55876	0.390984	0.0733777	0.0613346	0.916629
5430431A17Rik	-1.26574	0.0351303	-0.881766	0.48776	0.364724	0.960581	-0.383971	0.75018	-1.63046	0.00509114
Gm12992	-1.02042	0.0351759	0.214918	0.961122	0.098857	0.990546	-1.23534	0.00839839	-1.11928	0.0325752
Arl3	0.515997	0.0354955	0.476134	0.182995	0.300688	0.825915	0.0398633	0.956014	0.215309	0.657144
2900076A07Rik	0.531025	0.0354955	0.269845	0.804147	0.458564	0.548157	0.26118	0.488094	0.0724606	0.922466
Nrep	1.16165	0.035599	0.653634	0.735159	0.30772	0.964322	0.508011	0.555691	0.853925	0.275047
Hace1	0.277373	0.0357133	0.0818643	0.942401	0.211533	0.660873	0.195509	0.231024	0.0658407	0.838876
Map2k6	0.310755	0.0358598	-0.0725034	0.962149	0.254643	0.600253	0.383258	0.00803558	0.0561114	0.892447
Tmem25	-0.572142	0.0358681	-0.309269	0.740327	-0.276198	0.870174	-0.262874	0.551546	-0.295945	0.557013
A930019D19Rik	-0.9247	0.0359359	0.2161	0.954017	-0.746942	0.594752	-1.1408	0.00719662	-0.177758	0.891117
Gm47003	-1.03836	0.0360851	-0.28375	0.945595	-0.4097	0.918533	-0.754607	0.225011	-0.628657	0.454197
1110017D15Rik	0.713257	0.0360851	0.74905	0.0836512	-0.077778	0.990546	-0.0357935	0.972146	0.791035	0.0338872
Prkd1	0.505344	0.0360851	0.152479	0.941063	0.182285	0.953686	0.352864	0.238855	0.323058	0.390005
Kidins220	-0.383277	0.0360851	-0.426722	0.0529676	-0.28645	0.675935	0.0434452	0.932819	-0.0968269	0.827081
Gm47469	2.01028	0.0362718	1.93002	0.155389	0.619775	0.960581	0.0802572	0.977184	1.3905	0.327455
Slco6c1	-1.18035	0.0362789	-0.414659	0.912917	-0.282508	0.964742	-0.765695	0.309803	-0.897847	0.268346
Alas2	-0.694978	0.0362789	0.0944466	0.981007	-0.0761307	0.990546	-0.789425	0.0166897	-0.618848	0.144939
Arhgef2	-0.32029	0.0362789	-0.0226239	0.988355	-0.343356	0.267745	-0.297666	0.0731229	0.0230663	0.964829
Vmn1r22	-2.5462	0.0362789	-1.4133	0.583795	-0.117165	0.995721	-1.1329		-2.42904	0.0984066
Csmd3	0.412717	0.0363332	0.125775	0.940211	0.0973908	0.973066	0.286942	0.243574	0.315326	0.255103
Jpx	0.379817	0.0363361	0.180984	0.835783	0.283485	0.675935	0.198833	0.446327	0.0963326	0.824676
Gm29237	-0.698832	0.0363686	0.0981373	0.980458	-0.127078	0.980678	-0.79697	0.0163279	-0.571754	0.209348
Gm49226	-0.476498	0.0363686	0.122231	0.954017	0.0318478	0.995721	-0.598729	0.00624992	-0.508346	0.0448695
Gm48708	-0.570394	0.0363975	-0.0855441	0.979166	-0.10664	0.978413	-0.48485	0.116337	-0.463754	0.215237
Cchcr1	-1.09943	0.0365967	-0.645044	0.661796	-0.0156685	0.998564	-0.454384	0.622188	-1.08376	0.0800079
Sgce	0.336599	0.0365967	0.0463495	0.981479	0.151808	0.89825	0.290249	0.10817	0.184791	0.501984
Rnf212	-4.12836	0.0365967	-2.82299	0.380655	0.284262	0.990546	-1.30536		-4.41262	0.044131
Tes	-0.887256	0.0365967	-0.264417	0.941063	0.40102	0.890599	-0.622839	0.241076	-1.28828	0.00108047
Gm20641	-0.594071	0.0366318	0.00463882	0.998384	-0.128741	0.975371	-0.598709	0.0434689	-0.465329	0.242992
Gk	0.436903	0.036638	0.337703	0.414559	0.179031	0.927048	0.0992009	0.821571	0.257873	0.45126
Ddx6	-0.252084	0.0371903	-0.156313	0.647249	-0.0263126	0.990546	-0.0957705	0.653039	-0.225771	0.143433
A330076C08Rik	-1.41339	0.0371903	-1.40303	0.138691	-0.247217	0.978012	-0.0103632	0.997129	-1.16618	0.214843
Gm16316	-0.524676	0.0371903	0.0300445	0.992239	-0.0909091	0.981415	-0.55472	0.0316323	-0.433766	0.20461
Gm49003	-0.648712	0.0372303	0.121916	0.970729	-0.308502	0.884183	-0.770629	0.0116434	-0.34021	0.54249
Hecw1	0.257	0.0372303	0.0550294	0.964429	0.0409613	0.985047	0.20197	0.164422	0.216038	0.189562
6820426E19Rik	-2.01789	0.0372303	-0.858987	0.823323	-0.946087	0.856195	-1.1589		-1.0718	0.563833
Gm20535	-1.1183	0.0372303	0.369381	0.913036	-0.687448	0.75554	-1.48768	0.00282739	-0.430855	0.717348
Gm40323	-2.83774	0.0372303	-1.41385	0.646939	0.358198	0.980316	-1.42389		-3.19594	0.0276814
Anxa5	-0.714032	0.0372303	-0.448724	0.625597	-0.535001	0.660873	-0.265308	0.668875	-0.179031	0.83531
Lgals3bp	1.96055	0.0372303	0.844558	0.894644	0.383165	0.981415	1.11599		1.57738	0.191058
Cbfa2t2	0.246573	0.0372303	0.0499409	0.965208	0.156138	0.775318	0.196632	0.156212	0.0904353	0.716482
C78197	-1.13377	0.0372303	-0.0540429	0.993548	-0.515489	0.87895	-1.07973	0.0667898	-0.618282	0.531826
Taf1b	0.35623	0.0372846	0.00194911	0.99848	0.0770862	0.976484	0.354281	0.0494622	0.279144	0.241928
Dmgdh	-1.40778	0.0372846	-0.965357	0.519386	-0.212594	0.984125	-0.442423	0.741063	-1.19519	0.187745
Gm48956	-0.679991	0.0372846	-0.182462	0.952076	-0.169685	0.967149	-0.497529	0.214239	-0.510306	0.276571
Olfr1420	-2.81869	0.0372949	-1.05456	0.861246	-1.22264	0.869228	-1.76413		-1.59605	0.515888
Gm12116	-1.09695	0.0372949	-0.0254346	0.996315	-0.317946	0.960581	-1.07152	0.0565482	-0.779006	0.332979
Lrrc7	0.317769	0.0372949	0.116582	0.919684	0.0513755	0.984125	0.201187	0.312952	0.266394	0.191786
Gm13544	-0.587716	0.0372949	0.217062	0.907857	-0.159084	0.960581	-0.804779	0.0022932	-0.428632	0.299865
Kcnf1	-0.715876	0.0372949	-0.589071	0.325489	-0.065219	0.990546	-0.126805	0.883633	-0.650657	0.134997
Laptm4b	0.659285	0.0372949	0.600979	0.210124	-0.0356371	0.997878	0.0583057	0.947745	0.694922	0.0531984
Nxpe2	-0.79405	0.0372949	-0.210853	0.954017	0.154128	0.97818	-0.583197	0.210962	-0.948178	0.0171197
N6amt1	0.455453	0.0372949	0.00938331	0.996315	0.185467	0.931742	0.44607	0.0565585	0.269986	0.447759
E030018B13Rik	-0.957758	0.0373689	-0.247706	0.948022	0.130434	0.985807	-0.710052	0.220928	-1.08819	0.0262833
Qpctl	-0.696519	0.0376773	-0.550456	0.373244	-0.360217	0.863191	-0.146063	0.852251	-0.336303	0.600464
Rnf25	0.562769	0.037747	-0.0219502	0.995649	0.260188	0.890599	0.584719	0.038016	0.302581	0.519781
Lrrc55	-0.732476	0.0377842	-0.0891057	0.981479	-0.447663	0.790358	-0.643371	0.104665	-0.284813	0.705351
Ifitm3	2.15173	0.0379501	0.899688	0.900915	-0.433337	0.983384	1.25204		2.58507	0.0297562
Chic2	0.396276	0.0379501	0.169416	0.886934	0.127027	0.960581	0.22686	0.390358	0.269249	0.349985
Btbd10	0.29124	0.0382361	0.0597548	0.965106	0.110388	0.942987	0.231485	0.160192	0.180851	0.421053
Atf6	0.256889	0.0383387	0.138998	0.768053	0.0391994	0.987321	0.117891	0.545049	0.21769	0.187745
Reln	-0.786632	0.0383387	-0.472447	0.680207	-0.549982	0.711904	-0.314185	0.625158	-0.236649	0.790287
Prdm10	0.311904	0.0385474	0.033082	0.983004	0.184194	0.825915	0.278822	0.0952075	0.12771	0.670744
Poln	-0.49457	0.0385998	-0.359194	0.482094	-0.178222	0.951022	-0.135376	0.781906	-0.316348	0.406356
Adamtsl4	-0.795786	0.0388225	-0.0213475	0.996315	-0.271768	0.953997	-0.774438	0.0615583	-0.524018	0.391716
Cecr2	1.0357	0.0388225	0.997301	0.162909	0.888383	0.579546	0.0384017	0.979195	0.14732	0.918923
Gm12064	-0.527561	0.0388225	-0.172125	0.932548	-0.270365	0.869228	-0.355436	0.277807	-0.257196	0.590479
Gm5141	0.612326	0.0388372	0.229166	0.919684	0.590169	0.423269	0.38316	0.320755	0.0221568	0.981672
Ppfia2	0.317552	0.0392327	-0.00156798	0.998935	0.129064	0.931742	0.31912	0.048168	0.188487	0.46455
4933407E24Rik	-1.17386	0.0392327	-0.459788	0.894644	-0.595676	0.864658	-0.714068	0.366869	-0.57818	0.596616
Wdr82	-0.42601	0.0392327	-0.300199	0.520213	-0.265656	0.782414	-0.12581	0.755982	-0.160353	0.716668
Pfdn1	0.326292	0.0392615	0.0802983	0.960626	0.241536	0.693894	0.245993	0.197279	0.0847554	0.821822
Gm47352	1.47023	0.0394219	0.788382	0.804108	0.726876	0.887165	0.681847	0.495947	0.743353	0.519077
Gm17546	-0.739497	0.0394383	0.0861979	0.981479	-0.398352	0.843148	-0.825695	0.0223909	-0.341145	0.637255
C86187	-1.30872	0.0394599	-0.0724561	0.991452	-0.980642	0.65656	-1.23626	0.0745655	-0.328079	0.845999
BB365896	-0.784779	0.0395929	-0.283875	0.918174	-0.107563	0.990546	-0.500904	0.323102	-0.677216	0.181531
Nacc1	-0.469895	0.0396501	-0.110623	0.960983	-0.282836	0.808003	-0.359272	0.200155	-0.187059	0.697225
4930404I05Rik	-0.818424	0.0396501	-0.458504	0.722126	-0.179848	0.974227	-0.359921	0.591376	-0.638576	0.257576
Chn1os3	-0.596802	0.0397728	-0.0960846	0.977285	-0.244233	0.918533	-0.500718	0.139396	-0.352569	0.478669
Slc35f1	0.708022	0.0399014	0.396331	0.744472	0.332184	0.890599	0.311691	0.570386	0.375837	0.541615
Gm6588	-0.985344	0.0399014	-0.559564	0.724662	0.0399345	0.99826	-0.42578	0.589483	-1.02528	0.0623648
Hnrnpul2	-0.400892	0.0399323	-0.0849936	0.964429	-0.306224	0.660873	-0.315899	0.175483	-0.0946683	0.848072
Ccar1	0.281046	0.0400778	0.117546	0.894046	0.0221247	0.995207	0.1635	0.386984	0.258922	0.131126
Gm11899	-1.13575	0.0402234	-0.36899	0.928468	-0.280021	0.96163	-0.766756	0.298037	-0.855725	0.293915
Robo1	0.523084	0.0402234	0.11465	0.964429	0.324737	0.808003	0.408434	0.175483	0.198348	0.70987
Rsf1os2	-0.59898	0.0402234	0.255059	0.8845	-0.362323	0.815381	-0.854039	0.00158786	-0.236657	0.692132
Gm45479	-0.759506	0.0402234	0.0352628	0.99445	-0.252162	0.960581	-0.794769	0.038016	-0.507344	0.378646
Gm20721	-0.597948	0.040253	0.059979	0.983004	-0.0712196	0.990546	-0.657927	0.0260049	-0.526728	0.166364
Lcmt2	0.960443	0.040253	0.614679	0.661824	-0.11317	0.990546	0.345764	0.652317	1.07361	0.0406124
4930545L23Rik	-0.651261	0.040253	-0.163381	0.954878	-0.256908	0.937222	-0.48788	0.205052	-0.394353	0.453384
Fam184b	-0.387378	0.0405177	-0.237068	0.667771	-0.12488	0.960581	-0.15031	0.649321	-0.262499	0.367291
Tm7sf3	-0.449003	0.0406964	-0.291803	0.617368	-0.0965178	0.976484	-0.1572	0.696145	-0.352485	0.25412
Gm17160	-1.10535	0.0409037	0.0998316	0.983004	-0.219938	0.976484	-1.20518	0.027762	-0.88541	0.247822
Gm47808	-2.67512	0.0409037	-1.29329	0.738852	-0.79195	0.957461	-1.38182		-1.88317	0.353053
Spindoc	0.337944	0.0411088	0.27207	0.380655	0.124746	0.953686	0.0658736	0.861015	0.213197	0.411463
Cenpo	-0.677574	0.0411222	-0.121611	0.971452	-0.167428	0.965809	-0.555963	0.156449	-0.510146	0.291346
Cachd1	-1.34309	0.0411532	-0.993138	0.464562	-0.269748	0.978012	-0.349957	0.799842	-1.07335	0.244726
Ckmt2	-0.719718	0.0411532	0.0114352	0.996315	-0.24215	0.960581	-0.731153	0.0471633	-0.477568	0.384186
Zfp976	0.597665	0.041415	0.292872	0.835783	0.334906	0.845832	0.304793	0.477904	0.262759	0.641514
Abcd2	-0.825268	0.0414238	-0.722755	0.266396	-0.100078	0.990546	-0.102513	0.929375	-0.72519	0.17338
Magi2	0.35812	0.0414238	0.00163399	0.999006	0.0532265	0.990546	0.356486	0.0532299	0.304893	0.191916
Gm16226	-0.735882	0.0414238	-0.000969411	0.999648	0.306873	0.923874	-0.734913	0.0527764	-1.04276	0.00218033
A830092H15Rik	0.693267	0.0414238	-0.0605496	0.985851	-0.0264043	0.998327	0.753817	0.031151	0.719672	0.064929
Gm27226	1.07124	0.0414886	1.08151	0.134291	0.905709	0.600253	-0.0102697	0.994664	0.165533	0.911943
Thsd4	0.898089	0.0414886	0.765452	0.313891	0.79425	0.550933	0.132638	0.904587	0.103839	0.940164
Fcf1	0.485954	0.0420409	0.280242	0.735159	0.197106	0.935415	0.205712	0.591218	0.288848	0.461891
Them4	0.584124	0.0420409	0.210602	0.93076	0.341096	0.838742	0.373522	0.312749	0.243028	0.660211
Gm16070	1.05797	0.0420409	0.212936	0.969806	-0.638288	0.845105	0.845036	0.162433	1.69626	0.000623696
Grip1os1	-0.897423	0.0424088	0.184411	0.964783	-0.291091	0.960581	-1.08183	0.0120279	-0.606332	0.378675
Rtn4rl2	-0.4698	0.0424088	-0.0557989	0.981749	-0.453936	0.423269	-0.414001	0.113643	-0.0158647	0.985171
Gm26673	-0.598254	0.0424591	0.149034	0.95424	-0.124153	0.978012	-0.747288	0.00870346	-0.474101	0.250848
Fam169b	1.05367	0.0424844	0.425736	0.907857	0.237348	0.976587	0.627935	0.358543	0.816323	0.252454
Gm28307	-0.685218	0.0426582	-0.195141	0.946317	-0.324839	0.886911	-0.490076	0.247167	-0.360378	0.559623
Rbfox3	-0.247049	0.0426582	-0.0643668	0.954017	-0.119406	0.885315	-0.182682	0.218366	-0.127643	0.566013
2310043M15Rik	-0.854765	0.0426629	0.113146	0.981479	-0.285859	0.960581	-0.967911	0.0218391	-0.568906	0.388758
Caly	0.491492	0.0426629	0.24791	0.820974	0.372672	0.681788	0.243583	0.504896	0.11882	0.840675
B130034C11Rik	0.722182	0.0426629	-0.0140034	0.996315	0.475799	0.768179	0.736186	0.0492197	0.246383	0.745938
Gm10135	-0.56771	0.0427118	0.240817	0.8845	-0.24323	0.918533	-0.808527	0.00185576	-0.32448	0.501914
Brip1os	-0.395551	0.0429554	0.0174316	0.995575	-0.000240623	0.999665	-0.412983	0.0408827	-0.39531	0.0856658
Gm15478	-0.636861	0.0430483	0.0107453	0.996315	0.73442	0.172794	-0.647606	0.0490558	-1.37128	4.93848e-08
Ccdc34os	-0.75966	0.0430483	-0.132616	0.975412	0.189675	0.967104	-0.627044	0.151908	-0.949334	0.0127189
Ldlrad4	0.30429	0.0431502	0.157482	0.808937	0.0641372	0.978012	0.146809	0.52534	0.240153	0.252104
Polq	-0.638548	0.0431502	-0.00265742	0.999006	-0.224728	0.960581	-0.635891	0.0560267	-0.41382	0.406318
Mrtfa	0.258943	0.043393	0.0574727	0.964429	0.0755379	0.960581	0.20147	0.186823	0.183405	0.336022
Hdac9	0.345441	0.043393	-0.0195022	0.992597	0.244499	0.729136	0.364943	0.0381925	0.100942	0.80238
4933423P22Rik	-0.71284	0.043393	0.282598	0.900915	-0.343016	0.885315	-0.995438	0.00244449	-0.369824	0.567467
Sgcd	0.936028	0.0434507	0.666121	0.541766	0.534097	0.843148	0.269907	0.763223	0.401931	0.660211
Sh3gl3	-0.531316	0.0434515	-0.328939	0.671047	0.0174592	0.998564	-0.202376	0.659466	-0.548775	0.0698006
Myoc	2.54039	0.0437418	1.93509	0.484961	-0.207466	0.995721	0.605298		2.74786	0.0647627
Itga8	0.548021	0.043793	0.139974	0.954878	0.0101081	0.998564	0.408047	0.214948	0.537913	0.0972498
Gabrb1	0.294345	0.0437974	-0.0360602	0.98184	0.11156	0.95078	0.330405	0.0242643	0.182785	0.441792
Trmt9b	0.930172	0.0440974	0.366911	0.916389	-0.0560651	0.997424	0.563261	0.349809	0.986237	0.0628128
A2ml1	-1.59204	0.0442047	-0.294983	0.968329	0.46301	0.960581	-1.29706	0.166198	-2.05505	0.00831308
Eps8l2	-1.71219	0.0442047	-1.28594	0.423799	-0.452506	0.960581	-0.426255		-1.25969	0.325777
Macc1	-1.16559	0.0442047	-1.31774	0.0642315	-0.720177	0.796916	0.152144	0.92718	-0.445417	0.720861
Rgs7	0.264377	0.044269	-0.00914334	0.996315	0.0526354	0.978413	0.273521	0.0446561	0.211742	0.247346
Ctdspl2	0.27372	0.044269	0.211095	0.447223	-0.00557786	0.998564	0.0626248	0.829144	0.279298	0.0781482
Coro6	-1.43383	0.044398	-1.27249	0.255758	-1.12844	0.64127	-0.161341	0.939799	-0.305395	0.879111
Lrrc4	-0.386289	0.0444198	0.112766	0.946148	-0.131324	0.960581	-0.499054	0.00663666	-0.254965	0.391922
Dpysl3	0.537942	0.0444655	-0.248233	0.8845	0.513416	0.458965	0.786175	0.00217882	0.0245265	0.977137
Pcdh1	-0.34382	0.0445512	0.084399	0.956668	-0.234014	0.734289	-0.428219	0.00983313	-0.109806	0.779917
Hmgb1	-0.334832	0.0445512	-0.239614	0.526465	-0.0421251	0.990546	-0.0952174	0.772653	-0.292707	0.182528
Gm10648	1.18704	0.044566	0.872469	0.520904	-0.209494	0.985344	0.314573	0.774092	1.39654	0.0312934
Fntb	-0.460265	0.044566	0.358385	0.429818	-0.278774	0.825338	-0.818651	5.74145e-05	-0.181491	0.70122
Myo7a	-3.53674	0.0446125	-3.4884	0.185405	1.5016	0.744482	-0.0483477		-5.03834	0.0018794
D330050I16Rik	0.987076	0.0452011	0.11655	0.983004	0.765202	0.676054	0.870526	0.112023	0.221874	0.849022
Gm15680	-0.837521	0.0452357	-0.290216	0.93076	0.17819	0.978012	-0.547305	0.312555	-1.01571	0.0194607
Gm12359	-0.84429	0.0454148	-0.00440208	0.99848	0.0115763	0.998564	-0.839888	0.0618534	-0.855867	0.0821339
Gm5546	-1.60561	0.0454389	-1.33075	0.329898	-0.564929	0.942987	-0.27486	0.899715	-1.04068	0.430382
Ccdc174	0.332373	0.0454389	0.203586	0.696026	0.169562	0.877126	0.128787	0.646534	0.16281	0.592368
4930549C15Rik	-0.742078	0.0455981	-0.0700753	0.985463	0.081596	0.990546	-0.672003	0.101491	-0.823674	0.0440794
Shisa3	-1.08066	0.0456439	-0.141246	0.981007	-0.383075	0.949304	-0.93941	0.130285	-0.697582	0.432607
Nefm	-0.779253	0.0456439	-0.204153	0.954017	-0.545447	0.731791	-0.5751	0.229932	-0.233806	0.799475
Gm36975	-0.43765	0.0456439	0.156782	0.930154	-0.0875799	0.978234	-0.594432	0.00393388	-0.35007	0.250377
Lct	-2.8105	0.0457873	-1.80934	0.534405	-2.10181	0.634964	-1.00116		-0.708692	0.851328
Lynx1	-0.891069	0.0458529	-0.682457	0.452382	0.085665	0.990546	-0.208613	0.829297	-0.976734	0.0483012
Gbp7	3.19442	0.0458992	0.926518	0.954017	-0.0105191	0.999076	2.2679		3.20494	0.0909103
Psmd9	0.366213	0.0458992	0.0548421	0.980458	0.255772	0.734289	0.311371	0.137726	0.110442	0.792239
Fndc8	-0.986651	0.0459236	-0.607114	0.668721	-0.468914	0.885315	-0.379537	0.66685	-0.517737	0.570583
Fam241a	0.695083	0.0459905	0.295006	0.895686	0.131168	0.981415	0.400077	0.401875	0.563915	0.237256
Sec22a	0.327852	0.0459905	0.130354	0.909747	0.138677	0.927208	0.197498	0.375811	0.189175	0.494905
Bicd1	0.275386	0.0459905	-0.00851867	0.996315	0.0581016	0.978012	0.283905	0.0486372	0.217285	0.257702
Ccdc7a	-0.766743	0.0461699	-0.257323	0.93076	-0.458391	0.812107	-0.50942	0.320755	-0.308353	0.708833
Hsd3b5	-1.02033	0.0463544	-0.192689	0.970249	-0.271663	0.9618	-0.82764	0.172841	-0.748667	0.325104
Golm1	-1.03714	0.0466919	-0.241323	0.962149	-0.328631	0.960581	-0.795815	0.208185	-0.708507	0.379434
Gm15904	-0.725971	0.0468136	-0.0625777	0.985851	-0.272855	0.942987	-0.663394	0.10187	-0.453117	0.457184
Dact2	0.662559	0.0469621	-0.0382155	0.992597	0.382769	0.843148	0.700774	0.0414281	0.279789	0.670974
6530409C15Rik	-0.447871	0.0469621	0.183528	0.899228	-0.135088	0.960581	-0.6314	0.00253418	-0.312784	0.359853
Mrps27	0.364356	0.0471756	0.351392	0.183944	0.230492	0.810759	0.012964	0.981659	0.133864	0.726014
1110038B12Rik	0.560472	0.0472491	0.0740925	0.981721	0.22308	0.942557	0.48638	0.128366	0.337392	0.463032
Gm45894	-0.746137	0.0473517	-0.168145	0.963338	-0.241603	0.960581	-0.577993	0.207593	-0.504534	0.391276
Dctn1	-0.359624	0.0474242	-0.0983278	0.954017	-0.321405	0.55876	-0.261297	0.246935	-0.0382197	0.948149
Trappc4	0.459666	0.0474912	0.220833	0.857963	0.274276	0.836453	0.238833	0.483452	0.18539	0.688754
a	-0.635323	0.0474912	0.0673888	0.983004	-0.223153	0.960581	-0.702712	0.0298936	-0.412171	0.423047
Fgf2os	-1.35655	0.0474912	-0.873278	0.6396	-0.0106589	0.998702	-0.483271	0.696581	-1.34589	0.0985043
Gabra2	0.416252	0.0474912	0.162072	0.914654	0.451079	0.306446	0.254179	0.369565	-0.0348279	0.961575
1700109K24Rik	-0.652131	0.0474912	0.304751	0.863773	-0.24405	0.953997	-0.956883	0.00156055	-0.408082	0.447447
Tbc1d30	-0.447781	0.0474912	-0.428137	0.194552	-0.164162	0.959136	-0.0196439	0.976811	-0.283619	0.439143
Adam18	-3.23507	0.0475573	-2.95138	0.221301	0.650118	0.968269	-0.283695		-3.88519	0.0216576
Slc16a6	-0.784162	0.0478324	-0.637336	0.380655	-0.29901	0.940624	-0.146827	0.883005	-0.485153	0.466801
Ccnc	0.264831	0.0479153	0.0455585	0.977653	0.129622	0.890119	0.219272	0.159069	0.135209	0.577039
Gm17108	-0.89431	0.0480529	-0.125086	0.981007	0.00313908	0.998748	-0.769224	0.13603	-0.897449	0.0929113
Dancr	0.543294	0.0480529	-0.055504	0.983004	0.362263	0.771885	0.598798	0.0316323	0.181032	0.762382
Gm16262	-1.03058	0.0480677	-0.449898	0.869312	0.0303837	0.998564	-0.58068	0.452949	-1.06096	0.0793662
Disc1	-0.484471	0.0480963	-0.541886	0.0783513	-0.255757	0.869228	0.0574147	0.935489	-0.228714	0.635594
Gm50287	-1.27603	0.0480963	-0.402233	0.932548	-0.402302	0.960581	-0.873794	0.302263	-0.873725	0.389469
Agrn	-0.294288	0.0480963	-0.0278761	0.985617	-0.224422	0.687528	-0.266412	0.106153	-0.0698659	0.849646
Gm35256	-3.30829	0.0480963	-2.76621	0.286796	0.741695	0.960581	-0.542081		-4.04998	0.0177299
Tor1aip1	0.472733	0.0480963	0.278821	0.735159	0.0427487	0.992204	0.193912	0.619697	0.429985	0.160503
Pdgfrl	-1.68249	0.0480963	-1.34473	0.375367	-0.456971	0.960581	-0.33776	0.880184	-1.22552	0.344546
Cd300lg	-1.78868	0.0484099	-0.280418	0.971452	-0.732438	0.890599	-1.50826		-1.05624	0.519741
Gab3	0.607439	0.0484551	0.0692058	0.983004	0.355633	0.843148	0.538233	0.116642	0.251806	0.678604
Manba	0.433444	0.0484551	-0.0777196	0.977569	0.267547	0.825338	0.511164	0.0210327	0.165897	0.709979
Osbpl9	0.272135	0.048477	-0.00750794	0.996315	0.0817342	0.960581	0.279643	0.0527764	0.190401	0.359853
Fam214b	-0.401733	0.0486944	-0.222001	0.767741	-0.18456	0.897969	-0.179732	0.594835	-0.217173	0.55998
BC055324	-0.896477	0.0486944	-0.122897	0.981007	-0.253998	0.960581	-0.773581	0.140892	-0.642479	0.353053
Rfx4	-0.69122	0.0486986	-0.0617703	0.985851	0.200748	0.960581	-0.629449	0.104584	-0.891967	0.0111518
Rgcc	-0.833915	0.0487011	-0.853078	0.144549	-0.245515	0.960581	0.0191635	0.989497	-0.5884	0.365493
Ovca2	-0.958691	0.048742	-0.204491	0.964429	-0.398468	0.918533	-0.754199	0.205479	-0.560222	0.515301
Rapgef5	0.374481	0.0488079	0.0697319	0.974454	0.124508	0.960581	0.304749	0.170222	0.249973	0.39396
Mbp	-0.490614	0.0488104	-0.301728	0.691409	-0.548431	0.277072	-0.188886	0.664738	0.0578175	0.942115
Zfp991	1.12642	0.0488104	0.553958	0.8601	0.195423	0.985344	0.572461	0.478205	0.930995	0.222634
Gm47827	-0.633185	0.0488104	0.107256	0.977569	-0.0708772	0.990546	-0.740441	0.0200438	-0.562308	0.182528
Micu2	0.275711	0.0488104	0.109691	0.911255	0.20945	0.704559	0.166019	0.385954	0.0662605	0.847141
Abhd14a	0.589237	0.0488104	0.488738	0.380655	-0.286733	0.898809	0.100499	0.889803	0.87597	0.00215405
Tifa	-0.610996	0.0488104	0.129346	0.964783	-0.105627	0.983384	-0.740342	0.0146581	-0.505368	0.237622
Stard9	-0.497681	0.0488104	-0.306388	0.688603	0.120554	0.973066	-0.191292	0.665753	-0.618235	0.0173637
Kbtbd11	-0.607253	0.0488104	-0.324228	0.790792	-0.13908	0.975222	-0.283025	0.564027	-0.468173	0.288756
Pir	0.645966	0.0488104	-0.0779166	0.983004	0.177205	0.965849	0.723883	0.0316323	0.468761	0.325104
C4bp	-2.26928	0.0488104	-0.818123	0.886934	-0.405105	0.976358	-1.45116		-1.86418	0.251594
Xrcc4	0.363085	0.0488984	-0.0606919	0.978196	0.0405923	0.990546	0.423777	0.0215969	0.322493	0.181966
Dglucy	-0.666137	0.0488984	-0.0126358	0.996315	0.073206	0.990546	-0.653501	0.0717692	-0.739343	0.0473969
Depdc5	0.347667	0.0489698	0.209394	0.72044	0.094867	0.965548	0.138273	0.642183	0.2528	0.332274
Gm45645	-0.675721	0.0493009	0.120885	0.975412	-0.0409761	0.9965	-0.796605	0.0188009	-0.634744	0.142508
Rpl10	0.501587	0.0493009	0.0773312	0.980458	0.496288	0.439679	0.424255	0.148042	0.00529845	0.994537
Grap2	-1.69371	0.0493009	-0.580306	0.916814	-0.308924	0.978012	-1.1134		-1.38478	0.254201
Gm49915	-0.66392	0.0494932	-0.0260839	0.995649	-0.324403	0.885315	-0.637836	0.0811406	-0.339517	0.589829
Cdc23	0.361855	0.0499399	0.27105	0.5089	0.0306736	0.993696	0.0908053	0.808175	0.331182	0.161477
Klf6	0.476777	0.0499415	0.161904	0.936866	0.2425	0.881014	0.314873	0.313064	0.234276	0.596616

## Sheet: L5 ET
Gene	ADvaporVSctrl_log2FoldChange	ADvaporVSctrl_padj	ADVSctrl_log2FoldChange	ADVSctrl_padj	vaporVSctrl_log2FoldChange	vaporVSctrl_padj	ADvaporVSAD_log2FoldChange	ADvaporVSAD_padj	ADvaporVSvapor_log2FoldChange	ADvaporVSvapor_padj
Zfp329	0.665949	3.13026e-07	0.165758	0.999517	0.346351	0.681151	0.500191	0.00122832	0.319599	0.136726
AY036118	-0.75283	4.58015e-06	-0.051432	0.999517	-0.2283	1	-0.701398	0.000275902	-0.52453	0.0099603
Gm19951	-3.46076	1.15086e-05	-0.285733	0.999517	-2.49188	0.0656483	-3.17503	0.000815366	-0.96888	0.813562
Sbspon	-1.80622	1.39932e-05	-0.986212	0.136083	-0.0534636	1	-0.820007	0.297862	-1.75276	3.93811e-05
1810034E14Rik	-1.23815	1.39932e-05	-0.263386	0.999517	-0.367526	1	-0.974769	0.0117109	-0.870628	0.0177586
Gm26713	-1.38642	6.79052e-05	-0.801963	0.236461	0.214916	1	-0.584453	0.38646	-1.60133	2.50113e-06
Gm49179	-1.03352	0.000359945	-0.116732	0.999517	-0.512264	1	-0.916792	0.0117109	-0.52126	0.438124
Gm19410	0.746331	0.000472084	0.558671	0.0582769	0.322846	1	0.187659	0.740379	0.423484	0.282217
Gm30382	0.813426	0.000600144	0.557506	0.143533	0.264756	1	0.255919	0.626472	0.548669	0.126733
Rbbp8	-0.909917	0.000660295	-0.643952	0.09807	-0.386142	1	-0.265966	0.685436	-0.523776	0.307259
Ccnd2	-1.26059	0.000728685	-0.390037	0.999517	-0.572937	1	-0.870554	0.0980131	-0.687654	0.385072
Gm44644	1.16994	0.000931444	0.552375	0.874531	0.471687	1	0.617562	0.263061	0.69825	0.242989
Pnn	0.828882	0.00102165	0.439963	0.639974	0.470813	1	0.388918	0.383652	0.358069	0.622399
Shoc1	-2.30976	0.00115531	-1.75809	0.0787981	-0.519666	1	-0.551671	0.797343	-1.79009	0.0502969
Dnmt3aos	-1.9289	0.00168246	-0.518987	0.999517	-0.589139	1	-1.40991	0.0980131	-1.33976	0.165069
Higd2a	0.914573	0.0023897	0.200925	0.999517	0.607707	0.959722	0.713648	0.0735664	0.306866	0.804405
Tmem91	0.821466	0.00270774	0.251864	0.999517	0.404644	1	0.569602	0.118986	0.416822	0.500877
Tmem167	0.522414	0.00286643	0.172453	0.999517	0.398678	0.681151	0.349961	0.141042	0.123736	0.904695
Dnajc5b	-2.99158	0.00302119	-2.09149	0.141288	0.947896	1	-0.900088	0.734395	-3.93947	6.75563e-06
4930579G18Rik	-0.850594	0.00302119	0.105688	0.999517	-0.542784	1	-0.956282	0.00122832	-0.307811	0.805762
C1qa	2.22032	0.00317064	1.57214	0.281765	1.39439	1	0.64818		0.825932	0.638612
Gm42788	-1.07165	0.00337617	-0.0130848	0.999517	-0.466983	1	-1.05857	0.0145478	-0.604669	0.450409
Fancc	-0.963823	0.00341895	-0.561414	0.526073	-0.0094479	1	-0.40241	0.540179	-0.954376	0.004315
Pglyrp1	-2.09834	0.00361081	-1.10659	0.466451	0.0695196	1	-0.99175		-2.16786	0.00229011
Runx2	-0.680288	0.00430049	-0.256971	0.999517	-0.30413	1	-0.423317	0.23431	-0.376158	0.470213
Fat1	-1.12461	0.00456402	-0.82095	0.201038	-0.782411	0.82591	-0.30366	0.789164	-0.342199	0.876049
Gemin8	0.961755	0.00474141	0.526064	0.78829	-0.226805	1	0.435691	0.440848	1.18856	0.000153957
Catsperg1	-2.15997	0.00485169	-1.41513	0.292249	-0.157037	1	-0.744841	0.679421	-2.00293	0.0179099
Gm48960	0.992327	0.00485169	0.850918	0.0613222	0.497942	1	0.141409	0.904222	0.494385	0.533737
Zfp950	0.487036	0.00485169	0.322087	0.40814	-0.0332427	1	0.164949	0.65368	0.520279	0.00197673
Psip1	0.401909	0.00515397	0.292967	0.257982	0.134593	1	0.108942	0.776157	0.267316	0.261973
Gse1	-0.566036	0.00535465	-0.0824622	0.999517	-0.49076	0.511619	-0.483574	0.0672957	-0.0752761	0.961577
Gm19667	-1.53727	0.00560304	-0.761425	0.884776	0.280688	1	-0.775846	0.422082	-1.81796	0.000340164
Gm43507	-1.15705	0.0062565	-0.228523	0.999517	-0.143838	1	-0.928528	0.0951129	-1.01321	0.0448521
Dars	0.564573	0.00681965	0.195685	0.999517	-0.0676433	1	0.368888	0.200696	0.632216	0.00138564
Crebzf	-0.575322	0.00695912	-0.234994	0.999517	-0.500228	0.547591	-0.340327	0.304036	-0.0750939	0.961577
Zfp536	-1.46201	0.00710334	-0.945615	0.446326	-0.828661	1	-0.516396	0.670732	-0.633349	0.738067
Atp6v1c2	-3.3368	0.0071107	-2.71549	0.0854105	-2.64099	0.630015	-0.621311		-0.695812	0.939482
Casc4	0.381138	0.00723005	0.270407	0.338339	0.0751366	1	0.110732	0.754601	0.306002	0.104827
Hipk4	-1.04799	0.00723005	-0.672003	0.470711	-0.515503	1	-0.375986	0.665113	-0.532486	0.621899
Vinac1	-1.45505	0.00756643	-0.591431	0.999517	-0.250144	1	-0.863614	0.323237	-1.2049	0.0938092
1700080N15Rik	-1.46799	0.00835975	-0.11046	0.999517	0.064072	1	-1.35753	0.0518517	-1.53206	0.00605535
Zfr	0.331899	0.00836378	0.0830364	0.999517	0.0738991	1	0.248862	0.129508	0.257999	0.145511
Thy1	0.843871	0.00886827	0.715999	0.106602	0.238348	1	0.127871	0.90971	0.605523	0.228817
Sbk1	-1.07719	0.00918567	-0.235266	0.999517	-0.352449	1	-0.841928	0.118986	-0.724745	0.337075
Celf3	0.573256	0.0092174	0.414052	0.347561	0.0211194	1	0.159203	0.786502	0.552136	0.0207767
Gm28410	-1.81229	0.0092174	-1.10973	0.589939	-0.654299	1	-0.702562	0.626472	-1.15799	0.404391
Alad	1.31878	0.00958714	0.819908	0.674677	0.579364	1	0.498875	0.572002	0.739418	0.449851
Arhgef37	-1.14514	0.0105069	-0.127415	0.999517	-1.28145	0.0656483	-1.01772	0.0763925	0.136318	0.970041
Mgp	2.44753	0.0109621	1.47764	0.759301	1.28852	1	0.969889		1.15901	0.557506
Gm26911	-1.43384	0.0109621	-0.355075	0.999517	-0.722587	1	-1.07877	0.153232	-0.711254	0.661421
Gm31224	-1.11559	0.0123485	0.140253	0.999517	-0.286485	1	-1.25584	0.0117109	-0.829102	0.23337
Gm37571	-0.867065	0.0129685	-0.0218887	0.999517	-0.375258	1	-0.845176	0.0455073	-0.491806	0.557506
Pls3	0.484607	0.0129685	0.221005	0.999517	0.216956	1	0.263601	0.395478	0.26765	0.550441
1700026F02Rik	-2.96173	0.0141211	-2.4816	0.0810433	0.885743	1	-0.480125		-3.84747	0.000180273
Galnt18	-0.530575	0.0141211	-0.354882	0.542373	-0.267519	1	-0.175693	0.725177	-0.263056	0.665597
Cmss1	-2.57345	0.0150485	-0.859216	0.999517	-2.33325	0.582277	-1.71423	0.259265	-0.240198	0.977286
Igsf21	-0.489592	0.0150903	-0.121501	0.999517	-0.115384	1	-0.368091	0.168396	-0.374208	0.21685
Prrg1	0.755754	0.0150903	0.194326	0.999517	0.49139	1	0.561428	0.168396	0.264364	0.857566
4930595D18Rik	-1.08084	0.0155109	0.33992	0.999517	-0.46544	1	-1.42076	0.00102136	-0.615403	0.557506
Fut10	1.44127	0.0163514	1.13649	0.292479	0.767321	1	0.30478	0.846764	0.67395	0.658641
U2surp	0.446449	0.0165557	0.299896	0.562986	0.151797	1	0.146553	0.728395	0.294652	0.396824
Luzp2	0.596845	0.0167082	0.101083	0.999517	-0.116887	1	0.495762	0.111572	0.713732	0.00181145
4933407E24Rik	-0.776088	0.0170458	-0.155426	0.999517	-0.444584	1	-0.620662	0.134633	-0.331504	0.784611
Cstf3	0.342426	0.0170458	0.14387	0.999517	0.184032	1	0.198556	0.370825	0.158394	0.721812
Rab6b	-0.370673	0.0171647	-0.0895416	0.999517	-0.176264	1	-0.281132	0.170813	-0.194409	0.643124
Eif3j2	-5.03457	0.0171741	-3.17563	0.300142	0.352444	1	-1.85894		-5.38702	0.0107427
Gt(ROSA)26Sor	0.793897	0.0172057	0.145655	0.999517	0.296113	1	0.648242	0.1155	0.497784	0.449851
Gm43948	-1.28878	0.0172057	-0.489896	0.999517	-0.566513	1	-0.79888	0.330187	-0.722263	0.590019
Eqtn	-1.54597	0.0174283	-1.30177	0.145943	-0.234692	1	-0.244199	0.917423	-1.31128	0.136841
Lims2	-2.92275	0.0174283	-2.56024	0.0613222	-0.644822	1	-0.362505		-2.27792	0.23337
Synj2	-0.678365	0.0180843	-0.288702	0.999517	-0.432581	1	-0.389663	0.39919	-0.245783	0.868019
Lztfl1	0.499441	0.0180843	0.41541	0.218568	-0.0294465	1	0.0840311	0.904222	0.528887	0.0140213
Pdlim7	0.510713	0.0180843	0.189605	0.999517	0.203108	1	0.321109	0.312119	0.307606	0.495781
Nt5c2	0.366943	0.0180843	0.114214	0.999517	0.137115	1	0.252729	0.243606	0.229828	0.451709
Dhx30	0.455981	0.0182327	0.129806	0.999517	0.119497	1	0.326176	0.214905	0.336485	0.269996
Gm28610	-2.11665	0.0191302	-0.969239	0.98616	-1.06465	1	-1.14741		-1.052	0.723006
Tox	0.515829	0.0191997	0.251948	0.999517	0.300297	1	0.263881	0.486695	0.215532	0.799346
Efr3b	-0.528428	0.0192003	-0.376705	0.47432	-0.206483	1	-0.151723	0.807156	-0.321946	0.510366
Galntl6	-1.33741	0.0192003	-1.26304	0.0787981	-0.745053	1	-0.0743629	0.978196	-0.592353	0.763141
Rbm39	0.385633	0.0192741	0.059584	0.999517	0.200804	1	0.326049	0.111572	0.184829	0.717201
Zfp846	0.826856	0.0196865	0.419558	0.999517	-0.115252	1	0.407298	0.50025	0.942108	0.00554558
Gm49227	-1.44924	0.0205019	0.242446	0.999517	-0.605289	1	-1.69169	0.0117109	-0.843955	0.584657
Fam129a	-3.39167	0.0205019	-0.438232	0.999517	-1.79552	1	-2.95344		-1.59615	0.763141
Srcin1	-0.389301	0.0205019	-0.127378	0.999517	-0.168104	1	-0.261923	0.285552	-0.221197	0.592654
Nckap5	1.02451	0.0205019	0.615316	0.826945	0.198894	1	0.409191	0.642351	0.825613	0.201497
Mpped2	0.609973	0.0208706	0.328528	0.964602	0.388052	1	0.281445	0.550219	0.221922	0.864555
Mef2c	0.466421	0.0210507	0.0741669	0.999517	0.243873	1	0.392254	0.120565	0.222548	0.725903
Cacna1a	-0.291423	0.0213093	-0.0428575	0.999517	-0.012873	1	-0.248566	0.113686	-0.27855	0.0573757
Gm48281	-1.25042	0.0217647	-0.28165	0.999517	0.247192	1	-0.968772	0.183395	-1.49761	0.00233845
Ifi27	1.18386	0.0220912	0.737204	0.791609	0.178479	1	0.446653	0.654952	1.00538	0.139581
Igsf10	-1.42584	0.0221072	-0.769632	0.885592	-0.425535	1	-0.656207	0.585456	-1.0003	0.404391
B230209E15Rik	0.534904	0.0231372	0.0416842	0.999517	0.196986	1	0.49322	0.0875135	0.337918	0.48385
Gm42418	-2.29389	0.0233753	-0.744945	0.999517	-1.90208	0.823451	-1.54895	0.292046	-0.391808	0.958053
Morrbid	-1.64009	0.0236707	-0.855809	0.964602	-1.57726	0.55887	-0.784284	0.55098	-0.0628325	0.996608
Tmc4	-1.36676	0.0236707	-1.03413	0.361807	-0.52592	1	-0.332628	0.8609	-0.840841	0.538457
4933433G19Rik	-1.08468	0.0240139	-0.469369	0.999517	-0.0543112	1	-0.615316	0.430007	-1.03037	0.0686368
Gm15904	-1.17917	0.0254914	-0.0801569	0.999517	-0.32505	1	-1.09901	0.0875135	-0.854118	0.365068
Grik2	0.429219	0.0254914	0.0254005	0.999517	0.148706	1	0.403819	0.0864531	0.280513	0.468902
Arl3	0.5315	0.0254914	0.412207	0.395915	0.237775	1	0.119293	0.862151	0.293725	0.621899
Zdhhc2	-0.561024	0.0269943	-0.418218	0.467781	-0.306987	1	-0.142805	0.84564	-0.254037	0.773749
Gm26673	-0.991465	0.0272938	0.160995	0.999517	-0.253203	1	-1.15246	0.0206355	-0.738262	0.332932
Atp2b2	-0.420458	0.0282099	-0.168179	0.999517	-0.20323	1	-0.252278	0.396537	-0.217227	0.696623
Rassf8	-0.665096	0.0291315	-0.230303	0.999517	0.221478	1	-0.434793	0.330401	-0.886574	0.00070517
Tipin	0.781738	0.0291315	0.267148	0.999517	0.480401	1	0.51459	0.302645	0.301337	0.82798
Fyco1	0.567966	0.0295451	0.0944859	0.999517	0.0832215	1	0.47348	0.137837	0.484745	0.165069
Fgf1	-1.09934	0.0298705	-1.04015	0.112249	-1.28967	0.0945096	-0.0591834	0.980741	0.190338	0.959241
Son	0.36224	0.0301673	0.231503	0.779117	0.123928	1	0.130737	0.718538	0.238312	0.470213
Gria3	0.331676	0.0301673	0.0776672	0.999517	0.107363	1	0.254009	0.212655	0.224313	0.449851
N4bp2l2	0.433447	0.0306832	0.0143206	0.999517	0.196877	1	0.419126	0.08538	0.23657	0.649178
Gm16169	-1.61321	0.0308434	-0.444473	0.999517	-0.533341	1	-1.16874	0.266357	-1.07987	0.478269
Qpctl	-0.937273	0.030872	-0.729821	0.362205	-0.350112	1	-0.207452	0.880704	-0.587161	0.554316
Gps2	0.787573	0.0312183	0.345205	0.999517	0.214081	1	0.442368	0.441479	0.573492	0.360642
Epha5	0.322241	0.0317287	0.0445586	0.999517	-0.0410471	1	0.277682	0.128838	0.363288	0.0145106
Gm39469	0.624681	0.0317366	0.248527	0.999517	0.288786	1	0.376154	0.390425	0.335895	0.656723
Kcnip3	-0.575131	0.0317641	-0.439443	0.465809	-0.214899	1	-0.135687	0.865196	-0.360232	0.533737
Eif5a2	-1.43994	0.031798	-1.0142	0.491314	-0.416825	1	-0.425734		-1.02311	0.435129
Etv1	0.726867	0.03193	-0.0958515	0.999517	0.567292	1	0.822718	0.0326319	0.159575	0.941693
Gm16267	-1.37732	0.03193	-0.723877	0.999517	-0.400762	1	-0.653441	0.573926	-0.976556	0.425951
Snhg4	0.616672	0.0329546	0.0148973	0.999517	0.465507	1	0.601775	0.08538	0.151165	0.924172
Tmem44	-1.3194	0.0329883	-1.16422	0.221897	-0.877988	1	-0.155176	0.947904	-0.441407	0.888616
Kif21b	-0.673952	0.0335617	-0.313197	0.999517	-0.268844	1	-0.360755	0.507324	-0.405108	0.592654
AA465934	1.73654	0.0335617	1.50964	0.258166	0.84907	1	0.226907	0.931018	0.887473	0.696764
Hao2	-1.36086	0.0342129	0.0282955	0.999517	-0.180335	1	-1.38916	0.0645021	-1.18053	0.185812
Tbc1d2	-1.36846	0.0355219	-0.78415	0.910164	-0.396083	1	-0.58431	0.654952	-0.972377	0.438124
Gm31172	-1.18659	0.0355219	-0.026658	0.999517	-0.707717	1	-1.15993	0.0864531	-0.478875	0.864331
Gm26979	-1.14698	0.0359929	-0.0322472	0.999517	-0.444485	1	-1.11474	0.0875135	-0.702498	0.592654
Gm36264	-0.987289	0.0384228	-0.309652	0.999517	-0.807865	1	-0.677638	0.323973	-0.179425	0.958053
Ncstn	0.655266	0.0392124	0.483909	0.575394	0.397631	1	0.171357	0.834963	0.257635	0.834922
Rbfox3	-0.365001	0.0400789	-0.136527	0.999517	-0.192953	1	-0.228474	0.394383	-0.172048	0.77461
St8sia3os	-0.904591	0.0400789	0.0284786	0.999517	-0.415401	1	-0.93307	0.0684776	-0.48919	0.696764
Dok6	0.604953	0.0400789	0.0747326	0.999517	0.2106	1	0.53022	0.138292	0.394353	0.511385
Wtip	1.23526	0.0400789	0.891915	0.652358	1.16879	0.697932	0.343347	0.805831	0.0664763	0.989193
Btla	1.24513	0.0400789	0.427908	0.999517	-0.13212	1	0.817218	0.324695	1.37725	0.0262352
Bbip1	0.458415	0.0400789	0.248385	0.999517	0.0701185	1	0.21003	0.594099	0.388297	0.216537
1700110K17Rik	-0.893989	0.0400789	0.131123	0.999517	-0.252777	1	-1.02511	0.0341644	-0.641211	0.435129
Nudcd3	0.471945	0.0400789	0.13545	0.999517	0.240811	1	0.336496	0.290703	0.231134	0.747581
Cnrip1	0.576951	0.0400789	0.125186	0.999517	0.305842	1	0.451765	0.216321	0.271109	0.767459
BB557941	2.05698	0.0400789	1.7826	0.302825	1.28048	1	0.27438		0.776499	0.82099
Tmem161b	0.37564	0.0400789	0.0727438	0.999517	0.12372	1	0.302896	0.186776	0.25192	0.476572
Nudt5	-0.517608	0.0400886	-0.162902	0.999517	-0.215035	1	-0.354707	0.324695	-0.302573	0.639909
Zfp976	1.03321	0.0402259	0.627191	0.938489	0.447153	1	0.406024	0.666307	0.586062	0.625372
Cacng8	-0.501262	0.0403455	-0.325507	0.811021	-0.300348	1	-0.175755	0.75784	-0.200914	0.858091
Khdrbs2	0.448783	0.0409962	0.021926	0.999517	0.14273	1	0.426856	0.0980131	0.306052	0.48101
Gm28494	-1.57048	0.0411422	-0.188017	0.999517	0.144224	1	-1.38247	0.140864	-1.71471	0.0310178
Ngef	-0.479846	0.0415802	-0.038064	0.999517	-0.0921625	1	-0.441782	0.112273	-0.387683	0.2845
Slc5a4b	1.41892	0.0415939	0.689921	0.999517	0.63216	1	0.728998	0.515594	0.786758	0.646623
Gsap	-2.28797	0.0415989	-1.04094	0.999517	-1.10496	1	-1.24704		-1.18301	0.75759
Lingo2	0.42611	0.0421712	0.0898305	0.999517	0.0946272	1	0.33628	0.2191	0.331483	0.34525
Rps9	0.513674	0.0421712	0.263773	0.999517	0.373614	1	0.249901	0.552132	0.14006	0.915942
Rtl4	0.515635	0.0423444	-0.0340238	0.999517	0.224425	1	0.549658	0.0622406	0.29121	0.66197
Glra3	1.14619	0.0423576	0.32133	0.999517	-0.107023	1	0.82486	0.292471	1.25321	0.0332864
Gm43824	-1.94135	0.0427962	-0.932543	0.999517	-0.533727	1	-1.00881		-1.40763	0.449851
Bin1	-0.498172	0.0428843	-0.499248	0.106602	-0.205975	1	0.00107625	0.998146	-0.292196	0.64273
Gm6525	-2.06318	0.0450661	-0.961984	0.999517	-0.0798729	1	-1.10119	0.54227	-1.9833	0.122366
Dhx34	-1.37626	0.0453498	-1.12828	0.365892	-0.514706	1	-0.247972	0.915574	-0.861551	0.598732
Gm32004	-4.40858	0.0454952	-0.0667463	0.999517	-1.58374	1	-4.34183		-2.82484	0.590702
Lypd6	-2.59667	0.0455187	-1.40514	0.911996	-0.836561	1	-1.19153		-1.7601	0.516046
Kcnt2	0.71001	0.0456684	0.191096	0.999517	0.330797	1	0.518914	0.292046	0.379213	0.71336
Bc1	-0.993234	0.045972	-0.407911	0.999517	-0.856112	1	-0.585323	0.461707	-0.137123	0.970041
Ttc39b	-0.64811	0.0460843	-0.612016	0.183812	-0.40279	1	-0.0360938	0.981665	-0.24532	0.876049
Gm20878	-1.84729	0.0464525	-1.75509	0.137155	0.585582	1	-0.0921971		-2.43287	0.00168923
Ptov1	0.703029	0.0472743	0.488504	0.751014	0.407461	1	0.214524	0.806253	0.295568	0.827902
Ckmt2	-0.97431	0.0477544	-0.0478392	0.999517	-0.286947	1	-0.926471	0.105368	-0.687362	0.470213
1700001L19Rik	-1.1377	0.0479911	-0.697118	0.891055	-0.255039	1	-0.440578	0.732992	-0.882657	0.371897
Ephb2	-0.59054	0.0482737	-0.314045	0.999517	-0.331662	1	-0.276495	0.607837	-0.258879	0.827902

## Sheet: L5 IT
Gene	ADvaporVSctrl_log2FoldChange	ADvaporVSctrl_padj	ADVSctrl_log2FoldChange	ADVSctrl_padj	vaporVSctrl_log2FoldChange	vaporVSctrl_padj	ADvaporVSAD_log2FoldChange	ADvaporVSAD_padj	ADvaporVSvapor_log2FoldChange	ADvaporVSvapor_padj
Sbspon	-1.76907	9.23889e-10	-0.770601	0.0748895	0.0932474	0.944008	-0.99847	0.00619649	-1.86232	5.46508e-11
1810034E14Rik	-1.30991	5.09222e-09	-0.465801	0.330884	-0.261605	0.727287	-0.844109	0.00192401	-1.0483	1.39759e-05
AY036118	-1.02951	3.31099e-08	-0.373004	0.378578	-0.477296	0.199541	-0.656506	0.00362993	-0.552213	0.0261156
4933433G19Rik	-1.37828	6.23132e-07	-0.528898	0.381393	-0.0969655	0.94017	-0.849385	0.0126462	-1.28132	7.43321e-06
Cstf3	0.376829	1.8429e-06	0.129693	0.575174	0.16645	0.338653	0.247136	0.00727509	0.210379	0.0447155
Gm42788	-0.961536	5.29287e-06	-0.0778748	0.964695	-0.3745	0.444515	-0.883661	0.000123609	-0.587037	0.0329395
Fancc	-0.859793	6.59603e-06	-0.475691	0.0916129	-0.155659	0.821333	-0.384102	0.162645	-0.704134	0.000802935
Gm15083	-1.10865	6.88821e-06	0.100444	0.964509	-0.747566	0.0542047	-1.2091	4.90251e-06	-0.361087	0.462752
Degs2	-1.02592	9.36767e-06	-0.170053	0.907602	-0.398719	0.447633	-0.855872	0.000979388	-0.627206	0.0420386
Olfr46	-1.47766	1.50999e-05	-0.324026	0.822751	-0.248973	0.834395	-1.15363	0.00313315	-1.22868	0.00112889
Nudcd3	0.587071	1.68302e-05	0.26719	0.345764	0.14443	0.750149	0.319881	0.0667655	0.442642	0.00437213
Mef2c	0.467402	1.80202e-05	0.0290888	0.972579	0.177223	0.512053	0.438313	0.000240199	0.29018	0.0406341
N4bp2l2	0.540965	2.72495e-05	0.140447	0.803565	0.272685	0.313825	0.400518	0.00609904	0.26828	0.165687
Gm17720	-1.69578	3.42793e-05	-0.142132	0.962484	-0.261761		-1.55365	0.000437373	-1.43402	0.00144703
Grap2	-1.31325	4.91385e-05	-0.609614	0.282478	-0.309006		-0.703636	0.107009	-1.00424	0.00782132
Gm28379	-0.795168	5.09623e-05	-0.0255241	0.989287	-0.291707	0.552572	-0.769644	0.000253661	-0.503462	0.0501501
Gm26979	-1.15093	5.51087e-05	0.0406792	0.988236	-0.319507	0.695049	-1.19161	5.90357e-05	-0.83142	0.0159228
Znrf3	0.471702	5.63182e-05	0.138553	0.765454	0.288697	0.192694	0.333149	0.0126462	0.183005	0.374971
Gm38134	-0.625452	5.85248e-05	-0.412373	0.0511891	0.161532	0.741618	-0.213078	0.414096	-0.786984	6.02767e-08
E2f6	-0.835558	6.72009e-05	-0.23902	0.748022	-0.479225	0.199541	-0.596537	0.0145375	-0.356333	0.347634
Synpr	0.970212	9.38303e-05	0.553559	0.176988	0.238139	0.77442	0.416653	0.252297	0.732072	0.0120364
Dcdc2c	-2.4789	9.38303e-05	-1.34645	0.05828	-0.163813		-1.13245	0.255347	-2.31508	0.000537669
Gm30382	0.654305	9.49529e-05	0.443627	0.0528949	0.100915	0.879227	0.210678	0.457737	0.55339	0.00267483
A230056P14Rik	-0.986451	0.000123763	-0.296162	0.758422	-0.206889	0.810602	-0.690289	0.0216137	-0.779562	0.00808975
Knl1	-1.99918	0.000131441	-1.10013	0.102402	0.290751		-0.899052	0.268125	-2.28994	3.2739e-06
St8sia3os	-0.800561	0.00013289	-0.00197089	0.997983	-0.334915	0.490442	-0.79859	0.000294469	-0.465646	0.116387
Has1	-1.0495	0.000135337	-0.275449	0.806936	-0.273599	0.741618	-0.774051	0.0144472	-0.775901	0.0191729
Gm48281	-1.51947	0.000159778	-0.778586	0.282213	-0.207021	0.895607	-0.740884	0.194375	-1.31245	0.00296606
1700110K17Rik	-1.05003	0.000174091	0.198328	0.915427	-0.547804	0.338653	-1.24836	9.69549e-06	-0.502226	0.274431
Gm28307	-0.853787	0.00021032	-0.324024	0.634694	-0.381621	0.469556	-0.529764	0.065538	-0.472166	0.166167
Gm43948	-0.81083	0.000245448	-0.111647	0.947528	-0.309457	0.581828	-0.699182	0.00395768	-0.501373	0.0992921
Vps50	0.549726	0.000249769	0.110903	0.911242	0.222149	0.550613	0.438823	0.00781244	0.327577	0.110372
Rtl1	-0.680049	0.000253701	0.029217	0.98598	-0.319746	0.453706	-0.709266	0.000253661	-0.360303	0.205938
Gm43507	-0.974885	0.000259814	-0.109144	0.961906	-0.175082	0.86238	-0.86574	0.00305358	-0.799802	0.00824174
Stk3	0.602306	0.000274251	0.329473	0.28004	0.0310058	0.969975	0.272833	0.244428	0.5713	0.000926642
Rmst	0.507151	0.000279719	0.180617	0.707208	0.287354	0.312019	0.326535	0.0549001	0.219797	0.363974
Mctp1	0.620476	0.000280272	0.394405	0.135001	0.206008	0.669294	0.226071	0.415498	0.414468	0.061832
Gm12227	-1.09992	0.000304103	0.0829031	0.970878	-0.440496	0.536473	-1.18282	0.000197739	-0.659421	0.126441
Gm26936	-0.892813	0.000313113	0.0537026	0.979766	-0.436448	0.439705	-0.946515	0.000253661	-0.456364	0.240773
Hace1	0.42864	0.000333805	0.235497	0.285805	0.259458	0.251371	0.193143	0.261193	0.169182	0.438421
Gm32856	1.08209	0.000341003	0.254841	0.89204	0.366		0.82725	0.0106136	0.716091	0.0483226
Hipk4	-1.05212	0.000358424	-0.610727	0.186222	-0.592545	0.292693	-0.44139	0.338312	-0.459571	0.387143
Lysmd4	-0.797776	0.000402954	0.0463183	0.98191	-0.254342	0.698546	-0.844094	0.000328902	-0.543435	0.0634905
Gm29114	-1.40383	0.000402954	-0.71291	0.294592	-0.541739		-0.690921	0.234388	-0.862091	0.130777
Gm34868	-0.955817	0.000436659	-0.137621	0.943544	-0.271722	0.738601	-0.818196	0.00609904	-0.684095	0.046313
Peg3	-0.580663	0.000442863	-0.305275	0.351485	-0.331919	0.319579	-0.275388	0.24609	-0.248743	0.395453
4930517O19Rik	-0.621049	0.000455609	0.0988349	0.941985	-0.413586	0.195659	-0.719884	5.90357e-05	-0.207463	0.573391
Gm48957	0.55818	0.000455609	0.347438	0.176849	0.109986	0.857678	0.210742	0.400431	0.448193	0.0142551
Tmcc1	0.338462	0.000471302	0.174886	0.38068	0.146183	0.528606	0.163575	0.230089	0.192279	0.17286
Gm16036	-0.989769	0.0004744	-0.0753528	0.970878	-0.171381	0.865953	-0.914416	0.00282709	-0.818387	0.0118554
Slc5a12	-0.961708	0.000546573	-0.220714	0.881785	-0.110524	0.920287	-0.740994	0.0193141	-0.851184	0.00534026
Gm49227	-1.15231	0.000593842	0.112301	0.966247	-0.495517	0.512053	-1.26461	0.000242189	-0.656791	0.196658
Gm26673	-0.96566	0.000600895	0.27304	0.8221	-0.109539	0.925731	-1.2387	9.38131e-06	-0.856121	0.00570688
Prkg1	0.614355	0.000605356	0.2948	0.486087	0.0619939	0.938023	0.319555	0.193315	0.552361	0.00487413
Jade3	0.607287	0.000691978	0.243282	0.667501	0.492822	0.0710883	0.364005	0.097612	0.114465	0.807199
Gm5493	-1.09193	0.000701318	0.0681889	0.979152	-0.29713	0.764846	-1.16012	0.000445664	-0.794801	0.0501501
Gm4117	-0.76795	0.000732197	-0.247181	0.767576	-0.161565	0.843559	-0.52077	0.0587364	-0.606385	0.0240143
Gm48960	0.805401	0.000758264	0.557068	0.115277	0.256782	0.723256	0.248333	0.537868	0.548618	0.0672812
Gm15904	-1.12061	0.000775792	-0.203247	0.925366	-0.170749	0.889092	-0.917365	0.0133956	-0.949863	0.012107
Pcsk2	0.405905	0.000775792	0.175522	0.607169	0.269609	0.221905	0.230383	0.145913	0.136296	0.58382
4930579G18Rik	-0.772192	0.000775792	0.0588161	0.971561	-0.535309	0.192023	-0.831008	0.0004284	-0.236884	0.639977
Gm28494	-1.05982	0.0008755	-0.139873	0.951044	-0.274451	0.77534	-0.919947	0.00760533	-0.78537	0.048545
Adgrv1	-1.44474	0.0008755	-0.839038	0.200807	-0.441887		-0.605704	0.390075	-1.00285	0.0834818
4933432K03Rik	-0.824239	0.000877302	0.193454	0.893017	-0.123677	0.90179	-1.01769	4.18631e-05	-0.700562	0.0128744
Socs6	-0.509785	0.000884635	-0.341685	0.122976	-0.0337901	0.96017	-0.1681	0.533077	-0.475995	0.00351013
Gm16035	-1.98388	0.000943766	-0.093065	0.982111	-0.629006		-1.89081	0.00305358	-1.35487	0.099338
Ube3a	-0.573856	0.000997311	-0.214055	0.727741	-0.116666	0.857678	-0.359801	0.0997764	-0.45719	0.0259585
Rspo2	0.83031	0.00103622	0.556316	0.154887	0.600487	0.182916	0.273995	0.529343	0.229823	0.683254
Vinac1	-1.21616	0.0010406	-0.132328	0.964509	-0.107885	0.943971	-1.08383	0.00662803	-1.10828	0.00616641
B430010I23Rik	-0.828878	0.00105946	-0.558349	0.12907	-0.579833	0.192694	-0.270529	0.549032	-0.249045	0.663042
Gm44644	0.910733	0.0011218	0.59099	0.185271	0.328723	0.672561	0.319743	0.484284	0.58201	0.123209
Atf6	0.471931	0.00112365	0.309059	0.176937	0.296079	0.292693	0.162872	0.4974	0.175852	0.526719
Gm14406	-2.60426	0.00115073	-1.51288	0.14675	-0.462408		-1.09138		-2.14185	0.0233561
Gm46124	-0.916313	0.00120264	-0.0846378	0.969025	-0.3267	0.665162	-0.831675	0.00609904	-0.589613	0.132101
Hmgn3	0.484347	0.00124315	0.103677	0.919165	0.183847	0.649455	0.38067	0.0221146	0.3005	0.147453
4930595D18Rik	-0.910759	0.0012655	0.308964	0.763635	-0.298677	0.708623	-1.21972	9.38131e-06	-0.612082	0.106771
Gm21844	-1.38389	0.0012655	0.0849318	0.976589	-0.499784		-1.46882	0.000832233	-0.884106	0.149998
Gm15178	-1.40458	0.0012655	-0.415537	0.792916	-0.475056		-0.989046	0.0606628	-0.929526	0.122191
Gm48420	-1.18058	0.00131523	-0.182477	0.941985	-0.362463	0.721161	-0.998098	0.0134456	-0.818113	0.0952295
Ap3m2	-0.610257	0.00132196	-0.446558	0.084961	-0.0942472	0.899079	-0.163699	0.658866	-0.51601	0.017674
Smarcc1	0.361061	0.00136195	0.23924	0.176849	0.153152	0.589786	0.121821	0.514899	0.207909	0.203929
Gm37571	-0.970615	0.00143133	-0.096484	0.968259	-0.285549	0.755058	-0.874131	0.00739159	-0.685066	0.0857632
4930404I05Rik	-1.15842	0.00143133	-0.213709	0.922949	-0.137739		-0.944712	0.019619	-1.02068	0.012107
Mon1a	0.760235	0.00143133	0.536496	0.132938	-0.159802	0.864431	0.223738	0.575454	0.920037	5.23667e-05
Nudt5	-0.621036	0.00143293	-0.122501	0.927164	-0.18375	0.763161	-0.498535	0.0222776	-0.437286	0.0860615
Nwd1	0.789277	0.00149097	0.54534	0.152067	-0.159695	0.866364	0.243937	0.567393	0.948972	6.66694e-05
Ogt	0.482321	0.00153792	0.106237	0.915427	0.158339	0.725653	0.376084	0.0277931	0.323982	0.11189
Gm48747	-0.685343	0.00159157	0.226501	0.78314	-0.263418	0.64852	-0.911844	1.75478e-05	-0.421925	0.176049
Rbm39	0.388667	0.00161314	0.119967	0.822751	0.176207	0.54912	0.2687	0.069666	0.21246	0.267351
Tafa1	0.622523	0.00166505	0.180805	0.849591	0.264205	0.593113	0.441717	0.0618991	0.358318	0.232086
Pnn	0.66071	0.00166988	0.281602	0.660638	0.343984	0.469556	0.379108	0.167567	0.316726	0.371896
Fut8	0.435827	0.00170971	0.168535	0.731084	0.0941301	0.857678	0.267291	0.126061	0.341697	0.0396861
Zfr	0.312698	0.00170994	0.115676	0.749094	0.0755546	0.832244	0.197022	0.111612	0.237144	0.0526526
Cmss1	-3.11402	0.00172319	-1.07509	0.775637	-2.80771	0.0542047	-2.03892	0.0982941	-0.306308	0.928429
Nwd2	0.654879	0.00172319	0.227033	0.775291	0.379929	0.382139	0.427846	0.0982561	0.27495	0.469879
Sgms2	-1.67049	0.00177015	-0.531366	0.75618	-0.525043		-1.13913	0.0860058	-1.14545	0.118021
2900076A07Rik	0.502399	0.00178011	0.22681	0.625434	0.371753	0.192694	0.27559	0.178658	0.130646	0.71375
Bmpr1a	0.559473	0.00178011	0.121055	0.921839	0.212291	0.665162	0.438418	0.027612	0.347183	0.166167
Gm31172	-0.906124	0.00178011	0.22602	0.866582	-0.513254	0.362808	-1.13214	5.90357e-05	-0.39287	0.463887
Krt25	-1.99609	0.00178624	-0.680538	0.703971	-0.0112137		-1.31555	0.105985	-1.98488	0.00292189
Hrh3	-0.69441	0.00184764	-0.242649	0.768264	-0.203711	0.772132	-0.451761	0.102841	-0.490699	0.0952295
Spata7	0.426493	0.00184764	0.219182	0.492545	0.347152	0.120635	0.207311	0.284687	0.0793409	0.831646
Csnk1g1	0.40972	0.00184764	0.285341	0.156053	0.0790667	0.873376	0.124379	0.600299	0.330653	0.0327729
Prrg1	0.85503	0.00184764	0.0826578	0.969661	0.380978	0.571651	0.772373	0.00877039	0.474052	0.259984
Gm14211	-0.9688	0.00188598	-0.466357	0.53936	-0.810555	0.0921533	-0.502444	0.252297	-0.158245	0.868011
Gm10544	-0.635831	0.00188598	0.172075	0.864866	-0.296696	0.528606	-0.807906	5.90357e-05	-0.339135	0.304188
Ola1	0.342702	0.00188598	0.0848485	0.896069	0.147747	0.591994	0.257853	0.0385067	0.194955	0.233591
Pkp2	0.965318	0.0019198	0.654876	0.185283	0.536197	0.447385	0.310443	0.532243	0.429121	0.392217
Gm49668	-1.36249	0.00201029	-0.0209433	0.996943	-0.653225		-1.34155	0.00373763	-0.709268	0.347195
Gm21798	-0.899703	0.00212396	-0.175087	0.93402	-0.540449	0.360323	-0.724617	0.0271497	-0.359255	0.521925
Purb	-0.512068	0.00212555	-0.190385	0.748022	-0.320494	0.319579	-0.321682	0.127556	-0.191574	0.564395
Msra	0.327543	0.0021493	0.142601	0.658246	0.120759	0.685831	0.184942	0.193315	0.206785	0.170726
Gm26827	-0.776259	0.00215028	0.0170478	0.99584	-0.324024	0.609541	-0.793307	0.00282709	-0.452235	0.237952
1700080N15Rik	-1.29847	0.00216013	-0.0119263	0.997983	-0.0160337	0.993168	-1.28654	0.00396624	-1.28243	0.00433034
Ptgs2os	1.33177	0.00235663	0.660476	0.570964	0.873093	0.312019	0.671295	0.248648	0.458677	0.586209
Shisa6	-0.598867	0.00240248	-0.216234	0.758884	-0.389592	0.292663	-0.382633	0.123469	-0.209275	0.611807
6330411D24Rik	-1.96892	0.00244402	-1.54138	0.0528949	-1.32684		-0.427536	0.776917	-0.642074	0.664024
4930509J09Rik	-1.07944	0.0024506	-0.337529	0.827791	-0.379811	0.705672	-0.741908	0.0865169	-0.699626	0.163829
Macrod2os2	-0.991824	0.0024506	0.181136	0.935896	-0.620037	0.319579	-1.17296	0.000328902	-0.371787	0.57568
Gzmk	0.802537	0.00249195	0.573088	0.156053	0.456382	0.439705	0.229449	0.619382	0.346154	0.43977
Kif24	-0.668759	0.00249195	-0.159733	0.894068	-0.21175	0.737159	-0.509026	0.0447693	-0.457009	0.127751
Tgfb1i1	0.910664	0.00249503	0.563737	0.308744	0.178305	0.879043	0.346928	0.440162	0.732359	0.0327729
Gm49200	-2.62773	0.00249503	-1.5582	0.201154	0.102894		-1.06954	0.470758	-2.73062	0.00225862
4933413L06Rik	-0.930694	0.00255125	-0.0792462	0.971561	0.0487222	0.972327	-0.851447	0.0106136	-0.979416	0.00210009
Gm14329	-0.761353	0.00255568	0.0814501	0.967376	-0.266762	0.698546	-0.842803	0.00103348	-0.494591	0.165365
Fndc8	-1.17847	0.00255713	-0.507118	0.635037	-0.292262		-0.671355	0.206866	-0.886212	0.0767256
Zfp560	0.458695	0.00272085	0.118253	0.894068	0.223921	0.528606	0.340441	0.0477395	0.234773	0.333678
Gm49191	-0.943666	0.00278121	0.0119688	0.997983	-0.241996	0.809769	-0.955635	0.00362993	-0.70167	0.0847217
Ahcyl2	0.396118	0.0027892	0.263057	0.2292	0.193388	0.528606	0.133061	0.56158	0.20273	0.350725
Dnmt3aos	-1.2944	0.00280875	-0.232789	0.936804	-0.480528		-1.06161	0.0276744	-0.813873	0.202538
Chic1	0.381058	0.00280875	0.147795	0.745065	0.265747	0.251371	0.233264	0.141715	0.115312	0.668086
Celf3	0.557875	0.00281754	0.420094	0.120814	0.00685131	0.993852	0.137781	0.711369	0.551023	0.00554078
Tshz2	-1.93531	0.00284913	-1.52905	0.0789253	-1.59814	0.134482	-0.406261	0.778203	-0.337171	0.860882
Tmem161b	0.403833	0.00316097	0.20616	0.545514	0.0995998	0.838619	0.197673	0.30418	0.304233	0.0749158
Med15	0.329878	0.00316097	0.13235	0.733761	0.136125	0.641323	0.197529	0.158898	0.193753	0.234103
Atxn7l1os2	-0.937251	0.00321008	-0.180705	0.9343	-0.535253	0.423091	-0.756546	0.0341253	-0.401998	0.495143
Kmo	-0.794165	0.00344508	0.286096	0.754135	-0.393436	0.511263	-1.08026	2.76435e-05	-0.400729	0.388494
Celf2	0.356053	0.00356205	0.0928051	0.894068	0.14187	0.665162	0.263248	0.0684074	0.214183	0.240261
Gm36264	-1.14991	0.00356205	-0.458395	0.734643	-1.01458	0.0951851	-0.691518	0.179813	-0.135337	0.917252
Rab6b	-0.33974	0.00362854	0.0021564	0.997983	-0.262384	0.195659	-0.341896	0.0048613	-0.0773552	0.799334
Stn1	0.727441	0.00364755	0.432074	0.386071	0.411969	0.464089	0.295366	0.42685	0.315472	0.458173
Gm31224	-0.930925	0.00366478	-0.0235461	0.994172	-0.0708513	0.958554	-0.907379	0.00662803	-0.860074	0.0154847
Dctn6	0.59892	0.00370151	0.462076	0.115448	0.4159	0.280808	0.136844	0.740578	0.18302	0.673153
Gm27153	-0.771688	0.00370151	0.0328749	0.988714	-0.121639	0.906666	-0.804562	0.00362993	-0.650049	0.0386977
Bche	-1.42823	0.00370151	-0.537419	0.738166	-0.3541		-0.890807	0.163654	-1.07413	0.0927888
Cnksr2	0.53702	0.00371442	0.104546	0.938041	0.0152056	0.986272	0.432473	0.0385067	0.521814	0.00899099
Gm17135	-0.831353	0.00383556	-0.384921	0.635037	-0.0308133	0.982143	-0.446432	0.262403	-0.80054	0.00993959
Nell2	0.40052	0.00395786	0.221584	0.474392	0.0413484	0.943971	0.178936	0.396405	0.359172	0.0227269
Uvrag	0.330149	0.00395786	0.278887	0.0568002	0.0764567	0.857678	0.0512624	0.85418	0.253693	0.0763699
Tcf12	0.460329	0.00415364	0.204163	0.680999	0.0527797	0.938556	0.256167	0.237074	0.40755	0.0254238
Gm10135	-0.708548	0.00420654	0.144343	0.931206	-0.47794	0.304105	-0.852891	0.000448689	-0.230608	0.66675
B3gat2	-0.651578	0.00421859	0.17611	0.883222	-0.277429	0.633192	-0.827688	0.000240199	-0.374149	0.293111
Olfr55	-0.897659	0.00421859	-0.017876	0.996526	-0.576937	0.338653	-0.879783	0.0072232	-0.320722	0.62431
Anxa13	-1.67713	0.0042646	-1.13082	0.202519	-0.292129		-0.546305	0.619264	-1.385	0.0506404
Gm10847	-1.58858	0.0042646	-1.16126	0.135001	-0.56881		-0.427326	0.707888	-1.01977	0.211856
Gm14636	0.736692	0.0042646	0.153117	0.934103	0.56576	0.20249	0.583575	0.0427562	0.170932	0.789535
Gm6525	-1.91499	0.00427751	-0.667653	0.770497	-0.0282524		-1.24734	0.144628	-1.88674	0.00842876
Rab3gap2	-0.403734	0.00430329	-0.191102	0.626219	-0.257187	0.350797	-0.212633	0.282301	-0.146547	0.611807
Lrfn5	0.490026	0.00430577	0.111199	0.922949	0.195836	0.668896	0.378827	0.0576577	0.294191	0.256441
Dact2	0.675423	0.00430674	0.234511	0.807136	0.270803	0.672016	0.440912	0.127291	0.40462	0.240773
Capn3	-1.36514	0.00430906	-0.637282	0.575174	-0.43759		-0.727861	0.290215	-0.927553	0.169152
Cd59a	1.35957	0.00430906	1.06253	0.120814	0.422054		0.297042	0.748187	0.937515	0.124052
Xrcc4	0.550007	0.00430906	0.0798494	0.957576	0.230079	0.649008	0.470157	0.024587	0.319928	0.272305
5430431A17Rik	-1.54658	0.00431461	-0.883861	0.319432	0.0379465		-0.662715	0.462665	-1.58452	0.00487413
Gm26532	0.719107	0.00441179	0.436599	0.380343	0.536441	0.235927	0.282508	0.463213	0.182666	0.754663
Gm35082	-4.66834	0.00449521	-2.99779	0.222508	-2.15975		-1.67055	0.567227	-2.50859	0.358336
Gm15413	-0.725634	0.00449521	0.14435	0.933214	-0.125182	0.895096	-0.869984	0.000530438	-0.600452	0.0504536
2010009K17Rik	-0.749564	0.00452249	-0.13449	0.941423	-0.0655685	0.951488	-0.615073	0.0369175	-0.683995	0.0210397
Il33	-2.67608	0.00459188	-0.121434	0.987199	-0.242536		-2.55464	0.011096	-2.43354	0.023295
Hsd3b2	-1.48307	0.00469355	-0.424261	0.866026	0.0492418	0.98407	-1.0588	0.0960996	-1.53231	0.0053162
Scai	0.270661	0.00469355	0.021639	0.975464	0.0230301	0.956218	0.249022	0.0145375	0.247631	0.021098
Hao2	-1.35265	0.00472127	-0.440501	0.786238	-0.332433		-0.912152	0.13137	-1.02022	0.103196
Gm11655	-0.922819	0.00476942	0.00894775	0.997983	-0.504262	0.478973	-0.931767	0.00609904	-0.418557	0.481592
Filip1l	-0.808059	0.00477971	0.117375	0.957136	-0.336977	0.651493	-0.925434	0.00144819	-0.471082	0.290996
Gm15494	0.594055	0.0048066	0.438724	0.171519	0.0557047	0.952539	0.155331	0.691044	0.53835	0.0214862
Gm46652	-1.15013	0.00496172	-0.332085	0.863303	-0.268495	0.849387	-0.818049	0.0997764	-0.88164	0.0950582
Bbip1	0.325984	0.00496266	0.103918	0.848819	0.0534985	0.906666	0.222065	0.11026	0.272485	0.0461732
Tmem217	-0.982605	0.00505093	0.23125	0.898103	-0.39561		-1.21386	0.000328902	-0.586995	0.285481
Gm20149	-1.00174	0.00505093	0.0910741	0.970878	-0.3995	0.667815	-1.09282	0.00282709	-0.602243	0.271792
Iqch	-1.13202	0.00505093	-0.328089	0.864866	0.211033	0.882882	-0.803926	0.100902	-1.34305	0.000629792
Pkd1l2	-1.76927	0.00505093	-0.809025	0.576082	-0.497362		-0.960247	0.292325	-1.27191	0.140934
Tut7	-0.450065	0.00505414	-0.183949	0.733761	-0.35085	0.199541	-0.266116	0.210682	-0.0992149	0.817555
Pacs1	0.390946	0.00511045	0.24896	0.333218	0.21856	0.482062	0.141986	0.545523	0.172386	0.490326
Pot1b	0.901918	0.00524626	0.68424	0.156053	0.400754	0.633574	0.217678	0.731493	0.501165	0.316811
Dhx30	0.369616	0.00531749	0.117289	0.850568	0.140668	0.703168	0.252328	0.114978	0.228948	0.23565
Adgrl3	0.426759	0.00531749	0.109245	0.907734	0.058609	0.924252	0.317514	0.0808614	0.36815	0.0416843
Per1	-0.65983	0.00531749	-0.16668	0.905024	-0.545814	0.166926	-0.49315	0.0790233	-0.114015	0.87317
Gm26907	-1.3593	0.00531749	-0.512383	0.748022	0.304286		-0.846915	0.187795	-1.66358	0.000315449
Aff2	0.476201	0.00531749	0.285108	0.410286	0.278121	0.46176	0.191093	0.485041	0.19808	0.539227
Bbox1	-1.30878	0.00538521	-0.0798066	0.982111	0.0140349	0.994419	-1.22897	0.0141673	-1.32281	0.00800498
Smim1	-0.87003	0.00540014	-0.00826811	0.997983	-0.235067	0.813952	-0.861762	0.00816489	-0.634963	0.127303
Dnah17	-0.90924	0.00558328	-0.372983	0.731084	-0.228977	0.834607	-0.536257	0.224032	-0.680262	0.112002
Cep162	0.545445	0.00568695	0.402788	0.180167	-0.0412593	0.964671	0.142657	0.704298	0.586704	0.00360217
A830029E22Rik	1.61352	0.00580088	0.681214	0.751529	1.27623		0.93231	0.178916	0.33729	0.800151
Nt5c2	0.322215	0.00581954	0.235289	0.192718	0.112982	0.743208	0.086926	0.696443	0.209233	0.20766
Gm19667	-1.32834	0.00591453	-0.24312	0.941985	0.151223	0.939944	-1.08522	0.0468643	-1.47956	0.00242756
Rundc3b	0.373102	0.00593781	0.123092	0.840345	0.169483	0.61315	0.25001	0.132761	0.203619	0.348457
Olfr239	-1.02848	0.00595738	-0.323774	0.853135	-0.939722	0.102616	-0.704707	0.127554	-0.0887581	0.944898
Gm28807	-4.57005	0.00601279	-3.49556	0.0657436	0.901058		-1.0745	0.780743	-5.47111	0.000732966
BC051077	-1.69002	0.00601279	-0.712461	0.649646	0.0888145		-0.977555	0.255347	-1.77883	0.00489519
Gm13187	-0.798776	0.00610661	0.136173	0.947445	-0.163786	0.876017	-0.934949	0.00130172	-0.634991	0.0836111
C630031E19Rik	-1.02961	0.00611331	0.156482	0.955521	-0.210478	0.87754	-1.18609	0.0018967	-0.819127	0.0836111
Gm19461	-0.578393	0.00612803	0.0201511	0.990701	-0.0943079	0.907926	-0.598544	0.00609904	-0.484085	0.0580742
Gas5	0.864849	0.00612803	0.59787	0.256781	0.246713	0.80977	0.266979	0.644959	0.618136	0.145392
Gm12705	-0.91634	0.00624023	-0.312893	0.792262	-0.291904		-0.603447	0.156423	-0.624436	0.189968
Terf1	0.480525	0.00628064	0.40659	0.0814331	0.163831	0.758089	0.0739347	0.863857	0.316694	0.203655
Pdia5	-0.737658	0.00628064	-0.57636	0.123275	-0.336077	0.591994	-0.161298	0.789842	-0.401581	0.366981
Cacng8	-0.581563	0.00628064	-0.385339	0.294592	-0.169274	0.802704	-0.196224	0.606622	-0.412288	0.155145
2210408I21Rik	0.418936	0.00628064	0.0588444	0.961906	0.27889	0.351688	0.360092	0.0326591	0.140046	0.66674
Large1	0.495395	0.00633938	0.31554	0.358355	0.287603	0.469556	0.179856	0.563174	0.207793	0.547333
Gins2	-1.05988	0.00633938	0.260497	0.902322	-0.561844	0.502696	-1.32037	0.000445664	-0.498033	0.479772
Gm16214	-0.933611	0.00635709	-0.198889	0.932137	-0.0466324	0.975697	-0.734722	0.0646494	-0.886979	0.0201178
Gm17655	1.62598	0.00645603	1.09045	0.320419	0.692162		0.53553	0.540556	0.93382	0.240261
1700026F02Rik	-2.84636	0.00647825	-2.20595	0.0874707	0.955896		-0.640411	0.797726	-3.80225	6.97925e-05
Gin1	0.581558	0.00668357	0.31602	0.551448	0.167139	0.812376	0.265538	0.398415	0.41442	0.141681
Oasl2	6.77431	0.00681494	2.59938	0.790463	1.06825		4.17493		5.70606	0.0388254
Ube4a	0.398207	0.00688179	0.182901	0.691314	0.205567	0.537974	0.215306	0.281489	0.19264	0.442811
Gm20208	-0.667854	0.00695691	-0.17937	0.893017	-0.125379	0.887134	-0.488484	0.0987878	-0.542475	0.0767256
4930512B01Rik	-0.611474	0.00695691	0.154278	0.909877	-0.277118	0.618778	-0.765752	0.000575986	-0.334355	0.366083
Gm47376	-0.754025	0.00709482	-0.100925	0.961906	-0.26911	0.719275	-0.6531	0.0322829	-0.484915	0.240261
Ift20	0.447088	0.00727655	0.191117	0.738081	0.219904	0.581537	0.25597	0.242841	0.227184	0.40588
Gm5141	0.72421	0.0072923	0.151333	0.938722	0.440858	0.447633	0.572877	0.0585595	0.283352	0.576113
Prkd1	0.59187	0.00729765	0.277745	0.679593	0.0567957	0.952539	0.314125	0.306021	0.535074	0.0331306
Gm13830	0.683906	0.00733928	0.211289	0.869081	0.122796	0.902873	0.472617	0.113189	0.56111	0.0634905
Nfkb2	-0.726734	0.00733928	-0.183577	0.910952	-0.384183	0.524633	-0.543157	0.0907841	-0.342551	0.477946
Gm15679	-0.983806	0.00733928	-0.0729977	0.979766	-0.290048	0.800778	-0.910808	0.0202624	-0.693758	0.169478
B130034C11Rik	0.768682	0.00740959	-0.162298	0.939245	0.398705	0.54912	0.930979	0.00111046	0.369977	0.438421
Ccdc112	0.558993	0.00746049	0.366097	0.343046	0.318835	0.490442	0.192896	0.583016	0.240158	0.525007
Gm4409	-0.855994	0.00775534	-0.602583	0.218601	-0.0538806		-0.253411	0.684401	-0.802114	0.0249274
Gm37359	-2.17329	0.00786942	-0.341039	0.940609	-0.0287358		-1.83225		-2.14455	0.0154847
Ndst4	-3.32608	0.00788972	-2.04556	0.386071	-2.22037		-1.28052	0.546803	-1.10572	0.683254
Bst2	2.98615	0.00789278	0.994336	0.86071	0.841046		1.99181		2.1451	0.105052
Tmlhe	0.525752	0.00790642	0.16487	0.864866	0.19165	0.743061	0.360882	0.126083	0.334102	0.234103
E530011L22Rik	-0.77631	0.00811282	0.00755499	0.997983	-0.322219	0.67725	-0.783865	0.0106136	-0.454091	0.329567
Gm39469	0.534402	0.00820322	0.137321	0.913319	0.394698	0.292663	0.397081	0.0892147	0.139703	0.771572
Acvr1c	0.48664	0.00820322	0.402819	0.113847	0.0348959	0.968047	0.0838212	0.839777	0.451744	0.0254238
Gm47403	-1.71724	0.00820322	-0.943149	0.400976	-0.192201		-0.774094	0.470701	-1.52504	0.046313
Nkain2	0.509472	0.00822964	0.0996342	0.941985	0.2876	0.503482	0.409838	0.065538	0.221872	0.539265
Ccnd2	-0.955887	0.00824885	-0.254145	0.906768	-0.52258	0.512053	-0.701742	0.105985	-0.433307	0.511924
Gtpbp6	0.439295	0.00830574	0.276724	0.396903	0.0800236	0.902873	0.162571	0.537892	0.359272	0.0701183
Rnf219	0.565521	0.00834602	0.26446	0.693687	0.0153164	0.989249	0.301061	0.290342	0.550205	0.017381
Prr7	0.466355	0.00865804	0.150481	0.86071	0.382467	0.199541	0.315875	0.13954	0.0838887	0.863144
Srgap2	0.287959	0.00865804	0.206939	0.245022	-0.0490186	0.907926	0.08102	0.696933	0.336977	0.00202657
Grid2	0.391679	0.00870425	0.146827	0.794439	0.207968	0.531107	0.244852	0.206537	0.183711	0.487302
4921516A02Rik	-1.58852	0.00890144	-0.189431	0.964509	-0.751772		-1.39909	0.0351167	-0.836747	0.429983
Banf2	1.02263	0.00890202	0.0706351	0.982398	0.792963	0.251371	0.951993	0.019619	0.229665	0.807796
Gm48006	-1.05322	0.00890269	-0.380728	0.81312	-1.05116	0.0710883	-0.672496	0.195367	-0.0020649	0.999272
Tmem74	-1.34847	0.00894161	-0.531798	0.726987	0.0783799		-0.816673	0.246851	-1.42685	0.00713164
Adamts16	-2.22936	0.00894944	-1.9227	0.0528949	0.299409		-0.306658		-2.52877	0.00281807
Pkd2l2	-0.796731	0.00903342	0.1754	0.931206	-0.536455	0.360323	-0.972131	0.0012349	-0.260276	0.695971
Gm29626	-0.974433	0.00907819	-0.0649263	0.982111	-0.0482014	0.975697	-0.909507	0.0218823	-0.926232	0.0254238
Postn	-3.35704	0.00907819	-2.93347	0.0537387	-1.08416		-0.423575		-2.27289	0.228216
Hsd3b5	-1.50147	0.00907819	-0.432784	0.866026	-0.263621		-1.06869	0.132761	-1.23785	0.0854989
Utp14a	0.42899	0.00909436	0.226249	0.603185	0.109927	0.852924	0.202741	0.393733	0.319063	0.131785
1700007J10Rik	-0.841166	0.00926735	0.0941682	0.968259	-0.281741	0.764846	-0.935334	0.00395768	-0.559425	0.23371
Otulin	-0.540324	0.00932134	0.105495	0.941985	-0.170922	0.793466	-0.645818	0.00192401	-0.369402	0.210666
Gm20125	-2.03817	0.00938689	-1.1761	0.382135	-0.284465		-0.862066	0.518419	-1.75371	0.0657307
Gm10113	-1.79408	0.00960776	-0.892336	0.529689	-0.664959		-0.901742		-1.12912	0.302296
Zim3	-1.07197	0.00969774	0.063592	0.982111	-0.346125		-1.13557	0.00635	-0.725848	0.232086
Gpm6a	0.385449	0.00982154	0.00305587	0.997983	0.30243	0.251371	0.382393	0.0145375	0.0830186	0.834118
Bicd1	0.291938	0.00982154	0.0201821	0.982111	0.130303	0.654043	0.271755	0.0239448	0.161635	0.375956
Pak6	0.595869	0.0101228	0.215289	0.825299	0.231074	0.726244	0.38058	0.182842	0.364794	0.283965
Mpped2	0.375225	0.0101523	0.12062	0.863303	0.109801	0.818316	0.254605	0.158632	0.265424	0.187183
Tbce	0.382478	0.0102345	0.213391	0.563745	0.0488955	0.937211	0.169087	0.454608	0.333583	0.0580742
Gm33206	-1.12372	0.0102404	-0.0609589	0.986213	0.228193	0.879043	-1.06276	0.0220015	-1.35191	0.00148715
Gm31592	0.778398	0.0103467	0.675494	0.0957867	0.610544	0.251371	0.102904	0.885232	0.167854	0.822392
Zfp329	0.431885	0.0103467	0.0670211	0.958451	0.251648	0.494158	0.364864	0.0511808	0.180237	0.573391
Il17rb	-1.04317	0.0103467	0.0533807	0.986464	-0.622867		-1.09655	0.00760533	-0.4203	0.611821
Nrxn3	0.418525	0.0103743	0.149544	0.827791	0.217592	0.564077	0.268981	0.200293	0.200933	0.485576
Psmb2	0.346207	0.0104346	0.0665005	0.944317	0.183449	0.550613	0.279706	0.0659503	0.162758	0.485559
Tmem91	0.753444	0.0104346	0.223984	0.886172	0.375607	0.59256	0.52946	0.139665	0.377837	0.451914
Timm9	0.372589	0.0104862	0.064705	0.951044	0.142077	0.735086	0.307884	0.0572327	0.230512	0.28432
Man1a	0.567294	0.0105135	0.184665	0.86264	0.338981	0.483612	0.382628	0.167567	0.228312	0.598934
Pak7	0.460579	0.0106618	0.00479954	0.997983	0.137734	0.811015	0.45578	0.0162353	0.322845	0.202123
Fam227b	-0.773931	0.010785	0.128539	0.951044	-0.537441	0.34428	-0.90247	0.00289877	-0.23649	0.734497
Stxbp4	0.436195	0.010822	0.322587	0.237518	0.178304	0.701176	0.113608	0.731221	0.257891	0.328862
Gm28410	-0.994548	0.0109464	-0.393197	0.769472	-0.277538	0.82276	-0.601351	0.250987	-0.71701	0.18446
Zfp933	0.594055	0.0110606	0.357904	0.486925	0.0733899	0.94017	0.236151	0.525519	0.520665	0.0582736
Grid2ip	-2.45736	0.011107	-1.42404	0.294592	-0.0678927		-1.03332		-2.38946	0.0254238
Sec22a	0.40054	0.0112064	0.162579	0.776478	0.153848	0.734892	0.237961	0.246851	0.246692	0.296391
Sytl2	0.407945	0.0112218	0.180952	0.739585	0.0859026	0.882882	0.226993	0.298009	0.322042	0.112953
Wdfy4	-1.73827	0.0112697	-0.713273	0.705784	-0.458527		-1.025	0.286904	-1.27974	0.1787
Sec1	-3.76883	0.0113991	-1.59591	0.471268	0.0516865		-2.17293		-3.82052	0.0179588
Gm42418	-2.64897	0.0114005	-0.97774	0.819011	-2.39905	0.164988	-1.67123	0.221767	-0.249919	0.943825
BC031181	0.436564	0.0114433	-0.0501775	0.969661	0.176529	0.708623	0.486742	0.00495827	0.260036	0.329444
Nyap2	0.379976	0.0114433	0.023179	0.984341	0.225438	0.490442	0.356797	0.0255845	0.154538	0.598006
Gm15965	0.766383	0.0115086	0.71387	0.0591157	0.483221	0.460831	0.0525133	0.954566	0.283163	0.639506
Rap1a	0.350751	0.0116586	0.162493	0.721031	0.156964	0.66489	0.188258	0.32598	0.193788	0.383451
Snx7	0.572323	0.0116624	0.0670431	0.969025	0.276425	0.618778	0.50528	0.0405919	0.295898	0.435087
Gsk3a	-0.630049	0.0116746	-0.491209	0.176988	-0.121863	0.891918	-0.13884	0.804133	-0.508186	0.107814
Ddx5	-0.374617	0.0116955	-0.134666	0.828538	-0.366104	0.102616	-0.239951	0.211085	-0.00851325	0.989078
Cntn4	0.444586	0.0116955	0.153147	0.849591	-0.0907414	0.889409	0.291439	0.195456	0.535328	0.00218065
Gm28153	-1.35682	0.0117887	-0.891793	0.374245	-1.26096	0.143619	-0.465025	0.633311	-0.0958572	0.960113
Gt(ROSA)26Sor	0.658317	0.0118879	0.159758	0.926215	0.232602	0.768463	0.498559	0.102841	0.425715	0.264968
Ccdc7a	-0.995877	0.0120011	-0.113791	0.968227	-0.392046		-0.882085	0.0415737	-0.603831	0.342824
Lsamp	0.540665	0.0120751	0.267384	0.677207	0.379458	0.360323	0.273281	0.388867	0.161206	0.748653
Nefm	-1.00132	0.0120751	-0.42562	0.758884	-0.851201	0.199541	-0.575698	0.292325	-0.150117	0.907618
Snx22	-1.20758	0.0121313	-0.79262	0.338252	-0.395689		-0.414956	0.643849	-0.811887	0.252498
Ccdc163	1.29953	0.0122589	0.371202	0.909642	0.285408		0.928323	0.105985	1.01412	0.101128
5031425E22Rik	0.373335	0.0122902	0.158524	0.763635	0.188684	0.593256	0.214811	0.286277	0.184651	0.47201
Gm48239	-0.795063	0.0124148	0.101496	0.967376	-0.0854416	0.948914	-0.896559	0.00519224	-0.709621	0.0609749
Spag6l	0.652876	0.0124756	0.270521	0.775291	0.453103	0.381027	0.382355	0.261199	0.199773	0.724403
Gm16599	-0.715715	0.0125571	-0.299613	0.766549	-0.593805	0.225864	-0.416103	0.286577	-0.12191	0.886338
Gm36146	-0.792303	0.0125859	0.0299491	0.990701	-0.337725	0.672561	-0.822252	0.0116521	-0.454579	0.378529
Dlc1	0.593885	0.0126042	0.449593	0.234441	0.328668	0.529769	0.144292	0.77157	0.265217	0.548651
Gm42659	1.40785	0.0126042	0.232816	0.961734	0.670848		1.17503	0.0449347	0.737003	0.365566
4930589P08Rik	-1.45796	0.0126042	0.205817	0.955521	-0.53985		-1.66377	0.00395768	-0.918108	0.318696
Ppp1r1a	0.417483	0.0126045	0.307096	0.261859	0.105173	0.857678	0.110387	0.728767	0.31231	0.151561
Map2k6	0.401873	0.0127759	0.0480827	0.968259	0.313347	0.2807	0.35379	0.043443	0.0885255	0.831646
Fbxo17	-0.793308	0.0127759	-0.743543	0.0524301	0.0122092		-0.0497655	0.962074	-0.805518	0.0186976
Gpc5	0.791239	0.0127759	0.487532	0.481709	0.857973	0.0535186	0.303707	0.569829	-0.0667332	0.949885
Slc16a7	0.350482	0.0128839	0.0429878	0.968259	0.128128	0.758089	0.307494	0.0468643	0.222353	0.293719
Kif5a	-0.256059	0.0129984	-0.0680174	0.911242	-0.141989	0.528606	-0.188041	0.127556	-0.11407	0.553121
Gm47134	-0.687366	0.0132255	0.546	0.138854	-0.125255	0.901993	-1.23337	5.89223e-07	-0.562111	0.107814
Nox1	-0.622122	0.0132957	-0.315473	0.654111	-0.328341	0.558004	-0.306649	0.41393	-0.293781	0.520408
Slc35f1	0.416987	0.0133898	0.176549	0.766221	0.257065	0.479682	0.240438	0.295375	0.159922	0.639506
2610203C22Rik	-0.969227	0.0135864	0.300865	0.877879	-0.285091	0.823328	-1.27009	0.000889711	-0.684136	0.218753
Esd	0.599786	0.0136432	0.558166	0.0686949	0.324487	0.55672	0.0416204	0.954433	0.2753	0.520408
Srrm4os	-0.661104	0.0136432	0.0669595	0.970878	0.0190705	0.988151	-0.728064	0.00722899	-0.680175	0.0191729
Tspan7	0.220298	0.0136493	-0.027206	0.968259	0.10932	0.610272	0.247504	0.00589918	0.110978	0.466052
Plcxd2	-0.959399	0.0137979	-0.770497	0.176988	-0.868995	0.166926	-0.188902	0.835832	-0.0904035	0.944995
Ei24	0.425118	0.0137979	0.353731	0.154633	0.0838605	0.897373	0.0713862	0.861001	0.341257	0.114163
Gm15777	-1.43404	0.0137979	-0.56065	0.767576	-0.598433		-0.873389	0.268313	-0.835607	0.385002
Lix1	0.631345	0.0138201	0.396673	0.469807	0.509862	0.251371	0.234673	0.584898	0.121483	0.863144
Pls3	0.638008	0.0138201	0.506655	0.197891	0.484204	0.313825	0.131353	0.818614	0.153804	0.815894
Micu2	0.331951	0.0139754	0.0910363	0.911242	0.153857	0.654043	0.240915	0.13569	0.178095	0.420299
Cd226	-0.960891	0.0140754	-0.0196175	0.99694	-0.139349	0.924473	-0.941274	0.0217321	-0.821542	0.0884659
Sat2	0.722145	0.0141986	-0.0181961	0.996134	0.359119	0.62047	0.740341	0.0133956	0.363026	0.447437
Gm15496	-0.83734	0.014487	0.430069	0.633429	-0.288337	0.772502	-1.26741	5.90357e-05	-0.549003	0.28432
Rnf138	0.350314	0.014487	0.118412	0.861869	0.141386	0.721161	0.231902	0.193219	0.208928	0.345443
Ckmt2	-0.814083	0.0147115	-0.0312912	0.990701	-0.140221	0.909013	-0.782791	0.0259612	-0.673861	0.107814
Gm16892	-0.965455	0.0149332	-0.177279	0.941985	-0.518415		-0.788176	0.0837363	-0.447039	0.557334
Sox11	0.609308	0.0150788	0.325014	0.643532	0.476787	0.29467	0.284294	0.437255	0.132521	0.833725
Exosc1	0.478627	0.0155637	0.0932466	0.947121	0.212007	0.685831	0.38538	0.0836385	0.26662	0.390134
Hnrnpa0	-0.733946	0.0155851	-0.159633	0.937682	-0.63022	0.20249	-0.574313	0.104857	-0.103726	0.91461
Pdgfc	0.443195	0.0158988	0.035663	0.980454	0.326718	0.338653	0.407532	0.0385067	0.116476	0.792843
Tia1	0.309246	0.0161873	0.0439799	0.964509	0.039093	0.94017	0.265266	0.0643605	0.270153	0.0824903
Anks1	-0.353594	0.0164241	0.149705	0.762753	-0.382403	0.0542047	-0.5033	0.000242189	0.0288084	0.95436
Syt16	0.334952	0.0164741	0.105434	0.883798	0.157824	0.654043	0.229518	0.186318	0.177128	0.449029
Gm26911	-0.700725	0.0165959	-0.0537687	0.982111	-0.207448	0.828178	-0.646956	0.0402867	-0.493277	0.233591
Herc6	0.539707	0.0166656	0.289714	0.643532	0.103695	0.902873	0.249993	0.46108	0.436012	0.127303
Sirt7	0.433597	0.0166656	0.228686	0.654111	0.248646	0.528848	0.204911	0.443422	0.184951	0.583049
Rad50	-0.387211	0.0166967	-0.189128	0.684048	-0.119107	0.805717	-0.198083	0.400547	-0.268104	0.240773
2610044O15Rik8	0.886073	0.0170969	0.814654	0.0916129	0.464685	0.593557	0.0714186	0.946314	0.421387	0.511323
Gm26648	-1.10478	0.0178671	0.0151927	0.997983	-0.203333	0.902871	-1.11997	0.0193907	-0.901448	0.128688
Gm42609	-0.692932	0.0179937	0.189741	0.912274	-0.2897	0.708623	-0.882674	0.00195351	-0.403233	0.389898
Gm15584	-0.987535	0.018169	-0.482543	0.705999	-0.81071	0.253282	-0.504992	0.409609	-0.176825	0.885039
Dguok	0.469073	0.0181762	0.108338	0.937212	0.157756	0.799067	0.360735	0.109249	0.311317	0.266285
1700007F19Rik	-0.870354	0.0181762	0.22258	0.922949	-0.26976	0.813685	-1.09293	0.0023466	-0.600595	0.256745
Elk3	-0.605012	0.0183425	0.091922	0.962464	-0.358469	0.512053	-0.696934	0.00596572	-0.246543	0.626879
Ncstn	0.552132	0.0183496	0.285825	0.677207	0.191323	0.791638	0.266307	0.42685	0.360809	0.281954
Ptger4	-0.53817	0.018432	0.0241634	0.989816	-0.23839	0.685088	-0.562333	0.0158653	-0.29978	0.423411
Rnf39	-1.08401	0.0184477	-0.6109	0.548218	-0.927605		-0.473106	0.528809	-0.156401	0.917252
3110021N24Rik	-0.53959	0.0186247	0.135259	0.926215	-0.290953	0.580921	-0.674849	0.00265465	-0.248637	0.557142
Nckap5	0.85955	0.0186374	0.452737	0.662714	0.465646	0.580921	0.406813	0.453241	0.393904	0.552328
Trmt1l	0.377461	0.0188489	0.167409	0.763635	0.10563	0.849377	0.210052	0.330185	0.271831	0.21031
BC055324	-0.904123	0.0188779	-0.0180616	0.99694	-0.561314		-0.886062	0.0251863	-0.342809	0.672643
Erg28	0.373565	0.018924	-0.0322017	0.979549	0.223384	0.512053	0.405767	0.0104898	0.150181	0.615209
Hecw1	0.306118	0.019047	0.177106	0.586035	0.0298877	0.9558	0.129012	0.53691	0.27623	0.0752242
Agxt2	-1.66685	0.0191155	-0.951632	0.513382	-0.152991		-0.715213	0.548117	-1.51385	0.0722229
C030034L19Rik	-1.58003	0.0192802	-0.0534165	0.990701	-0.141628		-1.52661	0.0292978	-1.4384	0.0712802
Kcnj13	-0.802697	0.0192876	0.156027	0.945495	-0.311248	0.743115	-0.958724	0.00431212	-0.491449	0.358675
Gm13266	-4.40443	0.019301	-4.23643	0.0528949	-0.00849931		-0.168005	0.981458	-4.39593	0.0341476
Gm15577	-0.785649	0.0193955	0.0782215	0.972579	-0.390331	0.635401	-0.863871	0.0110817	-0.395319	0.496762
Casc4	0.326008	0.0193955	0.140704	0.774444	0.17774	0.580378	0.185304	0.330185	0.148269	0.561794
Olfr539	-0.765143	0.0193955	0.113513	0.963049	-0.0219066	0.988549	-0.878656	0.00614957	-0.743236	0.0424608
Ctnnd2	0.384705	0.0196158	0.205823	0.657897	0.0440483	0.947774	0.178882	0.478679	0.340656	0.0878416
Gm15680	-0.895879	0.0197437	-0.252896	0.911242	0.00117464	0.999804	-0.642984	0.170735	-0.897054	0.0341476
Snca	0.280084	0.0197437	0.0267167	0.973199	0.204108	0.373529	0.253367	0.0509596	0.0759758	0.78997
4930590L20Rik	-0.595625	0.0199112	-0.110406	0.951044	-0.20747	0.786975	-0.485218	0.0987878	-0.388155	0.311965
Gm26647	-0.792437	0.0199112	0.136461	0.950063	-0.514427		-0.928898	0.00474764	-0.27801	0.709397
Gm45904	-0.730194	0.0199535	-0.317631	0.765189	0.181453	0.86238	-0.412562	0.343815	-0.911647	0.00257148
Crtac1	-0.54921	0.0199537	-0.370147	0.401361	-0.104357	0.902873	-0.179063	0.677508	-0.444854	0.138766
Csrnp3	0.347798	0.0200375	0.0158652	0.989816	0.13036	0.764846	0.331933	0.0359806	0.217438	0.345443
Satb1	0.427747	0.0200375	0.283774	0.446631	0.377306	0.21046	0.143973	0.656864	0.0504407	0.929499
Dancr	0.621762	0.0200375	0.0809378	0.968259	0.285602	0.67725	0.540824	0.0677812	0.33616	0.44573
Dock1	-0.751213	0.0200375	0.0998598	0.966918	-0.310808	0.716195	-0.851073	0.00760533	-0.440405	0.392217
4930578E11Rik	-2.96116	0.0202887	-1.29141	0.523729	0.132099		-1.66974		-3.09326	0.0227269
Fut2	-1.66267	0.0203526	-0.676532	0.741157	0.0401023		-0.98614	0.329691	-1.70277	0.0260601
1700034H15Rik	-0.954158	0.0203871	-0.827024	0.135895	0.492362		-0.127134	0.906806	-1.44652	3.9029e-05
Reps2	0.296342	0.0205233	-0.00745466	0.996134	0.126802	0.708623	0.303796	0.0205203	0.169539	0.406686
Rsad1	0.652485	0.0206747	0.388412	0.575174	0.291361	0.697561	0.264073	0.540556	0.361124	0.407956
Gm41505	-0.642228	0.0207863	0.144776	0.939013	-0.144229	0.879808	-0.787005	0.00376924	-0.497999	0.176605
Olfr53	-1.35026	0.0207863	-0.313514	0.922949	-0.815719		-1.03674	0.137451	-0.534536	0.66674
Mapt	0.200427	0.0207863	0.11221	0.625434	0.0330965	0.919099	0.0882165	0.512583	0.16733	0.122191
Wnt5b	-0.804879	0.0207863	-0.101994	0.967376	-0.19976		-0.702884	0.0679228	-0.605119	0.203655
Gm47243	-1.69802	0.0207863	-0.321828	0.939504	-0.224014		-1.37619	0.106381	-1.47401	0.103301
Stard9	-0.649692	0.0207863	-0.491909	0.287871	0.233682	0.77317	-0.157783	0.789996	-0.883374	0.000686461
Cadm1	0.507093	0.0209252	0.30892	0.550189	0.133803	0.857678	0.198172	0.588012	0.37329	0.220261
Cbx3	-0.467658	0.020958	-0.175555	0.828642	-0.426911	0.195659	-0.292102	0.270357	-0.0407469	0.952341
Gm13684	-0.808664	0.0210995	-0.0663893	0.97989	-0.479421	0.522823	-0.742274	0.0502194	-0.329243	0.637293
Gm16267	-1.22823	0.0210995	-0.673854	0.610675	-0.848411		-0.554376	0.512248	-0.379819	0.765737
Gm48708	-0.664026	0.0210995	-0.134088	0.94425	-0.269684	0.727287	-0.529938	0.111612	-0.394343	0.389937
Trim43c	-0.876496	0.0211547	-0.12739	0.964509	-0.0685055	0.96612	-0.749107	0.0793653	-0.807991	0.0696628
Sorcs3	0.60542	0.0211693	0.482107	0.237518	0.0381705	0.973236	0.123313	0.835131	0.56725	0.0638703
Gm16286	0.47549	0.0213526	0.18399	0.828538	0.273677	0.548799	0.2915	0.268221	0.201814	0.595712
Gm10644	0.872932	0.0213526	0.657158	0.308744	0.737647		0.215775	0.755684	0.135286	0.894691
Pafah1b3	1.10188	0.0216005	0.494173	0.772533	0.283466		0.607711	0.328602	0.818418	0.185959
Pxdn	-1.09766	0.0216626	-0.934433	0.173876	0.187198	0.91491	-0.163228	0.889473	-1.28486	0.00765302
Clgn	-0.701625	0.0217065	-0.345367	0.698422	-0.107725	0.922578	-0.356258	0.432372	-0.5939	0.116762
Ttc37	0.386493	0.0222992	0.131236	0.870998	0.0727863	0.907926	0.255257	0.230089	0.313707	0.143292
Etl4	0.326444	0.0224867	0.0387075	0.969661	0.212224	0.480138	0.287737	0.0704539	0.11422	0.70591
Gm11899	-1.4657	0.0224867	-0.584902	0.776455	-1.01628		-0.880796	0.321221	-0.449417	0.777706
Cacna2d4	-1.06947	0.0224867	-0.330315	0.874276	-0.567825		-0.739157	0.211007	-0.501647	0.573391
Gm10097	-0.856269	0.0224867	0.160073	0.950063	-0.397645	0.668597	-1.01634	0.00584131	-0.458624	0.469374
Olfr61	-1.42305	0.0225562	-0.281732	0.941985	-0.661376		-1.14132	0.115762	-0.761676	0.485463
Pdlim7	0.410058	0.022737	0.100137	0.934103	0.19548	0.665303	0.309921	0.144889	0.214579	0.478285
Magi3	0.368261	0.0227831	0.190247	0.691314	0.0920301	0.867779	0.178014	0.457283	0.276231	0.207774
Pias1	0.286212	0.0227917	0.160078	0.636238	0.152594	0.599159	0.126135	0.514751	0.133618	0.554072
Urb1	0.544978	0.0228023	0.402021	0.33521	0.247389	0.69362	0.142957	0.748187	0.297588	0.429983
B230216N24Rik	0.677643	0.0230128	0.364836	0.665474	0.329203	0.65976	0.312807	0.488288	0.34844	0.488844
6330576A10Rik	-2.25678	0.0234823	-0.608124	0.898103	-1.28412		-1.64866		-0.972661	0.632583
Gm44643	0.690146	0.0234823	0.39996	0.610675	0.475446	0.447385	0.290187	0.549032	0.2147	0.755203
Csmd1	0.325036	0.023525	0.124773	0.834375	0.128879	0.750149	0.200262	0.292325	0.196157	0.388494
Fam45a	0.429624	0.0236319	0.0940223	0.941985	0.235399	0.590944	0.335602	0.121103	0.194225	0.569541
Ddx60	3.60877	0.0240409	1.26565	0.873509	-0.0638202		2.34312		3.67259	0.0331414
Klhdc1	0.387196	0.0241072	0.206269	0.677207	0.224155	0.550613	0.180927	0.47637	0.16304	0.611807
Dhx34	-1.02028	0.0241072	-0.841093	0.192718	-0.36023		-0.179185	0.871933	-0.660049	0.344449
Ankmy1	-0.951428	0.0241488	0.112165	0.968259	-0.206953		-1.06359	0.0104022	-0.744475	0.186418
Rars2	0.410041	0.0241898	-0.0300959	0.982398	0.213733	0.618778	0.440137	0.0162353	0.196308	0.541047
Nr1i3	-0.796068	0.0241898	-0.249997	0.8784	-0.220004		-0.546072	0.221717	-0.576065	0.246264
Atxn7l1os1	-0.824496	0.0241898	0.0143714	0.997983	-0.0888495	0.952031	-0.838868	0.025282	-0.735647	0.0976337
Gm34121	-1.26149	0.0245191	-1.05161	0.171519	-0.401867		-0.209877	0.883258	-0.859624	0.307861
Fam205c	-0.801404	0.0245191	-0.116351	0.964509	-0.079305	0.955699	-0.685053	0.0863535	-0.722099	0.0927888
Cacna2d1	0.339361	0.0253481	0.102087	0.9074	0.0602079	0.914256	0.237275	0.207185	0.279153	0.15087
Psg16	-0.5808	0.0253722	-0.510318	0.152067	-0.0292413	0.978441	-0.0704822	0.919184	-0.551559	0.0634905
Mmp16	0.419893	0.0253722	0.138822	0.883798	0.163596	0.762311	0.281071	0.238792	0.256296	0.385002
Gm15991	-0.473245	0.0256939	-0.355167	0.302862	-0.112918	0.871262	-0.118078	0.790794	-0.360327	0.207181
Chdh	-0.834557	0.0256939	-0.0955356	0.969661	-0.363477	0.6999	-0.739021	0.073353	-0.47108	0.447426
Lars2	-1.85937	0.0257157	-0.869506	0.758884	-1.87633	0.143619	-0.989867	0.409574	0.01696	0.996426
Rtl4	0.364386	0.0257648	0.0809548	0.941985	0.253333	0.447385	0.283431	0.13954	0.111052	0.770599
Lrrc37a	-2.29997	0.0257648	-1.64882	0.330884	0.283454		-0.651151	0.759319	-2.58342	0.0150648
2310033P09Rik	0.785815	0.0257919	0.448803	0.636238	0.356364	0.698546	0.337012	0.533516	0.429451	0.449906
Stat6	-1.4138	0.0258693	-0.869244	0.493725	-0.626232		-0.54456	0.628892	-0.787572	0.46531
Vps37a	-0.486318	0.0258693	-0.271828	0.642946	-0.38196	0.338004	-0.21449	0.532267	-0.104358	0.860882
Emg1	0.559888	0.0258722	0.26479	0.758884	0.260813	0.687832	0.295098	0.389567	0.299074	0.4572
Zfp605	0.547116	0.0258923	-0.0200236	0.99325	0.197367	0.79313	0.56714	0.0212226	0.34975	0.329569
Gm12296	-0.871194	0.0259228	-0.720173	0.212752	-0.680711	0.338004	-0.151021	0.873025	-0.190483	0.860446
Sec61a2	0.381496	0.0259228	0.290565	0.317554	0.128351	0.805511	0.0909313	0.799991	0.253145	0.318696
Dgki	0.434086	0.0259228	-0.0159762	0.992909	0.0431311	0.956737	0.450063	0.0243221	0.390955	0.0979199
Palmd	0.573026	0.0259425	0.304843	0.684887	-0.0713003	0.944008	0.268183	0.485509	0.644327	0.0154847
Cpq	-0.846545	0.0262723	-0.440202	0.684048	-0.0977564	0.947203	-0.406342	0.484088	-0.748788	0.106267
Gm38039	-0.983082	0.0262723	-0.629924	0.493404	-0.089474	0.959743	-0.353158	0.65308	-0.893608	0.0924635
Reln	-2.19152	0.0262723	-1.87979	0.184327	-2.025	0.199541	-0.311731	0.89905	-0.166514	0.960339
Evi2	-1.17336	0.0266917	0.147264	0.967519	-0.323063		-1.32063	0.0111921	-0.850298	0.258709
Fah	-0.674546	0.0266917	-0.356873	0.657897	-0.413058	0.508217	-0.317673	0.498456	-0.261488	0.676228
Armc9	0.305454	0.0267254	0.182352	0.591409	0.0255714	0.966538	0.123102	0.583016	0.279882	0.0863225
Kmt2d	-0.465062	0.0267254	-0.166933	0.853785	-0.423288	0.20249	-0.298129	0.271323	-0.0417742	0.952526
Nnmt	2.1099	0.0268518	2.13902	0.0611848	1.98526		-0.0291158		0.124641	0.961091
Gm16337	-0.605436	0.0268722	-0.0848348	0.966247	-0.38716	0.490442	-0.520601	0.0869574	-0.218275	0.705978
Tshz1	-0.597136	0.0269729	-0.498016	0.212752	-0.636515	0.102616	-0.0991199	0.879721	0.0393796	0.966425
Gm15632	-0.789051	0.0269729	0.210256	0.921839	-0.213111	0.857678	-0.999307	0.00346107	-0.57594	0.249585
Dcakd	0.38287	0.0270934	0.202681	0.691314	0.090779	0.879227	0.180188	0.479236	0.292091	0.202144
Camkk1	-0.460542	0.0271285	0.0955184	0.943544	-0.350605	0.355806	-0.556061	0.00577367	-0.109937	0.839477
Sipa1l2	-0.54774	0.0271798	-0.411161	0.322717	-0.359901	0.478973	-0.136578	0.79355	-0.187839	0.728326
Rasal2	0.345474	0.0271798	0.106923	0.90263	0.0198899	0.975697	0.238551	0.224032	0.325584	0.0758629
Ubash3b	-1.20399	0.027337	-0.460011	0.834547	-0.789842	0.480138	-0.743981	0.307528	-0.41415	0.729006
Taz	0.335281	0.0273651	0.245981	0.364772	0.140835	0.738601	0.0892996	0.759595	0.194446	0.409677
Prdm10	0.317249	0.0276399	0.0643592	0.947971	0.117097	0.782936	0.25289	0.124959	0.200152	0.357078
Taf7l2	-1.0106	0.0276399	0.0908214	0.972881	-0.356106		-1.10142	0.0152941	-0.654497	0.356603
Gm16346	-1.02621	0.0278575	-0.114433	0.969661	-0.184581		-0.911782	0.0759994	-0.841633	0.163829
A930009A15Rik	-1.90513	0.0279308	-1.59718	0.19717	-0.848399		-0.307959	0.885762	-1.05674	0.470036
Baiap2l1	-0.872684	0.0279308	-0.395311	0.758223	0.295702		-0.477373	0.403695	-1.16839	0.00133994
Gm45352	-0.600075	0.0280736	-0.0620035	0.972579	-0.0666859	0.951488	-0.538072	0.0738839	-0.533389	0.107814
Zbtb9	0.547115	0.0287154	0.365951	0.486398	0.101295	0.912244	0.181163	0.67661	0.445819	0.161462
Gm1715	-0.566415	0.0287154	-0.242583	0.78314	0.114441	0.901112	-0.323831	0.368324	-0.680856	0.00765302
Gm13944	-0.505253	0.0287639	-0.311461	0.571737	-0.432909	0.268568	-0.193792	0.622131	-0.0723441	0.918495
Cnbd2	-0.445131	0.028987	-0.291099	0.485982	-0.0151054	0.986159	-0.154031	0.671643	-0.430025	0.0634022
Ino80b	0.813287	0.0290411	0.426929	0.705999	0.0385566	0.982143	0.386358	0.47831	0.77473	0.0696431
Sult2b1	-0.828884	0.0290411	-0.719654	0.176988	0.154779	0.906977	-0.10923	0.910867	-0.983663	0.00885156
Mkx	0.546764	0.0290411	0.178256	0.893017	0.186642	0.805511	0.368508	0.245623	0.360122	0.343129
Gm15169	1.75653	0.0290537	1.7348	0.0860941	0.92561		0.0217361	0.992987	0.830922	0.547333
Mbd5	0.316675	0.0290537	-0.00703798	0.997093	0.141681	0.708623	0.323713	0.0294368	0.174994	0.465505
Mis18bp1	-1.16168	0.0290537	0.370623	0.863303	-0.286384		-1.5323	0.00195379	-0.875292	0.23565
Arl3	0.51197	0.0291173	0.423263	0.237518	0.257336	0.654836	0.0887066	0.871282	0.254634	0.535935
Plekhj1	0.683177	0.0291961	0.362699	0.702177	0.34253	0.65976	0.320479	0.481554	0.340648	0.51934
Kcnk10	0.493841	0.0291961	0.342284	0.448738	0.344321	0.461005	0.151558	0.714184	0.14952	0.775611
Slc16a6	-1.09547	0.0292176	-0.618173	0.615184	-0.48763		-0.477298	0.562379	-0.607841	0.475506
Ndufs7	0.550622	0.0292176	0.225149	0.821208	0.448038	0.319579	0.325473	0.330243	0.102584	0.882921
Dscaml1	-0.803804	0.0294002	-0.614413	0.32819	-0.368687	0.695049	-0.18939	0.811617	-0.435117	0.485463
Atf7	0.341207	0.0297211	0.186226	0.677833	0.260221	0.381128	0.15498	0.519609	0.0809861	0.839477
Gm29417	-0.790598	0.0301317	0.101513	0.968259	-0.441471	0.571651	-0.892111	0.0126462	-0.349127	0.623342
Ephx4	0.34059	0.030497	0.215945	0.553017	0.165495	0.672561	0.124646	0.638532	0.175095	0.509628
1700111E14Rik	-0.528295	0.030497	0.142737	0.925366	-0.107842	0.902873	-0.671031	0.00431742	-0.420453	0.195949
Zfp579	0.868502	0.0306306	0.444219	0.733761	0.419491		0.424283	0.43257	0.449011	0.470283
Trmt112	0.704165	0.0307339	0.214554	0.909642	0.507135	0.439726	0.489611	0.216705	0.19703	0.791356
Adamtsl1	-0.615423	0.0307504	-0.611273	0.0863771	0.230686	0.776754	-0.00415015	0.99604	-0.846108	0.00140178
Sorbs2os	-0.627827	0.0307504	0.14289	0.941985	-0.106311	0.92156	-0.770717	0.00619649	-0.521516	0.163829
Bet1	-1.9612	0.0307504	-2.02936	0.063138	-0.555866	0.857678	0.0681567	0.981849	-1.40534	0.280271
Tom1l1	0.443442	0.0307504	0.233253	0.7061	0.0692108	0.931681	0.210189	0.490594	0.374231	0.145392
Dchs1	-1.90336	0.0307504	-1.26555	0.407847	-0.674835		-0.637812		-1.22853	0.375733
Mroh7	1.12335	0.0307504	0.929234	0.247097	0.637677		0.194113	0.863107	0.48567	0.59571
Gm32369	-1.46128	0.0313913	-0.00772388	0.997983	-0.0326111		-1.45356	0.0376673	-1.42867	0.0634905
Gabrb1	0.333409	0.0313913	0.0534451	0.964509	0.16239	0.672916	0.279964	0.111612	0.171019	0.528193
Thsd7b	-0.834468	0.0314484	-0.700842	0.23149	-0.373238	0.708623	-0.133626	0.885037	-0.46123	0.476112
Gm16725	-0.980678	0.0317918	-0.264884	0.921605	-0.0919937		-0.715794	0.200293	-0.888684	0.105915
Lpar6	-0.960396	0.032114	-0.100014	0.970878	-0.475191		-0.860383	0.0799223	-0.485205	0.550965
Gucy1a2	0.37825	0.032114	0.0230382	0.987859	0.227846	0.549444	0.355211	0.0628672	0.150404	0.667222
Nabp2	0.438868	0.032114	0.150707	0.883798	0.24508	0.599159	0.288161	0.252297	0.193788	0.599036
0610040B10Rik	0.907111	0.032114	-0.146052	0.964578	0.778307		1.05316	0.0113157	0.128804	0.913549
Sgcd	0.367893	0.032114	0.208328	0.659833	0.289147	0.360323	0.159565	0.56081	0.0787455	0.86458
Gm44129	-1.01183	0.032114	-0.405586	0.826478	-0.829978	0.319579	-0.606244	0.345942	-0.181851	0.894842
Gm27224	-2.91611	0.032114	-1.86479	0.284506	0.775471		-1.05132		-3.69158	0.00397174
Dynll2	-0.454376	0.032114	-0.258272	0.649646	-0.16202	0.797223	-0.196105	0.564401	-0.292357	0.366629
Ssbp4	0.554586	0.032114	0.474878	0.218699	0.0439927	0.969014	0.079708	0.898946	0.510594	0.099338
Traf5	-0.796811	0.032114	-0.472565	0.586035	-0.231268		-0.324246	0.606498	-0.565543	0.29574
Gm14092	-1.11958	0.032114	-0.571627	0.68041	-0.790275		-0.547957	0.498456	-0.329309	0.800992
Zfp991	1.48926	0.032114	0.940292	0.582712	0.575172		0.548966	0.598324	0.914085	0.352659
Gm15567	-0.880841	0.032114	0.0510333	0.987126	-0.341186		-0.931874	0.0238271	-0.539655	0.409142
Plxna4os2	-0.824909	0.032114	0.232472	0.911242	-0.55314	0.473915	-1.05738	0.00362993	-0.271769	0.761057
Gm20406	-1.35097	0.032154	-1.16164	0.192489	-0.401433		-0.189324	0.907403	-0.949534	0.307861
Camkv	-0.296836	0.0322659	-0.032754	0.971561	-0.259398	0.26677	-0.264082	0.0843414	-0.0374376	0.929778
1700094J05Rik	-0.947509	0.0324364	-0.00387814	0.997983	-0.693853		-0.943631	0.0385067	-0.253656	0.824335
Tyrobp	1.22295	0.0324364	0.507471	0.834547	0.788166		0.715479	0.296421	0.434784	0.670017
Grm8	0.616759	0.0324826	0.373038	0.610315	0.416351	0.483636	0.243721	0.615627	0.200408	0.76023
Cnrip1	0.417329	0.0326035	0.0604307	0.967376	0.109453	0.867665	0.356898	0.102841	0.307876	0.257227
D930015M05Rik	-0.773781	0.0328305	-0.0485542	0.986213	-0.163272	0.897235	-0.725227	0.0641945	-0.610509	0.209437
Gm13483	1.08802	0.0329895	0.947379	0.206021	0.234255	0.90179	0.140644	0.90922	0.853769	0.203929
Kirrel3	-0.576173	0.0331382	-0.540613	0.142871	-0.402946	0.468642	-0.0355596	0.964637	-0.173227	0.782701
Ncapg	-1.09643	0.0333096	-0.313296	0.905024	0.0420058		-0.78313	0.224215	-1.13843	0.0409185
Fcer1g	1.27872	0.0334064	0.829644	0.571737	-0.0538789		0.44908	0.611751	1.3326	0.0387217
Syn2	0.293209	0.0334721	0.167568	0.657897	0.219069	0.417313	0.125641	0.571229	0.0741402	0.829407
Lrrc7	0.33743	0.0335985	0.122978	0.866026	0.0522411	0.933332	0.214452	0.304979	0.285189	0.161977
Nln	0.361352	0.0336358	0.146397	0.830452	0.327192	0.251371	0.214955	0.343039	0.0341597	0.948151
9130015G15Rik	-0.781008	0.0337534	0.163976	0.944317	-0.12145	0.929522	-0.944984	0.00760533	-0.659558	0.161977
Bmyc	0.463178	0.0338556	0.0571749	0.969855	0.378369	0.338653	0.406003	0.0913195	0.0848096	0.890081
Rad51c	0.622331	0.0338556	0.425482	0.492209	0.0886454	0.94017	0.196848	0.690828	0.533685	0.131049
Fyb2	-0.702904	0.0339176	0.194438	0.922952	-0.197275	0.857678	-0.897342	0.00474764	-0.505629	0.28955
Cabyr	-0.597651	0.033953	-0.151128	0.932949	-0.329112	0.599159	-0.446522	0.189577	-0.268539	0.61834
Gm17058	-0.707915	0.033953	0.00492824	0.997983	-0.112516	0.926619	-0.712843	0.0397444	-0.595399	0.164256
Eif4g2	-0.466557	0.0343069	-0.230809	0.7445	-0.453914	0.195659	-0.235748	0.470249	-0.0126431	0.988579
Dok6	0.423622	0.0344828	-0.0201396	0.990319	0.163148	0.777053	0.443762	0.0297175	0.260475	0.407385
Fgf2os	-1.33017	0.0344913	-0.539083	0.817964	0.123529		-0.791086	0.362217	-1.4537	0.0282838
Fbxl12	0.42541	0.0346406	0.0751279	0.960327	0.090943	0.90215	0.350283	0.119594	0.334467	0.203655
Map1a	-0.53013	0.0348394	-0.258255	0.756809	-0.38706	0.439705	-0.271875	0.46132	-0.14307	0.817658
Col5a1	-1.89663	0.0350774	-1.22743	0.53936	-0.342349		-0.669198	0.67733	-1.55428	0.189968
BC002059	0.467373	0.0350774	0.195305	0.822751	0.215109	0.709975	0.272069	0.351699	0.252264	0.482747
Cdh10	0.452888	0.0351445	0.083454	0.957033	0.0594368	0.943565	0.369434	0.138592	0.393451	0.145257
Gm12762	1.58934	0.0352174	1.38803	0.212752	0.0464885		0.201312	0.906613	1.54285	0.0701183
Atf2	0.317064	0.035358	0.106321	0.893017	0.109017	0.811015	0.210743	0.269156	0.208047	0.358655
Psmc6	-0.445437	0.0361924	-0.183906	0.823736	-0.472862	0.143619	-0.261532	0.372666	0.0274245	0.970339
Gm15601	-1.31051	0.0361924	0.197212	0.964509	-0.181322		-1.50772	0.0138964	-1.12918	0.152844
Zfp141	0.399189	0.0362505	0.183339	0.781878	0.216633	0.634861	0.21585	0.41206	0.182556	0.593467
Apc	0.342851	0.0363084	0.127858	0.863303	-0.137414	0.769253	0.214993	0.322067	0.480265	0.00157746
Sh3bp5	-0.272579	0.0363553	0.102879	0.85008	-0.0914396	0.812376	-0.375458	0.0018967	-0.181139	0.353126
Gm34882	-0.830947	0.0364035	-0.120054	0.964509	-0.632745		-0.710893	0.110174	-0.198201	0.856061
Gm15243	-0.690596	0.0368809	-0.238456	0.881912	0.0223359	0.988135	-0.45214	0.291762	-0.712932	0.0521438
Zfp429	-3.09857	0.0368809	-1.85397	0.397497	-0.810346		-1.2446		-2.28822
Sdha	-0.293983	0.0368809	-0.22915	0.330884	-0.0604806	0.902873	-0.0648325	0.834	-0.233502	0.211851
Gm20641	-0.585995	0.0369281	0.167002	0.921673	-0.0354757	0.975697	-0.752997	0.0048613	-0.550519	0.099338
Zfp729a	0.6567	0.0371048	0.461325	0.474392	0.261996	0.773884	0.195374	0.724759	0.394704	0.40588
Gm49008	-2.27173	0.0373343	-1.00957	0.691314	0.0574188		-1.26216		-2.32915	0.0526526
Nr1d2	-0.414833	0.0373823	-0.321754	0.345764	-0.00366161	0.995862	-0.0930785	0.830748	-0.411171	0.0701183
Pdcd6	0.45208	0.0373823	0.293433	0.562948	0.148866	0.832628	0.158647	0.66513	0.303213	0.341892
Ccdc34os	-0.702395	0.0373823	0.0553092	0.982111	0.0443302	0.975178	-0.757704	0.0242981	-0.746725	0.0394209
Syt2	-1.23971	0.0373823	-0.424653	0.870595	-0.87743		-0.815052	0.295204	-0.362276	0.805802
Fkbp9	1.05102	0.0373893	0.702267	0.541162	-0.0924658		0.348752	0.676062	1.14349	0.0324178
E130304I02Rik	0.819139	0.0374008	0.627633	0.372388	0.12945		0.191507	0.801848	0.689689	0.151519
Fam133b	0.461314	0.0376033	0.207234	0.790463	0.0551361	0.951026	0.25408	0.413278	0.406178	0.135884
Cln3	-0.485362	0.0377319	-0.194408	0.825278	-0.21449	0.713308	-0.290955	0.359669	-0.270872	0.487092
Ntrk3	0.436534	0.0377319	0.440666	0.0987428	0.177435	0.765578	-0.00413289	0.995115	0.259098	0.445103
Usp50	-0.511761	0.0377319	0.16374	0.904062	-0.103985	0.906504	-0.675501	0.00395768	-0.407775	0.218753
Exd2	0.323814	0.0379801	0.191316	0.644601	-0.00990835	0.989643	0.132498	0.599959	0.333722	0.0529171
Nrep	0.760321	0.0380073	0.145213	0.955521	-0.137913	0.920287	0.615109	0.140697	0.898235	0.0160762
Vxn	-0.476371	0.0380118	-0.01847	0.992817	-0.380739	0.360323	-0.457901	0.0632456	-0.0956318	0.882202
Cxcr6	-1.34832	0.0380559	0.138209	0.970878	-0.0692883		-1.48653	0.0200183	-1.27903	0.0952295
Gtf2b	0.391321	0.0380559	-0.00563116	0.997983	0.261101	0.509084	0.396952	0.0378697	0.130219	0.740791
Gm15558	-0.785217	0.0380559	0.352323	0.782237	-0.464853	0.572347	-1.13754	0.00113533	-0.320364	0.671107
Rasl10a	0.548859	0.0381092	0.430874	0.34366	0.104588	0.914256	0.117985	0.833553	0.444271	0.19543
Rdh13	0.829036	0.0381105	0.868505	0.0732632	0.104646	0.948403	-0.0394683	0.974153	0.72439	0.141602
Tipin	0.615291	0.0381105	0.246592	0.847921	0.467696	0.4195	0.368698	0.346718	0.147594	0.841817
Tmem163	-1.84608	0.0381105	-1.71543	0.16486	-1.59851	0.304105	-0.130652	0.961934	-0.247571	0.928589
Gm48677	-0.698421	0.0381105	0.284912	0.828538	-0.288284	0.757888	-0.983333	0.0018967	-0.410136	0.455521
Crtap	1.64796	0.0381731	1.17921	0.474392	0.327109		0.468743		1.32085	0.166271
Ppm1k	0.424526	0.0382028	0.245386	0.662714	0.27418	0.524633	0.17914	0.578132	0.150346	0.722967
Tox	0.604089	0.0382028	0.282566	0.777856	0.373898	0.549596	0.321523	0.446459	0.230191	0.699763
Gm50106	-1.07996	0.0386822	-0.231168	0.942476	-0.304733		-0.848792	0.169432	-0.775227	0.309934
Asah1	0.278578	0.0393594	0.172849	0.606083	0.146968	0.650527	0.105729	0.637231	0.131611	0.586031
Thpo	-0.751692	0.0394366	-0.225139	0.90652	-0.552702		-0.526552	0.250987	-0.19899	0.831615
Gm13872	-0.994392	0.0394366	0.0797263	0.982111	-0.487368	0.67725	-1.07412	0.0265134	-0.507025	0.558198
Gm28192	-1.00553	0.0394672	0.134282	0.96664	-0.680944		-1.13981	0.0162353	-0.324587	0.781664
4933424G05Rik	-0.579649	0.0394672	0.332049	0.666795	-0.275548	0.699728	-0.911698	0.000353194	-0.304102	0.535935
Mthfd2l	0.437104	0.0395813	-0.112875	0.938041	0.101446	0.894604	0.549979	0.00639299	0.335657	0.233095
Ascc3	0.302241	0.0395813	0.0954296	0.909339	-0.0303064	0.96017	0.206811	0.262403	0.332547	0.0327729
Pou3f3	-0.643888	0.0395813	-0.543846	0.252209	-0.67287	0.164988	-0.100042	0.895437	0.0289824	0.981021
Ivd	0.454332	0.0396155	0.184359	0.845007	-0.0873374	0.915205	0.269974	0.350892	0.54167	0.0150648
Ghrl	-1.33418	0.0399374	-0.288281	0.939245	-0.761231		-1.0459	0.1777	-0.572946	0.66675
Gad1	-1.04532	0.0400699	-1.04948	0.105554	-0.708068	0.490442	0.0041543	0.997935	-0.337256	0.777038
Cdk5rap2	0.484795	0.0400699	0.40092	0.290083	0.273163	0.61315	0.0838748	0.874411	0.211633	0.626879
B230209E15Rik	0.416502	0.0402118	0.0293064	0.984341	0.121143	0.857678	0.387196	0.0799726	0.295359	0.317275
Efhd2	-0.407529	0.0402604	-0.164364	0.834547	-0.257228	0.528848	-0.243164	0.371024	-0.150301	0.719849
Luc7l	0.349426	0.0402604	0.0744575	0.947971	0.201811	0.599159	0.274969	0.163246	0.147615	0.648772
Gm15492	-0.650488	0.0402604	0.196141	0.907461	-0.364091	0.599159	-0.846628	0.00431212	-0.286397	0.641189
Eno1	0.42423	0.0402604	0.169876	0.849591	0.288174	0.502696	0.254354	0.353407	0.136056	0.767549
Fxyd2	-1.19856	0.0402604	-1.12522	0.14675	0.140557		-0.0733357	0.969098	-1.33911	0.0264355
Cnp	-0.533075	0.0405344	-0.129244	0.938041	-0.127976	0.879561	-0.403831	0.195367	-0.405099	0.259984
Heatr9	-2.02388	0.0405344	-1.0419	0.664323	-0.345821		-0.981979		-1.67806	0.201147
Mus81	0.437684	0.0405344	0.309663	0.476237	0.194633	0.738766	0.128021	0.738987	0.243051	0.473229
Brip1os	-0.458935	0.0409058	-0.0366289	0.982111	-0.0783506	0.924252	-0.422306	0.0857006	-0.380585	0.197322
Dgkb	0.529573	0.040907	0.29651	0.691314	0.212258	0.773244	0.233063	0.573997	0.317315	0.447437
Gm5441	-0.739332	0.0409078	0.119387	0.964509	-0.0953055	0.945317	-0.858719	0.0162383	-0.644026	0.161462
Rs1	-0.748096	0.0410436	-0.0975145	0.968259	-0.142575	0.90813	-0.650581	0.111612	-0.605521	0.213744
Pdzk1	-0.887654	0.0410765	0.232897	0.930926	-0.0684935	0.969545	-1.12055	0.00662803	-0.819161	0.11763
Pla2g4f	2.36245	0.0410765	1.63311	0.531584	1.6119		0.729343		0.750554	0.71929
Gm15747	-0.881683	0.0410765	0.0610071	0.984314	-0.244482	0.857678	-0.94269	0.0292978	-0.6372	0.309934
Magi2	0.308647	0.0410765	0.0474409	0.966247	0.0131965	0.984987	0.261206	0.13137	0.295451	0.0995127
Kif5b	0.368855	0.0410765	0.303338	0.302862	-0.0624119	0.926619	0.0655164	0.874703	0.431267	0.0205401
Dcx	0.424065	0.0410765	-0.131616	0.912274	0.202539	0.703037	0.555681	0.00495827	0.221526	0.538534
Gm28836	0.724914	0.0410917	0.643788	0.213406	0.394993		0.081126	0.92649	0.329921	0.59571
Rfesd	0.705531	0.0410917	0.0207402	0.99599	0.365243	0.667815	0.684791	0.0592763	0.340288	0.572515
Csmd3	0.341069	0.0410917	0.0937974	0.927588	0.129407	0.793466	0.247272	0.232449	0.211662	0.422168
Arl15	0.230388	0.0414077	0.157407	0.523729	0.0403823	0.922774	0.0729816	0.724759	0.190006	0.200734
Taf1b	0.338581	0.0414576	0.154427	0.790048	0.156504	0.718867	0.184155	0.432372	0.182077	0.515215
Igsf10	-1.02037	0.0416079	-0.0678689	0.984341	-0.351272		-0.952499	0.0799437	-0.669096	0.388807
Usp30	-0.500973	0.0416079	0.238979	0.763635	0.00840742	0.993168	-0.739952	0.00103348	-0.509381	0.066392
Rsph3b	0.636304	0.0416829	0.262845	0.843475	0.293538	0.726244	0.373458	0.355893	0.342766	0.489871
Vstm2a	0.381851	0.041921	0.179543	0.781878	0.193612	0.67725	0.202309	0.451095	0.188239	0.574884
Xpnpep1	-0.454665	0.041921	0.00332499	0.997983	-0.0838413	0.91522	-0.45799	0.0482143	-0.370824	0.209437
Igf1	-2.25035	0.0420318	-2.02275	0.177856	-2.15736		-0.227606		-0.0929936	0.983362
Gm10421	-1.01737	0.0422328	-0.106873	0.972579	-0.598138		-0.910494	0.100053	-0.419229	0.677464
Gm28610	-1.11629	0.0424639	-0.570882	0.718316	-0.76394		-0.545405	0.525519	-0.352347	0.789535
A430105J06Rik	1.11901	0.0424639	0.193518	0.964509	0.891618		0.925497	0.118253	0.227397	0.86116
Gm15246	0.712785	0.0424639	0.624507	0.233516	-0.0409231	0.978441	0.0882787	0.918163	0.753709	0.0496136
Psmd9	0.331158	0.0426423	0.106645	0.908663	0.162996	0.691238	0.224512	0.266084	0.168162	0.550299
Gm34299	-0.989007	0.0426423	-0.690897	0.485211	-0.229921	0.888027	-0.29811	0.752526	-0.759086	0.262527
Atp12a	-3.10518	0.0426423	-1.99599	0.475926	-1.89495		-1.10919		-1.21023	0.719063
Edf1	0.508452	0.0426423	0.00837026	0.997983	0.404181	0.391738	0.500082	0.0600354	0.104271	0.879402
Tespa1	-0.922518	0.0426423	-0.549455	0.6364	-0.209196	0.892045	-0.373063	0.629456	-0.713322	0.257211
Miip	0.5335	0.0427348	0.236737	0.810115	0.214638	0.776754	0.296763	0.409016	0.318862	0.4366
Anks4b	-1.54254	0.0427348	-0.523531	0.859988	-0.587307		-1.01901		-0.955234	0.447701
Ccr5	-1.42238	0.0427348	-0.818329	0.623356	-1.06308		-0.604048	0.616754	-0.359297	0.852611
1110051M20Rik	0.25576	0.0427348	0.148165	0.676642	0.124056	0.698546	0.107595	0.598324	0.131704	0.552226
Vezt	0.333065	0.0427835	0.0896251	0.933214	0.15797	0.708623	0.24344	0.225818	0.175095	0.538109
Rnf26	1.49163	0.0433225	0.868947	0.691314	0.836193		0.622681	0.54545	0.655435	0.587601
Chmp4c	-0.897149	0.0433225	0.20717	0.941985	-0.0826423	0.964077	-1.10432	0.0100983	-0.814507	0.134768
Ptgis	-0.579359	0.0437172	0.0862365	0.967359	-0.25546	0.740005	-0.665596	0.0192662	-0.323899	0.50196
Gm35934	-1.17858	0.0437172	-0.208345	0.954617	-0.300324		-0.970235	0.152586	-0.878256	0.29659
Gm45645	-0.743858	0.0441511	0.132487	0.961906	-0.103139	0.940313	-0.876346	0.0161985	-0.64072	0.175979
Gpr34	-0.758667	0.0442705	0.286647	0.856905	-0.237099	0.842736	-1.04531	0.00282709	-0.521568	0.3567
Zfp804b	0.640765	0.0445634	0.1696	0.9343	0.602471	0.251371	0.471165	0.231281	0.0382938	0.972588
Ly6h	0.596143	0.0445634	0.208382	0.89204	0.35357	0.593113	0.387761	0.319641	0.242573	0.677464
Abl2	0.311139	0.0445634	0.171968	0.708998	0.147463	0.709975	0.139171	0.565173	0.163675	0.539483
Kansl1l	-0.545322	0.0445634	0.0690603	0.970176	-0.0445922	0.969014	-0.614382	0.0234079	-0.50073	0.131473
Gtdc1	0.459514	0.044593	-0.0692988	0.967376	0.297806	0.529769	0.528813	0.019619	0.161708	0.744246
Nfe2l1	-0.389734	0.044593	-0.300796	0.382135	-0.14511	0.797223	-0.0889378	0.834	-0.244624	0.421723
Fndc3a	0.351413	0.0446756	0.215858	0.637212	-0.00714782	0.991851	0.135556	0.644545	0.358561	0.0696628
Zfp846	0.654927	0.0446756	0.390003	0.660638	0.00877607	0.994419	0.264924	0.620825	0.646151	0.0877065
Dync1h1	-0.292882	0.0446756	-0.15241	0.739585	-0.199564	0.509084	-0.140472	0.529237	-0.0933188	0.780987
Gm17130	-0.79183	0.0446756	-0.194329	0.939114	-0.185689	0.888211	-0.597501	0.21223	-0.606141	0.271792
Emc2	0.314232	0.0446756	0.135631	0.822751	0.148823	0.709975	0.178602	0.407773	0.16541	0.535935
Gbf1	0.285412	0.0448568	0.152312	0.733761	0.111459	0.789245	0.1331	0.541172	0.173953	0.441045
Fam241a	0.617035	0.0450302	0.282872	0.797038	0.13615	0.902873	0.334163	0.43137	0.480885	0.238384
Gm45486	-0.68459	0.0452095	-0.16083	0.941985	-0.0671708	0.960681	-0.523761	0.202668	-0.61742	0.143235
Grk4	0.522746	0.045323	0.504497	0.154633	0.180683	0.8251	0.018249	0.982275	0.342063	0.385002
Rps6ka3	0.35207	0.04537	0.177564	0.762753	0.035638	0.960681	0.174506	0.506122	0.316432	0.146923
Cfap206	0.736088	0.0454657	0.524503	0.493725	0.174831		0.211584	0.750122	0.561256	0.252633
Gm14401	-0.724855	0.0460257	-0.253716	0.8784	0.115796	0.926974	-0.471139	0.327303	-0.840652	0.0233561
St7l	0.281917	0.0461385	0.0977508	0.894068	0.160889	0.618778	0.184166	0.307014	0.121028	0.650815
Epyc	-2.94988	0.0461385	-0.778205	0.909339	0.115576		-2.17168		-3.06546	0.0634905
Pfdn1	0.338205	0.0461385	-0.0148278	0.991092	0.230994	0.511263	0.353032	0.0412097	0.107211	0.777706
Gm27042	-1.92594	0.0461385	-0.641031	0.857719	-1.06108		-1.28491		-0.864867	0.664363
Nrip2	-0.969055	0.0461385	0.114087	0.969661	-0.0858648		-1.08314	0.0230003	-0.88319	0.135884
Gm16549	-1.20591	0.0461385	-0.3302	0.925778	-0.306095		-0.875708	0.245686	-0.899812	0.300129
Slc9c1	-1.79951	0.0461385	-0.9737	0.624859	-0.555463		-0.82581		-1.24405	0.3745
Gm49907	-0.692578	0.0461451	-0.072693	0.972579	-0.211655	0.846911	-0.619885	0.10568	-0.480923	0.354659
A2ml1	-1.28945	0.0461997	-0.503537	0.847921	0.304408		-0.785908	0.380797	-1.59385	0.0124198
Gria3	0.265021	0.0462069	0.0344583	0.969661	0.0769421	0.858758	0.230562	0.125891	0.188079	0.341622
Kif20a	-0.899394	0.046414	-0.303	0.885551	-0.111212		-0.596395	0.315338	-0.788182	0.166167
Snta1	0.462626	0.0464187	0.3023	0.586338	0.282392	0.581537	0.160326	0.691044	0.180234	0.695971
Srcap	0.261573	0.0465422	0.0628955	0.941985	0.115572	0.747704	0.198677	0.200293	0.146001	0.494561
Nxpe2	-0.709037	0.0467626	-0.11373	0.964578	0.019803	0.990006	-0.595306	0.147029	-0.72884	0.0725263
Gm42702	0.906639	0.0468376	0.446356	0.777856	0.524763		0.460283	0.454546	0.381876	0.63797
Adam9	-0.504363	0.0468376	-0.269105	0.729584	-0.0521028	0.958395	-0.235258	0.553342	-0.45226	0.15087
Gm27008	-0.430414	0.0468376	0.137592	0.909339	0.0373289	0.968047	-0.568006	0.0058329	-0.467743	0.0478217
Gm4632	-1.02692	0.0468376	-0.0710896	0.984314	-0.696538		-0.955835	0.0883831	-0.330386	0.787432
Tfap2e	-1.11374	0.0468376	-0.177346	0.964292	-0.562791		-0.936398	0.145913	-0.550953	0.60033
4933423P22Rik	-0.659708	0.0468376	0.354161	0.726987	-0.428281	0.529769	-1.01387	0.000832233	-0.231427	0.753986
Atp1a3	-0.31239	0.0468376	-0.111491	0.884926	-0.0504463	0.933332	-0.200898	0.335232	-0.261944	0.203929
Sun2	-0.799859	0.0468376	-0.37441	0.767576	-0.186221		-0.425449	0.477182	-0.613637	0.276867
Atxn7l3b	0.431576	0.0468376	-0.187004	0.829948	0.247256	0.620322	0.61858	0.0023466	0.184321	0.65826
C87436	0.430328	0.0470161	0.0976797	0.945734	0.114967	0.876795	0.332648	0.188015	0.315361	0.299224
Gm16251	0.982228	0.0470558	0.947926	0.157157	0.53726		0.0343024	0.981458	0.444968	0.602944
Acss3	-0.942986	0.0472021	-0.147915	0.963517	0.111492		-0.795071	0.144175	-1.05448	0.0324178
Ciita	-0.770722	0.0472666	0.201209	0.927164	-0.652817		-0.97193	0.00749778	-0.117905	0.921722
4933411O13Rik	-0.547305	0.0472666	-0.132578	0.941985	-0.18936	0.821333	-0.414727	0.216743	-0.357945	0.399333
Fxyd1	0.563583	0.047446	0.0364256	0.988296	0.215083	0.802704	0.527158	0.0811737	0.348501	0.417942
Pik3r6	0.715332	0.047446	0.466089	0.59805	0.714076		0.249242	0.670363	0.00125603	0.999468
Rbbp8	-0.442222	0.0474783	-0.31823	0.468537	-0.206214	0.709975	-0.123991	0.782873	-0.236008	0.546059
Nr1d1	-0.53827	0.0474783	-0.166211	0.909877	-0.130271	0.882882	-0.372059	0.281489	-0.407999	0.286856
Mtif2	0.305783	0.0475653	0.125788	0.8492	0.216619	0.490442	0.179995	0.392095	0.0891638	0.805524
Gm11713	-0.865245	0.0475653	0.185051	0.943544	-0.326684		-1.0503	0.0118595	-0.538561	0.445103
Tbc1d12	0.310493	0.0476642	0.0484303	0.96664	0.216423	0.502696	0.262062	0.138193	0.09407	0.790061
Nexmif	0.310274	0.0478046	0.171358	0.721394	0.240651	0.438351	0.138915	0.572298	0.069623	0.865448
Bmpr2	0.259899	0.0479005	0.0754008	0.925366	0.103242	0.78547	0.184498	0.257487	0.156657	0.455521
Gapdh	0.429318	0.0479005	-0.0366488	0.982111	0.423071	0.224824	0.465967	0.0341253	0.00624721	0.993743
Gm4524	-1.87428	0.0484774	-0.530935	0.89261	-0.270205		-1.34335		-1.60408	0.200138
A830092H15Rik	0.72131	0.0487313	0.167502	0.945361	-0.0996752	0.945317	0.553809	0.193531	0.820986	0.0324178
Slitrk5	0.298644	0.0487313	-0.0849898	0.929267	0.0973067	0.845608	0.383634	0.00732253	0.201338	0.366232
Son	0.289465	0.0487943	0.107781	0.875756	0.0561588	0.915205	0.181684	0.355414	0.233306	0.238384
Slc7a15	-1.71516	0.0490108	-0.17213	0.972579	-0.29321		-1.54303	0.111612	-1.42195	0.224917
Iqsec3	-0.319635	0.0490108	-0.0596402	0.957136	-0.352417	0.144306	-0.259995	0.168422	0.032782	0.948852
Vmn1r21	-1.75056	0.0490347	-0.569812	0.872989	-0.382962		-1.18075		-1.3676	0.275158
Borcs5	0.394677	0.0490478	0.0137932	0.994172	0.200713	0.687832	0.380883	0.073353	0.193963	0.582137
Trappc6a	0.679166	0.0490478	0.206102	0.922949	0.330337	0.709975	0.473064	0.258619	0.348829	0.549054
Zdhhc20	0.287302	0.0493965	0.205247	0.501953	0.104437	0.810278	0.0820545	0.772793	0.182865	0.418079
Cluh	-0.411334	0.0493965	-0.112127	0.92731	-0.197508	0.6999	-0.299208	0.24576	-0.213827	0.567184
Rap1gapos	-1.11471	0.0493965	0.169116	0.964509	-0.252306		-1.28383	0.0196317	-0.862409	0.280089

## Sheet: L5_6 NP
Gene	ADvaporVSctrl_log2FoldChange	ADvaporVSctrl_padj	ADVSctrl_log2FoldChange	ADVSctrl_padj	vaporVSctrl_log2FoldChange	vaporVSctrl_padj	ADvaporVSAD_log2FoldChange	ADvaporVSAD_padj	ADvaporVSvapor_log2FoldChange	ADvaporVSvapor_padj
Svil	1.02422	0.00125182	0.758742	0.178272	0.308345	1	0.265478	0.917554	0.715876	0.101147
Ccnd2	-2.0462	0.0012597	-1.22065	0.471029	-0.816065	1	-0.825546		-1.23013	0.533611
Gm43507	-1.24353	0.00181811	-0.192306	1	-0.21145	1	-1.05123	0.0349795	-1.03209	0.0332895
D5Ertd615e	-1.69904	0.00506111	-0.719168	1	0.0172579	1	-0.979867	0.393081	-1.71629	0.00304534
Col24a1	-1.26521	0.00507743	-0.702866	1	-0.746597	1	-0.562346	0.6767	-0.518616	0.999862
Gm19951	-3.33199	0.00584979	-0.683387	1	-3.16018	0.230922	-2.6486		-0.171804	0.999862
Adam18	-3.96305	0.0113755	-2.92195	0.0774683	0.645936	1	-1.0411		-4.60899	0.00055313
B230209E15Rik	0.658964	0.0129139	0.101247	1	0.290744	1	0.557717	0.0567278	0.36822	0.808969
Gm42953	-2.48118	0.0140352	-1.09302	1	-0.763728	1	-1.38816		-1.71745	0.533611
Gm19667	-2.49386	0.0140352	-1.23783	1	0.400247	1	-1.25603		-2.89411	0.000693943
Dynlt1f	-1.69042	0.0150627	-0.819246	1	-1.61558	0.459433	-0.871178		-0.0748473	0.999862
Cmss1	-3.09473	0.0161701	-1.00028	1	-2.73617	1	-2.09445	0.322503	-0.358557	0.999862
Nudcd3	0.802448	0.0172502	0.430329	1	0.323437	1	0.372119	0.652158	0.479011	0.790166
Gm44644	1.10524	0.022923	0.775088	0.985834	0.49443	1	0.330149	0.919973	0.610807	0.853135
Abi3bp	0.731948	0.022923	0.580769	0.493368	0.140744	1	0.151179	0.9851	0.591204	0.258887
Gm38134	-0.766416	0.0232621	-0.409715	1	-0.083487	1	-0.356701	0.74051	-0.682929	0.0982813
Btbd10	0.688433	0.0268105	0.264439	1	0.281588	1	0.423994	0.387484	0.406845	0.808969
Pdia5	-1.47869	0.0291838	-0.870154	1	-0.50172	1	-0.608533	0.860439	-0.976968	0.791075
1700080N15Rik	-1.61542	0.0345748	0.0132505	1	0.0659178	1	-1.62867	0.0372484	-1.68134	0.0216209
B3glct	-0.687063	0.0348312	-0.528364	0.675418	-0.0768007	1	-0.158699	0.9851	-0.610262	0.146335
Kidins220	-0.532067	0.0356272	-0.523449	0.0992934	-0.257606	1	-0.00861843	0.998906	-0.274462	0.999862
Rnf121	-2.04274	0.0357001	-2.09018	0.0774683	0.363348	1	0.0474471	0.998906	-2.40608	0.00383162
Ccl27a	-1.08186	0.0476253	-0.913937	0.440378	0.363618	1	-0.167921	0.998906	-1.44548	0.000203023
4933433G19Rik	-1.74641	0.0489869	-0.705703	1	-0.472649	1	-1.04071		-1.27377	0.646018

## Sheet: L6 CT
Gene	ADvaporVSctrl_log2FoldChange	ADvaporVSctrl_padj	ADVSctrl_log2FoldChange	ADVSctrl_padj	vaporVSctrl_log2FoldChange	vaporVSctrl_padj	ADvaporVSAD_log2FoldChange	ADvaporVSAD_padj	ADvaporVSvapor_log2FoldChange	ADvaporVSvapor_padj
4930590L20Rik	-1.47711	8.21328e-07	-0.367499	0.999871	-0.50395	0.13984	-1.10961	0.000458054	-0.973156	0.0049184
Gm3985	-3.14264	1.88779e-06	-1.45561	0.112857	-0.499624	0.431559	-1.68703	0.0493505	-2.64301
Col5a1	-1.14835	1.40411e-05	-0.271892	0.999871	-0.511345	0.0696579	-0.876457	0.0016248	-0.637004	0.0444539
4933433G19Rik	-1.63499	3.20289e-05	-0.690061	0.703319	-0.186988	0.739022	-0.944934	0.0450961	-1.44801
Gm15243	-1.5012	7.86883e-05	-0.305693	0.999871	-0.614861	0.127844	-1.1955	0.00233441	-0.886335
Gm38134	-0.807265	8.86608e-05	-0.336855	0.848549	-0.0785221	0.799457	-0.47041	0.0541975	-0.728743	0.000648049
Tm6sf1	-0.969232	0.000113189	0.00515068	0.999871	-0.458292	0.0777798	-0.974383	5.22335e-05	-0.51094	0.0789308
Gm41505	-1.10082	0.000131437	0.000369829	0.999912	-0.551154	0.0671905	-1.10119	7.41795e-05	-0.549663	0.0961106
4933409K07Rik	-5.91366	0.000156052	-4.20974	0.0614158	-0.440038		-1.70392	0.69615	-5.47362
Gm4117	-1.16222	0.000167542	-0.21527	0.999871	-0.468122	0.155006	-0.946954	0.00304549	-0.694101
Myo5c	-1.8182	0.000185925	-1.26802	0.0912575	-0.518931	0.309468	-0.550179	0.585692	-1.29927
Gm43507	-1.23478	0.000208123	-0.142284	0.999871	-0.382424	0.334626	-1.09249	0.0011047	-0.852352	0.0238637
Pcdh17	0.803222	0.000208123	0.376449	0.780824	0.360484	0.135013	0.426772	0.113433	0.442737	0.0737999
2610203C22Rik	-1.26255	0.000253474	0.273564	0.999871	-0.67966	0.0600926	-1.53611	3.52936e-06	-0.582888	0.139674
Csmd2os	-1.14431	0.000321186	0.231111	0.999871	-0.524833	0.129239	-1.37543	7.63132e-06	-0.619482	0.0891779
Gm30382	0.743513	0.000387051	0.428152	0.484875	0.0722771	0.829342	0.315361	0.2997	0.671236	0.00204325
Gm19667	-1.6517	0.000409891	-0.592249	0.999871	0.0421398	0.953534	-1.05945	0.0562633	-1.69384
Gm44644	1.20404	0.000504134	0.943479	0.0873437	0.380248	0.380685	0.260564	0.717757	0.823795
Pglyrp1	-2.52371	0.000635245	-1.50646	0.269948	-0.633376	0.367898	-1.01725	0.451581	-1.89033
Gm15738	-0.749397	0.000635594	0.106846	0.999871	-0.364562	0.123525	-0.856243	4.02604e-05	-0.384835	0.118208
Rab9	1.12721	0.000664714	0.722237	0.407708	0.300471	0.494786	0.404974	0.409509	0.82674
4933421D24Rik	-1.32358	0.000686097	-0.14906	0.999871	-0.243298	0.615526	-1.17452	0.00292791	-1.08028
C630031E19Rik	-1.29893	0.000722588	0.156886	0.999871	-0.584053	0.159483	-1.45582	6.38913e-05	-0.714879	0.0990979
Catsperg1	-2.73815	0.000883128	-2.1321	0.0617495	-0.404372	0.621072	-0.606055	0.801262	-2.33378
4930509J09Rik	-1.79849	0.000945403	-1.16145	0.303537	-0.425686	0.478108	-0.63703	0.542522	-1.3728
Cntnap3	2.37336	0.00104359	1.9335	0.0873437	1.28485	0.102557	0.439859	0.780764	1.08851
Msl3	1.17389	0.00104359	1.01137	0.0607486	0.084794	0.890436	0.162524	0.849991	1.0891
Gm26936	-1.01109	0.00113479	0.178009	0.999871	-0.486872	0.146103	-1.1891	4.69533e-05	-0.524215	0.125658
Pdgfrl	-2.92511	0.00116501	-1.32756	0.761969	-1.39148	0.087019	-1.59754	0.200793	-1.53362
4930595D18Rik	-1.12259	0.00116501	0.214426	0.999871	-0.579455	0.109874	-1.33702	3.68326e-05	-0.543139	0.158069
St8sia3os	-0.930762	0.00138562	0.162004	0.999871	-0.423843	0.164945	-1.09277	4.70765e-05	-0.506919
Angptl1	-1.32315	0.00139275	0.0573724	0.999871	-0.546648	0.218602	-1.38053	0.000490997	-0.776505
Sbspon	-1.85117	0.00139275	-0.541891	0.999871	0.0702864	0.929952	-1.30928	0.0534789	-1.92146
Pbx1	0.577234	0.00139275	0.300858	0.789762	-0.0797971	0.76593	0.276377	0.281207	0.657031	0.000303373
Rtl1	-0.695858	0.00140466	0.162226	0.999871	-0.395899	0.0784181	-0.858083	2.46659e-05	-0.299959	0.213593
Lysmd4	-0.959815	0.001585	0.0921476	0.999871	-0.390384	0.250408	-1.05196	0.000281168	-0.569431	0.091074
Tmtc4	-1.17709	0.00161659	-0.367201	0.999871	-0.547296	0.157428	-0.809891	0.0632515	-0.629796
Gm5493	-1.87407	0.00161659	-0.326812	0.999871	-0.723832	0.221967	-1.54726	0.0146867	-1.15024
Gm47134	-1.45353	0.00161659	0.343219	0.999871	-0.786973	0.0891303	-1.79675	2.66236e-05	-0.666561
Kif24	-1.24604	0.00175466	-0.177187	0.999871	-0.514949	0.214318	-1.06886	0.00960089	-0.731095
Glra2	0.787595	0.00179704	0.218719	0.999871	0.12628	0.73338	0.568876	0.0382859	0.661315	0.0137454
Gm12002	-0.855532	0.00197946	0.217686	0.999871	-0.4594	0.11089	-1.07322	2.73118e-05	-0.396132	0.191369
Srrm4os	-0.778287	0.00198948	0.118279	0.999871	-0.26594	0.360783	-0.896566	0.000140379	-0.512348	0.0673231
Gm29626	-1.63426	0.00203585	-0.0793799	0.999871	-0.782638	0.132089	-1.55488	0.00300405	-0.851619
Nxpe2	-1.24402	0.00208522	-0.605624	0.938889	-0.605996	0.157428	-0.638394	0.259303	-0.638022	0.151763
9130019P16Rik	-1.4497	0.00208945	-0.343528	0.999871	-0.604946	0.20644	-1.10618	0.0341667	-0.844758
Gm16226	-1.03443	0.00213539	-0.0789051	0.999871	-0.191825	0.673917	-0.955527	0.0047144	-0.842607	0.0212257
Xirp2	-1.2915	0.00224752	-0.182535	0.999871	-0.567407	0.207932	-1.10896	0.0112155	-0.724093
Gm20275	-0.704506	0.00238317	0.16737	0.999871	-0.35157	0.157593	-0.871876	5.07563e-05	-0.352935	0.161695
Gm26979	-1.28233	0.00238317	-0.067709	0.999871	-0.732844	0.0836303	-1.21462	0.0036641	-0.549488
Gm42439	-0.960196	0.00238317	-0.101246	0.999871	-0.483525	0.149455	-0.85895	0.00735556	-0.476671	0.166996
Gm47167	-0.808554	0.00247203	0.350393	0.999871	-0.492048	0.0711303	-1.15895	2.72483e-06	-0.316506	0.274388
Stat6	-2.28875	0.00247553	-1.91751	0.0948869	-0.879061	0.211662	-0.371245	0.878554	-1.40969
Gm48678	-0.727233	0.00254574	0.25264	0.999871	-0.431139	0.0821899	-0.979873	1.32617e-05	-0.296094	0.255833
Mapk4	-0.942606	0.00262504	-0.674259	0.322934	-0.189931	0.626018	-0.268347	0.698048	-0.752676
4930512B01Rik	-0.835627	0.00281751	0.376035	0.999871	-0.497677	0.080585	-1.21166	2.72483e-06	-0.33795	0.263992
1700080N15Rik	-1.52975	0.00328282	-0.24269	0.999871	-0.171126	0.817136	-1.28706	0.0181489	-1.35862
Gm13963	-0.971108	0.00367851	-0.334217	0.999871	-0.253933	0.538107	-0.636891	0.108442	-0.717175	0.0501886
Gm31224	-1.48799	0.00369097	0.317133	0.999871	-0.315546	0.610999	-1.80512	0.000102173	-1.17244
Trappc2	1.09217	0.00373171	0.754418	0.47835	0.35165	0.454926	0.337755	0.592757	0.740523
Megf11	-0.992703	0.00373673	0.110923	0.999871	-0.464807	0.189693	-1.10363	0.000497572	-0.527896
Gm21954	-1.28823	0.0037728	0.3289	0.999871	-0.596018	0.205503	-1.61713	6.38913e-05	-0.692212
Ccnd2	-0.764664	0.00378761	-0.162957	0.999871	-0.382657	0.171335	-0.601707	0.0343306	-0.382007	0.178042
Gm15758	-5.38386	0.00383881	-5.07777	0.0505571	-0.277759		0		-5.1061
Kansl1l	-0.739453	0.00402344	0.162297	0.999871	-0.354331	0.201483	-0.90175	0.000148647	-0.385121	0.163039
Gm10097	-1.43251	0.00402344	0.0630331	0.999871	-0.347783	0.547863	-1.49555	0.00161046	-1.08473
Far1os	-0.913097	0.00414128	0.228097	0.999871	-0.551668	0.0894836	-1.14119	0.000100083	-0.361429	0.287638
Gm15354	-3.4557	0.0041459	-0.35878	0.999871	-1.14156		-3.09692	0.013064	-2.31415
Ppp1r10	0.725701	0.0041972	0.42368	0.790181	0.273596	0.363813	0.30202	0.429153	0.452105	0.0842542
Gm16126	-1.13322	0.00421543	-0.222093	0.999871	-0.47703	0.264989	-0.911127	0.0324939	-0.656189
Lrrtm1	-0.746283	0.00421543	0.0923577	0.999871	-0.446989	0.0907178	-0.838641	0.000557468	-0.299294	0.284475
Gm28403	-1.49685	0.00426285	-1.0024	0.465861	0.147002	0.827515	-0.494453	0.65993	-1.64386
Trpm3	-0.774093	0.00426285	-0.462786	0.6979	-0.351363	0.225771	-0.311308	0.504283	-0.422731	0.148479
Platr31	-1.12143	0.00426285	0.112404	0.999871	-0.542882	0.181279	-1.23383	0.000778918	-0.578545
Fpr1	-4.15781	0.00426285	-2.20705	0.407708	-1.69073		-1.95076	0.438295	-2.46708
Gm20721	-1.02685	0.00426285	-0.0147119	0.999871	-0.482855	0.201704	-1.01214	0.00418008	-0.543999
Ciart	-1.34495	0.00426285	-0.942057	0.409822	-0.505671	0.299088	-0.40289	0.705621	-0.839275
Cabyr	-1.09067	0.00431258	-0.403332	0.999871	-0.311889	0.470345	-0.68734	0.160756	-0.778783
Sorbs2os	-0.742368	0.00439951	0.192932	0.999871	-0.38602	0.163957	-0.9353	0.000102173	-0.356347	0.206819
Slc5a12	-1.46947	0.00519631	-0.2987	0.999871	-0.637676	0.247708	-1.17077	0.0421072	-0.831794
Macrod2os1	-1.0824	0.00519631	0.241123	0.999871	-0.442948	0.303621	-1.32352	0.000225633	-0.639451	0.123482
Itgbl1	-0.537489	0.00523255	0.19286	0.999871	-0.245671	0.23708	-0.730349	2.73118e-05	-0.291818	0.15614
Gemin8	1.21224	0.0053097	1.0045	0.2369	0.193168	0.776063	0.207742	0.826951	1.01908
Alpk1	-2.4053	0.0053097	-1.97042	0.183459	-0.046683	0.969454	-0.434886	0.864189	-2.35862
1700007F19Rik	-1.73631	0.00534497	-0.248831	0.999871	-0.657206	0.307579	-1.48748	0.0237665	-1.07911
Gm48281	-1.32676	0.00566797	-0.147861	0.999871	-0.61349	0.214536	-1.1789	0.017176	-0.713267
Gm11750	-2.28926	0.00571184	-0.228128	0.999871	-1.21799	0.0921357	-2.06113	0.0160769	-1.07127
Gm30648	-1.05045	0.00576813	-0.106837	0.999871	-0.227739	0.633612	-0.943617	0.0156055	-0.822714
4933413L06Rik	-0.970854	0.0058063	0.272387	0.999871	-0.548501	0.13211	-1.24324	0.000105655	-0.422353	0.258648
Agrn	-0.605378	0.00611146	0.0511588	0.999871	-0.203677	0.419524	-0.656536	0.00154323	-0.401701	0.0869955
Tent5d	-0.864469	0.00648241	-0.00717151	0.999871	-0.542191	0.0856277	-0.857298	0.0056906	-0.322278
Zdhhc2	-0.566017	0.00661329	-0.398872	0.484875	-0.363126	0.0820219	-0.167145	0.700978	-0.202891	0.350486
Mns1	-0.899369	0.00661329	-0.854972	0.0912575	0.143843	0.739273	-0.0443963	0.972931	-1.04321
4933432K03Rik	-1.06319	0.00661329	0.370465	0.999871	-0.669086	0.09011	-1.43366	5.07563e-05	-0.394108	0.336638
Gm20208	-1.17183	0.00661329	-0.468737	0.999871	-0.585455	0.183521	-0.703098	0.217192	-0.58638
Gucd1	-0.943581	0.00669508	-0.344213	0.999871	-0.654407	0.052755	-0.599368	0.172434	-0.289174
Hunk	0.867797	0.00699048	0.290039	0.999871	0.178572	0.693405	0.577757	0.108442	0.689225
9330154J02Rik	-2.88376	0.00748038	-1.70093	0.589891	-0.318431	0.787599	-1.18282	0.562149	-2.56533
Galnt1	-0.790752	0.00798912	-0.776611	0.0745757	-0.0528024	0.906929	-0.0141415	0.990489	-0.73795	0.0162466
Lrrc4	-0.549729	0.00799913	0.0988676	0.999871	-0.358424	0.08291	-0.648596	0.000667604	-0.191304	0.370423
E530011L22Rik	-0.83203	0.00816289	0.205017	0.999871	-0.579518	0.0595441	-1.03705	0.000281168	-0.252512	0.440833
Fgfr2	-0.551934	0.00823475	0.142769	0.999871	-0.269973	0.225175	-0.694703	0.00026975	-0.281961	0.19923
Gm36975	-0.599675	0.00839476	0.103008	0.999871	-0.345699	0.139968	-0.702682	0.000828305	-0.253976	0.285021
Rit2	0.568523	0.00882461	0.21722	0.999871	-0.140478	0.621072	0.351303	0.190753	0.709001	0.000689898
Gm28307	-1.84741	0.00882461	-0.956541	0.965909	-0.652337	0.37249	-0.890865	0.43826	-1.19507
Wwox	-0.731572	0.0091364	-0.672834	0.115177	-0.155436	0.672286	-0.0587373	0.945255	-0.576135	0.0536799
Gm20149	-1.09906	0.0092483	0.131276	0.999871	-0.62671	0.140515	-1.23034	0.00175221	-0.472352
0610040J01Rik	-0.863383	0.00996462	0.274178	0.999871	-0.346761	0.331423	-1.13756	0.000104656	-0.516622
Pyroxd2	-4.20038	0.0100381	-2.92748	0.247565	-1.70825		-1.2729		-2.49213
Ccdc34os	-1.11787	0.0101609	-0.150552	0.999871	-0.364502	0.442703	-0.96732	0.0332497	-0.75337
Ckmt2	-1.23078	0.0102913	-0.0321583	0.999871	-0.808291	0.0746856	-1.19863	0.0110856	-0.422493
Trdn	-1.68783	0.0102913	-0.427093	0.999871	-0.792657	0.209576	-1.26074	0.097314	-0.895174
Rspo2	1.11455	0.0102913	0.622951	0.965909	0.225574	0.703624	0.491604	0.464965	0.888981	0.0501886
Gm47827	-1.13563	0.0102913	0.09707	0.999871	-0.708469	0.105141	-1.2327	0.00308441	-0.427166
Rxfp1	0.90032	0.0104323	0.558306	0.800914	0.0210538	0.970239	0.342014	0.560338	0.879266	0.0139601
Gm16068	-1.01597	0.010438	0.179106	0.999871	-0.582036	0.138923	-1.19508	0.000855834	-0.433937
Gm50401	-1.66485	0.0105039	-1.20546	0.484875	-0.181277	0.838962	-0.459394	0.763919	-1.48358
Gm16599	-0.61335	0.0105371	0.0205719	0.999871	-0.207498	0.450596	-0.633922	0.00596256	-0.405851	0.106195
Tox	0.596543	0.0105371	0.289748	0.999871	0.0086953	0.982323	0.306795	0.36388	0.587848	0.0145837
Epha10	-1.13362	0.0105469	-0.684422	0.807976	-0.656539	0.140515	-0.449202	0.566838	-0.477086
Orc1	-0.877263	0.010594	-0.144504	0.999871	-0.394281	0.27052	-0.732759	0.0460779	-0.482983
Gm10037	-1.92999	0.010594	-2.1253	0.0590101	-0.248961	0.787599	0.195307	0.942322	-1.68103
Gm48420	-1.42342	0.0106663	-0.453686	0.999871	-0.50409	0.376019	-0.969738	0.165746	-0.919335
Gm36146	-1.11508	0.0106845	-0.148231	0.999871	-0.53572	0.23502	-0.966852	0.0345639	-0.579362
Samd5	0.922198	0.0108839	0.388187	0.999871	0.196242	0.686813	0.534012	0.255294	0.725957	0.055122
Glp2r	-0.783716	0.0109289	0.121388	0.999871	-0.417644	0.194409	-0.905103	0.00161083	-0.366072	0.252454
Gm13780	-1.62027	0.0109814	-0.316867	0.999871	-0.59609	0.358297	-1.30341	0.065259	-1.02418
Otulin	-0.579987	0.0109814	0.137297	0.999871	-0.315828	0.183802	-0.717284	0.000556223	-0.264159	0.264047
Gm34907	-1.48202	0.0113545	-0.546385	0.999871	-0.216418	0.761003	-0.935639	0.23115	-1.26561
Gm15787	-0.714837	0.0117067	0.0847161	0.999871	-0.343337	0.247476	-0.799553	0.00250412	-0.3715	0.210391
Gm44026	-1.78505	0.0117134	-0.157155	0.999871	-0.845049	0.206673	-1.6279	0.0253145	-0.940006
Cacng8	-0.636329	0.0117836	-0.360867	0.958272	-0.472275	0.0524137	-0.275461	0.514436	-0.164054	0.538319
Gm34299	-2.35921	0.0117836	-1.18359	0.990068	-0.119956	0.922216	-1.17562	0.445719	-2.23926
Rpl29	2.28167	0.0121281	1.17196	0.999871	-0.199876	0.887689	1.1097	0.407907	2.48154
Gm37459	-0.90397	0.0123927	0.045962	0.999871	-0.484106	0.199419	-0.949932	0.00647376	-0.419864	0.261858
Gm26827	-0.856099	0.0126677	0.211428	0.999871	-0.345273	0.361292	-1.06753	0.000574149	-0.510826	0.153907
Socs6	-0.560169	0.0127973	-0.214011	0.999871	-0.29451	0.204594	-0.346158	0.235476	-0.265659	0.249557
Arsk	0.782954	0.013012	0.836195	0.0556444	0.322116	0.377136	-0.0532409	0.953587	0.460838
Angptl2	-0.653667	0.013012	0.0811094	0.999871	-0.481917	0.0578118	-0.734776	0.00279291	-0.17175	0.534183
Gm2516	-4.53911	0.013012	-2.46459	0.626556	-1.88373		-2.07452	0.52704	-2.65538
Col11a1	-3.73097	0.013012	-3.52325	0.131579	-1.01378	0.55	-0.207722	0.971738	-2.7172
St6galnac5	0.613258	0.013012	0.569133	0.154858	0.16801	0.591246	0.0441254	0.955448	0.445248	0.0840209
Stard9	-0.771557	0.0130991	-0.328654	0.999871	-0.205755	0.588621	-0.442904	0.303501	-0.565802	0.0825785
Gm11457	-0.802015	0.0131468	-0.0255415	0.999871	-0.568771	0.0683039	-0.776473	0.0156906	-0.233243
Sfrp1	3.18225	0.0135583	2.18538	0.726103	2.48664		0.996867	0.478383	0.695607
Slc18a2	-1.25307	0.0136919	0.351398	0.999871	-0.446442	0.421787	-1.60446	0.000380527	-0.806625
Skint11	-1.62213	0.013856	-0.236826	0.999871	-0.735579	0.256027	-1.3853	0.0503427	-0.886546
Rsf1os2	-0.831001	0.0139198	0.227083	0.999871	-0.60628	0.0637076	-1.05808	0.000490997	-0.224721	0.524778
Pcsk2os2	-0.896733	0.0139198	0.271679	0.999871	-0.356376	0.37987	-1.16841	0.000365506	-0.540357	0.154991
Gm11899	-1.63334	0.0139198	0.079179	0.999871	-1.10872	0.0666657	-1.71252	0.00686181	-0.524613
Gm11844	-1.75699	0.0139198	-0.0805245	0.999871	-0.177536	0.846248	-1.67647	0.0197944	-1.57946
Fam205c	-0.909161	0.0140585	-0.149903	0.999871	-0.501554	0.185197	-0.759258	0.0573136	-0.407607
Gm20089	-1.60612	0.0142185	-0.216892	0.999871	-1.18763	0.0510942	-1.38923	0.0467881	-0.418488
Il11ra1	-0.597193	0.0142984	-0.107676	0.999871	-0.453965	0.0520332	-0.489516	0.0646873	-0.143227	0.577372
Gm16036	-0.775426	0.0143518	0.519851	0.654314	-0.435813	0.180032	-1.29528	2.72483e-06	-0.339613	0.298088
Macrod2os2	-1.3882	0.014614	0.309802	0.999871	-0.773425	0.169433	-1.69801	0.000884137	-0.614778
Hsd3b2	-1.70586	0.0146252	-0.512365	0.999871	-0.166852	0.85404	-1.1935	0.16838	-1.53901
Gm48091	-0.750041	0.0146291	0.170818	0.999871	-0.532505	0.0772541	-0.920859	0.00106366	-0.217536	0.494356
Gm13187	-1.16762	0.0146503	-0.125422	0.999871	-0.415622	0.435683	-1.0422	0.0366808	-0.752003
Brip1os	-0.531379	0.0150311	0.132835	0.999871	-0.274776	0.228455	-0.664214	0.000739236	-0.256603	0.251887
Gm15492	-1.18357	0.0151613	0.237911	0.999871	-0.571895	0.239324	-1.42148	0.00115709	-0.611676
Gm16214	-1.20417	0.0151613	-0.561949	0.999871	-0.493265	0.348213	-0.642221	0.388904	-0.710905
Gm48239	-0.919252	0.0155023	0.166901	0.999871	-0.231214	0.625505	-1.08615	0.00200338	-0.688039	0.0840926
Gm12394	-1.08523	0.0155941	-0.17678	0.999871	-0.379559	0.444844	-0.908455	0.0618498	-0.705676
Nxpe4	-0.7468	0.0158139	-0.748084	0.105442	-0.21258	0.571844	0.00128409	0.999751	-0.53422	0.0965183
Gm26542	-0.889557	0.0159126	0.0761158	0.999871	-0.397184	0.314144	-0.965673	0.00596256	-0.492373	0.197439
Pkd1l3	-1.13322	0.0159674	-0.0261719	0.999871	-0.61032	0.189692	-1.10705	0.0178607	-0.522901
0610043K17Rik	-0.557417	0.0166328	0.0565116	0.999871	-0.410375	0.0679763	-0.613928	0.00508955	-0.147042	0.545994
Ssbp4	0.650274	0.0166328	0.510448	0.479052	0.296829	0.320514	0.139826	0.82849	0.353445	0.196322
Gm11817	-0.672836	0.0166328	0.101114	0.999871	-0.368326	0.201966	-0.77395	0.00292444	-0.30451	0.290957
Gm11149	-0.715772	0.0170899	0.192628	0.999871	-0.336874	0.29291	-0.908401	0.000785871	-0.378899	0.219227
Klhl10	-0.826134	0.0172516	-0.0722565	0.999871	-0.286515	0.458501	-0.753877	0.0344862	-0.539619
Zfr	0.327092	0.0175063	0.116636	0.999871	0.0883432	0.613944	0.210456	0.216199	0.238748	0.0881544
Gm17130	-1.18077	0.0175063	-0.269261	0.999871	-0.575965	0.247519	-0.911509	0.109834	-0.604804
Pcdh19	0.67251	0.0175084	0.372873	0.999871	0.148851	0.696991	0.299638	0.495743	0.52366	0.0686985
Filip1	-1.36424	0.017833	-1.16645	0.348437	0.375615	0.5313	-0.197792	0.908511	-1.73986
Mdn1	-0.54237	0.0179905	-0.109664	0.999871	-0.39026	0.0795399	-0.432706	0.0882528	-0.152109	0.518865
Vmn2r29	-2.81036	0.0183005	-3.81885	0.0780382	-0.630427		1.00849	0.79666	-2.17993
1700037C18Rik	-0.752084	0.0183868	-2.81403e-05	0.999912	-0.35679	0.287648	-0.752056	0.016783	-0.395294	0.227228
Gm16035	-1.55986	0.0190272	0.111653	0.999871	-0.374774	0.633406	-1.67152	0.0083581	-1.18509
Grin1os	-1.05263	0.019087	-0.394405	0.999871	-0.672199	0.125321	-0.658226	0.271998	-0.380431
Prss2	-1.61373	0.0192963	-0.288766	0.999871	-1.04586	0.110203	-1.32496	0.0818986	-0.567869
Gm13483	1.68516	0.0193078	1.27665	0.589891	0.243636	0.819914	0.408513	0.788737	1.44153
4930471G03Rik	-1.7099	0.0194789	-0.236295	0.999871	-1.10366	0.104668	-1.47361	0.0623784	-0.606245
1700027H10Rik	-0.6989	0.020077	-0.40574	0.998983	-0.0683945	0.871871	-0.29316	0.576807	-0.630505
1700019G24Rik	-1.4403	0.020077	-0.159236	0.999871	-0.761327	0.203237	-1.28106	0.0503311	-0.678973
A530046M15Rik	-1.51891	0.0203569	-0.97053	0.824658	-0.0504217	0.955612	-0.548375	0.680517	-1.46848
Gm14377	-1.1671	0.0203569	0.375958	0.999871	-0.892595	0.0594998	-1.54306	0.000458054	-0.274504
Ldlrad3	0.70522	0.0207022	0.735197	0.0993278	-0.129919	0.764799	-0.0299772	0.97884	0.835139	0.00430279
Gm49969	-0.729571	0.0208642	-0.318336	0.999871	-0.519045	0.0870299	-0.411235	0.367889	-0.210526
Polq	-0.894429	0.0211304	0.248997	0.999871	-0.313675	0.471258	-1.14343	0.000934499	-0.580753	0.144001
Cdrt4	-4.26303	0.0211304	-4.59879	0.0925107	0.087617		0.335768	0.967766	-4.35064
4933411O13Rik	-0.882965	0.0211335	0.125209	0.999871	-0.457209	0.243548	-1.00817	0.0046563	-0.425756
Vrk2	-1.08116	0.0212307	-1.1187	0.114247	-0.586934	0.217778	0.0375415	0.985392	-0.494223
Gm28375	-0.550872	0.0214827	-0.00438096	0.999871	-0.308187	0.211304	-0.546491	0.0216825	-0.242685	0.313038
Apc	0.411807	0.0216816	0.165347	0.999871	-0.084028	0.728725	0.24646	0.303755	0.495835	0.00419497
Ccn2	1.76706	0.0216816	0.917466	0.999871	0.885753	0.302464	0.84959	0.379491	0.881303
Gm16093	-0.759829	0.0218046	0.014038	0.999871	-0.46836	0.157295	-0.773867	0.0169772	-0.291469	0.381509
Dctn6	0.678506	0.0218046	0.417811	0.990068	0.466331	0.117421	0.260695	0.590452	0.212175
Gm34121	-2.50407	0.0219254	-1.28786	0.983769	-1.21239		-1.2162	0.527855	-1.29168
Clgn	-0.78926	0.0219254	-0.405662	0.999871	-0.593891	0.0696579	-0.383598	0.490793	-0.19537
Gm26673	-0.900765	0.0220136	0.287213	0.999871	-0.406107	0.334008	-1.18798	0.000668823	-0.494659	0.218731
Htr2b	-0.879858	0.0221145	0.457158	0.999871	-0.467449	0.234612	-1.33702	4.70765e-05	-0.412409
Alkbh7	1.83942	0.0221145	0.419147	0.999871	1.25317	0.126675	1.42027	0.0826601	0.586244
Leng9	-0.83441	0.0225006	-0.10856	0.999871	-0.548427	0.130853	-0.72585	0.0632515	-0.285984	0.438454
Gm48346	-2.68039	0.0225006	-0.991627	0.999871	-1.33819		-1.68876	0.309796	-1.3422
6530409C15Rik	-0.502948	0.0225261	0.284643	0.999871	-0.314252	0.156543	-0.787591	3.20802e-05	-0.188697	0.391107
Dock1	-0.881496	0.0227901	-0.149241	0.999871	-0.693615	0.0590532	-0.732255	0.0837728	-0.187881
4930557K07Rik	-0.813836	0.0229735	0.166018	0.999871	-0.620157	0.0705354	-0.979854	0.00279291	-0.193679	0.605141
Oprm1	-0.605488	0.0229857	0.298273	0.999871	-0.372837	0.166072	-0.90376	0.000106073	-0.232651	0.382098
Gm17106	-0.643813	0.0231108	0.0814434	0.999871	-0.423988	0.132332	-0.725256	0.00673511	-0.219825	0.440848
Gm47405	-1.3288	0.0234764	-0.879296	0.807976	-0.859415	0.127844	-0.449506	0.719039	-0.469386
4921511I17Rik	-0.626818	0.0238396	0.241728	0.999871	-0.357198	0.206619	-0.868546	0.000335508	-0.26962	0.332503
Gm15270	0.933065	0.0238396	0.850822	0.31282	0.342265	0.485072	0.082243	0.941867	0.5908
Gm45894	-1.52206	0.0238396	-0.15885	0.999871	-0.529202	0.437202	-1.36321	0.0566843	-0.992858
Gm13872	-0.973003	0.0238396	0.164998	0.999871	-0.726914	0.0773779	-1.138	0.00419409	-0.246089
Plk5	-2.03791	0.0238396	-0.893314	0.999871	-1.16765	0.17717	-1.1446	0.395684	-0.87026
Gss	-0.773388	0.0241753	0.0882901	0.999871	-0.58064	0.0772533	-0.861678	0.00743186	-0.192748
4930444A19Rik	-1.04148	0.0243537	0.250489	0.999871	-0.0915667	0.889004	-1.29197	0.00194889	-0.949915
Gm38251	-0.635647	0.0243597	0.389925	0.933305	-0.439851	0.11174	-1.02557	2.46659e-05	-0.195796	0.496587
Gm15563	-0.746716	0.0244856	-0.0522267	0.999871	-0.416737	0.221967	-0.694489	0.0434386	-0.329979	0.322883
Hacd4	-0.641525	0.0247375	0.289585	0.999871	-0.409462	0.151232	-0.93111	0.000162248	-0.232063	0.418613
Gm29237	-0.953414	0.0251947	0.386071	0.999871	-0.330212	0.490222	-1.33948	0.000288019	-0.623202
Dlx6os1	-2.82361	0.0252391	-2.64435	0.278669	-1.67782	0.158289	-0.179262	0.970477	-1.14579
Fyb2	-0.918418	0.0252599	0.0606007	0.999871	-0.68548	0.0787642	-0.979018	0.013064	-0.232938
Gm50214	-2.49428	0.0259288	-0.765905	0.999871	-0.564692		-1.72837	0.236503	-1.92958
Rtl4	-1.61149	0.026035	-0.374631	0.999871	-0.60735	0.435662	-1.23685	0.144545	-1.00414
Gm45670	-1.7344	0.026035	-0.457434	0.999871	-1.01375	0.16252	-1.27697	0.180915	-0.720654
Atg16l2	-0.636564	0.0261158	0.0758775	0.999871	-0.342103	0.245644	-0.712442	0.00827572	-0.294461	0.303912
B3gat2	-0.743708	0.026124	-0.0182794	0.999871	-0.421832	0.214733	-0.725428	0.0310442	-0.321876	0.336193
Dmgdh	-2.0641	0.0261776	-0.970886	0.999871	-0.775824	0.385986	-1.09322	0.469958	-1.28828
Lipe	-0.603421	0.026433	-0.107474	0.999871	-0.362586	0.182613	-0.495947	0.097314	-0.240835
Gm42953	-1.53897	0.0265456	-0.0334507	0.999871	-0.546608	0.454888	-1.50552	0.0308223	-0.992363
Gm48512	-0.611535	0.0265456	0.181496	0.999871	-0.383073	0.166208	-0.793031	0.00138985	-0.228462	0.406827
Gm15577	-0.895271	0.0266387	0.156015	0.999871	-0.444819	0.294434	-1.05129	0.00534482	-0.450451	0.268558
Gm10754	-1.45511	0.0266387	-1.30158	0.355566	-0.255605	0.760564	-0.153531	0.93941	-1.1995
Gm15904	-1.28449	0.0267424	0.00193038	0.999871	-0.52963	0.368764	-1.28642	0.0248992	-0.754859
Fezf2	0.71806	0.0267494	0.386274	0.999871	0.250932	0.521403	0.331786	0.497008	0.467127
Snx22	-2.09768	0.0269878	-0.766658	0.999871	-0.687711	0.446501	-1.33102	0.320423	-1.40997
Dennd2a	-0.597245	0.0269878	-0.241224	0.999871	-0.453772	0.0784181	-0.356021	0.348314	-0.143473
D930015M05Rik	-1.05518	0.0269878	-0.233393	0.999871	-0.638693	0.163948	-0.821787	0.140672	-0.416487
Gm11583	-2.54669	0.0269878	-0.426958	0.999871	-1.39747		-2.11973	0.100326	-1.14922
Vangl2	-0.897679	0.0271789	-0.975338	0.112857	-0.385513	0.371278	0.0776598	0.953951	-0.512166
Gm43192	-1.0247	0.0276501	-0.26447	0.999871	-0.448791	0.369128	-0.760225	0.170638	-0.575904
Mrpl42	0.725133	0.0277629	0.204231	0.999871	0.487386	0.143845	0.520902	0.170545	0.237748
Psip1	0.324676	0.0277629	0.275873	0.469496	0.0328977	0.881253	0.0488029	0.900115	0.291778	0.0501886
A230056P14Rik	-0.893719	0.0278487	0.00993058	0.999871	-0.200387	0.68942	-0.903649	0.0243041	-0.693331
Gm17108	-1.20903	0.0278487	-0.212866	0.999871	-0.831759	0.110728	-0.996167	0.104245	-0.377273
Gm48715	-1.94487	0.0278941	-0.51141	0.999871	-1.25223	0.112313	-1.43346	0.190753	-0.692642
Lrch1	0.576864	0.0278941	0.653976	0.0720232	-0.102694	0.781803	-0.0771115	0.910386	0.679558	0.00789681
Hmgb4	-1.14277	0.0278941	-0.0215268	0.999871	-0.908106	0.0581672	-1.12124	0.0313146	-0.234663
Plekhh2	-0.713375	0.0282035	-0.12135	0.999871	-0.228398	0.544701	-0.592025	0.0980591	-0.484977
4933423P22Rik	-0.959893	0.0282355	0.251267	0.999871	-0.757654	0.0673776	-1.21116	0.00211019	-0.202239
Gm2415	1.29913	0.0285945	1.04437	0.603115	0.666332	0.308465	0.254764	0.840287	0.632799
Tcea1	0.400248	0.0286094	0.0884464	0.999871	0.213289	0.27294	0.311802	0.124775	0.186959	0.282718
Gm37768	-0.63763	0.0286561	-0.0945911	0.999871	-0.261224	0.408283	-0.543039	0.0860121	-0.376407
Gm42413	-1.01844	0.0288365	-0.399423	0.999871	-0.245208	0.659744	-0.619014	0.348727	-0.773229
Olfr539	-1.33484	0.0290432	-0.0306948	0.999871	-0.335099	0.639844	-1.30415	0.0344202	-0.999746
Pdia5	-1.21108	0.0290565	-0.777466	0.920751	-0.749291	0.158395	-0.433617	0.711024	-0.461791
Cmss1	-2.42489	0.0291416	-0.892507	0.999871	-1.92848	0.0683038	-1.53238	0.302059	-0.496407	0.669262
Gm39214	-0.757178	0.0291937	0.361047	0.999871	-0.21481	0.611546	-1.11823	0.000194028	-0.542368	0.122956
Grm8	0.499205	0.0292598	0.241715	0.999871	0.0386895	0.910988	0.25749	0.462577	0.460516	0.0505406
AC149090.1	-1.94331	0.0294537	-0.211358	0.999871	-0.547197	0.619489	-1.73196	0.0691257	-1.39612	0.122956
Gm35188	-0.68707	0.0304033	0.206266	0.999871	-0.352563	0.288456	-0.893337	0.00183032	-0.334507	0.293716
Gm16892	-1.50757	0.0308044	-0.537417	0.999871	-1.16234	0.0675007	-0.970155	0.315006	-0.345228
Inhba	-1.09386	0.0313306	-0.705483	0.942592	-0.262068	0.669401	-0.388375	0.708982	-0.83179
Ttn	-1.32101	0.0313573	-0.795328	0.998983	-0.56284	0.368764	-0.52568	0.661652	-0.758167
4930511M06Rik	-1.42016	0.0314544	-0.084058	0.999871	-0.688286	0.289479	-1.3361	0.0503311	-0.731875
Gm15700	-1.14855	0.0316303	0.072784	0.999871	-0.439595	0.448565	-1.22133	0.0181105	-0.708952
Gm17231	-0.969989	0.0319178	0.335414	0.999871	-0.789317	0.0636535	-1.3054	0.00113233	-0.180673	0.704532
A830036E02Rik	-6.15965	0.0320981	-5.13221	0.503925	-1.66927		-1.02744	0.905961	-4.49039
Ufsp2	0.643269	0.0322103	0.30072	0.999871	0.342545	0.284476	0.342549	0.419232	0.300724
4930555F03Rik	-3.7479	0.0322724	-2.6441	0.73245	-2.90007	0.0701426	-1.1038	0.78635	-0.84783
Ermp1	-0.80864	0.0326181	-0.156964	0.999871	-0.185301	0.685654	-0.651675	0.129509	-0.623339
A230004M16Rik	-0.770331	0.0326181	0.163358	0.999871	-0.332359	0.400044	-0.933689	0.0051076	-0.437972	0.225891
Tusc3	0.461999	0.0326181	0.335155	0.771258	0.219481	0.347832	0.126844	0.790674	0.242518	0.253255
Gm13269	-0.615477	0.0326297	0.0686782	0.999871	-0.484554	0.0771495	-0.684155	0.0123453	-0.130922	0.662955
Rgs22	-3.24279	0.0329766	-0.888929	0.999871	-0.786747		-2.35386		-2.45604
Gm13856	-1.50733	0.0330344	0.212027	0.999871	-0.266054	0.749729	-1.71936	0.00848958	-1.24127
Traf5	-0.844863	0.0333764	-0.626588	0.73245	-0.505332	0.201966	-0.218275	0.819468	-0.339532
D530033B14Rik	-0.919967	0.0334322	-0.318629	0.999871	-0.386336	0.396654	-0.601338	0.301139	-0.533631
Eif3j2	-3.582	0.0339728	-3.21699	0.379175	1.47309	0.198923	-0.365009	0.954314	-5.05509
Etnppl	3.81374	0.0343957	1.55432	0.999871	4.2258		2.25942	0.1976	-0.412057
Iqcm	-1.78467	0.0343959	-1.22521	0.801626	-0.870203	0.274294	-0.559453	0.783694	-0.914465
Gm31763	-0.662149	0.034605	-0.0711726	0.999871	-0.473952	0.118331	-0.590976	0.0768348	-0.188197	0.554641
Chmp4c	-1.11475	0.034834	0.226248	0.999871	-0.222385	0.737065	-1.34099	0.00531752	-0.89236
Gm15601	-1.41872	0.034834	0.00192927	0.999871	-0.414996	0.567846	-1.42065	0.0335959	-1.00373
Gm49756	-3.17826	0.034834	-0.715541	0.999871	-0.907327		-2.46272	0.17498	-2.27093
Igsf6	-1.09363	0.0349409	0.460123	0.999871	-0.460158	0.39731	-1.55375	0.000424564	-0.633469
Gm13883	-0.736544	0.0356315	0.14817	0.999871	-0.548912	0.103297	-0.884714	0.00637447	-0.187632	0.598802
Fam181b	2.49723	0.0358473	0.100193	0.999871	2.20705		2.39704	0.0391928	0.290187
Gm16572	-0.87078	0.0362228	0.137583	0.999871	-0.531746	0.191717	-1.00836	0.00850799	-0.339034
Ptgis	-0.675608	0.0366006	0.141035	0.999871	-0.435247	0.172674	-0.816643	0.00581714	-0.240361	0.453128
Phf20	-0.484426	0.0366737	-0.331236	0.905457	-0.196936	0.438568	-0.15319	0.758467	-0.28749	0.212023
Slc24a4	-1.32205	0.0371259	-0.738102	0.999871	-0.78171	0.204583	-0.58395	0.603414	-0.540342
Gm21860	-4.66411	0.0375365	-4.35802	0.345363	0.800351		0		-5.46446
Slc24a3	-1.28167	0.0375365	-1.0318	0.619679	-0.550966	0.406223	-0.249867	0.875697	-0.730701
0610040B10Rik	1.68693	0.0376193	0.293058	0.999871	1.16566	0.156872	1.39387	0.0911384	0.521264
Gm44643	0.616049	0.0376377	0.556719	0.433293	0.188766	0.609576	0.05933	0.942004	0.427283	0.134527
Lrrc19	-0.619747	0.037712	0.00832031	0.999871	-0.178696	0.61595	-0.628067	0.0334533	-0.441051	0.136014
4930484I04Rik	-0.767412	0.0377768	-0.022702	0.999871	-0.542301	0.128256	-0.74471	0.0475849	-0.225111
Gm15178	-1.59082	0.0382478	-0.372069	0.999871	-0.732747	0.312416	-1.21875	0.189516	-0.858074
Zfp950	0.430044	0.038413	0.383774	0.448355	-0.292854	0.166121	0.0462697	0.935616	0.722898	8.25967e-05
Olfml2b	1.35821	0.0389514	1.42435	0.183459	-0.241632	0.801164	-0.0661332	0.975837	1.59985
Vinac1	-1.22578	0.03897	-0.715081	0.999871	-0.673408	0.248767	-0.5107	0.645661	-0.552373
Gm27153	-0.820521	0.0393113	0.0518552	0.999871	-0.299526	0.501363	-0.872376	0.0243132	-0.520995	0.188014
Gm28505	-2.19138	0.0393332	-0.883154	0.999871	-1.0847		-1.30822	0.419232	-1.10668
Gm13402	-0.691637	0.0395201	0.423249	0.999871	-0.290582	0.42324	-1.11489	6.72391e-05	-0.401055	0.228336
Ccdc136	-0.616832	0.0398821	-0.3984	0.995508	-0.052688	0.900215	-0.218432	0.720355	-0.564144
Gm43262	-3.01511	0.0399028	-2.73978	0.41732	-0.873356		-0.275325		-2.14175
Atxn7l1os1	-1.1738	0.0399028	0.132335	0.999871	-0.416677	0.504176	-1.30614	0.0159889	-0.757127
Gm16337	-0.934048	0.0400304	0.203012	0.999871	-0.518569	0.25478	-1.13706	0.00596256	-0.41548
Gm36992	-1.11534	0.0405015	0.255589	0.999871	-0.504286	0.36756	-1.37093	0.0051913	-0.611054
Gm27017	-0.902774	0.0409206	0.0233292	0.999871	-0.693121	0.0961503	-0.926104	0.0332892	-0.209653
Scg3	0.489852	0.0409889	0.186605	0.999871	0.217433	0.410102	0.303247	0.348447	0.272419	0.242929
4932443L11Rik	-0.779064	0.0409889	0.339366	0.999871	-0.373312	0.353753	-1.11843	0.000693389	-0.405752	0.282371
Blnk	-1.18916	0.0409889	-0.827427	0.876986	-0.594659	0.315243	-0.36173	0.785733	-0.594498
Gm15283	-0.547318	0.0409889	0.178713	0.999871	-0.282877	0.30685	-0.726031	0.00223941	-0.26444	0.312174
Rimbp2	-0.448678	0.0410472	-0.36636	0.633917	-0.174917	0.471933	-0.0823179	0.886709	-0.273761	0.209143
N4bp2l2	0.405392	0.0411663	0.174905	0.999871	0.0803402	0.765815	0.230487	0.412957	0.325052	0.0955764
Stk25	0.540919	0.0412958	0.482659	0.484875	0.34555	0.200683	0.0582601	0.934036	0.195369	0.422638
Kremen1	1.00154	0.041503	0.919171	0.448355	0.0608449	0.938822	0.0823653	0.948739	0.940691
Gm42788	-0.866118	0.0418627	0.219109	0.999871	-0.559183	0.179866	-1.08523	0.00468197	-0.306934
Ptger4	-0.714252	0.0418627	0.216133	0.999871	-0.0317994	0.950622	-0.930385	0.00300663	-0.682452	0.0525526
2010320M18Rik	1.53011	0.0418627	1.34541	0.542141	1.28041	0.0757039	0.184705	0.908511	0.249703
1810062O18Rik	-0.710725	0.0418627	0.20334	0.999871	-0.592752	0.070287	-0.914065	0.00348167	-0.117973	0.748064
Mfap1b	0.848272	0.0418627	0.0760697	0.999871	0.480847	0.273667	0.772202	0.0732431	0.367425
Gm48765	-0.667201	0.04215	0.489001	0.769678	-0.23844	0.523898	-1.1562	2.73118e-05	-0.428761	0.188014
Cntnap5c	-1.44709	0.0421542	-0.927063	0.996753	-0.571277	0.454201	-0.520031	0.722482	-0.875817
Gm49226	-0.606119	0.0426544	0.103674	0.999871	-0.255006	0.430484	-0.709793	0.0105153	-0.351113	0.234787
Snrpa	0.825578	0.0427403	0.446612	0.999871	0.58584	0.150171	0.378966	0.534842	0.239738
2610204G07Rik	-0.990359	0.0428837	0.304692	0.999871	-0.575964	0.232452	-1.29505	0.0026731	-0.414396
Irgc1	4.01899	0.0430603	4.23756	0.191736	4.19463		-0.218568		-0.175646
Ndst4	-3.84232	0.0431266	-2.07184	0.999871	-3.46368		-1.77048		-0.37864
Gm5441	-0.876419	0.0436009	0.151158	0.999871	-0.375146	0.427261	-1.02758	0.0118861	-0.501272	0.244571
Ggact	-0.628523	0.0436009	0.113209	0.999871	-0.408103	0.186978	-0.741732	0.0112155	-0.22042	0.473252
Prss23	-1.34275	0.0436009	-0.884867	0.966694	-0.858407	0.183449	-0.457885	0.748062	-0.484345
Gm3417	-1.63661	0.0438921	-1.14922	0.849896	-1.22536	0.102197	-0.487393	0.802918	-0.411256
Vwc2l	1.32443	0.0441813	0.724821	0.999871	0.508243	0.51204	0.599611	0.550032	0.816189
Ppp1r1a	0.581211	0.0443703	0.215658	0.999871	0.383634	0.188809	0.365553	0.330046	0.197577
Slc1a1	-0.463713	0.0448151	-0.102591	0.999871	-0.347617	0.118244	-0.361122	0.183976	-0.116096	0.618855
Sdcbp	-0.634372	0.0448925	-0.00748009	0.999871	-0.279202	0.416478	-0.626892	0.0529547	-0.35517	0.253957
Gm29417	-1.15174	0.0451263	0.143852	0.999871	-0.795187	0.143281	-1.29559	0.0166838	-0.356553
2810432F15Rik	-1.08065	0.0454231	-0.359476	0.999871	-0.260837	0.673586	-0.72117	0.329767	-0.819809
Kcnh4	-1.45782	0.04558	-0.705214	0.999871	-1.14795	0.0891303	-0.752607	0.52923	-0.309872
Nrp1	0.468611	0.0456699	0.506921	0.179085	-0.239483	0.338564	-0.0383095	0.959735	0.708094	0.000972339
9430014N10Rik	1.22326	0.0457935	0.742181	0.999871	0.118906	0.898652	0.481079	0.635579	1.10435
Krt24	-2.14533	0.0457935	-0.342621	0.999871	-0.681492		-1.80271	0.143906	-1.46384
Ntm	-0.521172	0.0457935	-0.247791	0.999871	-0.210673	0.467412	-0.273381	0.499661	-0.310499	0.229431
Gm16549	-1.53455	0.0457935	0.403612	0.999871	-0.389561	0.653752	-1.93816	0.00470641	-1.14499
Gm19605	-0.881482	0.0457935	0.152665	0.999871	-0.499859	0.257526	-1.03415	0.0118861	-0.381623
Sema5a	0.580647	0.0462615	0.340381	0.999871	0.091438	0.820042	0.240266	0.643662	0.489209	0.0920792
Rec114	-0.937844	0.0463443	-0.257677	0.999871	-0.590279	0.203929	-0.680167	0.247939	-0.347565
Bst2	2.99334	0.0463443	0.532903	0.999871	1.44647		2.46044	0.0982016	1.54687
Gm20641	-0.78275	0.0463443	0.462208	0.999871	-0.35343	0.401672	-1.24496	0.000162994	-0.42932	0.267081
4930545L23Rik	-0.692379	0.0463443	0.0446963	0.999871	-0.617095	0.0547297	-0.737076	0.0313437	-0.0752844	0.837997
Lca5l	-0.704776	0.0463443	0.0873945	0.999871	-0.105872	0.820502	-0.792171	0.0180588	-0.598904
Gm15336	-0.787685	0.0463443	0.174937	0.999871	-0.437291	0.280677	-0.962622	0.00873093	-0.350393	0.362883
Gm48956	-0.625319	0.0464389	0.100114	0.999871	-0.482815	0.10831	-0.725433	0.0150465	-0.142504	0.658687
Gm17227	-0.499961	0.0464389	0.233084	0.999871	-0.340779	0.167555	-0.733045	0.000725596	-0.159181	0.522142
Gm16316	-1.00965	0.0464752	-0.249485	0.999871	-0.551903	0.275961	-0.760161	0.220265	-0.457743
Slc6a17	0.433053	0.0466891	0.285927	0.999871	0.178195	0.469642	0.147126	0.731402	0.254858	0.221883
4930533B01Rik	-0.930275	0.0466891	-0.373	0.999871	-0.461358	0.333894	-0.557275	0.41874	-0.468917
Necab3	-0.423537	0.047061	-0.225428	0.999871	-0.267166	0.210089	-0.198109	0.578223	-0.156371	0.451647
Epb41l1	0.283366	0.047061	0.106016	0.999871	0.178071	0.219364	0.17735	0.355861	0.105295	0.432704
Nr1d2	-0.528337	0.047124	-0.510516	0.399774	-0.128975	0.697354	-0.0178216	0.986947	-0.399362	0.125658
Gm15777	-1.65925	0.0473507	-0.0594272	0.999871	-0.966428	0.21147	-1.59982	0.0659465	-0.69282
Gm16552	-0.718125	0.0474344	0.20467	0.999871	-0.434224	0.233069	-0.922794	0.00507836	-0.283901	0.422688
Itgb3bp	-0.570159	0.0476514	-0.502667	0.551057	-0.244935	0.433759	-0.0674918	0.934292	-0.325224	0.24905
2310043M15Rik	-1.1696	0.0476514	-0.0746299	0.999871	-0.757371	0.18511	-1.09497	0.0794731	-0.412228
Wnt2b	-1.16672	0.0476514	0.256979	0.999871	-0.260362	0.704174	-1.4237	0.00738152	-0.906358
Ptdss1	-0.633634	0.0476514	-0.796072	0.0873437	-0.0801456	0.852569	0.162438	0.842507	-0.553488
AC150683.1	-3.93677	0.0477917	-4.30321	0.214125	-0.536878		0.366448		-3.39989
Cbarp	0.706271	0.0480409	0.179323	0.999871	0.593637	0.079277	0.526948	0.213228	0.112635	0.751025
Myl4	0.887112	0.0481633	0.665025	0.852706	0.630723	0.159902	0.222087	0.815297	0.256389
Gm17135	-0.833048	0.0481633	-0.398445	0.999871	-0.212151	0.678603	-0.434603	0.5203	-0.620897
Gm38039	-1.37286	0.0482135	-0.667518	0.999871	-0.508098	0.489476	-0.705344	0.541858	-0.864763
Trmt6	-0.80159	0.0482135	-0.7792	0.407708	-0.142396	0.787144	-0.02239	0.989594	-0.659195
Car12	-1.30968	0.0482135	-0.998404	0.784829	-0.632926	0.363813	-0.311277	0.852096	-0.676755
Adgrl3	0.342071	0.048499	0.0583906	0.999871	-0.201625	0.256204	0.28368	0.153233	0.543695	0.000634226
Gm3848	-1.016	0.0487145	-0.244726	0.999871	-0.386998	0.492891	-0.771277	0.219678	-0.629005
Cenpp	-0.627179	0.0487174	-0.178104	0.999871	-0.481956	0.113484	-0.449075	0.265598	-0.145223
Lix1	0.571373	0.0487174	0.082913	0.999871	0.440052	0.118331	0.48846	0.12395	0.131322	0.640895
Emx2	3.72567	0.0491497	2.68485	0.958272	4.13961		1.04082	0.680517	-0.413943
Scube3	-1.03083	0.0491497	-0.251009	0.999871	-0.432869	0.42581	-0.779817	0.227846	-0.597957
Gm26590	-0.834355	0.0492355	-0.382217	0.999871	-0.419704	0.330038	-0.452138	0.501652	-0.414651
Pnn	0.433536	0.0496225	0.243319	0.999871	0.0850313	0.778375	0.190218	0.605659	0.348505	0.108318
AC163638.2	-1.01668	0.0498941	-0.368648	0.999871	-0.809493	0.0949811	-0.648029	0.379646	-0.207184

## Sheet: L6 IT
Gene	ADvaporVSctrl_log2FoldChange	ADvaporVSctrl_padj	ADVSctrl_log2FoldChange	ADVSctrl_padj	vaporVSctrl_log2FoldChange	vaporVSctrl_padj	ADvaporVSAD_log2FoldChange	ADvaporVSAD_padj	ADvaporVSvapor_log2FoldChange	ADvaporVSvapor_padj
Gm19951	-4.73626	2.20838e-06	-1.73998	0.337279	-4.19114		-2.99628	0.0921714	-0.545117	0.978853
Gm49179	-1.34778	6.29897e-05	-0.381036	0.478921	-0.494482		-0.966739	0.0921714	-0.853294	0.15006
Cdh10	1.0528	0.000174923	0.517021	0.289194	0.461035	0.225779	0.535782	0.402487	0.591768	0.402513
Slc6a1	-1.32588	0.000221121	-0.590678	0.326017	-0.983002		-0.735206	0.365526	-0.342882	0.978853
Dynlt1f	-1.30611	0.000221121	-0.305906	0.572221	-1.50012		-1.0002	0.0921714	0.194014	0.978853
Spata7	0.750396	0.000302845	0.368399	0.318411	0.517669	0.0737691	0.381997	0.43831	0.232727	0.978853
Cdh9	1.46026	0.000302845	0.68659	0.328895	0.921678	0.10444	0.773671	0.402487	0.538583	0.978853
AY036118	-1.80334	0.000302845	-1.05565	0.191167	-0.991145	0.162415	-0.74769	0.666029	-0.812198	0.811337
Nyap2	0.873174	0.000367318	0.386944	0.359298	0.452035	0.213035	0.486231	0.367552	0.421139	0.746325
Gm32647	1.76103	0.000367318	0.642676	0.432056	1.03233	0.149214	1.11835	0.251317	0.728695	0.904193
Pitpnc1	-0.945235	0.000431398	-0.674749	0.0691294	-0.702891		-0.270486	0.917765	-0.242344	0.978853
Nfkb2	-1.83182	0.000447605	-1.08607	0.195093	-1.00501	0.181759	-0.745751	0.696534	-0.826812	0.851289
Gm44644	1.34818	0.00052101	0.829299	0.194523	0.769823		0.518879	0.727897	0.578355	0.877867
Gm14636	1.24942	0.000579775	0.661932	0.296675	0.85841		0.587487	0.571346	0.391008	0.978853
Nell2	0.782341	0.000627097	0.400271	0.310682	0.387706	0.224875	0.38207	0.549984	0.394635	0.746325
Hecw1	0.770111	0.000637453	0.499006	0.150385	0.49848	0.118948	0.271105	0.817575	0.271631	0.978853
Gm48957	1.0994	0.000660276	0.744609	0.138005	0.546963		0.354788	0.855466	0.552434	0.742249
B230209E15Rik	0.751048	0.000686214	0.256171	0.479354	0.396971	0.221676	0.494877	0.25394	0.354077	0.812216
Dok6	0.769475	0.000932165	0.290087	0.439464	0.251309	0.357956	0.479388	0.306876	0.518165	0.292081
Zdhhc2	-0.688797	0.000965631	-0.442532	0.170369	-0.369525		-0.246266	0.84637	-0.319272	0.880224
Gucy1a2	0.925221	0.000965631	0.37577	0.417407	0.48257	0.22417	0.549451	0.367552	0.442651	0.823017
Sept4	-1.45752	0.00111387	-0.97907	0.138005	-0.709987		-0.47845	0.884767	-0.747533	0.777312
Man1a	1.08247	0.00120924	0.663663	0.214171	0.809304	0.0737691	0.418808	0.776501	0.273167	0.978853
Tmem150b	-1.97675	0.00120924	-0.718379	0.442811	-0.940806		-1.25837	0.329446	-1.03595	0.773058
Dnajc5b	-3.59669	0.00120924	-2.41898	0.090686	0.757982		-1.17772	0.901327	-4.35468	3.94999e-05
Pak7	0.894757	0.00122943	0.476959	0.31428	0.592421	0.124943	0.417798	0.639167	0.302335	0.978853
Grik1	-1.87729	0.00124259	-0.851407	0.364113	-1.74215		-1.02588	0.50445	-0.135136	0.992774
Tusc3	0.636869	0.00128212	0.32291	0.337279	0.342247	0.22417	0.313959	0.588486	0.294621	0.880224
Cplx1	-1.3395	0.00135992	-1.06413	0.0576925	-0.574911		-0.275375	0.970578	-0.764592	0.663127
Rcan2	-1.60283	0.00135992	-0.96046	0.232871	-0.882367		-0.642372	0.777618	-0.720465	0.932901
Sorcs3	0.897678	0.00157933	0.688823	0.0813016	0.462144	0.224875	0.208854	0.953202	0.435534	0.851289
mt-Atp8	-2.03389	0.00160258	-1.65612	0.053473	-1.85684		-0.377762	0.972288	-0.177045	0.984855
Mag	-2.6117	0.00161722	-1.38576	0.273979	-1.55937		-1.22595	0.693344	-1.05233	0.978853
Gm15965	1.18775	0.00161722	0.88964	0.112781	0.816519		0.298115	0.948839	0.371236	0.978853
Oxr1	0.712848	0.00161722	0.320787	0.397264	0.243864	0.356637	0.392061	0.497897	0.468984	0.402513
N4bp2l2	0.797989	0.00167036	0.422262	0.329271	0.439644	0.22417	0.375726	0.651898	0.358345	0.929174
Gemin8	1.2199	0.00167036	1.002	0.061078	-0.0198469		0.217893	0.970957	1.23974	0.00593267
Cthrc1	2.07335	0.00167036	1.46735	0.152485	0.113907		0.606	0.890282	1.95944	0.0133229
Lynx1	-1.50567	0.00167036	-1.17221	0.0777292	-0.726213		-0.333463	0.965154	-0.77946	0.803061
2900052N01Rik	-2.24599	0.0016819	-1.69793	0.0813016	-0.852916		-0.548056	0.956389	-1.39307	0.593711
Sbspon	-1.68252	0.00174819	-0.718541	0.397264	0.436438		-0.963983	0.501156	-2.11896	3.94999e-05
Sdk1	1.45346	0.00174819	0.883817	0.251809	0.513048	0.344521	0.569643	0.8008	0.940411	0.45864
Tmcc1	0.669676	0.00182556	0.397167	0.273979	0.3302	0.243434	0.27251	0.774873	0.339477	0.819336
Rspo2	1.29125	0.00182556	0.817208	0.220265	0.741728	0.221676	0.474039	0.835029	0.549519	0.978853
Thoc1	0.663936	0.00196672	0.445674	0.195093	0.395577	0.213035	0.218262	0.884802	0.268359	0.978853
Rtl4	1.10353	0.00224247	0.570993	0.345015	0.68511	0.181759	0.532533	0.651898	0.418416	0.978853
Glipr1	1.37051	0.00224247	0.886954	0.251809	0.370869		0.483556	0.825493	0.999641	0.203852
Nkain2	0.811517	0.00224247	0.343665	0.423103	0.515545	0.162415	0.467852	0.474791	0.295973	0.978853
Mmp16	1.03621	0.00224247	0.496781	0.387958	0.601974	0.221676	0.539428	0.588024	0.434234	0.978853
Cnrip1	0.560882	0.00240228	0.279064	0.38056	0.37504	0.149861	0.281819	0.63305	0.185842	0.978853
Psen1	0.824369	0.00240228	0.629161	0.120109	0.449043		0.195207	0.953202	0.375326	0.932901
Lingo2	1.0432	0.00246057	0.483653	0.400301	0.66665	0.162415	0.559543	0.566448	0.376547	0.978853
Mir100hg	0.735094	0.0024801	0.554343	0.120109	0.377569	0.237268	0.180751	0.953202	0.357525	0.882964
Erbb4	-1.63021	0.0024801	-1.36683	0.0576925	-1.58135		-0.263387	0.982967	-0.0488664	0.997042
4930578M01Rik	1.04214	0.00256928	0.352764	0.537732	0.335302		0.689373	0.329446	0.706835	0.402513
1810034E14Rik	-1.01734	0.00256928	-0.119001	0.837357	-0.0945487		-0.898336	0.0978681	-0.922788	0.0393457
Bc1	-1.63005	0.00282203	-0.638525	0.461935	-1.41437	0.053601	-0.991529	0.438104	-0.21568	0.982177
Rxfp1	1.40105	0.00291497	0.713699	0.368067	0.880996	0.189263	0.68735	0.65992	0.520053	0.978853
Dmd	0.795575	0.00291497	0.338963	0.429625	0.413184	0.237268	0.456612	0.503471	0.382391	0.918765
Ttc37	0.770931	0.00291497	0.603671	0.112052	0.29067		0.16726	0.969746	0.480261	0.60055
4933433G19Rik	-1.36596	0.00303314	-0.567508	0.430344	0.0304119		-0.798455	0.50445	-1.39637	0.00927882
Dynll2	-1.46522	0.00329136	-1.06267	0.152485	-0.892712	0.213035	-0.402544	0.948839	-0.572506	0.978853
Grm7	0.825802	0.00342799	0.456355	0.334465	0.559909	0.151205	0.369447	0.744402	0.265893	0.978853
Adgrl3	0.71571	0.00345349	0.361857	0.378936	0.356037	0.251223	0.353853	0.666659	0.359673	0.880224
Enox1	0.830986	0.00345349	0.530877	0.251809	0.458834	0.224875	0.300109	0.870475	0.372153	0.978853
Adgrb3	0.896001	0.00345349	0.450586	0.379457	0.544356	0.217901	0.445414	0.663852	0.351645	0.978853
Zfp846	1.04484	0.0036103	0.504233	0.409279	0.0927392		0.540603	0.624647	0.952097	0.0462492
Gm48960	1.10637	0.00364862	0.994965	0.0505035	0.479148		0.111409	0.988972	0.627226	0.742249
Prkn	1.0924	0.00367393	0.735165	0.211191	0.724328	0.162415	0.357231	0.906816	0.368069	0.978853
Egln1	-0.939864	0.00369355	-0.618441	0.226644	-0.473745		-0.321423	0.905352	-0.466119	0.92419
Aff2	0.946035	0.00398967	0.534137	0.333211	0.484342	0.249536	0.411898	0.772963	0.461693	0.918765
Gm36264	-1.56186	0.00398967	-0.562191	0.503496	-1.26419		-0.999667	0.411543	-0.297673	0.978853
Nme7	-0.682404	0.00412313	-0.400485	0.311728	-0.369231	0.232976	-0.281919	0.816516	-0.313173	0.978853
Snn	-1.12511	0.00423504	-0.797715	0.189462	-0.445482		-0.327395	0.948839	-0.679627	0.742249
Dnttip1	0.72125	0.00423504	0.638712	0.0601607	0.46542		0.0825381	0.987528	0.25583	0.978853
Smap1	0.457555	0.00437335	0.189247	0.460702	0.272187	0.22417	0.268308	0.508845	0.185368	0.978853
Peg3	-0.525182	0.00437335	-0.353015	0.225978	-0.273164	0.243434	-0.172168	0.916477	-0.252018	0.955406
Ptprk	0.90126	0.00437335	0.426533	0.411578	0.595222	0.17906	0.474727	0.633939	0.306038	0.978853
Purb	-1.44938	0.00443926	-0.83809	0.323026	-1.07893	0.118948	-0.611286	0.803252	-0.370442	0.978853
Magi2	0.81529	0.00447231	0.38666	0.411578	0.336615	0.313094	0.42863	0.636734	0.478675	0.746325
Scrt1	-1.56834	0.00453018	-1.09074	0.204276	-1.28591		-0.477601	0.945355	-0.282427	0.978853
Coch	-2.13142	0.0045811	-1.0418	0.346841	-0.762481		-1.08962	0.702124	-1.36894	0.687668
Sorbs2	0.717075	0.0045811	0.34091	0.411578	0.451393	0.213035	0.376164	0.636755	0.265681	0.978853
Rims2	0.605127	0.00463184	0.348168	0.329271	0.185151	0.435228	0.256959	0.8008	0.419976	0.474742
Nlgn2	-0.860825	0.00463184	-0.469129	0.343121	-0.496448		-0.391696	0.769722	-0.364377	0.978853
Celf2	0.74285	0.00466293	0.346879	0.416578	0.44509	0.22417	0.395971	0.63305	0.29776	0.978853
Atp1a3	-0.767139	0.00466293	-0.47337	0.296397	-0.333015	0.301161	-0.293768	0.86585	-0.434123	0.788754
Gm8797	-3.44384	0.00466293	-2.94455	0.0717743	0.285618		-0.49929	0.986153	-3.72945	0.00671303
Grid2	1.10072	0.00473865	0.536381	0.403742	0.752647	0.162415	0.564337	0.663852	0.348071	0.978853
Plxnd1	-1.81952	0.00474176	-1.20866	0.215666	-1.34857		-0.610862	0.931044	-0.470949	0.978853
Cstf3	0.565089	0.00474176	0.336271	0.319363	0.275481	0.275715	0.228818	0.830795	0.289608	0.882964
Myo7a	-5.10104	0.00474176	-2.47583	0.316354	0.629266		-2.62521	0.761809	-5.73031	0.00394097
Magi3	0.78883	0.00474176	0.406762	0.386446	0.430191	0.237268	0.382068	0.700488	0.358638	0.978853
Gt(ROSA)26Sor	0.874223	0.00474176	0.527638	0.323026	0.505139		0.346585	0.832767	0.369084	0.978853
Tshz2	-1.23588	0.00474176	-0.807832	0.251809	-0.939265		-0.428044	0.909904	-0.296611	0.978853
Inf2	-1.47693	0.00487162	-0.716459	0.395746	-1.14626		-0.760475	0.682243	-0.330675	0.978853
Trappc2	1.04948	0.00487162	0.928111	0.0677702	0.111763		0.121371	0.987528	0.937719	0.0883466
Zfp329	0.813075	0.00489217	0.294793	0.519146	0.488824		0.518282	0.438104	0.324251	0.978853
Cobl	0.662851	0.00489217	0.417336	0.291013	0.428532	0.211291	0.245515	0.873735	0.234319	0.978853
Csrnp3	0.649674	0.00489217	0.203359	0.577081	0.394456	0.22417	0.446314	0.367552	0.255218	0.978853
Prickle1	0.609513	0.00491255	0.447593	0.186284	0.339767	0.233331	0.16192	0.950972	0.269746	0.978853
Krt20	-6.82262	0.00498098	-4.66977	0.193933	-0.365773		-2.15286	0.948839	-6.45685	0.0462492
Slc32a1	-1.40772	0.00516129	-0.922611	0.251809	-0.721239		-0.48511	0.916477	-0.686481	0.976845
Gprc5b	-1.71139	0.00538782	-1.42893	0.0940048	-1.51027		-0.28245	0.982974	-0.201113	0.983696
Ak5	0.628461	0.00540767	0.457626	0.195093	0.566593	0.0599149	0.170836	0.948839	0.0618689	0.984675
Dnajc1	0.781028	0.00545654	0.610217	0.146883	0.300153	0.353758	0.170811	0.970957	0.480874	0.742249
3110039M20Rik	1.01989	0.00546185	0.501401	0.411578	0.745687		0.518486	0.679641	0.2742	0.978853
Pcdh1	-0.711517	0.00547754	-0.362626	0.38866	-0.307637		-0.348891	0.736557	-0.40388	0.826433
Kcnip3	-0.793043	0.00547754	-0.501601	0.290395	-0.171335		-0.291442	0.892262	-0.621707	0.315109
Iqsec3	-0.669164	0.00548188	-0.385343	0.335177	-0.45011		-0.283821	0.82554	-0.219054	0.978853
March1	1.12149	0.00565079	0.638146	0.339863	0.800015	0.151518	0.483346	0.807089	0.321476	0.978853
Mal	-1.90143	0.00565079	-0.77259	0.457408	-1.32794		-1.12884	0.5662	-0.57349	0.978853
Csmd3	0.867265	0.00566195	0.40809	0.419918	0.468763	0.243434	0.459174	0.651795	0.398501	0.978853
Rit2	0.74208	0.0057618	0.245311	0.560059	0.519083	0.162415	0.496768	0.402487	0.222997	0.978853
Eefsec	0.759748	0.0058213	0.476562	0.30978	0.502786		0.283186	0.873735	0.256963	0.978853
Slc16a7	0.627174	0.00584096	0.365338	0.337279	0.36244	0.225779	0.261836	0.822932	0.264734	0.978853
Tpd52	0.557057	0.00592588	0.324303	0.340024	0.404669		0.232755	0.822932	0.152389	0.978853
Gm39469	0.879755	0.00592588	0.311173	0.545081	0.246033		0.568582	0.439388	0.633722	0.44516
Lrrc7	0.77311	0.00597233	0.390102	0.399891	0.343631	0.305369	0.383008	0.702124	0.42948	0.851289
Pantr1	-1.19803	0.00599499	-0.760148	0.295087	-0.766401		-0.437883	0.896811	-0.431629	0.978853
4930509J09Rik	-0.982188	0.00609221	0.133768	0.822195	0.0443791		-1.11596	0.0291868	-1.02657	0.0170746
Nrip3	-1.04158	0.00609221	-0.911187	0.0813016	-0.668437		-0.130395	0.987528	-0.373145	0.978853
Palmd	0.748905	0.00609221	0.468972	0.318411	0.411782		0.279932	0.873735	0.337123	0.978853
Mamld1	0.703718	0.00645634	0.463098	0.290186	0.434167		0.24062	0.907881	0.269551	0.978853
D130009I18Rik	-2.56773	0.00654608	0.253402	0.851866	-1.65297		-2.82114	0.0390176	-0.914763	0.978853
Tia1	0.743801	0.00654608	0.399475	0.382452	0.299358	0.342139	0.344326	0.767069	0.444444	0.773058
Flrt2	0.661964	0.00654608	0.314307	0.423103	0.525454	0.115676	0.347657	0.670841	0.136509	0.978853
1110017D15Rik	1.34211	0.00675658	1.16624	0.100594	0.305218		0.175868	0.986391	1.03689	0.315109
Eif3j2	-5.37071	0.00675658	-4.41323	0.0813016	-0.196531		-0.957483	0.982967	-5.17418	0.0536786
Gabrb1	0.694339	0.0068226	0.272141	0.49675	0.396383	0.235973	0.422198	0.520909	0.297956	0.978853
Fut8	0.736226	0.0068226	0.389323	0.38866	0.414018	0.239925	0.346903	0.760968	0.322208	0.978853
Zbtb20	-1.35835	0.00702354	-0.646209	0.421387	-0.997302	0.149861	-0.712144	0.683677	-0.361051	0.978853
Cpsf6	0.614981	0.00710009	0.309047	0.413791	0.257268	0.33766	0.305934	0.709967	0.357713	0.797996
Trpc5	0.914576	0.00748468	0.625323	0.258858	0.474075	0.267311	0.289253	0.945227	0.440501	0.978853
Slc13a1	-4.46432	0.00748468	-0.574457	0.724857	-2.54515		-3.88986	0.208488	-1.91917	0.978853
Celf3	0.579534	0.00751479	0.481877	0.128409	0.072749	0.757026	0.0976567	0.982967	0.506785	0.15006
Zfp804a	0.8777	0.00754756	0.471947	0.387958	0.580494	0.213035	0.405754	0.774873	0.297207	0.978853
Mir99ahg	0.883651	0.00755321	0.483397	0.379457	0.53032	0.224875	0.400254	0.791245	0.353331	0.978853
Peg13	-1.15053	0.00755321	-0.604481	0.38866	-0.565729		-0.546044	0.774112	-0.584797	0.955708
Dock4	0.7891	0.00755321	0.48887	0.319363	0.304764	0.370762	0.30023	0.880415	0.484335	0.759906
Cacng5	-4.04266	0.00783663	-2.82416	0.173229	-2.26945		-1.2185	0.949075	-1.77321	0.978853
Oasl2	5.13815	0.00783663	2.13086	0.506135	-0.551912		3.00729	0.349442	5.69006	0.0170746
Csmd1	0.784711	0.00785671	0.430352	0.379457	0.497051	0.22417	0.35436	0.8008	0.28766	0.978853
Fubp1	0.611773	0.00785671	0.454257	0.20793	0.293447	0.287518	0.157516	0.956389	0.318326	0.929338
mt-Cytb	-1.37368	0.00787367	-1.2392	0.0777292	-1.31057	0.053601	-0.134481	0.989978	-0.0631102	0.996047
Gm26871	0.952335	0.00787367	0.435518	0.438842	0.700677	0.153165	0.516817	0.659359	0.251657	0.978853
Cdk14	0.594578	0.00787367	0.198481	0.566843	0.237476	0.352903	0.396097	0.442522	0.357102	0.777312
Gad2	-1.40539	0.00789545	-0.961851	0.25606	-0.629861		-0.443539	0.946752	-0.775529	0.880224
Cacna2d3	0.732286	0.00789545	0.428575	0.343121	0.21415	0.477367	0.303711	0.847831	0.518136	0.570076
Sec22a	0.739274	0.00789545	0.451816	0.337279	0.545106		0.287458	0.871002	0.194168	0.978853
Gm30382	1.25863	0.00793194	0.869608	0.257689	0.8494	0.213035	0.389023	0.946752	0.409232	0.978853
Nwd2	0.970721	0.00793194	0.42041	0.464699	0.706484	0.162415	0.550311	0.631211	0.264237	0.978853
Pde1a	0.668968	0.00793194	0.28099	0.477079	0.432046	0.221676	0.387978	0.601981	0.236922	0.978853
Ptprd	0.76615	0.00815875	0.355631	0.434018	0.461253	0.224875	0.410519	0.674502	0.304897	0.978853
Nell1	0.831253	0.00823073	0.534611	0.308211	0.34389	0.342139	0.296642	0.906237	0.487363	0.814833
Osbpl6	0.727627	0.00841014	0.383352	0.397626	0.365132	0.279168	0.344275	0.773419	0.362495	0.976845
2010204K13Rik	-1.30786	0.00841014	-0.966045	0.204276	-1.01538		-0.341819	0.970578	-0.292487	0.978853
Ccbe1	1.5039	0.00841014	1.04288	0.26138	0.716875		0.461021	0.947589	0.787026	0.929529
Gm48893	-2.07581	0.00841014	-1.74399	0.11285	-0.452476		-0.331816	0.986937	-1.62333	0.433778
Galnt13	0.89921	0.00841014	0.413045	0.442811	0.531284	0.232976	0.486165	0.670841	0.367926	0.978853
Slc2a13	0.710802	0.00841014	0.405526	0.363918	0.264351	0.392025	0.305276	0.832767	0.446451	0.748899
Prkg2	0.760948	0.00841014	0.592136	0.19716	0.300551		0.168812	0.970957	0.460397	0.773058
Sema6a	-1.7677	0.00841014	-1.38397	0.170346	-1.75746		-0.38373	0.976387	-0.0102401	0.999019
Lrp1b	0.904403	0.00841014	0.358562	0.502613	0.467095	0.275715	0.545841	0.570299	0.437308	0.978853
Gm47469	1.72887	0.00841014	1.69507	0.0505035	0.715551		0.033809	0.996375	1.01332	0.746325
Mctp1	0.7662	0.00859065	0.304875	0.502613	0.360008	0.297941	0.461325	0.571475	0.406191	0.929174
Syt2	-2.13233	0.00864451	-0.455655	0.670949	-0.462796		-1.67667	0.312331	-1.66953	0.433778
Trit1	0.801808	0.00864451	0.476292	0.355994	0.333076		0.325515	0.860902	0.468731	0.80743
Ube2w	0.517342	0.00864451	0.162862	0.603409	0.268816	0.277276	0.35448	0.438104	0.248526	0.978853
Irgq	-1.14407	0.00867962	-0.808557	0.248975	-0.760198		-0.335514	0.948839	-0.383873	0.978853
Clstn2	0.838134	0.00890255	0.406928	0.423103	0.421162	0.279168	0.431206	0.705967	0.416971	0.978853
Gm32618	1.04298	0.00904156	0.776786	0.233797	0.591789		0.26619	0.956389	0.451187	0.978853
Nav3	0.742747	0.00904156	0.347615	0.435534	0.521873	0.19328	0.395133	0.69229	0.220874	0.978853
Mrpl33	-0.697217	0.00904156	-0.586652	0.134579	-0.433116		-0.110566	0.986126	-0.264101	0.978853
Ctnnd2	0.573878	0.00904156	0.264781	0.443802	0.126068	0.591197	0.309097	0.682243	0.44781	0.402513
Hace1	0.788483	0.00904156	0.467917	0.346397	0.636938	0.118948	0.320566	0.867265	0.151546	0.978853
Phldb2	-1.91217	0.00917572	-1.37029	0.205816	0.0372902		-0.541884	0.967713	-1.94946	0.0426824
Gm11713	-2.54558	0.00923086	-0.789908	0.515487	-1.5102		-1.75567	0.483915	-1.03537	0.978853
Lrrc4c	1.05193	0.00943231	0.465646	0.462081	0.609302	0.240611	0.58628	0.652865	0.442624	0.978853
Runx1t1	0.767813	0.0094747	0.363087	0.43495	0.321324	0.342139	0.404726	0.693344	0.446489	0.851289
Gm10037	-1.70711	0.00960427	-1.48052	0.112932	-0.77961		-0.226595	0.988972	-0.927502	0.955708
Rgl1	0.621745	0.00960427	0.443746	0.252274	0.187203	0.477367	0.177998	0.948839	0.434542	0.615663
Opcml	0.760303	0.00960427	0.453367	0.344562	0.518756	0.213035	0.306936	0.870475	0.241547	0.978853
Napb	-0.745158	0.00997409	-0.541346	0.240249	-0.47554	0.224875	-0.203811	0.956389	-0.269617	0.978853
Rgs7	0.614822	0.0102042	0.328454	0.40117	0.354765	0.243434	0.286368	0.798808	0.260057	0.978853
Ldlrad3	0.768445	0.0103144	0.432188	0.387787	0.501269		0.336257	0.832767	0.267176	0.978853
Gm3985	-2.08031	0.0103144	-1.29412	0.310682	0.166686		-0.786191	0.914286	-2.247	0.0215164
Grm5	0.718732	0.0104299	0.353757	0.423103	0.339617	0.303804	0.364976	0.738077	0.379116	0.95482
Cntn4	0.780208	0.0104299	0.385672	0.423103	0.152199	0.633588	0.394536	0.7427	0.62801	0.389838
Lratd1	-1.27403	0.0106046	-0.768986	0.335177	-1.01446		-0.505045	0.900742	-0.259568	0.978853
Ddx6	-0.721856	0.0106564	-0.513276	0.255863	-0.497179	0.213035	-0.20858	0.953202	-0.224677	0.978853
Sipa1l2	-1.07051	0.0106753	-0.61215	0.358436	-0.88578		-0.458359	0.873221	-0.184728	0.98123
Rasgrp2	-1.71354	0.0107008	-1.18831	0.251809	-0.738907		-0.525233	0.953202	-0.974636	0.926033
Gng4	-1.86886	0.0107008	-1.40978	0.208928	-1.75732		-0.459077	0.970957	-0.111537	0.995878
Vwc2	-1.64097	0.0107008	-0.953522	0.337279	-1.3303		-0.687447	0.883432	-0.31067	0.978853
Syt16	0.6451	0.0107408	0.397233	0.337279	0.581226	0.0737691	0.247867	0.893481	0.0638732	0.985982
Ccser1	0.778868	0.0108174	0.311773	0.507234	0.468664	0.235973	0.467095	0.601981	0.310204	0.978853
Mkx	1.04459	0.0108174	0.585953	0.38866	0.622918	0.237268	0.458637	0.833515	0.421672	0.978853
Nckap5	1.04186	0.0108947	0.54192	0.416388	0.390697		0.499943	0.774873	0.651167	0.777312
Ebf1	-2.67171	0.0109467	-1.46117	0.355994	-1.09216		-1.21054	0.84637	-1.57956	0.880224
Kctd16	0.854787	0.0111292	0.551917	0.320858	0.64699	0.162415	0.302871	0.92421	0.207798	0.978853
Adamts17	1.03499	0.0111292	0.747306	0.255466	0.331627		0.28768	0.953202	0.70336	0.687668
Taf1b	0.767841	0.0111292	0.417589	0.403742	0.493214		0.350252	0.81229	0.274627	0.978853
Zfp654	0.723262	0.0111292	0.224402	0.622561	0.247988		0.49886	0.450147	0.475275	0.743459
Klhl29	0.645631	0.0112122	0.504708	0.200355	0.480927	0.162415	0.140922	0.975463	0.164704	0.978853
9130019P16Rik	-1.70821	0.0112261	-0.343941	0.73255	-0.839167		-1.36427	0.3138	-0.869041	0.978853
Prr12	-0.821778	0.0112261	-0.278337	0.563321	-0.308046		-0.54344	0.533796	-0.513731	0.814833
Serinc1	-0.798796	0.0112787	-0.572577	0.257689	-0.287561	0.410996	-0.22622	0.953202	-0.511235	0.773058
Exoc4	0.736615	0.0113636	0.33891	0.458818	0.356736	0.298973	0.397705	0.693344	0.379879	0.977805
mt-Nd5	-1.44649	0.0114925	-1.34159	0.0874077	-1.36372	0.0737691	-0.104904	0.994942	-0.0827703	0.996036
Mtus1	-2.10582	0.0114984	-1.4522	0.251809	-1.50834		-0.653616	0.953202	-0.597481	0.978853
Rapgef5	0.688613	0.0114984	0.323034	0.45097	0.439225	0.224875	0.365579	0.704165	0.249389	0.978853
Prkd1	1.13027	0.0116047	0.553918	0.432056	0.768462	0.221676	0.576357	0.743985	0.361813	0.978853
Rnf25	0.760723	0.0116572	0.416584	0.409279	0.334755		0.344139	0.817819	0.425967	0.883012
1700007F19Rik	-1.7293	0.0117414	-0.207181	0.846108	-0.137147		-1.52212	0.251176	-1.59215	0.165589
Nrg3	0.755622	0.0121693	0.354093	0.452073	0.500479	0.22417	0.401528	0.709967	0.255142	0.978853
Car2	-1.61723	0.0121693	-1.01531	0.334515	-0.952451		-0.601924	0.911467	-0.664779	0.978853
Ldb2	0.879531	0.0122648	0.51967	0.368067	0.596177	0.221676	0.359861	0.873735	0.283353	0.978853
Pkp2	1.14384	0.0122875	0.857108	0.248159	0.606243		0.286727	0.969249	0.537593	0.978853
Sec11a	0.589559	0.0122877	0.268431	0.476026	0.444756		0.321128	0.693344	0.144803	0.978853
Ranbp10	0.64609	0.0123169	0.164876	0.700031	0.273656		0.481214	0.397637	0.372435	0.880224
Phactr1	0.569825	0.0124009	0.365749	0.329271	0.393373	0.221676	0.204076	0.926102	0.176452	0.978853
Pglyrp1	-2.03491	0.0124126	-1.76147	0.1297	-0.269014		-0.273448	0.988972	-1.7659	0.311427
Bicd1	0.593343	0.0124126	0.179684	0.631098	0.266429	0.331775	0.413659	0.451738	0.326914	0.929211
Kcnq5	0.734269	0.0124126	0.323097	0.478505	0.543036	0.181759	0.411172	0.682243	0.191233	0.978853
Rflnb	-2.21725	0.0124868	-2.3318	0.0576925	-0.876541		0.114548	0.994961	-1.34071	0.880224
Taok2	-0.677231	0.0124868	-0.276671	0.501044	-0.448625		-0.400559	0.663852	-0.228606	0.978853
Galnt1	-0.938546	0.0124979	-0.884016	0.0874077	0.224671		-0.0545296	0.994942	-1.16322	0.0050662
Slc13a5	-2.10534	0.0125229	-1.21089	0.345015	-1.20796		-0.894452	0.883432	-0.897383	0.978853
A230006K03Rik	0.846997	0.0125336	0.558899	0.319363	0.542833	0.224875	0.288097	0.942865	0.304164	0.978853
Klc1	-0.422927	0.0126191	-0.222546	0.414931	-0.289998	0.221676	-0.200381	0.812264	-0.132929	0.978853
Sgms1	0.693764	0.0128495	0.468345	0.311582	0.546788	0.149861	0.22542	0.947245	0.146977	0.978853
Ntn4	-2.90518	0.0128811	-2.39572	0.150385	-2.64903		-0.509466	0.985852	-0.256158	0.99387
Stk3	0.741332	0.0128978	0.242976	0.60425	0.139276		0.498356	0.501156	0.602056	0.402513
Slc16a2	0.61193	0.0129233	0.387294	0.338739	0.48963	0.149214	0.224636	0.911467	0.1223	0.978853
Rsu1	0.733449	0.0129233	0.300042	0.515487	0.451185		0.433407	0.636755	0.282264	0.978853
Sgcd	1.18109	0.0130939	0.72741	0.346405	0.786099	0.224875	0.453678	0.902074	0.394989	0.978853
Mbd5	0.668458	0.0132028	0.275538	0.506432	0.367936	0.268989	0.392921	0.646938	0.300523	0.978853
Tshz1	-1.56517	0.0133117	-1.44955	0.0979288	-1.39979		-0.115623	0.994942	-0.165385	0.985873
Rps6ka3	0.630992	0.0135294	0.305906	0.444344	0.3495	0.26845	0.325085	0.752567	0.281492	0.978853
Il33	-2.08279	0.0136156	-0.743195	0.532186	-0.657029		-1.3396	0.588486	-1.42576	0.746325
Oprk1	1.51649	0.0137298	0.623304	0.518202	1.23662		0.893186	0.636734	0.279873	0.978853
Lgr5	-3.58947	0.0139232	-2.877	0.193933	-3.26488		-0.712465	0.982967	-0.324587	0.992764
4930511M06Rik	-1.04384	0.0140309	0.0222655	0.980758	-0.404715		-1.06611	0.12372	-0.639128	0.880224
Samd5	0.963236	0.0140309	0.448665	0.466995	0.593776		0.514571	0.714688	0.36946	0.978853
Ptk2	0.639892	0.0141024	0.450234	0.295087	0.332213	0.285791	0.189658	0.95142	0.30768	0.978853
Lama3	-3.34628	0.0141958	-3.4524	0.0577597	-2.108		0.10612	0.996254	-1.23829	0.978853
Mpped2	0.751345	0.0141958	0.30625	0.515487	0.437717	0.251223	0.445095	0.645901	0.313628	0.978853
Plcb4	-0.856659	0.0141958	-0.712714	0.176808	-0.544043		-0.143944	0.985449	-0.312616	0.978853
Ccdc61	-1.74833	0.0142363	-1.76871	0.0678466	-0.505541		0.0203865	0.99726	-1.24279	0.730687
Khdrbs3	0.608411	0.0142999	0.342926	0.395186	0.353737	0.251223	0.265485	0.861794	0.254674	0.978853
Trim32	-0.772544	0.0146864	-0.476491	0.347585	-0.462047		-0.296053	0.911467	-0.310497	0.978853
Gm9801	0.70705	0.0147311	0.511366	0.289194	0.347749		0.195684	0.956389	0.359301	0.978853
Gm15446	0.831408	0.0147311	0.322416	0.54733	0.626211		0.508992	0.620678	0.205197	0.978853
Zcchc7	0.670689	0.0149618	0.425548	0.340024	0.358551	0.279168	0.245141	0.926029	0.312138	0.978853
Nrsn1	-1.15893	0.0149707	-0.811628	0.296397	-0.68973	0.243569	-0.347298	0.953202	-0.469196	0.978853
Tom1l1	0.682864	0.0149768	0.590878	0.152485	0.260982		0.0919857	0.987528	0.421882	0.826433
Stard5	-3.37054	0.0149908	-0.377	0.844775	-2.13077		-2.99354	0.25394	-1.23976	0.978853
Brsk1	-1.03869	0.015161	-0.842719	0.196865	-0.744306		-0.195974	0.982967	-0.294387	0.978853
Gm16599	-1.06347	0.015161	-0.377673	0.566843	-0.626364		-0.685794	0.576242	-0.437104	0.978853
Samd12	0.721851	0.0151687	0.412574	0.391919	0.46564	0.225365	0.309276	0.867265	0.256211	0.978853
Erbin	-1.0589	0.0151687	-0.775425	0.263139	-1.00184		-0.283471	0.970578	-0.0570582	0.996047
Nrxn1	0.554347	0.0151687	0.180885	0.605837	0.300285	0.279168	0.373463	0.511891	0.254062	0.978853
B230208B08Rik	1.29222	0.0155675	0.63282	0.461353	0.834363		0.659403	0.749841	0.45786	0.978853
Mns1	-1.22761	0.0155675	-0.778286	0.337279	0.308824		-0.449324	0.942624	-1.53643	0.00593267
Pcp4	-1.37375	0.0155675	-0.961274	0.302149	-0.899351	0.224875	-0.412474	0.953202	-0.474398	0.978853
Stxbp6	-1.21976	0.0159906	-0.877066	0.289194	-0.993883		-0.34269	0.958183	-0.225873	0.978853
Gm31282	1.26215	0.0160001	0.486577	0.564157	0.432396		0.775575	0.601981	0.829755	0.746325
Aff3	0.74356	0.0160001	0.526429	0.296397	0.394498	0.283809	0.217131	0.953257	0.349062	0.978853
Sorcs1	0.983706	0.0161916	0.653919	0.328895	0.607168	0.240246	0.329787	0.947245	0.376538	0.978853
Pcdh15	1.22486	0.0162704	0.549665	0.481162	0.716272	0.257895	0.675191	0.705967	0.508584	0.978853
Ngef	-0.589786	0.0162965	-0.312641	0.417407	-0.215173		-0.277145	0.833515	-0.374613	0.826433
Zfp950	0.711105	0.0162965	0.645007	0.128409	0.276241	0.402735	0.0660977	0.990848	0.434863	0.859115
Oip5os1	-1.04525	0.0162965	-0.809935	0.233762	-0.810661	0.162415	-0.235315	0.977665	-0.234589	0.978853
9630014M24Rik	1.22944	0.0162965	1.17653	0.0940048	-0.493858		0.0529113	0.994961	1.7233	0.00143955
Srgap2	0.513588	0.0162965	0.299273	0.38866	0.194691	0.410996	0.214315	0.879924	0.318897	0.851289
Ndnf	-1.97849	0.0162965	-1.74152	0.146446	-1.30777		-0.236973	0.989779	-0.670726	0.978853
Ube2q1	-0.749267	0.0166543	-0.384668	0.423103	-0.453708		-0.3646	0.822932	-0.295559	0.978853
Luzp2	-1.33257	0.0167066	-0.993298	0.263096	-1.10816	0.136488	-0.339274	0.970957	-0.224414	0.98123
Xkr4	0.805969	0.0167066	0.355841	0.488073	0.507022	0.237268	0.450128	0.700488	0.298947	0.978853
Elfn1	-1.27779	0.0168726	-0.641954	0.423103	-1.00077		-0.635836	0.818574	-0.277017	0.978853
Tox	1.00294	0.0169926	0.536554	0.417407	0.614769	0.243434	0.466384	0.832767	0.388169	0.978853
Gm10862	1.02942	0.0172672	0.531142	0.443454	0.661302		0.498278	0.8008	0.368118	0.978853
Plxdc1	-1.16653	0.0172803	-0.902459	0.233797	-0.182135		-0.264068	0.982967	-0.984392	0.428226
Nomo1	-0.892806	0.0173727	-0.662259	0.270105	-0.149282		-0.230547	0.970957	-0.743524	0.441822
Naaladl2	0.748738	0.0173727	0.314826	0.51127	0.519962	0.22417	0.433912	0.682243	0.228776	0.978853
Ptprg	0.657511	0.0173727	0.461227	0.308211	0.258626	0.402735	0.196284	0.953202	0.398885	0.880224
Gtdc1	0.665101	0.0173727	0.22884	0.594745	0.432205	0.228075	0.436261	0.570241	0.232896	0.978853
Nrxn2	-0.66426	0.0173947	-0.283964	0.503496	-0.541749	0.149861	-0.380296	0.693344	-0.12251	0.978853
Large1	0.668323	0.0174568	0.454059	0.323026	0.406849	0.243569	0.214264	0.948839	0.261474	0.978853
Vti1a	0.634748	0.0174596	0.274823	0.502821	0.37531	0.258474	0.359925	0.693344	0.259438	0.978853
Kif5a	-1.01295	0.0176708	-0.646191	0.345113	-0.827892	0.149861	-0.366762	0.93676	-0.185062	0.978853
Gpatch8	0.511053	0.0176708	0.293035	0.399219	0.330809	0.231612	0.218018	0.874588	0.180244	0.978853
Dnah6	-1.97231	0.0177835	-2.1711	0.0600431	0.303274		0.198787	0.994942	-2.27558	0.0200381
Rars2	0.680112	0.0178713	0.200376	0.661207	0.414249		0.479737	0.497897	0.265863	0.978853
Mdga2	0.673146	0.0179301	0.27146	0.53076	0.411127	0.243569	0.401685	0.663852	0.262019	0.978853
Slco3a1	0.72819	0.0179301	0.424541	0.393899	0.231727	0.479714	0.303649	0.883432	0.496463	0.757175
Slc9a9	0.716156	0.0179301	0.213724	0.650342	0.35586	0.308192	0.502432	0.501087	0.360296	0.978853
Ldlrad4	0.646636	0.0179809	0.453829	0.310682	0.242679	0.416252	0.192807	0.953202	0.403957	0.851289
Pcdh17	0.767737	0.0179809	0.257034	0.605408	0.420376	0.279168	0.510703	0.556648	0.347361	0.978853
Grm8	0.808196	0.0181866	0.434236	0.420146	0.518428	0.235973	0.37396	0.83965	0.289768	0.978853
Nfe2l1	-0.892571	0.0182295	-0.6382	0.299016	-0.407007	0.340836	-0.254371	0.957721	-0.485564	0.978853
Gm19667	-1.51015	0.0182546	-0.224216	0.829272	0.365262		-1.28594	0.306876	-1.87541	0.00864552
Pfdn2	-1.20754	0.0182736	-0.952539	0.230977	-1.04103		-0.255	0.982967	-0.166509	0.983696
Gm15246	1.42679	0.0182736	0.689647	0.473161	0.168572		0.737147	0.760968	1.25822	0.315109
Tmlhe	1.05708	0.0183605	0.335714	0.640071	0.591776		0.721371	0.51723	0.465308	0.978853
Sulf2	-0.690414	0.0183747	-0.407374	0.38866	-0.558849		-0.283039	0.906237	-0.131565	0.978853
Anapc13	-1.01614	0.0184413	-0.788297	0.248098	-0.645883		-0.227839	0.98245	-0.370253	0.978853
Akt3	0.619168	0.0185031	0.219592	0.585048	0.310146	0.308192	0.399576	0.593639	0.309022	0.978853
Rbm5	0.492851	0.0185031	0.274576	0.414931	0.261462	0.290385	0.218275	0.867265	0.231389	0.978853
Kcnip1	-2.20139	0.0185031	-1.81809	0.199615	-1.91146		-0.383296	0.985805	-0.289931	0.983696
Gm46218	0.783245	0.0185031	0.338676	0.515487	0.486515		0.444569	0.693344	0.29673	0.978853
Gm15178	-2.2824	0.0185055	-0.850242	0.503496	-0.315053		-1.43216	0.667723	-1.96735	0.402513
Bcas1	-1.93014	0.0185055	-1.08291	0.40117	-1.54814		-0.847226	0.875054	-0.381996	0.978853
Slit3	0.722675	0.0185055	0.515268	0.304329	0.490465	0.224875	0.207407	0.956389	0.23221	0.978853
Dgkb	0.754226	0.0185055	0.344877	0.48169	0.264747	0.446663	0.409349	0.742744	0.489478	0.814275
Numb	0.524093	0.0185055	0.327933	0.368067	0.316458	0.251223	0.19616	0.926398	0.207635	0.978853
Rnf121	-2.14141	0.0185055	-2.13654	0.0795433	0.489396	0.606494	-0.00487374	0.999986	-2.63081	0.0108606
Cep164	0.740191	0.0185804	0.518791	0.319095	0.540543		0.221399	0.953202	0.199647	0.978853
Usp6nl	-1.08023	0.0185804	-0.624466	0.38866	-0.507084		-0.455766	0.906214	-0.573148	0.978853
Gm3417	-1.82598	0.0185804	-1.96755	0.0595369	-1.13531		0.141572	0.994942	-0.690671	0.978853
Satb2	0.778715	0.0186164	0.410008	0.426397	0.517175	0.225365	0.368706	0.832767	0.26154	0.978853
Med15	0.492877	0.0186518	0.218816	0.503716	0.268229		0.274061	0.726529	0.224648	0.978853
Aopep	0.667482	0.0186523	0.420329	0.361662	0.440143	0.225779	0.247153	0.931108	0.227338	0.978853
mt-Nd4	-1.25282	0.0187409	-1.09128	0.16913	-1.22226	0.0737691	-0.16154	0.988972	-0.0305588	0.997679
Gm8108	2.59481	0.0188206	2.17184	0.208928	1.12894		0.422967	0.982967	1.46586	0.804826
Kcnt2	0.758069	0.0188206	0.264142	0.594745	0.47246	0.243434	0.493927	0.588486	0.285609	0.978853
Zfat	0.839511	0.0188206	0.44357	0.432056	0.5486		0.395941	0.832457	0.290911	0.978853
Dlc1	0.750751	0.0188206	0.565614	0.273979	0.491328	0.232095	0.185136	0.970957	0.259422	0.978853
Rabgap1l	0.658177	0.0188436	0.319457	0.460591	0.444695	0.224875	0.33872	0.777768	0.213482	0.978853
B230216N24Rik	0.800002	0.0189136	0.466548	0.403742	0.454386		0.333454	0.884802	0.345617	0.978853
Smim1	-0.866349	0.0189136	-0.0925054	0.885454	-0.389325		-0.773844	0.27624	-0.477024	0.978853
Arid5b	0.570755	0.0189625	0.377918	0.338739	0.348163	0.251223	0.192836	0.948839	0.222591	0.978853
Npnt	-2.05859	0.0189625	-1.37693	0.320037	-1.77514		-0.681669	0.948839	-0.283454	0.983696
Pcdhga11	-2.53614	0.0190258	-2.3176	0.140141	-0.925966		-0.218535	0.994942	-1.61017	0.885237
Lrfn5	0.739013	0.0190258	0.326546	0.499189	0.46895	0.239925	0.412467	0.722963	0.270063	0.978853
Kcnip4	0.775341	0.0190258	0.449956	0.398501	0.687631	0.118948	0.325386	0.888961	0.0877108	0.984675
2900097C17Rik	-0.976785	0.0190258	-0.667319	0.328895	-0.651606	0.224875	-0.309466	0.948839	-0.325178	0.978853
Kcnk2	-1.46375	0.0190591	-0.905544	0.369385	-1.49792		-0.558206	0.931016	0.0341671	0.997679
Kcnj11	-1.4398	0.0190591	-0.884074	0.359319	-0.632996		-0.55573	0.937796	-0.806807	0.978853
mt-Nd6	-1.4906	0.0190591	-1.24649	0.199615	-0.815893		-0.244111	0.986391	-0.674705	0.978853
Zfp292	0.578964	0.0190591	0.3522	0.387958	0.375404	0.235973	0.226764	0.909904	0.20356	0.978853
Sox1ot	-2.49102	0.0190591	-1.73666	0.296397	-1.38341		-0.75436	0.960561	-1.10761	0.978853
Mei1	0.94901	0.0190591	0.702676	0.296675	0.949193		0.246333	0.970578	-0.000183668	0.999763
Coro6	-1.71627	0.0190591	-1.65431	0.120109	-1.35181		-0.0619591	0.996254	-0.36446	0.978853
Fam172a	0.615915	0.0190591	0.153304	0.717289	0.310518	0.308192	0.462612	0.438104	0.305397	0.978853
Cplx2	-1.37003	0.0191453	-1.03104	0.276167	-0.949136	0.224875	-0.338992	0.970957	-0.420893	0.978853
Macrod2	0.788686	0.0191453	0.372743	0.473161	0.530147	0.224875	0.415944	0.772963	0.258539	0.978853
Id4	-1.22371	0.0191453	-0.778501	0.349248	-0.909049		-0.445208	0.946752	-0.31466	0.978853
Gm15169	2.17724	0.0191731	2.00376	0.147075	1.05218		0.173478	0.991061	1.12506	0.940283
Prtg	0.973288	0.0191731	0.543553	0.417407	0.707784		0.429735	0.867265	0.265503	0.978853
Grm1	0.840042	0.019184	0.510038	0.386031	0.414377	0.313094	0.330004	0.909904	0.425666	0.978853
Kdm6a	0.690753	0.0192672	0.364667	0.432056	0.32189		0.326086	0.83365	0.368863	0.978853
Atf7	0.68123	0.0192951	0.413513	0.38866	0.428851	0.243434	0.267717	0.909904	0.252379	0.978853
Psd	-1.22166	0.0196909	-0.856059	0.319095	-0.74035	0.251223	-0.365603	0.956033	-0.481313	0.978853
Tenm1	0.631641	0.0196909	0.310069	0.460488	0.21069	0.471353	0.321572	0.796305	0.42095	0.796708
Vps50	0.582728	0.0197834	0.239206	0.536496	0.303541		0.343522	0.690931	0.279186	0.978853
Uckl1os	2.54436	0.0198532	1.84728	0.319363	1.56945		0.697079	0.948839	0.974905	0.978853
Echdc2	1.05552	0.0198746	0.797505	0.290352	0.425042		0.258015	0.970957	0.630477	0.886769
Gm49678	0.826613	0.0199957	0.394395	0.473161	0.713507	0.134137	0.432218	0.774873	0.113106	0.983696
Abat	-1.02192	0.0200594	-0.836268	0.212516	-0.53513		-0.185652	0.984298	-0.486791	0.978853
Cep112	0.78376	0.0201805	0.306882	0.550853	0.588848	0.213035	0.476877	0.665191	0.194912	0.978853
Ccdc3	0.911788	0.0201805	0.645206	0.319363	0.418439		0.266582	0.956389	0.493349	0.978853
Ctsb	-0.845507	0.0204163	-0.720281	0.19523	-0.339095		-0.125226	0.986937	-0.506412	0.918797
Arl15	0.761614	0.020438	0.354384	0.482262	0.423937	0.279168	0.407231	0.767069	0.337677	0.978853
Maf	-1.35385	0.0205564	-1.01197	0.288337	-0.820805		-0.341881	0.970957	-0.533048	0.978853
Git1	-1.35264	0.0205564	-0.811462	0.38866	-0.976779		-0.541179	0.909904	-0.375862	0.978853
mt-Nd2	-1.30955	0.0205926	-1.03039	0.251809	-1.31332	0.0737691	-0.279161	0.982967	0.00377331	0.999173
Fpr1	-3.91955	0.0206146	-0.93305	0.578309	-0.995392		-2.9865	0.465038	-2.92416	0.742249
Zfp799	0.661069	0.0208418	0.181979	0.69415	0.320177		0.47909	0.498464	0.340892	0.978853
Etv6	0.939	0.0208418	0.531236	0.414931	0.449757	0.332828	0.407765	0.878772	0.489243	0.978853
Apba1	0.652155	0.0208418	0.385624	0.397358	0.330869	0.308192	0.26653	0.902074	0.321286	0.978853
Gm28403	-1.71135	0.0208418	-1.0602	0.346405	0.26204		-0.651148	0.946752	-1.97339	0.028956
Gins2	-1.1365	0.0209069	-0.128955	0.877508	-0.932979		-1.00754	0.305352	-0.203519	0.98123
Kansl1	0.556525	0.0209069	0.336091	0.389031	0.242111	0.376173	0.220434	0.911467	0.314414	0.971908
Zbtb25	0.89107	0.0209069	0.42341	0.488658	0.727152		0.46766	0.774112	0.163918	0.978853
Grm4	-2.10388	0.0209069	-1.90491	0.150385	-1.49137		-0.198973	0.994071	-0.612509	0.978853
Mettl15	0.867373	0.0209225	0.53843	0.38866	0.514481		0.328943	0.92421	0.352892	0.978853
Cask	0.535612	0.0214875	0.215738	0.542482	0.264901	0.316991	0.319873	0.690931	0.27071	0.978853
Abi2	0.324127	0.0214875	0.0855267	0.705949	0.154038	0.340829	0.2386	0.491961	0.170089	0.978853
Cds2	-0.497993	0.0215744	-0.346177	0.328895	-0.18358	0.430972	-0.151815	0.956389	-0.314413	0.880224
Cnot4	0.499325	0.0217354	0.29917	0.397264	0.163879	0.479714	0.200154	0.907881	0.335446	0.797996
Armc9	0.545741	0.0217354	0.454835	0.211191	0.194882	0.451717	0.0909058	0.986391	0.350859	0.851289
5530601H04Rik	0.673479	0.0217354	0.476666	0.328895	0.425007		0.196813	0.956389	0.248472	0.978853
Ogt	0.631747	0.0217354	0.181066	0.675977	0.206957	0.479714	0.45068	0.506619	0.42479	0.798094
Cnksr2	0.532204	0.0217354	0.13054	0.725815	0.156393	0.523046	0.401664	0.449701	0.37581	0.757175
Gm48281	-1.78364	0.0217354	-0.395276	0.724669	-0.19223		-1.38837	0.442522	-1.59141	0.400253
Gm37814	1.19636	0.0217354	0.401613	0.646654	0.397196		0.794744	0.576596	0.799161	0.777312
Babam2	0.636225	0.0220355	0.271417	0.525135	0.458725	0.22417	0.364808	0.714688	0.1775	0.978853
Rngtt	0.628771	0.0220946	0.205748	0.63252	0.437148	0.224875	0.423023	0.58393	0.191622	0.978853
Atp2c1	0.478332	0.0221362	0.161674	0.618719	0.45815	0.0900735	0.316658	0.601981	0.0201814	0.997042
Msra	0.763991	0.0221362	0.414268	0.424577	0.424902	0.284934	0.349723	0.867265	0.339089	0.978853
Syt1	0.565386	0.0223535	0.205233	0.587147	0.301476	0.297074	0.360153	0.636755	0.26391	0.978853
Ripk2	0.879294	0.0225257	0.283758	0.647548	0.635952		0.595536	0.572686	0.243342	0.978853
Rapgef2	0.467502	0.0225257	0.239321	0.452192	0.208398	0.368616	0.228181	0.832767	0.259104	0.978853
Tmem108	0.57175	0.0225349	0.484184	0.208546	0.521932	0.118948	0.0875653	0.986937	0.0498174	0.993813
Schip1	0.827962	0.0225664	0.555566	0.340024	0.423238	0.308899	0.272396	0.948839	0.404725	0.978853
Hnrnpa0	-1.22468	0.0225664	-0.698037	0.413791	-0.899439		-0.526648	0.893481	-0.325246	0.978853
Pcsk2	0.571619	0.0225664	0.397907	0.329271	0.508567	0.127421	0.173712	0.956033	0.0630517	0.985982
Fbxw15	-3.67708	0.0228941	-0.93773	0.591486	-1.14527		-2.73935	0.50445	-2.53182	0.818826
Chchd3	0.536916	0.0228977	0.291683	0.429625	0.327936	0.2603	0.245233	0.867265	0.20898	0.978853
Tcf12	0.648825	0.0228978	0.325649	0.46056	0.264569	0.402735	0.323176	0.818869	0.384256	0.946758
mt-Atp6	-1.13714	0.0228978	-0.768204	0.338739	-0.874283	0.213035	-0.368938	0.948839	-0.262859	0.978853
Gm44643	0.921306	0.0230234	0.566783	0.389592	0.665922		0.354523	0.926192	0.255384	0.978853
Rsrc1	0.515664	0.0230495	0.14577	0.686592	0.26289	0.312017	0.369894	0.511891	0.252774	0.978853
Filip1l	-0.945682	0.0230495	-0.192226	0.779233	-0.584294		-0.753456	0.402487	-0.361388	0.978853
Hrh3	-0.817563	0.0230495	-0.352205	0.515487	-0.416776		-0.465357	0.742744	-0.400787	0.978853
Serpine2	-1.21259	0.0230495	-0.578909	0.474217	-0.815366		-0.63368	0.802049	-0.397222	0.978853
Ghitm	-1.07441	0.0231107	-0.858358	0.251809	-0.572998		-0.216052	0.982967	-0.501412	0.978853
Pdlim7	0.52453	0.0231168	0.241499	0.501784	0.253885		0.283031	0.774112	0.270645	0.978853
Rab6b	-0.943045	0.0232108	-0.612152	0.361662	-0.642237	0.225779	-0.330893	0.948839	-0.300808	0.978853
Dnajc6	0.389574	0.0233025	0.272763	0.329271	0.271457	0.224875	0.116811	0.956389	0.118117	0.978853
Gm26787	1.0081	0.0233025	0.914596	0.176628	0.618432		0.0935047	0.991494	0.389669	0.978853
Tenm4	0.659449	0.0233025	0.450628	0.337279	0.329564	0.316991	0.208821	0.953202	0.329885	0.978853
Adk	0.584169	0.0233025	0.217111	0.58399	0.184445	0.498946	0.367058	0.651986	0.399725	0.790922
Rbm39	0.362979	0.0234866	0.113643	0.650155	0.159139	0.378889	0.249336	0.571475	0.20384	0.978853
Tmem44	-0.934766	0.0236346	-0.58978	0.373275	-1.03133		-0.344985	0.948839	0.09656	0.991342
mt-Co2	-1.20158	0.0238027	-0.980874	0.240249	-1.06655	0.131604	-0.220708	0.984298	-0.135031	0.985761
Elp4	0.739521	0.0239648	0.241116	0.636453	0.311846		0.498404	0.589365	0.427675	0.955708
Dcc	1.15512	0.0243242	0.522078	0.503496	0.605593	0.308192	0.633041	0.767069	0.549526	0.978853
Arnt	0.703501	0.0245429	0.472728	0.349805	0.217411		0.230774	0.948839	0.486091	0.782088
Snapc1	-0.627567	0.0245429	-0.436693	0.335177	-0.362417		-0.190874	0.959836	-0.26515	0.978853
Pard3bos1	-2.95983	0.0245429	-1.05104	0.507374	-2.10636		-1.90879	0.681107	-0.853468	0.978853
Fgd4	0.655981	0.0245429	0.269754	0.545081	0.195801		0.386227	0.702877	0.46018	0.777312
Gm26984	1.88267	0.0245429	1.02674	0.458818	1.04589		0.855924	0.817575	0.836778	0.978853
Pcp4l1	-2.24137	0.0245429	-1.92889	0.204186	-1.95169		-0.312477	0.988972	-0.289675	0.983696
Spindoc	0.702184	0.0245429	0.389999	0.429625	0.333117		0.312184	0.875054	0.369066	0.978853
Sox2ot	-2.30759	0.0245429	-1.00072	0.51565	-1.88015		-1.30687	0.749841	-0.427432	0.98106
Atf6	0.591093	0.0245429	0.297755	0.464699	0.279955	0.344243	0.293338	0.830795	0.311139	0.978853
Rps6ka5	0.956017	0.0245429	0.456395	0.482552	0.372873	0.419333	0.499621	0.8008	0.583144	0.918797
Kcnk10	0.937529	0.0245429	0.687565	0.316426	0.49051		0.249963	0.970957	0.447019	0.978853
Evpl	-2.18035	0.0245429	-0.811519	0.515487	-1.27385		-1.36883	0.700488	-0.906501	0.978853
Gm19938	0.918509	0.0245429	0.451666	0.477079	0.52676		0.466843	0.812501	0.391748	0.978853
Otud7a	0.664331	0.0245429	0.382029	0.416388	0.501522	0.221676	0.282302	0.900742	0.162809	0.978853
Nop53	-1.33547	0.0246492	-0.881529	0.350366	-0.747498		-0.453944	0.948839	-0.587975	0.978853
Grk2	-0.989262	0.0246675	-0.863099	0.198476	-0.689869		-0.126163	0.988972	-0.299392	0.978853
Bbof1	0.580642	0.0246911	0.544884	0.150385	0.156288		0.0357578	0.994942	0.424354	0.746325
Rpl36a	-1.14453	0.0247218	-0.778452	0.340024	-0.760919	0.237268	-0.366077	0.953202	-0.38361	0.978853
Pou3f3	-1.21035	0.0247218	-0.800749	0.35144	-1.10105		-0.409598	0.948839	-0.109298	0.99387
Cacna1e	0.594119	0.024863	0.370182	0.38866	0.339187	0.279693	0.223937	0.94261	0.254932	0.978853
Nr1d2	-0.505355	0.024975	-0.391789	0.290186	-0.301234		-0.113566	0.982967	-0.204121	0.978853
Enox2	1.03844	0.024975	0.520346	0.471482	0.68956		0.518093	0.821807	0.348879	0.978853
Tmem161b	0.538289	0.0250007	0.31086	0.417407	0.378597		0.227429	0.900742	0.159693	0.978853
Cdh11	0.699841	0.0250007	0.487952	0.337279	0.478561	0.232095	0.211889	0.956389	0.22128	0.978853
Atpsckmt	1.11919	0.0252593	0.807577	0.335177	0.35406		0.311611	0.961632	0.765129	0.777312
Ccdc85c	-1.03724	0.0252593	-0.573481	0.421533	-0.729357		-0.463763	0.899316	-0.307887	0.978853
Cttnbp2	0.480105	0.0252593	0.299105	0.38866	0.351295	0.224875	0.181	0.942832	0.128809	0.978853
Il1rap	0.729152	0.025277	0.220694	0.665826	0.424343	0.279168	0.508458	0.570241	0.304809	0.978853
Fyco1	0.612222	0.0253511	0.209014	0.631308	0.19409		0.403208	0.633939	0.418132	0.804826
Psap	-0.616992	0.0253511	-0.413236	0.350148	-0.273478	0.376173	-0.203756	0.948839	-0.343513	0.978853
Gm10855	1.44473	0.0255038	0.0225103	0.988741	0.800998		1.42222	0.25394	0.643729	0.978853
S100b	-1.38769	0.0255038	-0.856614	0.38866	-1.16428		-0.531078	0.94245	-0.223407	0.982608
St7l	0.568774	0.0255078	0.147104	0.724857	0.36671		0.42167	0.50445	0.202063	0.978853
Plekhb1	-1.41788	0.0255078	-0.748119	0.434532	-1.05867		-0.669759	0.867301	-0.359211	0.978853
Cspp1	0.660134	0.0255078	0.491145	0.310682	0.287256	0.384923	0.168989	0.970957	0.372878	0.978853
Sec61a2	0.721198	0.0255622	0.496381	0.340024	0.399059	0.293599	0.224817	0.954257	0.322139	0.978853
Mroh7	1.38326	0.0255622	1.23838	0.195718	0.44616		0.144882	0.989978	0.937099	0.777312
Fam217b	-0.939226	0.0256385	-0.740105	0.273979	-0.617032		-0.199121	0.982967	-0.322194	0.978853
Mobp	-1.36784	0.0256794	-0.786892	0.416388	-1.28882		-0.580945	0.905072	-0.0790169	0.996036
Pdap1	-1.16142	0.0260854	-0.685867	0.411295	-0.679761	0.279168	-0.475554	0.911467	-0.48166	0.978853
Ptgs2os	1.29824	0.0260854	0.767715	0.417407	1.22368		0.530525	0.901327	0.0745557	0.996036
Cdh13	0.932353	0.0261039	0.508056	0.432056	0.522298	0.287518	0.424297	0.873735	0.410055	0.978853
Bola2	-1.08482	0.0261039	-0.848159	0.283384	-0.65274		-0.236657	0.982967	-0.432076	0.978853
Ccdc30	0.649424	0.0261039	0.430343	0.368067	0.354873		0.219082	0.948839	0.294551	0.978853
5031425E22Rik	0.634403	0.0261039	0.337393	0.446468	0.288242	0.372707	0.297011	0.867265	0.346161	0.978853
Gm7247	-3.82605	0.0261039	-1.61662	0.413791	0.362728		-2.20943	0.780816	-4.18878	0.0898046
Erp44	0.49166	0.0261699	0.124004	0.736426	0.28227		0.367656	0.50445	0.209389	0.978853
Prkag2	0.702813	0.0261699	0.637224	0.182614	0.532053	0.221676	0.0655897	0.993931	0.170761	0.978853
Canx	-0.605898	0.0261699	-0.392165	0.37624	-0.266002	0.380934	-0.213733	0.948839	-0.339896	0.978853
Ext1	0.617249	0.0261699	0.420698	0.346397	0.369464	0.276294	0.196551	0.953202	0.247785	0.978853
6330411D24Rik	-2.28457	0.0261699	-1.10494	0.429871	-0.944585		-1.17962	0.855267	-1.33998	0.978853
Atxn7l3	-0.997554	0.0261699	-0.651937	0.369385	-0.795739		-0.345617	0.948839	-0.201815	0.978853
Rfx4	-1.08134	0.0261699	-0.250701	0.732798	-0.334099		-0.830637	0.501156	-0.747239	0.846755
Fam204a	-0.80266	0.0261955	-0.750014	0.157583	-0.475239		-0.0526453	0.994942	-0.32742	0.978853
Tom1l2	0.442005	0.0263991	0.361615	0.251809	0.211262	0.344521	0.0803899	0.984298	0.230742	0.978853
Ppp2r2b	0.554238	0.0263991	0.204143	0.594366	0.332019	0.276731	0.350095	0.670841	0.222219	0.978853
Xrcc4	0.725019	0.0263991	0.325562	0.518202	0.409137		0.399457	0.774112	0.315882	0.978853
Dynlt3	-0.845567	0.0265876	-0.763311	0.191158	-0.346728		-0.0822563	0.993601	-0.498839	0.976845
Khdrbs2	0.71849	0.0265924	0.288731	0.558983	0.380551	0.308192	0.429759	0.702877	0.337938	0.978853
Prrg1	1.159	0.0266817	0.529658	0.512389	0.557197		0.629341	0.774873	0.601802	0.978853
Ptgfrn	-1.43133	0.0266817	-0.982411	0.337279	-0.829844		-0.448922	0.962103	-0.601489	0.978853
Sv2a	-0.617342	0.026778	-0.531341	0.211006	-0.281757	0.366441	-0.0860017	0.988972	-0.335585	0.978853
A830018L16Rik	0.633457	0.0268436	0.187296	0.675977	0.399782	0.258852	0.446161	0.570299	0.233675	0.978853
Mturn	-0.780226	0.0268436	-0.643977	0.251809	-0.488988		-0.136249	0.986668	-0.291238	0.978853
Bcat1	-0.80381	0.0268436	-0.856683	0.0884914	-0.637311		0.052873	0.994942	-0.166499	0.978853
Stmn4	-0.62687	0.0269003	-0.256139	0.546695	-0.0451674	0.884249	-0.370731	0.731734	-0.581703	0.374019
Dlg2	0.659079	0.0269376	0.277104	0.537884	0.356528	0.303404	0.381975	0.740709	0.302551	0.978853
Trp53bp2	-1.21021	0.027145	-0.751613	0.38866	-0.719697		-0.458598	0.947589	-0.490514	0.978853
Pgap2	0.741956	0.0271881	0.642981	0.220265	0.734329		0.0989742	0.988972	0.00762668	0.998105
Fgf10	0.825526	0.0273138	0.785283	0.150385	0.625941		0.0402425	0.994961	0.199585	0.978853
Cenpv	0.436077	0.0273138	0.277368	0.392554	0.383391		0.158709	0.947245	0.0526857	0.984539
Gm36251	1.86709	0.0275215	1.36247	0.328895	0.397709		0.504624	0.970578	1.46939	0.636175
Arhgap22	-0.886701	0.0275259	-0.422514	0.480689	-0.0974325		-0.464187	0.833515	-0.789268	0.45864
Psmd14	0.427104	0.0276173	0.212033	0.480689	0.244424	0.287518	0.215071	0.833515	0.18268	0.978853
Ncam2	0.74811	0.0277249	0.371238	0.476696	0.406308	0.303404	0.376871	0.832767	0.341802	0.978853
Mapk9	-0.560181	0.0278103	-0.334039	0.411578	-0.303217		-0.226141	0.932384	-0.256964	0.978853
Smdt1	-0.944092	0.0278706	-0.723802	0.300586	-0.58987	0.2603	-0.220291	0.98245	-0.354223	0.978853
Qdpr	-1.24245	0.0278706	-0.906687	0.32245	-0.830045		-0.335765	0.970957	-0.412406	0.978853
Cacna1i	-0.749668	0.0278706	-0.526472	0.337279	-0.774514		-0.223196	0.969815	0.0248456	0.997679
Lmo7	0.57538	0.0278777	0.247962	0.536459	0.170803	0.537621	0.327419	0.760968	0.404577	0.795744
Snx7	0.757375	0.0278777	0.243832	0.652762	0.441641		0.513543	0.620678	0.315734	0.978853
Cenpb	-1.31057	0.0279313	-0.710675	0.434018	-0.732063		-0.599891	0.883432	-0.578503	0.978853
Synj2	-0.947882	0.0279313	-0.450132	0.486142	-0.79441		-0.49775	0.821807	-0.153472	0.982608
Pnn	0.666768	0.0279313	0.357679	0.447578	0.384444	0.285791	0.309088	0.873221	0.282324	0.978853
Chic1	0.522921	0.0279313	0.157424	0.679645	0.233558		0.365497	0.588486	0.289363	0.978853
Lsm14b	-0.9379	0.0279658	-0.583532	0.38866	-0.586118		-0.354367	0.948839	-0.351782	0.978853
Cdh8	0.529298	0.0279729	0.168519	0.656376	0.364782	0.235973	0.360778	0.618195	0.164515	0.978853
D130040H23Rik	0.687597	0.0279729	0.370541	0.451975	0.464122		0.317057	0.873735	0.223476	0.978853
Gm47781	2.26151	0.0279729	1.60424	0.349805	1.80192		0.657266	0.948839	0.459581	0.978853
Asap2	0.530316	0.0280078	0.491481	0.176808	0.285687	0.308192	0.0388349	0.994942	0.244628	0.978853
Gm28791	1.26452	0.0280078	1.14886	0.199615	0.710718		0.115664	0.99147	0.553803	0.978853
Caln1	0.672453	0.0280078	0.408187	0.407251	0.448581	0.243434	0.264265	0.933426	0.223872	0.978853
Atp2b2	-0.767221	0.0280105	-0.492872	0.386031	-0.515517	0.240758	-0.274349	0.948839	-0.251704	0.978853
Rad17	0.616798	0.0282474	0.524718	0.242122	0.330639		0.0920798	0.986937	0.286159	0.978853
C130074G19Rik	-1.1581	0.028379	-0.859143	0.315338	-0.691478		-0.298957	0.979548	-0.466622	0.978853
Esr1	1.11798	0.028379	0.563961	0.479763	0.759943		0.554021	0.834362	0.358039	0.978853
D430041D05Rik	0.5445	0.0284599	0.384119	0.338739	0.374771	0.235973	0.16038	0.966205	0.169729	0.978853
Fndc3a	0.560448	0.0285834	0.486166	0.219565	0.246981		0.0742817	0.988972	0.313467	0.978853
Jpx	0.646419	0.0285834	0.432225	0.374348	0.444849		0.214194	0.948839	0.20157	0.978853
Armh3	0.807595	0.0285939	0.545058	0.364579	0.568742		0.262538	0.953202	0.238853	0.978853
2210408I21Rik	0.649435	0.028733	0.118042	0.816018	0.482697	0.224875	0.531393	0.411543	0.166738	0.978853
Ier3ip1	-0.565263	0.0289194	-0.499027	0.208928	-0.31699		-0.0662352	0.989978	-0.248273	0.978853
Stag1	0.593029	0.0289194	0.273445	0.507428	0.284744	0.348994	0.319584	0.8008	0.308285	0.978853
Vav3	0.983638	0.0289194	0.627508	0.38866	0.636266		0.35613	0.948839	0.347372	0.978853
Rab3c	-0.511847	0.0289194	-0.305384	0.413791	-0.300206	0.279168	-0.206463	0.931044	-0.21164	0.978853
C130071C03Rik	0.630048	0.0289814	0.338906	0.447702	0.414362	0.248364	0.291142	0.875054	0.215686	0.978853
Amph	0.576041	0.0289814	0.305212	0.456125	0.259058	0.380934	0.270829	0.870475	0.316982	0.978853
Nrcam	0.534981	0.0290161	0.270848	0.471727	0.305733	0.287518	0.264133	0.851105	0.229248	0.978853
Gm29626	-1.26574	0.029117	-0.244167	0.782279	-0.593474		-1.02157	0.460466	-0.672263	0.978853
Rab9	0.821612	0.029117	0.785239	0.15261	0.0813973		0.0363734	0.994961	0.740215	0.433778
Arhgef11	0.503909	0.0291925	0.260653	0.469101	0.214933		0.243255	0.86585	0.288976	0.978853
Nfic	-0.79648	0.0291925	-0.496608	0.395561	-0.557936		-0.299872	0.947589	-0.238544	0.978853
Nbea	0.571651	0.0291925	0.245334	0.536459	0.321728	0.293599	0.326317	0.761809	0.249922	0.978853
Stxbp4	0.63879	0.0291925	0.389766	0.413791	0.356689		0.249024	0.93676	0.282101	0.978853
Setd5	0.527599	0.0291925	0.173795	0.646709	0.201686	0.445434	0.353804	0.636755	0.325913	0.946758
Dock1	-0.775743	0.0291925	-0.0241379	0.974749	-0.280364		-0.751605	0.263733	-0.495378	0.929174
U2surp	0.39504	0.0291925	0.253696	0.389031	0.284901	0.224875	0.141344	0.948839	0.110139	0.978853
Rasl10b	-1.23898	0.0292364	-0.798529	0.387958	-1.00729	0.211291	-0.44045	0.948839	-0.231693	0.98123
Gas8	0.605465	0.0292364	0.540096	0.211006	0.272691		0.065369	0.989978	0.332774	0.978853
Ntrk3	0.572347	0.0293698	0.509575	0.205816	0.382043	0.243569	0.0627722	0.989978	0.190304	0.978853
Slc39a6	-0.693677	0.0293698	-0.367034	0.450529	-0.131207		-0.326643	0.890282	-0.562469	0.666095
Kmt2d	-0.58398	0.0293698	-0.25833	0.520727	-0.483986		-0.325651	0.807089	-0.0999945	0.982608
Neo1	0.530159	0.0293698	0.356155	0.371345	0.219405	0.413917	0.174004	0.953202	0.310754	0.978853
Gmds	0.662262	0.0295401	0.310005	0.506207	0.494785	0.224875	0.352257	0.811377	0.167477	0.978853
Gm43260	1.85621	0.0297904	0.71562	0.621715	1.60431		1.14059	0.651898	0.251899	0.982608
Galntl6	-1.37356	0.029868	-0.952451	0.346417	-1.43344	0.0737691	-0.42111	0.959836	0.0598822	0.997042
Mink1	-0.532208	0.029868	-0.283783	0.452192	-0.367593	0.235973	-0.248425	0.8804	-0.164615	0.978853
Tatdn3	0.904653	0.029868	0.545191	0.420146	0.0799163		0.359461	0.926192	0.824736	0.428226
Unc13c	0.808891	0.0299887	0.530446	0.385276	0.271875		0.278445	0.948839	0.537015	0.880224
Prr5l	-1.57903	0.0303804	-1.20839	0.300442	-1.9371		-0.370643	0.982967	0.35807	0.978853
Nudt18	-1.07962	0.0303804	-0.616666	0.421834	-0.454092		-0.462953	0.920152	-0.625527	0.978853
Ccnd2	-1.0858	0.0306442	-0.270856	0.733866	-0.668958		-0.814945	0.51723	-0.416843	0.978853
Setbp1	0.599296	0.0306442	0.365999	0.411509	0.312282	0.320412	0.233297	0.942865	0.287014	0.978853
Lsamp	0.999106	0.0306442	0.578896	0.423103	0.757981	0.22417	0.420211	0.911467	0.241125	0.978853
Atp2a2	-0.700042	0.0306442	-0.567248	0.276514	-0.350385	0.340583	-0.132795	0.984298	-0.349657	0.978853
Pak1	-0.705829	0.0306442	-0.594266	0.251809	-0.487045	0.237268	-0.111564	0.986937	-0.218784	0.978853
Smim13	-0.707161	0.0306442	-0.688539	0.150358	-0.567045	0.213035	-0.0186222	0.996375	-0.140116	0.97937
Igfbp5	-1.00458	0.0306442	-0.632927	0.392362	-0.449233		-0.371658	0.948839	-0.555352	0.978853
Nacad	-1.12513	0.0307432	-0.413994	0.580708	-0.51577		-0.711139	0.720561	-0.609363	0.978853
Scd2	-0.909268	0.0307432	-0.575445	0.393899	-0.633779	0.235973	-0.333823	0.948839	-0.275489	0.978853
Cop1	0.507483	0.0307513	0.250709	0.488658	0.258191		0.256774	0.83965	0.249291	0.978853
Pcdh9	0.685541	0.0307738	0.251716	0.603756	0.409808	0.279168	0.433825	0.690931	0.275734	0.978853
Fasn	-1.08801	0.0310177	-0.723564	0.373275	-0.675032		-0.364442	0.953202	-0.412974	0.978853
Slc4a10	0.59281	0.0311285	0.15889	0.717001	0.354033	0.279168	0.43392	0.55279	0.238777	0.978853
Zfp804b	1.1307	0.0312381	0.403869	0.616227	0.831111	0.224875	0.72683	0.680781	0.299589	0.978853
Gab3	0.916302	0.0313289	0.0440639	0.963083	0.449203		0.872238	0.299876	0.4671	0.978853
Nacc2	-1.36936	0.0313289	-1.12244	0.270024	-1.0537		-0.24692	0.986391	-0.315663	0.978853
Map1b	-0.577458	0.0313289	-0.359085	0.404371	-0.429016	0.224875	-0.218373	0.946752	-0.148441	0.978853
Calb2	-1.91925	0.0313289	-1.49283	0.296397	-1.36515		-0.426421	0.982967	-0.554098	0.978853
Igf1	-2.07145	0.0313289	-1.69376	0.255303	-0.95383		-0.377688	0.986937	-1.11762	0.978853
A230057D06Rik	0.755224	0.0313289	0.367933	0.489283	0.438846	0.287518	0.387291	0.833515	0.316379	0.978853
Dpp10	0.62661	0.0313289	0.332946	0.458818	0.487185	0.222034	0.293664	0.875054	0.139426	0.978853
Phka2	0.775142	0.0313289	0.502376	0.38866	0.436667		0.272767	0.948839	0.338475	0.978853
Nedd4l	0.404072	0.0313804	0.272395	0.374136	0.312736	0.22417	0.131677	0.953418	0.0913361	0.978853
Dancr	0.893117	0.0314164	0.313447	0.630745	0.381086		0.579669	0.670841	0.512031	0.978853
Necab2	-1.22816	0.0315199	-0.958285	0.298437	-0.202566		-0.269871	0.982967	-1.02559	0.629313
Tmeff2	0.652357	0.0315199	0.135695	0.78796	0.13301	0.676719	0.516662	0.465038	0.519347	0.687668
Kcnq1ot1	0.670362	0.0315199	0.356459	0.458818	0.256	0.447828	0.313902	0.875054	0.414361	0.954983
Lgi2	-1.15993	0.0315199	-1.22182	0.111524	-0.85422		0.0618814	0.994961	-0.305714	0.978853
Mical2	0.520581	0.0317263	0.529988	0.120861	0.140316	0.581799	-0.00940646	0.996435	0.380265	0.777312
Btbd10	0.446988	0.0317263	0.297869	0.382331	0.234904	0.321022	0.149119	0.953202	0.212083	0.978853
Gm26532	0.978354	0.031751	0.641779	0.397242	0.638484		0.336575	0.948839	0.339871	0.978853
Mgll	-0.922527	0.031807	-0.598138	0.38866	-0.458886	0.342139	-0.324389	0.948839	-0.463641	0.978853
Gm1043	0.673015	0.0318957	0.453409	0.379457	0.341611		0.219607	0.953202	0.331404	0.978853
Clcn4	-0.63816	0.0320034	-0.478824	0.323026	-0.486747		-0.159336	0.980486	-0.151413	0.978853
Thada	0.529292	0.0322239	0.373904	0.35144	0.234231		0.155388	0.969746	0.295061	0.978853
Faim2	-0.606157	0.0322239	-0.449167	0.329271	-0.246291	0.418732	-0.156991	0.975377	-0.359867	0.978853
Slco1a4	-1.70229	0.0322239	-1.69755	0.152485	-1.23857		-0.00473691	0.999986	-0.46372	0.978853
Bhlhe41	-0.912692	0.0322239	-0.536857	0.417407	-0.440241		-0.375835	0.942694	-0.472451	0.978853
St6gal2	0.620055	0.0322239	0.258072	0.559855	0.380488	0.279168	0.361983	0.760968	0.239567	0.978853
Gm43445	0.886131	0.0322239	0.835704	0.186284	0.654491		0.0504263	0.994942	0.231639	0.978853
Rpn1	-0.780773	0.0322426	-0.863541	0.0795433	-0.257218		0.0827679	0.992218	-0.523555	0.880224
Gm15758	-3.69803	0.0322426	-3.48388	0.199615	0.88954		-0.214143	0.994961	-4.58757	0.0275181
Rnf152	-1.2351	0.0322482	-0.740814	0.408193	-0.947898		-0.494288	0.947589	-0.287204	0.978853
Dctn1	-0.602404	0.0322482	-0.330073	0.445101	-0.315223	0.318164	-0.272331	0.900742	-0.28718	0.978853
Sfxn2	0.915047	0.0323345	0.28797	0.688284	0.265264		0.627077	0.633939	0.649782	0.796708
Lamc1	0.669826	0.0324181	0.432193	0.397264	0.296877		0.237633	0.948839	0.372949	0.978853
Tmem178b	0.611327	0.032441	0.394296	0.391919	0.455538	0.224875	0.217031	0.948839	0.155789	0.978853
Dip2b	0.37304	0.032441	0.23209	0.410703	0.146537	0.438622	0.14095	0.946752	0.226503	0.971908
Zfp933	0.85565	0.032441	0.64689	0.328895	0.268636		0.20876	0.978798	0.587014	0.851289
Tmem132c	-1.72348	0.0324713	-1.00769	0.404371	-1.32877		-0.71579	0.946752	-0.39471	0.978853
Abca1	-1.21528	0.0325047	-0.509351	0.536224	-0.90208		-0.705931	0.790006	-0.313202	0.978853
Arhgap18	-1.34856	0.0328671	-1.18744	0.222927	-0.803507		-0.16112	0.989978	-0.545049	0.978853
Atp1a1	-0.92417	0.0328671	-0.586194	0.398501	-0.541636	0.287518	-0.337976	0.948839	-0.382533	0.978853
9330102E08Rik	-1.20898	0.0329277	-0.731657	0.405425	-0.839987		-0.477324	0.948839	-0.368995	0.978853
Gm13483	2.17311	0.0330013	1.91176	0.233096	1.46853		0.261351	0.988972	0.704577	0.978853
Grid1	0.738774	0.0331027	0.382934	0.471952	0.401763	0.310958	0.35584	0.870475	0.337011	0.978853
Ctnnd1	0.410202	0.0331027	0.304773	0.335177	0.440121	0.0737691	0.105429	0.975187	-0.029919	0.994249
Rundc3b	0.600338	0.0331027	0.43669	0.338739	0.443364	0.224875	0.163648	0.970957	0.156974	0.978853
Nefh	-1.44919	0.0331027	-0.627646	0.528685	-0.465348		-0.821545	0.8008	-0.983843	0.880224
Cpeb3	0.506715	0.0331027	0.263784	0.471452	0.310181	0.279168	0.242932	0.873221	0.196534	0.978853
Dek	-0.679999	0.0331027	-0.38645	0.430842	-0.546256		-0.293549	0.913217	-0.133744	0.98106
Rims1	0.562963	0.0332434	0.354594	0.404371	0.356327	0.268989	0.208369	0.948839	0.206636	0.978853
Phc3	0.511982	0.0332434	0.196645	0.59983	0.25164		0.315337	0.71897	0.260343	0.978853
Dtnb	0.654309	0.033329	0.437908	0.381699	0.472356	0.231265	0.216402	0.953202	0.181953	0.978853
Mbp	-0.900295	0.0334446	-0.562666	0.406408	-1.03077	0.0599149	-0.337629	0.948839	0.130475	0.983696
Mgat5	0.488546	0.0334446	0.29708	0.416918	0.461617	0.131604	0.191466	0.945227	0.0269288	0.996047
Prmt3	0.646346	0.0334916	0.321622	0.503496	0.366355		0.324724	0.854577	0.279991	0.978853
2810403D21Rik	0.910004	0.0334916	0.636394	0.375047	0.564251		0.27361	0.959836	0.345753	0.978853
Dcaf6	0.57512	0.0334916	0.301769	0.469749	0.179297	0.53213	0.273351	0.875054	0.395823	0.866
Sbf2	0.597734	0.0336434	0.229707	0.594839	0.346956	0.293599	0.368026	0.719502	0.250778	0.978853
Cdk5r1	-0.835512	0.0336434	-0.541327	0.391919	-0.570665	0.243434	-0.294185	0.948839	-0.264847	0.978853
Cox7c	-0.982202	0.0336434	-0.671211	0.371345	-0.761917	0.22417	-0.31099	0.957721	-0.220284	0.978853
Rgs6	0.639152	0.0336434	0.37889	0.423103	0.486481	0.224875	0.260263	0.933426	0.152671	0.978853
Ftx	0.667013	0.0336434	0.431811	0.393899	0.377351	0.303023	0.235202	0.948839	0.289661	0.978853
Ralyl	0.610541	0.0336539	0.192692	0.666829	0.341789	0.306008	0.417849	0.636755	0.268752	0.978853
Rapgef3	-1.57347	0.0336539	-0.461589	0.650342	-1.35105		-1.11188	0.648932	-0.222422	0.984675
Aldh6a1	-0.705687	0.0337265	-0.193548	0.705586	-0.299619		-0.512139	0.605981	-0.406068	0.978853
Zup1	0.637532	0.0337838	0.288441	0.536459	0.273759		0.349091	0.807089	0.363773	0.978853
Fam135b	0.607402	0.0339007	0.478719	0.308211	0.285287	0.37624	0.128683	0.982967	0.322115	0.978853
Galnt7	0.703636	0.0340114	0.449283	0.404371	0.499571		0.254352	0.948839	0.204065	0.978853
Ofd1	0.722356	0.0340189	0.732206	0.141756	-0.0193221		-0.00984936	0.996868	0.741679	0.274444
Ppp1ca	-0.756915	0.0340612	-0.50838	0.379457	-0.367461		-0.248535	0.956389	-0.389454	0.978853
Magee1	-0.887	0.0341215	-0.584745	0.38866	-0.100387		-0.302255	0.953202	-0.786613	0.543142
Lrrc59	-1.0624	0.0342353	-0.465635	0.534097	-0.581852		-0.59676	0.807089	-0.480543	0.978853
Cdh20	-1.58252	0.0344348	-1.35341	0.251809	-1.33848		-0.229106	0.988972	-0.244034	0.983696
Gm49169	2.00982	0.0345211	0.382596	0.827745	0.836733		1.62723	0.447208	1.17309	0.955708
Tbc1d5	0.554965	0.0345211	0.223097	0.578644	0.308752	0.308192	0.331868	0.75009	0.246213	0.978853
Ccnc	0.510103	0.0345211	0.274827	0.467199	0.258629		0.235277	0.890789	0.251474	0.978853
Fbxw4	0.546972	0.0345211	0.249036	0.534097	0.291894		0.297936	0.812264	0.255078	0.978853
Hist1h4d	-1.93973	0.0345748	-1.25352	0.38866	-1.73628		-0.686214	0.948839	-0.203449	0.992298
Bcan	-1.2572	0.0345748	-0.770178	0.413791	-0.98271		-0.48702	0.947589	-0.274489	0.978853
Dhx36	-0.387177	0.0345748	-0.118813	0.675977	-0.388884	0.110037	-0.268365	0.64734	0.00170664	0.9991
Tll1	-3.18828	0.0346094	-3.18697	0.150385	-3.52538		-0.00130871	1	0.337104	0.993327
Syn3	0.809642	0.0346094	0.7066	0.242122	0.54698	0.250591	0.103041	0.989694	0.262662	0.978853
Zadh2	-0.789465	0.034639	-0.646847	0.290352	-0.341983		-0.142618	0.986937	-0.447482	0.978853
Plxna4	0.676728	0.0346984	0.429568	0.404765	0.434968	0.267311	0.24716	0.948839	0.24176	0.978853
Ppp5c	-0.586508	0.0346984	-0.285731	0.495661	-0.286825		-0.300777	0.867265	-0.299683	0.978853
Nfat5	0.656771	0.0346984	0.515103	0.311452	0.319199	0.362475	0.141668	0.982967	0.337572	0.978853
Hnrnpul2	-0.827725	0.0347537	-0.508484	0.414133	-0.69274		-0.319241	0.947245	-0.134986	0.982819
Pdgfrl	-2.62396	0.0347669	-2.95382	0.140141	-1.66507		0.329862	0.994071	-0.95889	0.978853
Nup93	0.68434	0.0347669	0.441703	0.399731	0.522226	0.224875	0.242637	0.948839	0.162115	0.978853
Timp2	-0.582773	0.0348543	-0.541337	0.204186	-0.471472		-0.0414357	0.994942	-0.111301	0.98123
Ccdc58	0.57293	0.0354693	0.375779	0.402848	0.354833		0.197152	0.948839	0.218097	0.978853
Chd5	-0.763218	0.0358273	-0.433056	0.436794	-0.61585	0.221676	-0.330163	0.912759	-0.147369	0.98123
Cyp2b19	3.48254	0.0358273	3.73119	0.100594	3.11243		-0.24865	0.989978	0.370106	0.982177
Mal2	-0.6961	0.0358273	-0.733672	0.117668	-0.15963		0.0375719	0.994942	-0.536471	0.759906
Zmat2	-0.907583	0.0358273	-0.773155	0.258858	-0.500964	0.308192	-0.134428	0.988972	-0.406619	0.978853
Rnf150	0.626919	0.0358273	0.235781	0.606407	0.3882	0.279168	0.391137	0.714688	0.238719	0.978853
Igsf10	-1.24381	0.0358273	-0.414713	0.625818	-0.173221		-0.829098	0.693344	-1.07059	0.615663
Kcnj10	-1.37364	0.0358273	-0.826648	0.417407	-0.929305		-0.546988	0.946752	-0.444331	0.978853
Necab1	0.594089	0.0358533	0.217308	0.61913	0.432731	0.232266	0.376782	0.701305	0.161359	0.978853
Dlx1	-1.51229	0.0359039	-1.60783	0.128409	-1.49117		0.0955403	0.994942	-0.021124	0.997935
C78859	0.761367	0.0359039	0.600514	0.311728	0.412185		0.160853	0.982967	0.349182	0.978853
Ttc3	-0.462391	0.0359039	-0.305439	0.38866	-0.329264	0.237268	-0.156952	0.953202	-0.133127	0.978853
A330040F15Rik	0.713907	0.0359039	-0.0651369	0.925649	0.340866		0.779044	0.222279	0.373041	0.978853
Gm16267	-1.73649	0.0359039	-1.13698	0.382452	-1.49798		-0.599513	0.956389	-0.238515	0.984539
Zfp729a	0.810582	0.0359105	0.0946665	0.901584	0.128852		0.715916	0.402487	0.681731	0.629313
Bcl9	0.542746	0.0359105	0.569426	0.120109	0.490941		-0.0266796	0.994961	0.0518056	0.993123
Lhx6	-1.45108	0.0359105	-0.599292	0.535905	-0.896571		-0.851788	0.807089	-0.554509	0.978853
Cacnb2	0.639297	0.0359105	0.218405	0.644976	0.296808	0.383403	0.420892	0.682243	0.342488	0.978853
Ccdc173	0.863611	0.0359293	0.449149	0.486035	0.564021		0.414463	0.873221	0.299591	0.978853
Daam2	-1.54047	0.0359293	-0.436073	0.692427	-1.46016		-1.1044	0.631211	-0.0803057	0.996721
Rassf2	-2.0176	0.0359293	-1.04938	0.438842	-0.252163		-0.968226	0.902074	-1.76544	0.60055
Scai	0.538872	0.0359293	0.224523	0.566884	0.216236	0.437618	0.314349	0.774112	0.322637	0.978853
Tsacc	0.858138	0.0359293	0.550427	0.413791	0.492462		0.307711	0.948839	0.365676	0.978853
Akap8l	0.573145	0.0359293	0.377344	0.392554	0.272335	0.37624	0.195801	0.953202	0.30081	0.978853
Egfem1	0.834626	0.0359321	0.352585	0.559855	0.572327	0.247358	0.482042	0.775813	0.262299	0.978853
Nr6a1	0.643069	0.0359321	0.343698	0.468271	0.395085	0.279168	0.299372	0.890282	0.247984	0.978853
Tbc1d16	-1.45181	0.0359845	-1.1157	0.318411	-1.38667		-0.336105	0.982967	-0.0651352	0.997042
9530062K07Rik	0.802276	0.0362891	0.500693	0.420146	0.734957		0.301583	0.947589	0.067319	0.994249
Cfap46	-1.23441	0.0362891	-1.1284	0.211191	-0.988969		-0.106014	0.994942	-0.245441	0.98123
Alg8	0.83942	0.0362891	0.511575	0.427095	0.386206		0.327845	0.944277	0.453213	0.978853
Ryr3	0.867047	0.036541	0.484525	0.450529	0.599957	0.243569	0.382521	0.907222	0.267089	0.978853
Gm38505	-2.65969	0.0367015	-1.09437	0.563275	-1.72686		-1.56532	0.774112	-0.932835	0.978853
Fgfr3	-1.27484	0.0367888	-0.789232	0.411295	-1.24405		-0.485604	0.948839	-0.0307906	0.997679
Fhl2	0.593053	0.0367888	0.35738	0.423103	0.432107	0.235973	0.235673	0.945355	0.160946	0.978853
Rasal2	0.453816	0.0369016	0.208976	0.527847	0.208152	0.392114	0.244841	0.823931	0.245664	0.978853
Rpl13a	-1.08189	0.0369016	-0.827359	0.328895	-0.67973	0.279168	-0.254527	0.982967	-0.402156	0.978853
Slc25a13	-2.09125	0.0369016	-1.42864	0.346405	-0.564871		-0.662612	0.970957	-1.52638	0.851289
Tmem91	0.744043	0.0369797	0.378118	0.49274	0.0539085		0.365925	0.867301	0.690134	0.461784
Mlip	0.582189	0.0369942	0.107929	0.821044	0.56423	0.127421	0.47426	0.474572	0.0179586	0.997679
Pls3	0.549587	0.0370848	0.396438	0.350988	0.418383	0.224875	0.153149	0.970957	0.131205	0.978853
Gria1	0.662269	0.037168	0.45412	0.379457	0.339815	0.342139	0.208148	0.962103	0.322453	0.978853
Slc30a6	0.612266	0.037307	0.17967	0.712145	0.487382		0.432596	0.636734	0.124883	0.978853
mt-Co1	-1.19724	0.0373643	-1.21319	0.147075	-1.01604	0.211291	0.0159569	0.996868	-0.181199	0.983696
Adamts3	0.881851	0.0374251	0.333804	0.60969	0.749227		0.548048	0.729769	0.132624	0.983696
Abca8b	0.57516	0.0374616	0.309593	0.469749	0.325621		0.265567	0.897423	0.249539	0.978853
Col5a2	1.07763	0.0375698	0.835281	0.329271	0.529416		0.242344	0.982967	0.54821	0.978853
Slc20a1	0.673861	0.0375698	0.65278	0.184652	0.201374		0.0210806	0.996375	0.472487	0.868101
Exd2	0.537767	0.0376696	0.233839	0.557947	0.0819692		0.303927	0.8008	0.455797	0.633739
Cavin4	1.25677	0.0376696	0.955834	0.338739	0.541297		0.300938	0.978798	0.715475	0.978853
9430015G10Rik	0.724878	0.0377251	0.148346	0.813493	0.392043		0.576532	0.506619	0.332835	0.978853
Kctd8	-1.08767	0.037798	-0.487588	0.523805	-1.24878		-0.600084	0.834942	0.161112	0.983696
Dennd1a	0.690838	0.0378531	0.442889	0.407051	0.524814	0.224875	0.247949	0.948839	0.166024	0.978853
Vegfc	1.22744	0.0380148	0.586499	0.523805	1.15844		0.640936	0.83365	0.0689994	0.996047
Dlg1	0.441318	0.0380148	0.219562	0.500493	0.160592	0.479714	0.221756	0.867265	0.280726	0.955708
C2cd5	0.600204	0.0380672	0.528676	0.251809	0.309128	0.342139	0.0715287	0.989978	0.291077	0.978853
Zfp319	-1.21071	0.0382009	-0.359287	0.66701	-0.593564		-0.85142	0.674502	-0.617143	0.978853
Josd1	-0.639953	0.0382009	-0.691138	0.11586	-0.476397		0.0511846	0.994942	-0.163556	0.978853
Cemip2	0.766897	0.0382009	0.549467	0.369385	0.410945		0.21743	0.970957	0.355952	0.978853
Gm43948	-1.53946	0.0382009	-0.837835	0.45097	-0.650215		-0.701624	0.911467	-0.889244	0.978853
Gm4425	2.97313	0.0382009	2.87025	0.193933	1.49844		0.102876	0.994961	1.47469	0.978853
2900005J15Rik	1.24487	0.0382009	0.972589	0.329271	1.29191		0.272279	0.982967	-0.0470437	0.997042
Habp4	-0.652064	0.0382009	-0.522063	0.310102	-0.457008		-0.130001	0.984407	-0.195057	0.978853
Rps17	-0.956184	0.0382009	-0.641831	0.38866	-0.712102	0.225779	-0.314353	0.956389	-0.244083	0.978853
Eef1a2	-0.862705	0.0385043	-0.412078	0.511866	-0.410003	0.378889	-0.450626	0.851105	-0.452702	0.978853
Fam3c	-0.861638	0.0385263	-0.685171	0.311728	-0.590239		-0.176467	0.984298	-0.271399	0.978853
Fam13a	0.725198	0.0385685	0.186909	0.746142	0.420593		0.538289	0.58393	0.304605	0.978853
Klhl2	0.447055	0.0387387	0.289708	0.406412	0.167972	0.471353	0.157347	0.949489	0.279083	0.976845
Csnk1g1	0.617523	0.0387387	0.37289	0.423103	0.346673	0.310958	0.244633	0.946752	0.27085	0.978853
Utp14a	0.546007	0.0387387	0.205599	0.625591	0.286684		0.340409	0.738077	0.259324	0.978853
Csf2ra	0.666835	0.0387387	0.610989	0.221631	0.5017		0.055846	0.994942	0.165135	0.978853
Fam163b	-0.56619	0.038768	-0.382417	0.38866	-0.157265		-0.183773	0.966797	-0.408925	0.858655
Socs2	0.680573	0.0388327	0.197014	0.71572	0.194181		0.48356	0.635759	0.486392	0.851289
Jph1	0.780246	0.0390684	0.330975	0.565849	0.566794	0.237268	0.449271	0.789723	0.213452	0.978853
Pafah1b1	-0.533583	0.0390955	-0.409052	0.329271	-0.313174	0.297941	-0.124531	0.982967	-0.220409	0.978853
Wdr33	0.408294	0.0390955	0.390291	0.195718	0.276502	0.258852	0.0180037	0.995652	0.131793	0.978853
Etl4	0.547891	0.0390955	0.239025	0.551288	0.404699	0.232976	0.308866	0.807089	0.143192	0.978853
Rpl23a	-0.929752	0.0391124	-0.65706	0.368067	-0.640445	0.250203	-0.272693	0.970957	-0.289308	0.978853
Eya4	-2.35171	0.0391124	-0.870289	0.551076	-1.75685		-1.48142	0.767069	-0.594863	0.978853
Jph3	-0.89286	0.0391124	-0.591697	0.393899	-0.754372		-0.301163	0.956389	-0.138488	0.983696
Npas1	1.08859	0.0391124	1.30969	0.0512293	0.412821		-0.221105	0.982967	0.675769	0.955708
Tril	-1.56034	0.0391124	-0.808367	0.463391	-1.18272		-0.751973	0.900742	-0.377619	0.978853
Btla	1.65675	0.0391124	0.392906	0.784965	0.223819		1.26384	0.537178	1.43293	0.604287
Zbtb4	-0.752266	0.0391124	-0.325293	0.550879	-0.47455		-0.426973	0.812264	-0.277716	0.978853
Psmd9	0.516221	0.0391124	0.203665	0.606077	0.168375		0.312556	0.761809	0.347846	0.904441
Shisa9	0.667605	0.0391588	0.433527	0.404765	0.449943	0.2603	0.234079	0.95142	0.217663	0.978853
Mt2	-1.14881	0.0393821	-0.696054	0.423103	-1.06617		-0.452756	0.947589	-0.0826367	0.995859
Ctnnb1	-0.682346	0.0393821	-0.365443	0.469749	-0.444465	0.268496	-0.316903	0.900742	-0.23788	0.978853
Disp1	0.754658	0.0393821	0.612101	0.311452	0.687748		0.142557	0.985852	0.0669106	0.994249
Camk1d	-1.65577	0.0393821	-1.20251	0.350366	-1.74487	0.0945207	-0.45326	0.970957	0.0891009	0.996102
Angpt1	0.94397	0.0395199	0.328981	0.646494	0.836898		0.614989	0.693344	0.107072	0.989438
Sh3gl1	0.587224	0.0395473	0.50491	0.287348	0.204561		0.0823143	0.988972	0.382664	0.940283
Wdpcp	0.647997	0.0396364	0.0600729	0.923181	0.364267		0.587924	0.383257	0.28373	0.978853
Mrtfa	0.535395	0.0396364	0.246748	0.535905	0.257654	0.380623	0.288647	0.832767	0.277741	0.978853
Rpl37	-1.0945	0.0396364	-0.814327	0.340024	-0.880508	0.22417	-0.280176	0.980088	-0.213996	0.98123
B3galt1	0.616208	0.0397058	0.173533	0.716416	0.344609	0.312017	0.442674	0.631211	0.271598	0.978853
Gm43262	-3.61246	0.0397941	-2.06076	0.378936	-0.467224		-1.55169	0.946752	-3.14523	0.627935
Gm47578	2.48199	0.0399268	1.64732	0.413791	-0.262163		0.834674	0.946214	2.74416	0.305835
Rnf169	0.425918	0.0399268	0.402532	0.205816	0.234799	0.318406	0.0233865	0.994942	0.191119	0.978853
Hmces	0.781804	0.0399993	0.130866	0.850129	0.509501		0.650938	0.474791	0.272303	0.978853
Klf9	-0.754499	0.0402602	-0.616097	0.304329	-0.535223	0.243434	-0.138401	0.986391	-0.219276	0.978853
Eps15	-0.634651	0.0402602	-0.534571	0.290186	-0.485623		-0.10008	0.987545	-0.149029	0.978853
Gm1604a	1.38043	0.0402602	1.02383	0.346405	0.567363		0.356596	0.976631	0.813065	0.978853
Alkbh1	0.716875	0.0402602	0.523599	0.361048	0.429886		0.193276	0.97174	0.28699	0.978853
Brd9	0.909567	0.0402602	0.593306	0.405425	0.365193	0.447217	0.316261	0.953202	0.544374	0.978853
Rnf220	-0.696607	0.0402602	-0.423969	0.423103	-0.540425		-0.272639	0.948839	-0.156182	0.978853
Sh3gl2	0.454	0.0402699	0.215733	0.521476	0.306316	0.2603	0.238267	0.851105	0.147684	0.978853
Orc6	0.486679	0.0402699	0.24164	0.511866	0.203561		0.245038	0.867301	0.283118	0.978853
Pid1	0.64291	0.040352	0.399384	0.419918	0.163114	0.619245	0.243526	0.948839	0.479796	0.80743
Ly6h	0.526302	0.0404321	0.158325	0.697072	0.258131	0.373056	0.367977	0.648932	0.268171	0.978853
Sv2c	-1.66529	0.0404321	-1.73894	0.145554	-1.49007		0.0736475	0.995652	-0.175227	0.992774
Unc5c	0.670736	0.0404631	0.397126	0.432056	0.353708	0.34119	0.273611	0.944277	0.317028	0.978853
Dhx34	-1.17643	0.041097	-0.791678	0.385672	-0.336306		-0.384752	0.970922	-0.840124	0.883012
Rgcc	-1.10829	0.0412545	-0.835211	0.337279	-0.35733		-0.273081	0.982967	-0.750961	0.929338
Zfp280d	0.519437	0.0412545	0.150226	0.712559	0.318405	0.287518	0.369211	0.636755	0.201032	0.978853
Galnt11	0.79266	0.0412545	0.679911	0.280484	0.304794		0.112749	0.988972	0.487867	0.978853
mt-Nd1	-1.06442	0.0412545	-0.864545	0.308951	-1.15706	0.081145	-0.199879	0.986391	0.0926364	0.994249
Kcnk1	-0.774382	0.0412871	-0.320902	0.571649	-0.374301		-0.45348	0.8008	-0.400081	0.978853
Set	-0.91786	0.0412871	-0.703458	0.335177	-0.66739	0.237268	-0.214402	0.982967	-0.250469	0.978853
R3hdm1	0.489328	0.0413501	0.274304	0.458818	0.257659	0.341786	0.215023	0.916477	0.231669	0.978853
Dact2	0.620702	0.0413501	0.228093	0.640071	0.459533		0.392608	0.736557	0.161168	0.978853
Ttll11	0.576457	0.0414898	0.385921	0.397264	0.441756	0.224875	0.190536	0.956389	0.1347	0.978853
3110045C21Rik	2.18004	0.0415129	1.564	0.38866	1.28211		0.616041	0.956033	0.897934	0.978853
Rps15	-1.00604	0.0415129	-0.674257	0.393899	-0.770272	0.224875	-0.331786	0.957567	-0.235771	0.978853
Dzank1	-0.351735	0.0415129	-0.236052	0.395746	-0.0299001	0.87217	-0.115683	0.962341	-0.321835	0.554923
Nlgn1	0.655877	0.0415236	0.283531	0.560481	0.443097	0.2603	0.372346	0.810934	0.21278	0.978853
B530045E10Rik	1.334	0.0415457	0.692282	0.507374	0.511691		0.641723	0.870475	0.822314	0.955708
Gpi1	-0.519937	0.0415458	-0.091474	0.832745	-0.184293	0.4873	-0.428463	0.497184	-0.335644	0.955708
Astn1	0.448787	0.0418479	0.16555	0.627489	0.300855	0.263201	0.283237	0.738077	0.147932	0.978853
Arhgap26	0.505997	0.0418546	0.351763	0.38512	0.397969	0.224875	0.154233	0.970578	0.108027	0.978853
Snta1	0.719507	0.0418653	0.739044	0.150385	0.528626		-0.0195369	0.996375	0.190882	0.978853
Gphn	-1.73095	0.0419422	-1.46491	0.290352	-1.9582	0.0737691	-0.266042	0.988615	0.227247	0.984675
Psmb2	0.469162	0.0419422	0.107055	0.785373	0.267323		0.362107	0.570221	0.201839	0.978853
Banf2	1.19074	0.0421512	0.59125	0.528685	0.657072		0.599493	0.861515	0.533671	0.978853
Gm50401	-1.38563	0.0422449	-0.808462	0.427765	0.23182		-0.57717	0.946752	-1.61745	0.106443
Sbk1	-1.24161	0.0425608	-0.39361	0.669203	-0.807307		-0.847996	0.691537	-0.434299	0.978853
Sulf1	1.03382	0.0426326	0.703813	0.39116	0.647602	0.283809	0.330011	0.963516	0.386221	0.978853
Gm32926	0.762141	0.0426546	0.216361	0.733866	0.404095		0.54578	0.639167	0.358046	0.978853
Ptpro	-2.08926	0.0427332	-2.14864	0.150385	-1.71629		0.0593799	0.996375	-0.372973	0.982177
Atf2	0.385957	0.0427758	0.0782257	0.812895	0.27015	0.251223	0.307731	0.523291	0.115807	0.978853
Asah1	0.587521	0.0431931	0.529571	0.251809	0.28566		0.0579501	0.994071	0.301861	0.978853
Cpne7	0.850718	0.0432801	0.499174	0.442811	0.194529		0.351544	0.942865	0.656189	0.777312
Hacd1	0.564324	0.0433773	0.350728	0.424577	0.354404		0.213596	0.948839	0.209919	0.978853
Plscr4	1.23581	0.0433773	0.699556	0.469241	0.757853		0.536255	0.911467	0.477958	0.978853
Gm5165	1.14291	0.043555	0.724023	0.42346	0.645264		0.418883	0.948839	0.497642	0.978853
Npas2	0.633749	0.043555	0.490432	0.335177	0.510209	0.224875	0.143316	0.982967	0.12354	0.98123
Nrg1	0.7879	0.043555	0.457942	0.444747	0.739161	0.162415	0.329958	0.941012	0.0487393	0.996047
Hpf1	-0.509352	0.043555	-0.387643	0.338739	-0.372608		-0.121709	0.982967	-0.136745	0.978853
Svil	-1.95321	0.043555	-1.85083	0.211006	-1.82796		-0.10238	0.994961	-0.125252	0.996047
Rims3	-0.68531	0.043555	-0.649741	0.211006	-0.33041		-0.0355688	0.994961	-0.3549	0.978853
Nectin3	-0.812512	0.043555	-0.939833	0.090686	-0.416669		0.127321	0.988972	-0.395843	0.978853
4632427E13Rik	0.773732	0.043555	0.27976	0.641819	0.284464		0.493972	0.729769	0.489268	0.977805
Ctdspl	0.544116	0.043555	0.219398	0.59637	0.269658	0.376173	0.324718	0.776676	0.274458	0.978853
Dmwd	-0.696526	0.043555	-0.488941	0.379896	-0.326928		-0.207585	0.970957	-0.369598	0.978853
Slc5a12	-1.29197	0.043555	-0.935184	0.350988	-0.576743		-0.356781	0.982378	-0.715222	0.978853
Neurl1b	-0.837201	0.043555	-0.592535	0.378535	-0.581733		-0.244666	0.970957	-0.255468	0.978853
Kif16b	0.617348	0.043555	0.262726	0.578046	0.440181		0.354622	0.807089	0.177167	0.978853
Cbfa2t2	0.481424	0.0436218	0.321271	0.40482	0.409674	0.221052	0.160153	0.956389	0.0717496	0.983696
Fgf13	-0.910478	0.0436227	-0.917072	0.173199	-0.768928		0.00659413	0.998421	-0.141549	0.983696
Slc30a5	0.476773	0.0436227	0.28912	0.438533	0.263693		0.187654	0.948839	0.213081	0.978853
AW554918	0.587995	0.0436227	0.209243	0.646709	0.428024		0.378752	0.726529	0.159971	0.978853
3110056K07Rik	0.55277	0.0437904	0.466224	0.303467	0.272737		0.0865462	0.987528	0.280033	0.978853
Ints10	0.609569	0.0437904	0.37051	0.430842	0.28654		0.239059	0.948839	0.323029	0.978853
Cdkn1b	-1.1409	0.0437904	-1.00598	0.265265	-1.2751		-0.134913	0.990848	0.134206	0.990539
Cd46	0.819848	0.0437904	0.508952	0.423103	0.60624		0.310896	0.948839	0.213608	0.978853
Crppa	0.653046	0.0437904	0.346305	0.488952	0.330317		0.306741	0.900742	0.322729	0.978853
Aplp2	-0.658512	0.0437904	-0.512903	0.332662	-0.416725	0.279168	-0.145609	0.982967	-0.241787	0.978853
Fgf14	0.598066	0.0437904	0.25724	0.566242	0.50747	0.221676	0.340826	0.812264	0.0905964	0.983696
Farsb	0.464047	0.0437904	0.245176	0.493316	0.127077		0.218871	0.900742	0.33697	0.85902
Zc3h12b	0.478155	0.0444911	0.207195	0.568824	0.242565	0.366441	0.27096	0.817575	0.23559	0.978853
Rictor	0.479628	0.0446479	0.0922556	0.822999	0.165415		0.387373	0.51723	0.314213	0.954983
Elavl2	0.48049	0.0446479	0.133402	0.72907	0.253613	0.343544	0.347087	0.636755	0.226876	0.978853
Btbd3	-1.04419	0.0446479	-1.1041	0.14232	-0.894954		0.0599117	0.994942	-0.149231	0.983696
Inpp5j	-1.22199	0.0446479	-1.03973	0.291396	-0.987054		-0.182267	0.988972	-0.23494	0.982177
Hsp90aa1	-1.12231	0.0448006	-0.817893	0.363918	-0.778006	0.258852	-0.304417	0.976082	-0.344304	0.978853
Kdm4c	0.562535	0.0448006	0.26555	0.535779	0.256994	0.406369	0.296985	0.860902	0.305542	0.978853
Alg9	0.84068	0.0448006	0.753007	0.263105	0.369166		0.0876725	0.99238	0.471513	0.978853
Gm49708	-2.15537	0.0448075	0.30453	0.837357	0.364451		-2.4599	0.182413	-2.51982	0.113525
1700023H06Rik	2.59891	0.0449077	0.795929	0.73255	1.0752		1.80299	0.601981	1.52372	0.946487
Hepacam	-0.926691	0.045013	-0.838812	0.251809	-1.12578		-0.0878791	0.994942	0.199087	0.98123
Rtcb	-0.625484	0.0452138	-0.306399	0.510337	-0.143134		-0.319085	0.883432	-0.48235	0.80743
Nefm	-1.76459	0.0452138	-1.18831	0.397264	-1.31615		-0.576286	0.962357	-0.448447	0.978853
Mef2d	-0.467636	0.0453187	-0.0479317	0.91094	-0.245637		-0.419704	0.411543	-0.221999	0.978853
Kcnh8	-2.66861	0.0453187	-2.23566	0.296115	-2.45487		-0.432946	0.988972	-0.213736	0.994249
Rpl35a	-0.963511	0.0454178	-0.642028	0.404371	-0.677315	0.251223	-0.321483	0.957721	-0.286195	0.978853
Usp25	0.620925	0.0454178	0.21014	0.667704	0.347723		0.410784	0.702124	0.273201	0.978853
Dgki	0.667008	0.0454178	0.0720696	0.906136	0.281303	0.434841	0.594939	0.408383	0.385705	0.978853
Aste1	0.720795	0.0455275	0.794335	0.11586	0.040156		-0.0735401	0.993601	0.680639	0.517727
Gm3364	1.30124	0.0455275	1.19386	0.253438	1.05314		0.107375	0.994942	0.248094	0.978853
Nipal2	0.786481	0.0456527	0.238102	0.709972	0.0984412		0.548379	0.670841	0.688039	0.636175
Csrp1	-1.33702	0.0458202	-1.03572	0.335177	-1.35041		-0.301304	0.982967	0.0133898	0.998538
Gria4	0.555443	0.0458202	0.169071	0.699161	0.268483	0.384923	0.386371	0.673549	0.286959	0.978853
Dync1h1	-0.542329	0.0458202	-0.276462	0.502613	-0.414375	0.231265	-0.265867	0.890282	-0.127954	0.978853
Micu2	0.468583	0.0460625	0.179001	0.627253	0.356557		0.289583	0.767069	0.112027	0.978853
Ambra1	0.594527	0.0460895	0.407876	0.393899	0.476941	0.224875	0.186652	0.970368	0.117586	0.98123
Plxdc2	0.639061	0.0460895	0.190603	0.706431	0.329685	0.358309	0.448458	0.666659	0.309376	0.978853
Eif2s3y	0.571977	0.0461879	0.307582	0.482552	0.41185	0.245522	0.264395	0.906237	0.160127	0.978853
Iqcg	-1.53608	0.0463348	-0.140161	0.906779	-0.655384		-1.39592	0.421001	-0.880693	0.978853
mt-Nd4l	-1.64507	0.0464103	-1.58468	0.20793	-1.5789		-0.0603901	0.996254	-0.0661635	0.997186
Cers6	0.669765	0.047185	0.284343	0.578424	0.311141	0.402735	0.385422	0.81229	0.358623	0.978853
Itsn2	0.495135	0.047185	0.249289	0.510148	0.163074	0.535196	0.245845	0.883432	0.332061	0.950295
Odf2l	0.679195	0.0471869	0.380091	0.477277	0.45613		0.299104	0.925467	0.223066	0.978853
Galnt14	0.831587	0.0471869	0.57449	0.391919	0.575705	0.2603	0.257097	0.970578	0.255883	0.978853
Arsk	0.87533	0.047946	1.07449	0.0576925	0.609833		-0.199163	0.982967	0.265497	0.978853
Sptlc2	0.534106	0.0479759	0.260984	0.535195	0.392746		0.273123	0.873221	0.14136	0.978853
Cep170b	-0.887541	0.0481479	-0.454687	0.502166	-0.384164		-0.432854	0.896811	-0.503377	0.978853
Cd44	-1.67031	0.0481479	-0.48243	0.683625	-1.18044		-1.18788	0.690931	-0.489872	0.978853
Ddx3x	-0.719205	0.0481479	-0.387259	0.480084	-0.254257		-0.331946	0.911467	-0.464948	0.978853
Gm43154	-2.35121	0.0482522	-2.41987	0.194523	-0.964172		0.0686669	0.996375	-1.38703	0.978853
Pink1	-1.00861	0.0482522	-0.488462	0.523072	-0.610905		-0.52015	0.873221	-0.397708	0.978853
Grin2a	0.457686	0.0482586	0.301265	0.413791	0.210396	0.406369	0.156422	0.956389	0.24729	0.978853
Rgs4	-1.14816	0.0482586	-0.879938	0.340024	-0.708229		-0.268227	0.982967	-0.439936	0.978853
Satb1	-0.520269	0.0484847	-0.38235	0.369385	-0.140699		-0.137918	0.982378	-0.37957	0.880224
Slc25a44	-0.649383	0.0484847	-0.540371	0.311728	-0.353554		-0.109012	0.987528	-0.295829	0.978853
Zmiz2	-0.751535	0.0484847	-0.539326	0.379457	-0.592909		-0.212209	0.973485	-0.158626	0.98106
Kif1a	-0.706584	0.0485255	-0.409546	0.455354	-0.515331	0.243569	-0.297039	0.945227	-0.191253	0.978853
Slc38a9	0.546362	0.048537	0.276222	0.511866	0.479697		0.27014	0.884802	0.0666645	0.987482
B4galt2	-0.931436	0.0491357	-0.605421	0.414931	-0.356802		-0.326015	0.956389	-0.574634	0.978853
Sel1l3	0.578815	0.049324	0.4087	0.38866	0.270822	0.402735	0.170116	0.970957	0.307993	0.978853
Dennd3	1.02527	0.0493424	0.62345	0.452138	0.733792		0.401822	0.947245	0.29148	0.978853
Dock9	0.510171	0.0493424	0.341537	0.410409	0.33626	0.279168	0.168634	0.961632	0.173912	0.978853
Atp1b1	-0.635764	0.0493424	-0.555817	0.289194	-0.432456	0.26845	-0.0799469	0.989978	-0.203308	0.978853
Mycbpap	1.1983	0.0494351	1.19066	0.204276	0.622237		0.00763995	0.998475	0.576062	0.978853
Arsj	0.984332	0.0494936	0.421944	0.58378	0.685609		0.562388	0.817575	0.298723	0.978853
B430010I23Rik	-1.57571	0.0494936	-1.06762	0.38866	-0.992867		-0.508093	0.970957	-0.582847	0.978853
Trpc3	-1.88983	0.0495163	-1.42767	0.337279	-0.397483		-0.462156	0.982967	-1.49235	0.804826
Adgrl1	-0.566344	0.0495249	-0.381691	0.404966	-0.552434	0.149861	-0.184653	0.966797	-0.0139103	0.997679
Cic	-0.611654	0.0495249	-0.345898	0.463329	-0.392955		-0.265756	0.942865	-0.2187	0.978853
Atp5l	-0.775582	0.0495249	-0.577019	0.361662	-0.508201	0.279168	-0.198564	0.98245	-0.267381	0.978853
Ap3b1	0.459979	0.0495249	0.386052	0.312933	0.265623		0.0739273	0.987529	0.194356	0.978853
Frmd4a	0.612524	0.0495249	0.347377	0.464699	0.397521	0.279168	0.265147	0.935994	0.215003	0.978853
Ppp1r16b	-0.845496	0.0496501	-0.563545	0.409279	-0.701314		-0.281951	0.963516	-0.144182	0.983696
Nudt4	-1.03448	0.0496501	-0.537079	0.497185	-0.612789		-0.4974	0.902074	-0.42169	0.978853
Umad1	0.530776	0.0496501	0.0588946	0.906376	0.329687		0.471881	0.438104	0.201089	0.978853
Robo1	0.800521	0.0496501	0.405393	0.508701	0.639557	0.224875	0.395128	0.890282	0.160964	0.98123
Il18	-1.1017	0.0496501	-1.08996	0.205816	-0.289416		-0.0117456	0.99813	-0.812287	0.880224
Msl1	-0.555585	0.049994	-0.437619	0.337279	-0.40168		-0.117966	0.984298	-0.153905	0.978853
A230001M10Rik	-3.11388	0.049994	-0.864635	0.632893	-0.980133		-2.24925	0.684127	-2.13375	0.963161
Dock2	-2.21687	0.049994	-2.15787	0.209506	-1.62429		-0.0590035	0.996375	-0.592588	0.978853
Pde4d	0.596307	0.049994	0.361643	0.435534	0.420684	0.258852	0.234664	0.948839	0.175623	0.978853
Gm21844	-1.50188	0.049994	-0.0392649	0.979583	-0.315513		-1.46261	0.356901	-1.18637	0.814833
Sorl1	-0.428495	0.049994	-0.393638	0.251809	-0.266059	0.292551	-0.034857	0.994942	-0.162436	0.978853
Rfk	-1.27079	0.049994	-0.828587	0.413791	-0.333374		-0.442201	0.961632	-0.937414	0.880224

## Sheet: L6b
Gene	ADvaporVSctrl_log2FoldChange	ADvaporVSctrl_padj	ADVSctrl_log2FoldChange	ADVSctrl_padj	vaporVSctrl_log2FoldChange	vaporVSctrl_padj	ADvaporVSAD_log2FoldChange	ADvaporVSAD_padj	ADvaporVSvapor_log2FoldChange	ADvaporVSvapor_padj
Gm43507	-1.42318	0.000106358	-0.295165	1	-0.152083	1	-1.12802	0.0139704	-1.2711	0.00214021
Lrfn5	0.58352	0.000122856	0.170549	1	0.219036	1	0.412971	0.0290604	0.364484	0.102828
AY036118	-0.895891	0.0015909	-0.012699	1	-0.233272	1	-0.883192	0.00568212	-0.662619	0.0997953
Prkg1	0.726936	0.0015909	0.126129	1	0.131067	1	0.600808	0.0275854	0.595869	0.0426126
Pcdh15	0.780688	0.00167738	0.611411	1	0.401341	1	0.169277	0.999046	0.379347	0.711194
Zfpm2	0.750902	0.00189773	0.210283	1	0.364974	1	0.540619	0.0946139	0.385928	0.736259
Nlgn1	0.565643	0.00190694	0.280303	1	0.311384	1	0.28534	0.51238	0.25426	0.938215
Gm37240	-0.720176	0.00213999	0.0342262	1	-0.205175	1	-0.754402	0.00452707	-0.515001	0.169467
Ank2	0.371922	0.00284877	0.236351	1	0.10103	1	0.13557	0.911342	0.270891	0.184512
Cmss1	-2.78565	0.00320475	-0.812392	1	-2.43502	1	-1.97326	0.162615	-0.350633	0.999993
Nav2	0.507645	0.00400567	0.250644	1	0.214689	1	0.257001	0.577011	0.292955	0.566076
Rnf121	-2.50086	0.00400567	-2.43356	0.30476	0.405654	1	-0.0673011	0.999046	-2.90651	0.00214021
4933432K03Rik	-0.895531	0.00540351	0.526569	1	-0.0998287	1	-1.4221	2.96034e-07	-0.795702	0.045189
Kcnh7	0.565744	0.0056676	0.040759	1	0.37374	1	0.524985	0.0275854	0.192005	0.999993
Gm17171	-0.903539	0.00680974	-0.112657	1	-0.0854635	1	-0.790882	0.0501357	-0.818076	0.0592004
Ube3a	-0.568272	0.00680974	-0.125193	1	0.0275325	1	-0.443079	0.123313	-0.595805	0.0154872
Ahcyl2	0.668459	0.0073826	0.420632	1	0.39527	1	0.247827	0.945444	0.273189	0.999993
Cacnb4	0.482093	0.00974296	0.355404	1	0.0131266	1	0.126689	0.999046	0.468966	0.0270034
Pak7	0.606466	0.00974296	0.171027	1	0.639717	0.698012	0.435439	0.215463	-0.0332513	0.999993
Fam155a	0.31421	0.00974296	0.078807	1	0.0627744	1	0.235403	0.187187	0.251436	0.221805
Far1os	-0.928118	0.0109775	-0.0533226	1	-0.160603	1	-0.874796	0.0394735	-0.767515	0.188522
Gabrb1	0.401673	0.0109775	0.0450341	1	0.143427	1	0.356639	0.0638815	0.258246	0.581832
Magi2	0.404596	0.0109775	0.0983617	1	0.0925088	1	0.306234	0.189069	0.312087	0.294773
Peg3	-0.603093	0.0122362	-0.145991	1	-0.303753	1	-0.457102	0.206862	-0.299339	0.985407
Gm48678	-0.672033	0.0155834	0.114569	1	-0.23647	1	-0.786602	0.00820461	-0.435563	0.65806
Mgat4c	0.472032	0.0156783	0.0873371	1	0.422317	1	0.384695	0.162615	0.0497148	0.999993
Ctnna3	-0.678076	0.0156783	0.0767682	1	-0.191581	1	-0.754844	0.017589	-0.486495	0.565524
Gm42418	-2.38727	0.0156783	-0.726104	1	-1.92749	1	-1.66117	0.383431	-0.459788	0.999993
St6gal2	0.648056	0.0156783	0.268066	1	0.372418	1	0.37999	0.558783	0.275638	0.999993
Egfem1	0.510766	0.0156783	0.252249	1	0.134141	1	0.258517	0.783548	0.376625	0.453502
Gm15577	-0.948922	0.0156783	-0.147473	1	-0.201008	1	-0.801449	0.137456	-0.747915	0.325813
Rims2	0.411255	0.0156783	0.323074	1	0.111892	1	0.0881809	0.999046	0.299362	0.429611
Ncam2	0.482494	0.0176945	0.185335	1	0.294925	1	0.297159	0.536915	0.187569	0.999993
Bc1	-1.53319	0.0189406	-0.727164	1	-1.15307	1	-0.806023	0.785904	-0.380112	0.999993
Garnl3	0.519469	0.0195758	-0.07053	1	0.149301	1	0.589999	0.017589	0.370168	0.485896
Ctnnd2	0.359586	0.0214741	0.139779	1	-0.0420799	1	0.219807	0.580399	0.401666	0.0281465
Rapgef4	0.443889	0.0244631	0.0354192	1	0.185141	1	0.40847	0.0972572	0.258748	0.82232
Lysmd4	-0.71517	0.0292741	0.0613396	1	0.0733028	1	-0.77651	0.0291024	-0.788473	0.0361873
Grm8	0.603937	0.0292741	0.259439	1	0.444623	1	0.344497	0.725035	0.159314	0.999993
Tenm3	-0.754221	0.0328753	-0.584658	1	-0.628438	1	-0.169563	0.999046	-0.125783	0.999993
Tox	0.656238	0.0338063	0.541668	1	0.608342	1	0.11457	0.999046	0.0478961	0.999993
Large1	0.509387	0.033951	0.214148	1	0.341893	1	0.295239	0.725035	0.167494	0.999993
Macrod2os1	-0.894072	0.0385792	0.305399	1	0.0152575	1	-1.19947	0.0075933	-0.90933	0.124304
Tmeff2	0.403619	0.0385792	0.125137	1	0.181135	1	0.278483	0.497464	0.222485	0.999993
Zfp804a	0.582673	0.0385792	0.142827	1	0.144673	1	0.439845	0.364535	0.437999	0.477001
Gria3	0.341454	0.0385839	0.117698	1	0.0867163	1	0.223757	0.577085	0.254738	0.565524
Lrrc4	-0.583473	0.0385839	-0.116924	1	-0.180309	1	-0.466549	0.319175	-0.403164	0.705216
Robo2	-0.846429	0.038859	-0.520324	1	-0.673334	1	-0.326105	0.999046	-0.173094	0.999993
Gsdme	-0.632758	0.038859	-0.30918	1	-0.125372	1	-0.323577	0.895943	-0.507386	0.435825
Sorbs2os	-0.606452	0.0405793	0.323865	1	-0.0323624	1	-0.930317	0.00216638	-0.57409	0.220523
1700085D07Rik	-0.566936	0.0422936	0.135433	1	-0.194579	1	-0.702368	0.017589	-0.372357	0.82232
Mapk10	0.350496	0.0433127	0.319246	1	0.0583698	1	0.0312498	0.999046	0.292126	0.408947
Dok6	0.521836	0.0441094	0.0648751	1	0.140991	1	0.456961	0.215463	0.380844	0.648223
Cntn5	0.4653	0.0450908	0.130847	1	0.10108	1	0.334453	0.494029	0.364221	0.566076

## Sheet: Lamp5
Gene	ADvaporVSctrl_log2FoldChange	ADvaporVSctrl_padj	ADVSctrl_log2FoldChange	ADVSctrl_padj	vaporVSctrl_log2FoldChange	vaporVSctrl_padj	ADvaporVSAD_log2FoldChange	ADvaporVSAD_padj	ADvaporVSvapor_log2FoldChange	ADvaporVSvapor_padj
Gm15243	-1.49828	8.80853e-06	-0.581748	0.87146	-0.446039	1	-0.916535	0.0597806	-1.05224	0.0495589
Lysmd4	-1.2163	1.57786e-05	-0.139397	0.998407	-0.378576	1	-1.0769	0.000966521	-0.837722	0.0772603
Ube3a	-0.693821	4.64737e-05	-0.182646	0.998407	-0.148206	1	-0.511175	0.0205044	-0.545615	0.0346886
AY036118	-1.05053	6.31794e-05	-0.35781	0.998407	-0.44415	1	-0.692721	0.0610385	-0.606381	0.511906
1810034E14Rik	-1.30169	8.2427e-05	-0.361392	0.998407	-0.305189	1	-0.940298	0.0426949	-0.996502	0.06164
Sorcs1	0.964295	0.000131402	0.724559	0.0914806	0.616017	1	0.239736	0.904893	0.348278	0.999914
Gm48091	-1.25317	0.000304499	-0.0848418	0.998407	-0.440611	1	-1.16833	0.00398511	-0.812563	0.399339
Kidins220	-0.810021	0.000774948	-0.700505	0.0570477	-0.431427	1	-0.109517	0.982675	-0.378594	0.999914
Lsamp	0.627609	0.00146357	0.37043	0.804576	0.326477	1	0.257179	0.706004	0.301132	0.999914
Ptprt	0.892405	0.00146357	0.746266	0.0914806	0.411733	1	0.146139	0.979478	0.480672	0.99246
Cntn4	0.84395	0.00146357	0.580337	0.409667	0.0647501	1	0.263613	0.873762	0.7792	0.0346886
Erbb4	0.454246	0.00146357	0.0465978	0.998407	0.195133	1	0.407648	0.0178429	0.259113	0.954719
Gabrb1	0.507672	0.00202757	0.237579	0.998407	0.0971303	1	0.270093	0.470461	0.410542	0.144664
Galntl6	0.602222	0.00239161	0.275833	0.998407	0.193084	1	0.326389	0.465479	0.409137	0.598853
4930587E11Rik	-1.06391	0.002605	-0.211015	0.998407	-0.543425	1	-0.852896	0.0669662	-0.520487	0.999914
Fgf1	-1.18823	0.00289452	-0.689139	0.824034	-0.350172	1	-0.499089	0.765031	-0.838057	0.5496
Mir124a-1hg	-0.497232	0.00324814	-0.00048931	0.999929	-0.260219	1	-0.496742	0.0105753	-0.237013	0.999914
4933413L06Rik	-1.09225	0.00324814	0.168542	0.998407	-0.350136	1	-1.26079	0.00130474	-0.742116	0.674497
4930532I03Rik	-1.06852	0.00359867	0.217745	0.998407	-0.363644	1	-1.28627	0.000960932	-0.70488	0.779439
Cmss1	-3.18843	0.00404095	-1.10258	0.998407	-2.86754	1	-2.08584	0.27101	-0.32089	0.999914
Slc35f1	0.714349	0.00408042	0.455812	0.820033	0.324968	1	0.258537	0.859118	0.389381	0.999914
Gm13269	-0.723302	0.00499375	0.0854617	0.998407	-0.321144	1	-0.808764	0.00398511	-0.402158	0.999914
Cntn5	0.402138	0.00680111	0.0451288	0.998407	0.193126	1	0.35701	0.0494918	0.209012	0.999914
Robo1	0.526163	0.00680111	0.0693768	0.998407	0.159537	1	0.456786	0.0597806	0.366626	0.779439
Gm13963	-1.17141	0.00680111	-0.775579	0.808991	-0.153076	1	-0.39583	0.905863	-1.01833	0.222026
Ccser1	0.504329	0.00680111	0.0394405	0.998407	0.18622	1	0.464888	0.0441588	0.318109	0.960386
Gm26827	-0.974253	0.00680111	0.0731373	0.998407	-0.567931	1	-1.04739	0.0105753	-0.406323	0.999914
Nrg3	0.394925	0.00680111	0.0829456	0.998407	0.130018	1	0.311979	0.121387	0.264907	0.881851
Rnf121	-2.01649	0.00680111	-1.61743	0.356399	0.361309	1	-0.399053	0.979478	-2.3778	0.00932943
Gm48747	-0.860058	0.00680111	0.120542	0.998407	-0.258226	1	-0.9806	0.0044923	-0.601832	0.778142
1700111E14Rik	-0.890218	0.00680111	-0.0734498	0.998407	-0.409687	1	-0.816768	0.0494918	-0.48053	0.999914
Ctnna3	-0.555834	0.00680111	0.224074	0.998407	-0.271133	1	-0.779908	0.000307375	-0.284701	0.999914
Pcdh9	0.445775	0.00737547	0.0359103	0.998407	0.237441	1	0.409865	0.0457348	0.208334	0.999914
Tafa1	1.20439	0.00748036	1.25127	0.0570477	0.544993	1	-0.0468761	0.9942	0.659398	0.999914
Lingo2	0.407103	0.00752646	0.209167	0.998407	0.129906	1	0.197936	0.706004	0.277197	0.881059
Nrg1	0.540028	0.00785986	0.527574	0.0914806	0.487534	1	0.0124542	0.996987	0.0524938	0.999914
Ncam2	0.574745	0.00785986	0.366873	0.87146	0.261101	1	0.207872	0.876944	0.313644	0.999914
Grip1	0.339854	0.00923625	0.0456841	0.998407	0.0948115	1	0.29417	0.0843107	0.245042	0.779439
Itgbl1	-0.815211	0.00952916	-0.291362	0.998407	0.246114	1	-0.523849	0.467208	-1.06133	0.0016362
Ctnna2	0.51497	0.00952916	0.27098	0.998407	0.184358	1	0.24399	0.737167	0.330611	0.999914
Edil3	0.428802	0.0109053	0.159603	0.998407	0.201927	1	0.2692	0.472054	0.226875	0.999914
Kcnh7	0.447687	0.0109053	0.0435385	0.998407	0.119179	1	0.404149	0.0696478	0.328508	0.779439
Gm42418	-2.69922	0.0109053	-1.03783	0.998407	-2.3497	1	-1.66139	0.484286	-0.349525	0.999914
Ctnnd2	0.439032	0.0114146	0.287449	0.87146	0.102441	1	0.151582	0.905863	0.336591	0.666261
Gm48678	-0.523693	0.0114146	0.238016	0.998407	-0.0823676	1	-0.761709	0.000307375	-0.441326	0.373111
Snap25	0.393556	0.01297	0.260895	0.87146	0.105584	1	0.132661	0.920721	0.287972	0.788125
Xrcc6	-0.787401	0.0138729	-0.0610125	0.998407	-0.569088	1	-0.726389	0.0796073	-0.218313	0.999914
Filip1l	-0.833671	0.0144062	0.209711	0.998407	-0.390449	1	-1.04338	0.00398511	-0.443222	0.999914
Cntnap5c	1.76217	0.0144062	1.49256	0.409667	0.823007	1	0.269605	0.982675	0.939159	0.999914
Pde1a	0.762727	0.0144062	0.345904	0.998407	0.464078	1	0.416823	0.648772	0.298649	0.999914
Gm10475	-1.00968	0.0144062	-0.474906	0.998407	-0.336016	1	-0.534771	0.706004	-0.673661	0.999914
Thrb	0.552235	0.0144062	0.129146	0.998407	0.397486	1	0.423089	0.257587	0.154749	0.999914
Csmd3	0.383405	0.0153392	0.166999	0.998407	0.114905	1	0.216406	0.630993	0.2685	0.960386
Ttc28	0.669965	0.0153392	0.496018	0.821071	0.0865681	1	0.173946	0.956789	0.583397	0.346957
A530046M15Rik	-0.862399	0.0153392	-0.0643369	0.998407	-0.196057	1	-0.798062	0.0901319	-0.666342	0.748
Gm15738	-0.658381	0.0162423	0.0650536	0.998407	-0.16136	1	-0.723435	0.0242005	-0.497021	0.788125
Dpp10	0.475668	0.0162423	0.284206	0.998407	0.416047	1	0.191462	0.873652	0.0596202	0.999914
Gm20275	-0.512641	0.0163269	0.245253	0.998407	-0.152823	1	-0.757894	0.000445403	-0.359818	0.960386
Gm37679	-0.6705	0.0163269	0.0327608	0.998407	-0.211039	1	-0.703261	0.0386601	-0.459461	0.993088
Pcdh7	0.628062	0.0173554	0.232073	0.998407	-0.0480946	1	0.395989	0.521435	0.676157	0.0846211
Nell1	1.55076	0.0182614	1.20519	0.747627	0.441559	1	0.345568	0.966802	1.1092	0.952302
Gm16070	1.04516	0.0199814	0.830524	0.747627	0.0479972	1	0.214631	0.982675	0.997158	0.243384
5730522E02Rik	0.421751	0.0204354	-0.00800269	0.999062	0.289782	1	0.429754	0.056455	0.131969	0.999914
Eif2s3y	0.658607	0.0216019	0.461512	0.901321	0.449468	1	0.197095	0.949152	0.209139	0.999914
Nav1	-0.635935	0.0216019	-0.326137	0.998407	-0.0394129	1	-0.309797	0.820911	-0.596522	0.312527
Unc5c	0.433211	0.0216019	0.179728	0.998407	0.0804621	1	0.253483	0.633072	0.352749	0.748
Lrfn5	0.494371	0.0218246	0.266217	0.998407	0.286601	1	0.228154	0.827178	0.20777	0.999914
Cst3	0.733245	0.023557	0.240245	0.998407	0.226902	1	0.493	0.484286	0.506343	0.999914
Gm47423	-0.770994	0.0243497	-0.259415	0.998407	-0.822854	1	-0.511579	0.547823	0.0518597	0.999914
Ghr	0.590403	0.0251235	0.556064	0.409667	0.360735	1	0.0343384	0.98913	0.229668	0.999914
Manf	-0.663265	0.0282894	-0.154404	0.998407	-0.438702	1	-0.508861	0.403377	-0.224563	0.999914
Pde7b	-0.714414	0.0282894	-0.261912	0.998407	-0.328949	1	-0.452502	0.628725	-0.385465	0.999914
Clk1	0.72645	0.0299915	0.314763	0.998407	0.0935461	1	0.411688	0.706004	0.632904	0.593721
Dmd	0.574024	0.0299915	0.273921	0.998407	0.204583	1	0.300104	0.765031	0.369442	0.999914
Nbea	0.456356	0.0318182	0.202918	0.998407	0.0931266	1	0.253438	0.723653	0.36323	0.879608
Ripor2	0.525571	0.0320451	0.317923	0.998407	0.0386484	1	0.207647	0.899044	0.486922	0.383225
Nrxn1	0.355063	0.0320451	0.105059	0.998407	0.129382	1	0.250004	0.482833	0.225681	0.999914
Ank2	0.319589	0.0321342	0.171907	0.998407	-0.0462337	1	0.147681	0.859118	0.365822	0.0981912
Gas5	0.845524	0.032829	0.673809	0.821071	0.209689	1	0.171715	0.982675	0.635835	0.944929
Cadm1	0.423507	0.032829	0.208027	0.998407	0.106161	1	0.21548	0.785548	0.317347	0.960386
Kcnq3	0.457065	0.0333056	0.298953	0.998407	0.283156	1	0.158112	0.927155	0.173909	0.999914
Sorbs2os	-0.72573	0.0360759	0.167346	0.998407	-0.113283	1	-0.893077	0.0195009	-0.612448	0.779439
1700109K24Rik	-0.819877	0.0403477	0.136613	0.998407	-0.468533	1	-0.95649	0.0368368	-0.351344	0.999914
Nxph1	0.352934	0.0424018	0.0617217	0.998407	0.08334	1	0.291212	0.325954	0.269594	0.999914
Khdrbs2	0.82553	0.0437036	0.501481	0.998407	0.314538	1	0.324049	0.905991	0.510992	0.999914
Gm1992	-0.62522	0.0439577	0.245745	0.998407	-0.0532147	1	-0.870965	0.00516119	-0.572005	0.622591
Csmd1	0.394792	0.0440012	0.276547	0.998407	0.198807	1	0.118245	0.956789	0.195985	0.999914
Crebzf	-0.736298	0.0440012	-0.502838	0.998407	-0.513228	1	-0.233461	0.956789	-0.223071	0.999914
Gm47027	-0.81607	0.0440012	0.139121	0.998407	-0.288142	1	-0.955191	0.0386999	-0.527929	0.999914
Gm35188	-0.571052	0.0440012	0.203643	0.998407	-0.102908	1	-0.774695	0.00895537	-0.468145	0.913247
Prkd1	0.765139	0.0440012	0.449579	0.998407	0.280415	1	0.31556	0.895178	0.484724	0.999914
Gm12353	-0.549505	0.0458651	0.0159197	0.998996	-0.434097	1	-0.565424	0.107622	-0.115408	0.999914
Leng9	-0.87258	0.0458651	-0.264906	0.998407	-0.393768	1	-0.607674	0.583761	-0.478812	0.999914
Ddx5	-0.488056	0.0458651	-0.180881	0.998407	-0.233739	1	-0.307175	0.706004	-0.254317	0.999914
Dab1	0.30628	0.0458651	0.144202	0.998407	0.222659	1	0.162078	0.796498	0.0836208	0.999914
Grip1os2	-0.559454	0.0458651	0.312686	0.998407	-0.106839	1	-0.87214	0.00130474	-0.452615	0.960386
3110021N24Rik	-0.563541	0.0470417	0.125923	0.998407	-0.184636	1	-0.689463	0.0332758	-0.378905	0.999914
Chl1	0.42839	0.0470417	0.334261	0.901321	0.115075	1	0.0941298	0.982675	0.313315	0.999914
Caln1	-0.43805	0.0470417	-0.403038	0.639445	-0.1153	1	-0.0350115	0.988362	-0.32275	0.999914
AC149090.1	-1.87049	0.0472854	-0.313537	0.998407	-0.330226	1	-1.55696	0.345597	-1.54027	0.960386
Fgf12	0.526944	0.0472854	0.15126	0.998407	0.106934	1	0.375683	0.533147	0.420009	0.973556
Pde11a	-0.578496	0.048856	-0.449537	0.901321	0.101626	1	-0.128959	0.982675	-0.680122	0.148412
Gm20319	-0.74562	0.0491954	-0.299017	0.998407	-0.0762468	1	-0.446602	0.748566	-0.669373	0.748
Egfem1	0.298012	0.0491954	0.0800183	0.998407	0.0891404	1	0.217994	0.520803	0.208872	0.999914

[truncated: 11 more sheets: Meis2, Micro-PVM, Oligo, OPC, Peri, Pvalb, Sncg, Sst, Sst Chodl, Vip, VLMC]
