# Supplementary material for: A History of Repeated Alcohol Intoxication Promotes Cognitive Impairment and Gene Expression Signatures of Disease Progression in the 3xTg Mouse Model of Alzheimer’s Disease
Source: eNeuro. 2023 Jul 4;10(7):ENEURO.0456-22.2023. doi: 10.1523/ENEURO.0456-22.2023 (PMC10337838; doi:10.1523/ENEURO.0456-22.2023)
Supplement: Figure 6-1 — Significant (adjusted p ≤ 0.01) pathways enriched in the contrast of 3xTg-AD mice with a history of repeated alcohol intoxication by exposure to alcohol vapor (ADvapor) versus WT mice not exposed to alcohol (ctrl), according to the fgsea algorithm. Each tab represents a specific cell type in which the analysis was performed. Download Figure 6-1, XLS file. [file enu-eN-MNT-0456-22-s08.xls]

## Sheet: Astro
ADvaporVSctrl_Astro.pathway	ADvaporVSctrl_Astro.pval	ADvaporVSctrl_Astro.padj	ADvaporVSctrl_Astro.log2err	ADvaporVSctrl_Astro.ES	ADvaporVSctrl_Astro.NES	ADvaporVSctrl_Astro.size	ADvaporVSctrl_Astro.leadingEdge
GOBP_SYNAPTIC_SIGNALING	8.74739e-20	9.211e-16	1.15122	-0.498216	-2.01746	667	c("GSK3A", "TNR", "MAP1A", "INSYN2A", "GAD1", "NTNG1", "MINK1", "SYN3", "RASGRF1", "TSPOAP1", "CACNG8", "AGRN", "ADGRB1", "CPLX2", "CAMK2B", "CACNA1A", "MAP1B", "IQSEC2", "DLGAP2", "NRG1", "SNAP25", "LRRC4", "KIF5A", "SLC24A2", "HRH1", "KCNQ3", "GRIN2A", "BEGAIN", "IL1RAPL1", "CALB2", "PTPRN2", "PVALB", "RIMS1", "LRRTM1", "OPRM1", "SLC1A1", "PPFIA3", "CLSTN3", "BSN", "CHRM3", "RASGRF2", "CPLX1", …
GOCC_SYNAPSE	8.75709e-19	4.61061e-15	1.11466	-0.429973	-1.79924	1220	c("ANK3", "GSK3A", "TNR", "MAP1A", "CACNA1C", "ATP2B2", "CAMK4", "USP50", "INSYN2A", "DYNLL2", "GAD1", "NTNG1", "MINK1", "SYN3", "AAK1", "LAMP5", "TSPOAP1", "CACNG8", "AGRN", "ADGRB1", "FGFR2", "CPLX2", "CAMK2B", "MYO7A", "CACNA1A", "MAP1B", "IQSEC2", "DLGAP2", "ITPR1", "NRG1", "SNAP25", "LRRC4", "KIF5A", "NETO2", "LYN", "HRH1", "KCNQ3", "GRIN2A", "NRP1", "BEGAIN", "NTRK3", "IL1RAPL1", "KCNN2", "…
GOCC_NEURON_PROJECTION	2.34696e-17	8.23783e-14	1.07687	-0.419707	-1.75655	1228	c("ANK3", "KCNAB1", "GSK3A", "MAP1A", "CACNA1C", "ATP2B2", "USP50", "NFASC", "TTC8", "GAD1", "MINK1", "MYO5A", "RASGRF1", "BRSK2", "AAK1", "LAMP5", "TSPOAP1", "SIRT2", "ADGRB1", "PACRG", "SCN1A", "CAMKK2", "CACNA1I", "CPLX2", "CAMK2B", "MYO7A", "MAP1B", "ADCY10", "NRG1", "SNAP25", "BRINP1", "LRRC4", "KIF5A", "AP3M1", "HRH1", "KCNQ3", "GRIN2A", "NRP1", "NTRK3", "IL1RAPL1", "EPHA3", "KCNN2", "CALB2…
GOMF_CATION_CHANNEL_ACTIVITY	9.10199e-16	2.3961e-12	1.01754	-0.586137	-2.21404	284	c("KCNAB1", "CACNA2D1", "CACNA1C", "PKD1L3", "TSPOAP1", "CACNG8", "SCN1A", "CACNA1I", "KCNJ11", "CACNA1A", "ITPR1", "SNAP25", "PKD2L2", "SLC24A2", "KCNQ3", "CALHM2", "GRIN2A", "MT-ATP8", "KCNN2", "KCNH7", "GRIA4", "NALCN", "KCNJ13", "KCNIP3", "CACNA1H", "OPRM1", "HCN1", "KCNC1", "CACNB4", "KCNQ5", "RYR2", "KCNAB3", "CACNA2D4", "CACNB2", "KCNK9", "PEX5L", "PTK2B", "KCNB1", "CACNG5", "SCN8A", "UNC8…
HALLMARK_INTERFERON_GAMMA_RESPONSE	1.16528e-15	2.45409e-12	1.01754	0.690659	2.48545	169	c("GBP6", "DDX60", "B2M", "IFIT3", "LGALS3BP", "RSAD2", "BST2", "SAMD9L", "STAT1", "NLRC5", "DDX58", "ISG15", "RNF213", "NMI", "TAP1", "TAPBP", "USP18", "IFIH1", "PARP12", "TNFAIP6", "STAT2", "IRF9", "GBP4", "CD274", "PARP14", "XAF1", "PELI1", "HERC6", "EIF2AK2", "IFI44", "STAT3", "IRF7", "CXCL10", "UBE2L6", "PSMB8", "LATS2", "PLA2G4A", "BTG1", "RTP4", "IFI35", "IRF8", "PSMA3", "BATF2", "IFIT2", …
GOMF_GATED_CHANNEL_ACTIVITY	3.492e-14	6.12846e-11	0.965328	-0.564875	-2.13823	296	c("KCNAB1", "CACNA2D1", "CACNA1C", "TSPOAP1", "ANO4", "CACNG8", "SCN1A", "CACNA1I", "KCNJ11", "CACNA1A", "ITPR1", "SNAP25", "KCNQ3", "GRIN2A", "KCNN2", "KCNH7", "ANO3", "GRIA4", "NALCN", "KCNJ13", "KCNIP3", "CACNA1H", "OPRM1", "HCN1", "KCNC1", "CACNB4", "KCNQ5", "RYR2", "KCNAB3", "GABRA1", "CACNA2D4", "CACNB2", "KCNK9", "PEX5L", "PTK2B", "KCNB1", "CACNG5", "SCN8A", "KCNA4", "CACNA1G", "KCNJ9", "L…
GOMF_VOLTAGE_GATED_CATION_CHANNEL_ACTIVITY	7.34669e-14	1.10515e-10	0.954542	-0.677376	-2.35394	133	c("KCNAB1", "CACNA2D1", "CACNA1C", "TSPOAP1", "CACNG8", "CACNA1I", "KCNJ11", "CACNA1A", "SNAP25", "KCNQ3", "GRIN2A", "KCNN2", "KCNH7", "KCNJ13", "CACNA1H", "OPRM1", "HCN1", "KCNC1", "CACNB4", "KCNQ5", "KCNAB3", "CACNA2D4", "CACNB2", "KCNK9", "PTK2B", "KCNB1", "CACNG5", "KCNA4", "CACNA1G", "KCNJ9", "LRRC55", "CACNG2", "KCNC4", "KCNG4", "GRIN1", "KCNH5", "KCNH8", "KCNA1", "KCNF1", "KCNJ10", "CACNA1…
GOMF_VOLTAGE_GATED_CHANNEL_ACTIVITY	6.51412e-13	8.57421e-10	0.921426	-0.631823	-2.27724	179	c("KCNAB1", "CACNA2D1", "CACNA1C", "TSPOAP1", "CACNG8", "SCN1A", "CACNA1I", "KCNJ11", "CACNA1A", "SNAP25", "KCNQ3", "GRIN2A", "KCNN2", "KCNH7", "NALCN", "KCNJ13", "KCNIP3", "CACNA1H", "OPRM1", "HCN1", "KCNC1", "CACNB4", "KCNQ5", "KCNAB3", "CACNA2D4", "CACNB2", "KCNK9", "PTK2B", "KCNB1", "CACNG5", "SCN8A", "KCNA4", "CACNA1G", "KCNJ9", "LRRC55", "KCNK13", "CACNG2", "KCNC4", "KCNG4", "GRIN1", "KCNH5…
GOCC_AXON	1.06917e-12	1.25093e-09	0.91012	-0.461266	-1.85365	598	c("ANK3", "KCNAB1", "GSK3A", "MAP1A", "NFASC", "GAD1", "MINK1", "MYO5A", "RASGRF1", "BRSK2", "AAK1", "LAMP5", "TSPOAP1", "SIRT2", "SCN1A", "CPLX2", "MAP1B", "ADCY10", "NRG1", "SNAP25", "KIF5A", "AP3M1", "KCNQ3", "NRP1", "NTRK3", "IL1RAPL1", "CALB2", "NEXN", "PVALB", "RGS7BP", "NRSN1", "LRRTM1", "OPRM1", "DSCAML1", "SLC1A1", "KIF5C", "HCN1", "BSN", "LRRC7", "DNM3", "PTPRO", "EPB41L3", "TENM2", "KC…
GOMF_PASSIVE_TRANSMEMBRANE_TRANSPORTER_ACTIVITY	2.20666e-12	2.32361e-09	0.898671	-0.504804	-1.96626	398	c("KCNAB1", "CACNA2D1", "CACNA1C", "PKD1L3", "TSPOAP1", "ANO4", "CACNG8", "SCN1A", "CACNA1I", "KCNJ11", "CACNA1A", "ITPR1", "SNAP25", "PKD2L2", "SLC24A2", "KCNQ3", "CALHM2", "GRIN2A", "MT-ATP8", "KCNN2", "KCNH7", "ANO3", "GRIA4", "NALCN", "KCNJ13", "KCNIP3", "CACNA1H", "OPRM1", "SLC1A1", "HCN1", "KCNC1", "CACNB4", "KCNQ5", "TMEM120A", "RYR2", "KCNAB3", "GABRA1", "CACNA2D4", "CACNB2", "KCNK9", "PE…
GOMF_METAL_ION_TRANSMEMBRANE_TRANSPORTER_ACTIVITY	3.47799e-12	3.32939e-09	0.898671	-0.514391	-1.99589	385	c("KCNAB1", "CACNA2D1", "CACNA1C", "ATP2B2", "PKD1L3", "TSPOAP1", "CACNG8", "SCN1A", "CACNA1I", "KCNJ11", "CACNA1A", "ITPR1", "SNAP25", "PKD2L2", "SLC24A2", "KCNQ3", "GRIN2A", "KCNN2", "KCNH7", "NALCN", "ATP1B1", "KCNJ13", "KCNIP3", "CACNA1H", "OPRM1", "SLC13A1", "SLC1A1", "HCN1", "KCNC1", "CACNB4", "KCNQ5", "RYR2", "KCNAB3", "SLC18A2", "CACNA2D4", "CACNB2", "KCNK9", "KCNB1", "ATP2B1", "CACNG5", …
GOBP_REGULATION_OF_TRANS_SYNAPTIC_SIGNALING	1.26356e-11	1.10877e-08	0.875325	-0.499939	-1.94467	394	c("TNR", "MAP1A", "NTNG1", "SYN3", "RASGRF1", "CACNG8", "ADGRB1", "CPLX2", "CAMK2B", "CACNA1A", "MAP1B", "IQSEC2", "DLGAP2", "SNAP25", "LRRC4", "SLC24A2", "HRH1", "GRIN2A", "BEGAIN", "CALB2", "RIMS1", "LRRTM1", "SLC1A1", "PPFIA3", "CLSTN3", "RASGRF2", "CPLX1", "CNTN4", "ZDHHC2", "ERC2", "SYT1", "RELN", "HCRT", "BRSK1", "CACNB2", "CELF4", "PTK2B", "KCNB1", "CX3CR1", "ADCY1", "SYN1", "CACNG5", "PPP…
GOCC_CATION_CHANNEL_COMPLEX	1.54712e-11	1.20582e-08	0.863415	-0.594085	-2.15615	197	c("KCNAB1", "DPP6", "CACNA2D1", "CACNA1C", "PKD1L3", "CACNG8", "SCN1A", "CACNA1I", "KCNJ11", "CACNA1A", "KCNQ3", "GRIN2A", "GRIA4", "KCNIP3", "CACNA1H", "HCN1", "KCNC1", "CACNB4", "KCNQ5", "RYR2", "KCNAB3", "CACNA2D4", "CACNB2", "PTK2B", "KCNB1", "CACNG5", "SCN8A", "UNC80", "KCNA4", "CACNA1G", "LRRC55", "GRIA3", "CACNG2", "KCNC4", "KCNG4", "GRIK5", "GRIN1", "CNIH3", "KCNA1", "KCNF1", "AKAP9", "SH…
GOBP_CELL_CELL_SIGNALING	1.60318e-11	1.20582e-08	0.863415	-0.370566	-1.56197	1411	c("IL18", "GSK3A", "CACNA2D1", "TNR", "MAP1A", "CACNA1C", "INSYN2A", "GAD1", "NTNG1", "MINK1", "SYN3", "RASGRF1", "BRSK2", "TSPOAP1", "CACNG8", "LGR6", "AGRN", "ADGRB1", "FGFR2", "SOX11", "CPLX2", "CAMK2B", "KCNJ11", "CACNA1A", "MAP1B", "IQSEC2", "DLGAP2", "LGR5", "NRG1", "SNAP25", "LRRC4", "KIF5A", "SLC24A2", "LYN", "HRH1", "KCNQ3", "GRIN2A", "NRP1", "BEGAIN", "IL1RAPL1", "KCNN2", "CALB2", "PTPR…
GOCC_POSTSYNAPSE	3.88382e-11	2.72644e-08	0.851339	-0.447453	-1.79816	586	c("ANK3", "GSK3A", "CACNA1C", "ATP2B2", "CAMK4", "USP50", "INSYN2A", "DYNLL2", "MINK1", "SYN3", "CACNG8", "ADGRB1", "CPLX2", "MAP1B", "DLGAP2", "ITPR1", "SNAP25", "LRRC4", "NETO2", "LYN", "GRIN2A", "NRP1", "NTRK3", "IL1RAPL1", "KCNN2", "RGS7BP", "GRIA4", "LRRTM1", "OPRM1", "SLC1A1", "CLSTN3", "BSN", "LRRC7", "CHRM3", "DNM3", "PTPRO", "TENM2", "KCNC1", "CPLX1", "ZDHHC2", "MAGEE1", "NEFL", "SPOCK1"…
HALLMARK_INTERFERON_ALPHA_RESPONSE	9.45224e-11	6.22075e-08	0.839089	0.757092	2.50254	82	c("DDX60", "B2M", "IFIT3", "LGALS3BP", "RSAD2", "BST2", "SAMD9L", "TRIM5", "ISG15", "PARP9", "NMI", "TAP1", "USP18", "IFIH1", "PARP12", "STAT2", "IRF9", "GBP4", "PARP14", "HERC6", "EIF2AK2", "IFI44", "IRF7", "CXCL10", "UBE2L6", "PSMB8", "GBP2", "RTP4", "IFI35", "PSMA3", "BATF2", "IFIT2", "MVB12A", "PSME1", "PSMB9", "MOV10", "UBA7", "CD47", "PSME2", "DHX58", "TRIM25", "IRF1", "ELF1", "CMPK2", "IL7…
GOCC_SOMATODENDRITIC_COMPARTMENT	3.13491e-10	1.9418e-07	0.814036	-0.405381	-1.65901	769	c("ANK3", "GSK3A", "MAP1A", "CACNA1C", "ATP2B2", "USP50", "NFASC", "MINK1", "LAMP5", "SIRT2", "ADGRB1", "SCN1A", "SERPINI1", "CPLX2", "CACNA1A", "MAP1B", "ADCY10", "SNAP25", "BRINP1", "LRRC4", "KIF5A", "HRH1", "GRIN2A", "IL1RAPL1", "KCNN2", "CALB2", "PVALB", "RGS7BP", "GRIA4", "NRSN1", "TTBK1", "OPRM1", "SLC1A1", "KIF5C", "CLSTN3", "HCN1", "BSN", "CHRM3", "DNM3", "PTPRO", "TENM2", "KCNC1", "CPLX1…
GOCC_PRESYNAPSE	4.5307e-10	2.65046e-07	0.814036	-0.455933	-1.80215	463	c("ATP2B2", "GAD1", "NTNG1", "SYN3", "AAK1", "LAMP5", "TSPOAP1", "CPLX2", "SNAP25", "GRIN2A", "CALB2", "PTPRN2", "RGS7BP", "RIMS1", "OPRM1", "SLC1A1", "PPFIA3", "BSN", "DNM3", "KCNC1", "CPLX1", "ERC2", "SYT1", "NEFL", "HCRT", "RNF112", "BRSK1", "SV2A", "SLC18A2", "CACNB2", "CTTNBP2", "KCNK9", "RAB6B", "CNTNAP1", "CNTN6", "ATP2B1", "SYN1", "SRCIN1", "SYT2", "SLC40A1", "CALB1", "KCNJ9", "PPFIA2", "…
GOBP_MULTICELLULAR_ORGANISMAL_SIGNALING	5.23064e-10	2.89888e-07	0.801216	-0.608674	-2.14398	148	c("ANK3", "CACNA2D1", "TNR", "CACNA1C", "ATP2B2", "NFASC", "CACNG8", "SCN1A", "CACNA1I", "KCNN2", "ATP1B1", "CACNA1H", "CTNNA3", "PAFAH1B1", "RYR2", "HCRT", "CACNB2", "CNTNAP1", "ATP2B1", "CACNG5", "SCN8A", "CACNA1G", "ATP1A1", "CACNG2", "ATP2B3", "ATP1A3", "KCNA1", "AKAP9", "CARTPT", "EHD3", "PLN", "CACNA1D", "CALM1", "CACNG3", "SCN5A", "CNTNAP2", "SCN1B", "SCN2A", "AVP", "ATP2A2", "PKP2", "FGF1…
GOBP_INORGANIC_ION_TRANSMEMBRANE_TRANSPORT	7.36565e-10	3.87801e-07	0.801216	-0.41141	-1.67655	729	c("ANK3", "KCNAB1", "DPP6", "CACNA2D1", "SLC25A18", "CACNA1C", "ATP2B2", "PKD1L3", "HECW2", "ANO4", "CACNG8", "SCN1A", "CACNA1I", "KCNJ11", "CACNA1A", "ITPR1", "SNAP25", "PKD2L2", "SLC24A2", "NETO2", "LYN", "KCNQ3", "GRIN2A", "MT-ATP8", "KCNN2", "KCNH7", "ANO3", "NALCN", "ATP1B1", "KCNJ13", "KCNIP3", "CACNA1H", "OPRM1", "SLC13A1", "SLC1A1", "HCN1", "FXYD2", "KCNC1", "CACNB4", "KCNQ5", "RYR2", "KC…
KEGG_CALCIUM_SIGNALING_PATHWAY	9.4834e-10	4.68064e-07	0.788187	-0.592161	-2.1264	162	c("CACNA1C", "ATP2B2", "CAMK4", "CACNA1I", "CAMK2B", "CACNA1A", "ITPR1", "HRH1", "GRIN2A", "CACNA1H", "CHRM3", "RYR2", "HTR2B", "ADRA1B", "PDGFRA", "PTK2B", "ADCY1", "ATP2B1", "PPP3CA", "CACNA1G", "TACR1", "ATP2B3", "GRIN1", "CHRNA7", "PRKCB", "PRKX", "PLN", "PLCG1", "CACNA1D", "HTR2C", "CALM1", "CACNA1E", "PDE1B", "CHRM2", "RYR3", "SPHK1", "PPP3R1", "GRM5", "ADRA1D", "ADCY8", "PRKACB", "ATP2A2",…
GOCC_GLUTAMATERGIC_SYNAPSE	1.00728e-09	4.68064e-07	0.788187	-0.499361	-1.90358	309	c("TNR", "ATP2B2", "CAMK4", "DYNLL2", "NTNG1", "SYN3", "TSPOAP1", "CPLX2", "DLGAP2", "NRG1", "SNAP25", "LRRC4", "LYN", "GRIN2A", "NRP1", "NTRK3", "IL1RAPL1", "RGS7BP", "PPFIA3", "CLSTN3", "BSN", "DNM3", "PTPRO", "CPLX1", "ERC2", "SYT1", "SV2A", "CTTNBP2", "PTK2B", "ADCY1", "ATP2B1", "NAPB", "CACNG5", "PPP3CA", "ABLIM3", "PLPPR4", "CALB1", "GPC4", "CLSTN2", "NPTXR", "CACNG2", "LRRTM3", "ATP2B3", "…
GOMF_CATION_TRANSMEMBRANE_TRANSPORTER_ACTIVITY	1.08343e-09	4.68064e-07	0.788187	-0.437055	-1.75099	564	c("KCNAB1", "CACNA2D1", "SLC25A18", "CACNA1C", "ATP2B2", "PKD1L3", "TSPOAP1", "CACNG8", "SCN1A", "CACNA1I", "KCNJ11", "CACNA1A", "ITPR1", "SNAP25", "PKD2L2", "SLC24A2", "ATP13A5", "KCNQ3", "CALHM2", "GRIN2A", "MT-ATP8", "KCNN2", "KCNH7", "GRIA4", "NALCN", "ATP1B1", "KCNJ13", "KCNIP3", "CACNA1H", "OPRM1", "SLC13A1", "SLC1A1", "HCN1", "KCNC1", "CACNB4", "KCNQ5", "RYR2", "KCNAB3", "SLC18A2", "CACNA2…
GOMF_INORGANIC_MOLECULAR_ENTITY_TRANSMEMBRANE_TRANSPORTER_ACTIVITY	1.15377e-09	4.68064e-07	0.788187	-0.422559	-1.70707	624	c("KCNAB1", "CACNA2D1", "SLC25A18", "CACNA1C", "ATP2B2", "PKD1L3", "TSPOAP1", "ANO4", "CACNG8", "SCN1A", "CACNA1I", "KCNJ11", "CACNA1A", "ITPR1", "SNAP25", "PKD2L2", "SLC24A2", "ATP13A5", "KCNQ3", "CALHM2", "GRIN2A", "MT-ATP8", "KCNN2", "KCNH7", "ANO3", "GRIA4", "NALCN", "ATP1B1", "KCNJ13", "KCNIP3", "CACNA1H", "OPRM1", "SLC13A1", "SLC1A1", "HCN1", "KCNC1", "CACNB4", "KCNQ5", "TMEM120A", "RYR2", …
GOBP_ION_TRANSMEMBRANE_TRANSPORT	1.15516e-09	4.68064e-07	0.788187	-0.383857	-1.58691	965	c("ANK3", "KCNAB1", "DPP6", "CACNA2D1", "SLC25A18", "CACNA1C", "ATP2B2", "PKD1L3", "MINK1", "RASGRF1", "HECW2", "ANO4", "CACNG8", "SCN1A", "CACNA1I", "KCNJ11", "CACNA1A", "ITPR1", "SNAP25", "PKD2L2", "SLC24A2", "NETO2", "ATP13A5", "AHCYL1", "LYN", "KCNQ3", "CALHM2", "GRIN2A", "MT-ATP8", "KCNN2", "KCNH7", "ANO3", "GRIA4", "NALCN", "ATP1B1", "KCNJ13", "KCNIP3", "CACNA1H", "OPRM1", "SLC13A1", "SLC1A…
GOBP_REGULATION_OF_ION_TRANSMEMBRANE_TRANSPORT	1.15571e-09	4.68064e-07	0.788187	-0.468349	-1.8317	410	c("ANK3", "KCNAB1", "DPP6", "CACNA2D1", "CACNA1C", "MINK1", "RASGRF1", "HECW2", "CACNG8", "SCN1A", "CACNA1I", "KCNJ11", "CACNA1A", "NETO2", "AHCYL1", "LYN", "KCNQ3", "KCNN2", "KCNH7", "NALCN", "ATP1B1", "KCNJ13", "KCNIP3", "CACNA1H", "OPRM1", "CHRM3", "RASGRF2", "FXYD2", "KCNC1", "CACNB4", "KCNQ5", "RYR2", "KCNAB3", "RELN", "CACNA2D4", "CACNB2", "CEMIP", "PTK2B", "KCNB1", "CACNG5", "SCN8A", "JPH3…
GOMF_CALMODULIN_BINDING	1.54427e-09	5.9009e-07	0.788187	-0.572746	-2.06045	180	c("CACNA1C", "ATP2B2", "CAMK1D", "CAMK4", "MYH6", "MYO5A", "CAMKK2", "CAMK2B", "ARPP21", "MYO7A", "SPTAN1", "MYH10", "KCNQ3", "KCNN2", "RASGRF2", "KCNQ5", "SYT1", "RYR2", "ADCY1", "ATP2B1", "PPP3CA", "AKAP12", "UNC13C", "ATP2B3", "MAP6", "MYO1B", "GRIN1", "SYT7", "MYH7", "RGS4", "KCNH5", "AKAP5", "MYH3", "CAMKV", "UNC13A", "IQCG", "FBXL2", "TTN", "KCNH1", "SCN5A", "MAP2", "PDE1B", "SPTBN1", "CASK…
GOBP_METAL_ION_TRANSPORT	1.56909e-09	5.9009e-07	0.788187	-0.403137	-1.65006	765	c("ANK3", "KCNAB1", "DPP6", "CACNA2D1", "CACNA1C", "ATP2B2", "PKD1L3", "PER1", "HECW2", "CACNG8", "SCN1A", "CACNA1I", "CAMK2B", "KCNJ11", "CACNA1A", "ITPR1", "SNAP25", "PKD2L2", "SLC24A2", "NETO2", "AHCYL1", "LYN", "KCNQ3", "GRIN2A", "KCNN2", "KCNH7", "STEAP3", "NALCN", "ATP1B1", "KCNJ13", "KCNIP3", "CACNA1H", "OPRM1", "SLC13A1", "SLC1A1", "HCN1", "FXYD2", "KCNC1", "CACNB4", "KCNQ5", "RYR2", "KCN…
GOCC_ION_CHANNEL_COMPLEX	1.63015e-09	5.91915e-07	0.788187	-0.521926	-1.96122	262	c("KCNAB1", "DPP6", "CACNA2D1", "CACNA1C", "PKD1L3", "CACNG8", "SCN1A", "CACNA1I", "KCNJ11", "CACNA1A", "KCNQ3", "GRIN2A", "GRIA4", "KCNIP3", "CACNA1H", "HCN1", "KCNC1", "CACNB4", "KCNQ5", "RYR2", "KCNAB3", "GABRA1", "CACNA2D4", "CACNB2", "PTK2B", "KCNB1", "CACNG5", "SCN8A", "UNC80", "KCNA4", "CACNA1G", "LRRC55", "GRIA3", "CACNG2", "KCNC4", "KCNG4", "GRIK5", "GRIN1", "GABRA3", "CHRNA7", "GLRB", "…
GOCC_DENDRITIC_TREE	2.14365e-09	7.5242e-07	0.774939	-0.433011	-1.7361	565	c("ANK3", "GSK3A", "MAP1A", "CACNA1C", "ATP2B2", "USP50", "NFASC", "MINK1", "LAMP5", "ADGRB1", "CPLX2", "MAP1B", "ADCY10", "BRINP1", "LRRC4", "KIF5A", "HRH1", "GRIN2A", "IL1RAPL1", "KCNN2", "CALB2", "RGS7BP", "GRIA4", "OPRM1", "SLC1A1", "KIF5C", "CLSTN3", "HCN1", "BSN", "CHRM3", "DNM3", "PTPRO", "TENM2", "KCNC1", "HTR2B", "MAGEE1", "SACS", "RELN", "SV2A", "TTLL7", "GABRA1", "CTTNBP2", "PTK2B", "K…
GOCC_NEURON_TO_NEURON_SYNAPSE	2.46771e-09	8.38225e-07	0.774939	-0.490904	-1.88708	335	c("CACNA1C", "ATP2B2", "USP50", "INSYN2A", "MINK1", "SYN3", "CACNG8", "ADGRB1", "MAP1B", "DLGAP2", "ITPR1", "LRRC4", "NETO2", "LYN", "GRIN2A", "RGS7BP", "SLC1A1", "CLSTN3", "BSN", "LRRC7", "DNM3", "PTPRO", "ZDHHC2", "SYT1", "SPOCK1", "CABP1", "CADM1", "RNF112", "RAPGEF4", "PTK2B", "ADCY1", "SYN1", "CACNG5", "SRCIN1", "PSD", "DMTN", "ANKS1B", "PLPPR4", "CALB1", "ATP1A1", "CLSTN2", "DAGLA", "SIPA1L…
GOBP_NERVOUS_SYSTEM_PROCESS	4.13557e-09	1.36086e-06	0.761461	-0.3839	-1.58334	914	c("ANK3", "GSK3A", "TNR", "KRT12", "MAP1A", "ATP2B2", "CAMK4", "NFASC", "INSYN2A", "LRIG1", "TTC8", "PKD1L3", "RASGRF1", "ZFHX2", "CACNG8", "SCN1A", "CACNA1I", "KCNJ11", "MYO7A", "CFAP54", "DLGAP2", "ITPR1", "SNAP25", "BRINP1", "SLC24A2", "HRH1", "GRIN2A", "BEGAIN", "TTBK1", "RIMS1", "CACNA1H", "OPRM1", "SLC1A1", "RPE65", "CEP250", "PAFAH1B1", "CBR3", "TMEM120A", "GSDME", "NEFL", "CABP1", "RELN",…
GOBP_CATION_TRANSMEMBRANE_TRANSPORT	6.80188e-09	2.17042e-06	0.761461	-0.399175	-1.63364	770	c("ANK3", "KCNAB1", "DPP6", "CACNA2D1", "SLC25A18", "CACNA1C", "ATP2B2", "PKD1L3", "MINK1", "RASGRF1", "HECW2", "CACNG8", "SCN1A", "CACNA1I", "KCNJ11", "CACNA1A", "ITPR1", "SNAP25", "PKD2L2", "SLC24A2", "NETO2", "ATP13A5", "LYN", "KCNQ3", "CALHM2", "GRIN2A", "MT-ATP8", "KCNN2", "KCNH7", "NALCN", "ATP1B1", "KCNJ13", "KCNIP3", "CACNA1H", "OPRM1", "SLC1A1", "HCN1", "RASGRF2", "FXYD2", "KCNC1", "CACN…
GOBP_REGULATION_OF_TRANSMEMBRANE_TRANSPORT	9.67616e-09	2.99676e-06	0.74774	-0.436327	-1.73291	482	c("ANK3", "KCNAB1", "GSK3A", "DPP6", "CACNA2D1", "CACNA1C", "MINK1", "RASGRF1", "HECW2", "CACNG8", "SCN1A", "CACNA1I", "KCNJ11", "CACNA1A", "NETO2", "AHCYL1", "LYN", "KCNQ3", "KCNN2", "KCNH7", "NALCN", "ATP1B1", "KCNJ13", "KCNIP3", "CACNA1H", "OPRM1", "CHRM3", "RASGRF2", "FXYD2", "KCNC1", "CACNB4", "KCNQ5", "RYR2", "KCNAB3", "RELN", "CACNA2D4", "CACNB2", "CEMIP", "PTK2B", "KCNB1", "CACNG5", "SCN8…
GOMF_ION_TRANSMEMBRANE_TRANSPORTER_ACTIVITY	1.36378e-08	4.10304e-06	0.74774	-0.398727	-1.62596	733	c("KCNAB1", "CACNA2D1", "SLC25A18", "CACNA1C", "ATP2B2", "PKD1L3", "TSPOAP1", "ANO4", "CACNG8", "SCN1A", "CACNA1I", "KCNJ11", "CACNA1A", "ITPR1", "SNAP25", "PKD2L2", "SLC24A2", "ATP13A5", "KCNQ3", "CALHM2", "GRIN2A", "MT-ATP8", "KCNN2", "KCNH7", "ANO3", "GRIA4", "NALCN", "ATP1B1", "KCNJ13", "KCNIP3", "CACNA1H", "OPRM1", "SLC13A1", "SLC1A1", "HCN1", "KCNC1", "CACNB4", "KCNQ5", "TMEM120A", "RYR2", …
GOCC_SYNAPTIC_MEMBRANE	1.68011e-08	4.91432e-06	0.733762	-0.469584	-1.81226	361	c("ANK3", "CACNA1C", "ATP2B2", "NTNG1", "CACNG8", "SNAP25", "LRRC4", "GRIN2A", "NRP1", "NTRK3", "IL1RAPL1", "RGS7BP", "GRIA4", "RIMS1", "LRRTM1", "OPRM1", "CLSTN3", "CHRM3", "DNM3", "PTPRO", "TENM2", "KCNC1", "ERC2", "SYT1", "MAGEE1", "GABRA1", "KCNB1", "CNTNAP1", "ADCY1", "CNTN6", "ATP2B1", "LRRTM4", "CACNG5", "PLPPR4", "CLSTN2", "DAGLA", "KCNJ9", "GPHN", "GAD2", "GRIA3", "CACNG2", "UNC13C", "LR…
GOBP_REGULATION_OF_SYNAPTIC_PLASTICITY	2.18886e-08	6.22938e-06	0.733762	-0.56217	-2.0237	178	c("TNR", "MAP1A", "RASGRF1", "ADGRB1", "CPLX2", "CAMK2B", "MAP1B", "SNAP25", "SLC24A2", "HRH1", "GRIN2A", "CALB2", "RIMS1", "LRRTM1", "SLC1A1", "PPFIA3", "RASGRF2", "CNTN4", "ZDHHC2", "ERC2", "RELN", "BRSK1", "PTK2B", "KCNB1", "CX3CR1", "ADCY1", "JPH3", "CALB1", "SIPA1L1", "STAU2", "UNC13C", "GRIN1", "CHRNA7", "SYT7", "KRAS", "RIMS3", "AKAP5", "BAIAP2", "NPAS4", "SHANK2", "KCNJ10", "SYT12", "STXB…
GOMF_VOLTAGE_GATED_POTASSIUM_CHANNEL_ACTIVITY	7.73211e-08	2.08774e-05	0.704976	-0.662481	-2.13926	81	c("KCNAB1", "KCNJ11", "SNAP25", "KCNQ3", "KCNN2", "KCNH7", "KCNJ13", "HCN1", "KCNC1", "KCNQ5", "KCNAB3", "KCNK9", "KCNB1", "KCNA4", "KCNJ9", "LRRC55", "KCNC4", "KCNG4", "KCNH5", "KCNH8", "KCNA1", "KCNF1", "KCNJ10", "KCNH1")
GOMF_POTASSIUM_ION_TRANSMEMBRANE_TRANSPORTER_ACTIVITY	7.73237e-08	2.08774e-05	0.704976	-0.573725	-2.00579	138	c("KCNAB1", "KCNJ11", "SNAP25", "SLC24A2", "KCNQ3", "KCNN2", "KCNH7", "ATP1B1", "KCNJ13", "KCNIP3", "HCN1", "KCNC1", "KCNQ5", "KCNAB3", "KCNK9", "KCNB1", "KCNA4", "ATP1A1", "KCNJ9", "LRRC55", "KCNK13", "KCNC4", "KCNG4", "GRIK5", "KCNH5", "KCNH8", "SLC24A3", "KCNK7", "ATP1A3", "KCNA1", "KCNF1", "KCNJ10", "KCNIP4", "ATP1A4", "KCNH1")
GOMF_CALCIUM_ION_TRANSMEMBRANE_TRANSPORTER_ACTIVITY	1.45154e-07	3.82118e-05	0.690132	-0.592379	-2.04211	126	c("CACNA2D1", "CACNA1C", "ATP2B2", "PKD1L3", "TSPOAP1", "CACNG8", "CACNA1I", "CACNA1A", "ITPR1", "PKD2L2", "SLC24A2", "GRIN2A", "CACNA1H", "OPRM1", "CACNB4", "RYR2", "CACNA2D4", "CACNB2", "ATP2B1", "CACNG5", "CACNA1G", "CACNG2", "ATP2B3", "GRIN1", "CHRNA7", "SLC24A3", "CACNA1D", "TRPM6", "CACNG3", "CACNA1E", "PKD1", "CACNA2D3", "NCS1", "RYR3", "CACNB3", "TRPC6", "ATP2A2", "TRPM7", "TRPM3", "GRIN2…
GOBP_NEUROTRANSMITTER_SECRETION	1.56521e-07	4.01992e-05	0.690132	-0.567774	-1.98253	140	c("SYN3", "CPLX2", "SNAP25", "PTPRN2", "RIMS1", "PPFIA3", "CPLX1", "ERC2", "SYT1", "HCRT", "BRSK1", "SV2A", "CACNB2", "ADCY1", "SYN1", "NAPB", "SYT2", "KMO", "UNC13C", "GIT1", "GRIK5", "ASIC1", "SYT7", "RPH3A", "RIMS3", "DVL1", "GRM4", "PRKCB", "SYT12", "STXBP1", "UNC13A", "SYT9", "WNT7A", "CASK", "NR4A1", "RIMS4", "STXBP2", "STX1B", "SYT10", "PREPL", "HRH3", "NRXN2", "ATP2A2", "DNAJC5", "PCLO", …
GOCC_POSTSYNAPTIC_MEMBRANE	2.0377e-07	5.10879e-05	0.690132	-0.485371	-1.82282	264	c("ANK3", "CACNA1C", "ATP2B2", "CACNG8", "LRRC4", "GRIN2A", "NRP1", "NTRK3", "IL1RAPL1", "RGS7BP", "GRIA4", "LRRTM1", "OPRM1", "CLSTN3", "CHRM3", "DNM3", "PTPRO", "TENM2", "KCNC1", "MAGEE1", "GABRA1", "KCNB1", "ADCY1", "LRRTM4", "CACNG5", "PLPPR4", "CLSTN2", "DAGLA", "GPHN", "GRIA3", "CACNG2", "LRRTM3", "NECTIN3", "GRIK5", "GRIN1", "SYNDIG1", "GABRA3", "CHRNA7", "RNF10", "RPH3A", "FAIM2", "LRFN1"…
GOBP_CALCIUM_ION_TRANSMEMBRANE_TRANSPORT	2.43582e-07	5.96492e-05	0.674963	-0.47821	-1.80289	273	c("CACNA2D1", "CACNA1C", "ATP2B2", "PKD1L3", "CACNG8", "CACNA1I", "CACNA1A", "ITPR1", "PKD2L2", "SLC24A2", "LYN", "GRIN2A", "NALCN", "ATP1B1", "CACNA1H", "OPRM1", "CACNB4", "RYR2", "HTR2B", "CACNA2D4", "CACNB2", "CEMIP", "PTK2B", "ATP2B1", "CACNG5", "JPH3", "CACNA1G", "CACNG2", "ATP2B3", "ASIC1", "GRIN1", "CHRNA7", "HPCA", "SLC24A3", "STAC2", "EHD3", "MCUR1", "PLN", "PLCG1", "CACNA1D", "TRPM6", "…
GOCC_INTRINSIC_COMPONENT_OF_PLASMA_MEMBRANE	3.26242e-07	7.80756e-05	0.674963	-0.335307	-1.41195	1402	c("KCNAB1", "HBEGF", "DPP6", "CACNA1C", "ATP2B2", "NFASC", "NTNG1", "CACNG8", "LGR6", "ADGRB1", "IL1RL2", "SCN1A", "FGFR2", "CACNA1I", "CCDC25", "KCNJ11", "LGR5", "NRG1", "LRRC4", "CD226", "PLXNA4", "SLC24A2", "TMEM150B", "LYN", "HRH1", "KCNQ3", "CALHM2", "GRIN2A", "NRP1", "NTRK3", "EPHA3", "KCNH7", "PTPRN2", "MTSS1", "RGS7BP", "GRIA4", "ATP1B1", "KCNIP3", "LRRTM1", "CACNA1H", "OPRM1", "SLC1A1", …
GOBP_TRANSMISSION_OF_NERVE_IMPULSE	3.52935e-07	8.25868e-05	0.674963	-0.680641	-2.13208	67	c("ANK3", "TNR", "NFASC", "CACNG8", "SCN1A", "CACNA1I", "CACNA1H", "PAFAH1B1", "HCRT", "CNTNAP1", "CACNG5", "SCN8A", "CACNA1G", "CACNG2", "KCNA1", "CARTPT", "CACNG3", "SCN5A", "CNTNAP2", "SCN1B", "SCN2A", "AVP")
GOCC_MAIN_AXON	4.38805e-07	0.000100053	0.674963	-0.699082	-2.15512	58	c("ANK3", "KCNAB1", "MAP1A", "NFASC", "SIRT2", "SCN1A", "MAP1B", "KCNQ3", "LRRC7", "EPB41L3", "KCNC1", "SPOCK1", "CNTNAP1", "SCN8A", "KCNA4", "DAGLA", "KCNA1", "TUBB4A", "NAV1", "MAP2", "CNTNAP2", "SPTBN1", "SCN1B", "SCN2A")
GOMF_POTASSIUM_CHANNEL_ACTIVITY	4.46579e-07	0.000100053	0.674963	-0.59953	-2.02012	107	c("KCNAB1", "KCNJ11", "SNAP25", "KCNQ3", "KCNN2", "KCNH7", "KCNJ13", "KCNIP3", "HCN1", "KCNC1", "KCNQ5", "KCNAB3", "KCNK9", "KCNB1", "KCNA4", "KCNJ9", "LRRC55", "KCNK13", "KCNC4", "KCNG4", "GRIK5", "KCNH5", "KCNH8", "KCNK7", "KCNA1", "KCNF1", "KCNJ10", "KCNIP4", "KCNH1")
GOCC_TRANSPORTER_COMPLEX	4.86192e-07	0.000106658	0.659444	-0.443653	-1.71081	359	c("KCNAB1", "DPP6", "CACNA2D1", "CACNA1C", "PKD1L3", "CACNG8", "SCN1A", "CACNA1I", "KCNJ11", "CACNA1A", "KCNQ3", "GRIN2A", "GRIA4", "ATP1B1", "KCNIP3", "CACNA1H", "HCN1", "FXYD2", "KCNC1", "CACNB4", "KCNQ5", "RYR2", "KCNAB3", "GABRA1", "CACNA2D4", "CACNB2", "PTK2B", "MT-ND4L", "KCNB1", "CACNG5", "SCN8A", "UNC80", "KCNA4", "CACNA1G", "ATP1A1", "LRRC55", "GRIA3", "CACNG2", "KCNC4", "KCNG4", "GRIK5"…
GOBP_REGULATION_OF_MEMBRANE_POTENTIAL	5.39229e-07	0.000115879	0.659444	-0.436655	-1.69132	387	c("ANK3", "GSK3A", "CACNA2D1", "CACNA1C", "INSYN2A", "SCN1A", "CACNA1I", "KCNJ11", "KCNQ3", "GRIN2A", "KCNN2", "KCNH7", "RGS7BP", "NALCN", "RIMS1", "ATP1B1", "CACNA1H", "OPRM1", "HCN1", "CTNNA3", "KCNC1", "RYR2", "RELN", "HCRT", "GABRA1", "CACNB2", "KCNK9", "CELF4", "PTK2B", "KCNB1", "CNTNAP1", "PPP3CA", "SCN8A", "CACNA1G", "TACR1", "ATP1A1", "KCNK13", "GRIA3", "CACNG2", "GRIK5", "ASIC1", "GRIN1"…
GOBP_DIVALENT_INORGANIC_CATION_HOMEOSTASIS	8.95991e-07	0.000188696	0.659444	-0.420847	-1.6505	428	c("ANK3", "CACNA2D1", "PTGER4", "CACNA1C", "ATP2B2", "TSPOAP1", "CACNA1A", "ITPR1", "SLC24A2", "ATP13A5", "LYN", "GRIN2A", "CALB2", "ATP1B1", "SLC1A1", "RYR2", "HTR2B", "ADRA1B", "PDGFRA", "HCRT", "SV2A", "LPAR6", "CACNB2", "LPAR1", "CEMIP", "PTK2B", "CX3CR1", "ATP2B1", "JPH3", "TACR1", "CALB1", "ATP2B3", "CDH23", "GRIN1", "TMTC2", "CHRNA7", "SLC24A3", "ATP13A4", "KCNA1", "PRKCB", "ACKR4", "MCUR1…
GOBP_REGULATION_OF_BIOMINERALIZATION	9.77312e-07	0.000201786	0.643552	0.615683	2.08172	92	c("GPM6B", "BMPR1B", "MGP", "NOTCH1", "ISG15", "BMPR1A", "SOX9", "ATRAID", "GJA1")
GOCC_RIBONUCLEOPROTEIN_COMPLEX	1.3649e-06	0.000276393	0.643552	0.392623	1.60022	597	c("RBMXL1", "DDX58", "ISG15", "GAPDH", "PNN", "MRPL52", "RPS4X", "RBM28", "CPEB4", "SF3A3", "CWC27", "JAKMIP1", "RPL18", "RPL29", "VIM", "HSPA8", "EIF6", "MRPL42", "SF3B6", "MRPS21", "RPL10A", "RPS2", "MRPL30", "SRP19", "RPL14", "MRPS33", "SSB", "POP7", "SNRPF", "PRPF31", "SNRPC", "DICER1", "PSMA1", "NOL10", "WDR36", "MRPL35", "BUD31", "MRPS30", "BCAS2", "SNRNP40", "EIF4G1", "RHEB", "UTP14A", "MR…
GOCC_SYNAPTIC_VESICLE_MEMBRANE	2.0408e-06	0.000405464	0.627257	-0.598925	-1.99008	96	c("SYN3", "LAMP5", "PTPRN2", "BSN", "SYT1", "SV2A", "SLC18A2", "ATP2B1", "SYN1", "SYT2", "GAD2", "UNC13C", "MAL2", "SYNDIG1", "SYT7", "RPH3A", "SLC6A17", "SYNPR", "SYT12", "UNC13A", "SYT9", "PTPRS", "GRIA1", "ICA1", "DNAJC5", "SV2B", "MCTP1", "RAB3C", "PRRT2", "VAMP1", "ABCC8", "STX1A")
GOCC_DISTAL_AXON	2.21077e-06	0.0004311	0.627257	-0.461587	-1.7335	264	c("GAD1", "MYO5A", "RASGRF1", "BRSK2", "AAK1", "LAMP5", "TSPOAP1", "SIRT2", "CPLX2", "MAP1B", "ADCY10", "SNAP25", "CALB2", "NRSN1", "LRRTM1", "SLC1A1", "KIF5C", "PTPRO", "TENM2", "KCNC1", "CPLX1", "PAFAH1B1", "ERC2", "NEFL", "BRSK1", "SLC18A2", "CCDC120", "PTK2B", "ACAP3", "CALB1", "UNC13C", "CDK5R2", "PDYN", "GIT1", "GRIK5", "GRIN1", "TIAM2", "KLC1", "GDPD5", "DVL1", "SHANK2", "DNM2", "EXOC3", "…
GOBP_POTASSIUM_ION_TRANSPORT	2.57244e-06	0.000492505	0.627257	-0.493995	-1.80894	215	c("ANK3", "KCNAB1", "DPP6", "KCNJ11", "SNAP25", "SLC24A2", "NETO2", "KCNQ3", "KCNN2", "KCNH7", "NALCN", "ATP1B1", "KCNJ13", "KCNIP3", "HCN1", "FXYD2", "KCNC1", "KCNQ5", "KCNAB3", "HCRT", "KCNK9", "PTK2B", "KCNB1", "KCNA4", "FXYD3", "ATP1A1", "KCNJ9", "LRRC55", "KCNK13", "KCNC4", "KCNG4", "RGS4", "KCNH5", "KCNH8", "SLC24A3", "KCNK7", "ATP1A3", "DNM2", "KCNA1", "KCNF1", "AKAP9", "KCNJ10", "CACNA1D"…
GOCC_RIBOSOME	2.78994e-06	0.000524608	0.627257	0.511029	1.85708	176	c("ISG15", "MRPL52", "RPS4X", "EIF2AK2", "RPL18", "RPL29", "MRPL42", "MRPS21", "RPL10A", "RPS2", "MRPL30", "RPL14", "MRPS33", "MRPL35", "MRPS30", "MRPS26", "MRPL23", "MRPS5", "MRPS36", "GCN1", "MRPL20", "MRPL17", "MTG2", "RPS9", "NDUFA7", "MRPS16", "MRPL24", "EIF2A", "MRPS17", "MRPL47", "MRPL1", "MRPL55", "MRPL51", "RPS13", "MRPS15", "MRPL48", "RPS5", "RPL19", "RPL3", "RPL27A", "MRPL27", "MRPS24"…
GOBP_CELL_MORPHOGENESIS	2.8415e-06	0.00052493	0.627257	-0.351969	-1.45288	919	c("ANK3", "TNR", "MAP1A", "NFASC", "RCC2", "TTC8", "NTNG1", "MINK1", "HECW2", "BRSK2", "LGR6", "ADGRB1", "NTN4", "FGFR2", "CAMK2B", "MYO7A", "FSTL4", "MAP1B", "ITPR1", "MYH10", "NRG1", "KIF5A", "PLXNA4", "FRY", "NRP1", "IL1RAPL1", "EPHA3", "NEXN", "CYFIP2", "RIMS1", "MYO16", "DSCAML1", "KIF5C", "CDH12", "UNC5D", "DNM3", "PTPRO", "EPB41L3", "PAFAH1B1", "CNTN4", "KIDINS220", "SYT1", "NEFL", "RELN",…
WP_FRAGILE_X_SYNDROME	2.90254e-06	0.000526962	0.627257	-0.575988	-1.9731	116	c("CAMK4", "GAD1", "CAMK2B", "MAP1B", "ITPR1", "GRIN2A", "CYFIP2", "HCN1", "KCNC1", "GABRA1", "EPS8L1", "PPP3CA", "GPHN", "GRIN1", "TSC2", "KRAS", "AKAP5", "GABRG2", "DNM2", "PRKAR1A", "GRB2", "ABAT", "PLCG1", "AGAP2", "GRIA1", "ARC", "GABRB2", "GRM5", "SYNGAP1", "PTEN", "GRIP1", "DLGAP3", "GRIA2", "CAMK2A", "GRM1", "DEPTOR", "RPTOR", "KCND2", "AP2B1", "PRKCA", "SHC1", "GRIN2B")
GOBP_CELL_PART_MORPHOGENESIS	3.02768e-06	0.000540364	0.627257	-0.381839	-1.54064	611	c("ANK3", "TNR", "MAP1A", "NFASC", "TTC8", "NTNG1", "MINK1", "HECW2", "BRSK2", "LGR6", "ADGRB1", "FGFR2", "CAMK2B", "FSTL4", "MAP1B", "KIF5A", "PLXNA4", "NRP1", "IL1RAPL1", "EPHA3", "NEXN", "CYFIP2", "RIMS1", "MYO16", "DSCAML1", "KIF5C", "UNC5D", "DNM3", "PTPRO", "EPB41L3", "PAFAH1B1", "CNTN4", "KIDINS220", "SYT1", "NEFL", "RELN", "BRSK1", "PLXNB1", "CNTNAP1", "ADCY1", "CNTN6", "USP33", "SRCIN1",…
GOBP_RESPONSE_TO_INTERFERON_GAMMA	3.23928e-06	0.000568494	0.627257	0.612741	2.08026	101	c("GBP6", "BST2", "STAT1", "NLRC5", "PARP9", "NMI", "GAPDH", "GBP4", "PARP14", "VIM", "GSN", "SIRPA", "AQP4", "GBP5", "ACTG1", "MRC1", "GBP2", "IRF8", "ACTR2", "DAPK3", "CD47", "HCK", "IRF1", "CDC42", "AIF1", "CDC42EP4", "CASP1")
GOBP_CELLULAR_COMPONENT_MORPHOGENESIS	3.48903e-06	0.000602286	0.627257	-0.376358	-1.52803	694	c("ANK3", "TNR", "MAP1A", "NFASC", "MYH6", "TTC8", "NTNG1", "MINK1", "HECW2", "BRSK2", "LGR6", "ADGRB1", "FGFR2", "CAMK2B", "FSTL4", "MAP1B", "KIF5A", "PLXNA4", "NRP1", "IL1RAPL1", "EPHA3", "NEXN", "CYFIP2", "RIMS1", "MYO16", "DSCAML1", "KIF5C", "UNC5D", "DNM3", "PTPRO", "EPB41L3", "PAFAH1B1", "CNTN4", "KIDINS220", "SYT1", "NEFL", "PDGFRA", "RELN", "BRSK1", "PLXNB1", "CNTNAP1", "ADCY1", "CNTN6", …
GOCC_ENDOPLASMIC_RETICULUM	3.69514e-06	0.000627578	0.627257	0.310304	1.35256	1672	c("COLGALT2", "CPQ", "B2M", "RSAD2", "TRAPPC2", "NOTCH1", "CST3", "PDGFD", "CSPG5", "MGST1", "TUSC3", "TAP1", "TAPBP", "CNIH2", "PIGL", "TAP2", "TRAPPC6A", "SCG3", "PPIB", "DISP3", "KCNK2", "PGAP2", "FZD6", "SPCS1", "SPON1", "CPEB4", "MPDU1", "RNF185", "PLPP3", "MFGE8", "ABCD1", "SCP2", "PIK3R1", "PRNP", "DIPK1C", "GLUD1", "ATP8A1", "UFSP2", "BSG", "ALG9", "CREB3", "STX17", "SPCS2", "TMEM33", "ES…
GOBP_MEMBRANE_DEPOLARIZATION_DURING_ACTION_POTENTIAL	3.81493e-06	0.000637638	0.610527	-0.764548	-2.10691	32	c("ANK3", "CACNA2D1", "CACNA1C", "SCN1A", "CACNA1I", "CACNA1H", "CACNB2", "SCN8A", "CACNA1G", "CACNA1D", "YWHAH", "SCN5A", "SCN1B", "SCN2A")
GOCC_CALCIUM_CHANNEL_COMPLEX	3.92665e-06	0.000646057	0.610527	-0.643201	-2.01328	65	c("CACNA2D1", "CACNA1C", "CACNG8", "CACNA1I", "CACNA1A", "CACNA1H", "CACNB4", "RYR2", "CACNA2D4", "CACNB2", "CACNA1G", "CACNG2", "CACNA1D", "SMDT1", "CALM1", "CACNG3", "CACNA1E", "PKD1", "CACNA2D3", "RYR3", "CACNB3")
GOBP_REGULATION_OF_SYSTEM_PROCESS	4.19511e-06	0.000679607	0.610527	-0.399512	-1.5867	482	c("GSK3A", "HBEGF", "CACNA2D1", "TNR", "CACNA1C", "ATP2B2", "MYH6", "ZFHX2", "CAMK2B", "DLGAP2", "HRH1", "BEGAIN", "KCNN2", "ZDHHC21", "RIMS1", "ATP1B1", "CACNA1H", "OPRM1", "SLC1A1", "CTNNA3", "CHRM3", "PTPRO", "RYR2", "ADRA1B", "RELN", "HCRT", "CACNB2", "CELF4", "PTK2B", "ATP2B1", "DAB2", "CACNG5", "PPP3CA", "CTDP1", "CDK9", "ROCK2", "CACNA1G", "TACR1", "ATP1A1", "NPTXR", "ATP2B3", "GRIN1", "SM…
GOBP_VESICLE_MEDIATED_TRANSPORT_IN_SYNAPSE	4.56832e-06	0.000728854	0.610527	-0.495163	-1.79154	189	c("SYN3", "BRSK2", "CPLX2", "SNAP25", "RIMS1", "PPFIA3", "BSN", "DNM3", "CPLX1", "ERC2", "SYT1", "BRSK1", "SV2A", "SLC18A2", "RAPGEF4", "CACNB2", "ADCY1", "SYN1", "NAPB", "SYT2", "UNC13C", "GIT1", "GRIK5", "SYNDIG1", "HPCA", "SYT7", "RIMS3", "DVL1", "DNM2", "PRKCB", "SYT12", "STXBP1", "BTBD9", "UNC13A", "SYT9", "WNT7A", "ARF6", "ARC", "CASK", "RIMS4", "STX1B", "SYT10", "PREPL", "PTEN", "ATP2A2", …
GOBP_ORGANIC_ACID_METABOLIC_PROCESS	4.79675e-06	0.000746396	0.610527	0.365156	1.50964	764	c("SLC1A3", "ABHD14B", "OSBPL9", "TST", "DPYD", "PAPSS2", "PTS", "PCCA", "BCKDHB", "ETFA", "SLC16A2", "GAPDH", "CBS", "BCAT2", "SLC16A9", "PM20D1", "MCCC2", "ABCD1", "SCP2", "SOX9", "IVD", "GLUD1", "ZBTB20", "ECI2", "ASRGL1", "ARNT", "PPARGC1A", "EIF6", "AIG1", "STAT3", "ENO1", "DCT", "IDNK", "ACSM5", "ELOVL2", "MCEE", "PON3", "MGLL", "TDO2", "NDUFAB1", "ACOT2", "HADHB", "GPAM", "ASAH1", "MTLN", …
GOMF_VOLTAGE_GATED_CALCIUM_CHANNEL_ACTIVITY	4.82003e-06	0.000746396	0.610527	-0.726872	-2.10738	44	c("CACNA2D1", "CACNA1C", "TSPOAP1", "CACNG8", "CACNA1I", "CACNA1A", "CACNA1H", "OPRM1", "CACNB4", "CACNA2D4", "CACNB2", "CACNG5", "CACNA1G", "CACNG2", "CACNA1D", "CACNG3", "CACNA1E", "CACNA2D3", "NCS1", "CACNB3")
GOBP_TRANSMEMBRANE_TRANSPORT	5.04558e-06	0.00077	0.610527	-0.326285	-1.36901	1282	c("ANK3", "KCNAB1", "GSK3A", "DPP6", "CACNA2D1", "SLC25A18", "CACNA1C", "ATP2B2", "SLC35F4", "PKD1L3", "MINK1", "RASGRF1", "HECW2", "ANO4", "CACNG8", "SCN1A", "CACNA1I", "KCNJ11", "CACNA1A", "ITPR1", "SNAP25", "PKD2L2", "SLC24A2", "NETO2", "ATP13A5", "AHCYL1", "LYN", "KCNQ3", "CALHM2", "GRIN2A", "MT-ATP8", "KCNN2", "KCNH7", "ANO3", "GRIA4", "NALCN", "ATP1B1", "KCNJ13", "KCNIP3", "CACNA1H", "OPRM1…
GOCC_MHC_CLASS_I_PEPTIDE_LOADING_COMPLEX	5.46768e-06	0.00081106	0.610527	0.971917	1.91361	7	c("B2M", "TAP1", "TAPBP", "TAP2")
GOCC_MITOCHONDRION	5.46869e-06	0.00081106	0.610527	0.314476	1.36528	1446	c("IFIT3", "RSAD2", "PXMP2", "TST", "PARP9", "MGST1", "PTS", "PCCA", "TUSC3", "BCKDHB", "ETFA", "COX7B2", "IFIH1", "TOMM22", "MRPL52", "GPS2", "BCAT2", "HCCS", "NDUFC2", "PYROXD2", "HSDL2", "MAPT", "SLC25A53", "STYXL1", "RNF185", "NDUFS3", "MCCC2", "ABCD1", "SCP2", "IVD", "COX16", "COA6", "XAF1", "GLUD1", "MPC1", "BSG", "STX17", "ECI2", "DHX30", "CRYAB", "CPNE3", "DGUOK", "NDFIP2", "CHCHD4", "MRP…
GOBP_REGULATION_OF_CATION_TRANSMEMBRANE_TRANSPORT	5.56156e-06	0.000813378	0.610527	-0.446515	-1.69058	298	c("ANK3", "KCNAB1", "DPP6", "CACNA2D1", "CACNA1C", "MINK1", "RASGRF1", "HECW2", "CACNG8", "NETO2", "LYN", "KCNN2", "ATP1B1", "KCNIP3", "OPRM1", "RASGRF2", "FXYD2", "KCNC1", "CACNB4", "RYR2", "KCNAB3", "RELN", "CACNB2", "CEMIP", "PTK2B", "CACNG5", "JPH3", "FXYD3", "PDZK1", "LRRC55", "HECW1", "CACNG2", "HPCA", "RGS4", "DNM2", "CNIH3", "KCNA1", "STAC2", "AKAP9", "EHD3", "PLN", "PLCG1", "SHISA8", "CA…
WP_CALCIUM_REGULATION_IN_CARDIAC_CELLS	6.54081e-06	0.000943489	0.610527	-0.530339	-1.85604	137	c("CACNA1C", "ATP2B2", "CAMK4", "GNB4", "CAMK2B", "CACNA1A", "ITPR1", "ATP1B1", "CHRM3", "FXYD2", "RYR2", "ADRA1B", "KCNB1", "ADCY1", "ATP2B1", "GNG4", "ATP2B3", "RGS4", "PRKAR1A", "GNAZ", "PRKCB", "PLN", "CACNA1D", "YWHAH", "ATP1A4", "CALM1", "CACNA1E", "GNB5", "CHRM2", "ATP1B3", "RYR3", "CACNB3", "RGS11", "ADRA1D", "ADCY8", "PRKACB", "ATP2A2", "PRKAR1B", "ADCY5", "PRKD1", "CAMK2A", "CACNA1B", "…
GOBP_CATION_TRANSPORT	7.15265e-06	0.00099379	0.610527	-0.343182	-1.42436	1012	c("ANK3", "KCNAB1", "DPP6", "CACNA2D1", "SLC25A18", "CACNA1C", "ATP2B2", "PKD1L3", "PER1", "MINK1", "RASGRF1", "HECW2", "CACNG8", "SCN1A", "CACNA1I", "CAMK2B", "KCNJ11", "CACNA1A", "ITPR1", "SNAP25", "PKD2L2", "SLC24A2", "NETO2", "ATP13A5", "AHCYL1", "LYN", "KCNQ3", "CALHM2", "GRIN2A", "MT-ATP8", "KCNN2", "KCNH7", "STEAP3", "NALCN", "ATP1B1", "KCNJ13", "KCNIP3", "CACNA1H", "OPRM1", "SLC13A1", "SL…
GOBP_SYNAPSE_ORGANIZATION	7.15636e-06	0.00099379	0.610527	-0.414835	-1.61363	394	c("ANK3", "TNR", "NFASC", "NTNG1", "AGRN", "ADGRB1", "CAMK2B", "MAP1B", "NRG1", "LRRC4", "NRP1", "NTRK3", "IL1RAPL1", "LRRTM1", "SLC1A1", "PPFIA3", "CLSTN3", "BSN", "DNM3", "PTPRO", "RAB39B", "PAFAH1B1", "CACNB4", "ZDHHC2", "ERC2", "NEFL", "RELN", "GABRA1", "CACNB2", "CTTNBP2", "PLXNB1", "DCTN1", "CX3CR1", "CNTNAP1", "SYN1", "SRCIN1", "SDCBP", "IGFN1", "WASF1", "GPC4", "CLSTN2", "SIPA1L1", "SPOCK…
GOCC_NUCLEAR_OUTER_MEMBRANE_ENDOPLASMIC_RETICULUM_MEMBRANE_NETWORK	7.17265e-06	0.00099379	0.610527	0.33907	1.43562	977	c("B2M", "RSAD2", "NOTCH1", "CSPG5", "MGST1", "TUSC3", "TAP1", "TAPBP", "CNIH2", "PIGL", "TAP2", "DISP3", "KCNK2", "PGAP2", "FZD6", "SPCS1", "MPDU1", "RNF185", "PLPP3", "ABCD1", "PIK3R1", "DIPK1C", "BSG", "ALG9", "CREB3", "STX17", "SPCS2", "TMEM33", "CDKAL1", "RTN1", "NOTCH2", "REEP3", "FMN2", "VKORC1L1", "SEC11A", "ARL6IP5", "ENO1", "RPN2", "GJA1", "VTI1A", "GABARAPL2", "SEC61A2", "PIGS", "ZW10"…
GOCC_VOLTAGE_GATED_CALCIUM_CHANNEL_COMPLEX	8.00472e-06	0.00109467	0.593325	-0.714058	-2.05479	41	c("CACNA2D1", "CACNA1C", "CACNG8", "CACNA1I", "CACNA1A", "CACNA1H", "CACNB4", "CACNA2D4", "CACNB2", "CACNA1G", "CACNG2", "CACNA1D", "CACNG3", "CACNA1E", "CACNA2D3", "CACNB3")
GOMF_CYTOSKELETAL_MOTOR_ACTIVITY	9.28261e-06	0.00125315	0.593325	-0.580763	-1.92974	96	c("MYH6", "MYO5A", "DNAH17", "MYO7A", "MYH10", "KIF5A", "MYO16", "KIF5C", "DNAH3", "KIF24", "DYNC1H1", "DYNC1I1", "MYO1B", "KIF17", "KLC1", "KIFC2", "MYH7", "KIF22", "MYH3", "KIF27", "KIF26B", "DNAH12", "DNAH6", "DNAH2", "DYNC1I2", "APPBP2", "DNAH11", "KIF3B", "KIF21B", "MYO18B", "MYO1H")
GOBP_BIOLOGICAL_PROCESS_INVOLVED_IN_INTERSPECIES_INTERACTION_BETWEEN_ORGANISMS	9.73968e-06	0.00129821	0.593325	0.334361	1.42058	1089	c("C4B", "GBP6", "DDX60", "B2M", "IFIT3", "RSAD2", "BST2", "STAT1", "TRIM5", "NOTCH1", "NLRC5", "DDX58", "ISG15", "RNF213", "PARP9", "NMI", "CDK19", "PRDX1", "USP18", "IFIH1", "GAPDH", "STAT2", "PPIB", "FCER1G", "ALAD", "IRF9", "GBP4", "CD274", "PARP14", "RNF185", "PELI1", "BSG", "C1QB", "HERC6", "EIF2AK2", "C1QA", "IFI44", "NOTCH2", "GPM6A", "VIM", "HSPA8", "GSN", "PUM1", "TRIM17", "IRF7", "SIRP…
GOBP_REGULATION_OF_CYTOSOLIC_CALCIUM_ION_CONCENTRATION	1.00467e-05	0.0013224	0.593325	-0.436014	-1.65045	296	c("CACNA2D1", "PTGER4", "CACNA1C", "ATP2B2", "TSPOAP1", "CACNA1A", "ITPR1", "SLC24A2", "LYN", "GRIN2A", "CALB2", "RYR2", "HTR2B", "ADRA1B", "PDGFRA", "HCRT", "LPAR6", "CACNB2", "LPAR1", "CEMIP", "PTK2B", "CX3CR1", "ATP2B1", "JPH3", "TACR1", "CALB1", "ATP2B3", "CDH23", "GRIN1", "ACKR4", "PLN", "PLCG1", "HTR2C", "CALM1", "GRIA1", "TMEM64", "PKD1", "RYR3", "CACNB3", "AVP", "GRM5", "IL2", "ADRA1D", "…
GOCC_POTASSIUM_CHANNEL_COMPLEX	1.0502e-05	0.00136527	0.593325	-0.605898	-1.95654	81	c("KCNAB1", "DPP6", "KCNJ11", "KCNQ3", "KCNIP3", "HCN1", "KCNC1", "KCNQ5", "KCNAB3", "KCNB1", "KCNA4", "LRRC55", "KCNC4", "KCNG4", "GRIK5", "KCNA1", "KCNF1", "AKAP9", "KCNIP4", "CALM1", "KCNH1", "CNTNAP2", "KCNIP1", "KCND1", "KCNA5", "KCND2", "KCNIP2", "DPP10", "ABCC8", "GRIK4")
GOBP_REGULATED_EXOCYTOSIS	1.13951e-05	0.00143609	0.593325	-0.467339	-1.71382	211	c("CACNA1I", "CPLX2", "SNAP25", "LYN", "RIMS1", "CACNA1H", "RABGEF1", "PPFIA3", "CPLX1", "ERC2", "SYT1", "SV2A", "RAPGEF4", "CACNB2", "KCNB1", "ADCY1", "SYN1", "NAPB", "SYT2", "DMTN", "CACNA1G", "UNC13C", "CDK5R2", "GIT1", "GRIK5", "SYT7", "RIMS3", "DVL1", "PRKCB", "SYT12", "STXBP1", "ABCC4", "UNC13A", "SYT9", "WNT7A", "TMEM79", "CHGA", "CASK", "RIMS4", "STXBP2", "STX1B", "SYT10", "PREPL", "PIK3C…
GOBP_REGULATION_OF_TRANSPORTER_ACTIVITY	1.14546e-05	0.00143609	0.593325	-0.45136	-1.68699	248	c("ANK3", "KCNAB1", "CACNA2D1", "MINK1", "RASGRF1", "HECW2", "CACNG8", "NETO2", "AHCYL1", "ATP1B1", "OPRM1", "CHRM3", "RASGRF2", "FXYD2", "KCNC1", "CACNB4", "RYR2", "RELN", "CACNB2", "PTK2B", "CACNG5", "JPH3", "FXYD3", "PDZK1", "LRRC55", "HECW1", "CACNG2", "HPCA", "DNM2", "CNIH3", "KCNA1", "STAC2", "AKAP9", "EHD3", "PLN", "SHISA8", "CACNA1D", "YWHAH", "CALM1", "CACNG3", "PCSK9", "SGK1", "GNB5", "…
GOBP_REGULATION_OF_ION_TRANSPORT	1.15522e-05	0.00143609	0.593325	-0.375544	-1.50995	588	c("ANK3", "KCNAB1", "DPP6", "CACNA2D1", "CACNA1C", "PER1", "MINK1", "RASGRF1", "HECW2", "CACNG8", "SCN1A", "CACNA1I", "CAMK2B", "KCNJ11", "CACNA1A", "NETO2", "AHCYL1", "LYN", "KCNQ3", "KCNN2", "KCNH7", "NALCN", "ATP1B1", "KCNJ13", "KCNIP3", "CACNA1H", "OPRM1", "CHRM3", "RASGRF2", "FXYD2", "KCNC1", "CACNB4", "KCNQ5", "SYT1", "RYR2", "KCNAB3", "RELN", "HCRT", "SV2A", "CACNA2D4", "CACNB2", "CEMIP", …
GOBP_CALCIUM_ION_TRANSPORT	1.15923e-05	0.00143609	0.593325	-0.412204	-1.59583	367	c("CACNA2D1", "CACNA1C", "ATP2B2", "PKD1L3", "CACNG8", "CACNA1I", "CAMK2B", "CACNA1A", "ITPR1", "PKD2L2", "SLC24A2", "LYN", "GRIN2A", "NALCN", "ATP1B1", "CACNA1H", "OPRM1", "CACNB4", "RYR2", "HTR2B", "HCRT", "CACNA2D4", "CACNB2", "CEMIP", "PTK2B", "ATP2B1", "CACNG5", "PPP3CA", "JPH3", "CACNA1G", "CACNG2", "ATP2B3", "CDH23", "ASIC1", "GRIN1", "CHRNA7", "HPCA", "RGS4", "SLC24A3", "STAC2", "PRKCB", …
GOCC_PRESYNAPTIC_ACTIVE_ZONE	1.56691e-05	0.00190523	0.57561	-0.610157	-1.92856	72	c("ATP2B2", "GAD1", "NTNG1", "RIMS1", "PPFIA3", "BSN", "ERC2", "BRSK1", "SV2A", "CNTNAP1", "ATP2B1", "SYN1", "PPFIA2", "UNC13C", "RIMS3", "SHANK2", "GRM7", "GUCY1B1", "STXBP1", "UNC13A", "ERC1", "RIMS4", "STX1B", "ADCY8", "CTBP1", "PCLO", "LRFN3", "PPFIA4", "ADORA1", "EGFLAM", "STX1A")
GOCC_RIBOSOMAL_SUBUNIT	1.57412e-05	0.00190523	0.57561	0.527511	1.87613	148	c("ISG15", "MRPL52", "RPS4X", "RPL18", "RPL29", "MRPL42", "MRPS21", "RPL10A", "RPS2", "MRPL30", "RPL14", "MRPS33", "MRPL35", "MRPS30", "MRPS26", "MRPL23", "MRPS5", "MRPL20", "MRPL17", "RPS9", "MRPS16", "MRPL24", "EIF2A", "MRPS17", "MRPL47", "MRPL1", "MRPL55", "MRPL51", "RPS13", "MRPS15", "MRPL48", "RPS5", "RPL19", "RPL3", "RPL27A", "MRPL27", "MRPS24", "MRPL13", "B3GALT4", "RPL6", "RPS11", "MRPL53…
GOBP_REGULATION_OF_OSSIFICATION	1.77143e-05	0.00211968	0.57561	0.562112	1.92958	107	c("GPM6B", "BMPR1B", "MGP", "NOTCH1", "SFRP1", "ISG15", "LRP4", "PBX1", "BMPR1A", "SOX9", "TGFB2", "ATRAID", "GJA1", "SMAD6")
GOCC_ORGANELLE_SUBCOMPARTMENT	2.12954e-05	0.0025045	0.57561	0.31767	1.36092	1230	c("B2M", "RSAD2", "ST3GAL4", "NOTCH1", "CSPG5", "MGST1", "TUSC3", "TAP1", "TAPBP", "CNIH2", "PIGL", "CHST2", "TAP2", "TRAPPC6A", "RBFOX1", "DISP3", "KCNK2", "PGAP2", "FZD6", "SPCS1", "MPDU1", "RNF185", "PLPP3", "ABCD1", "GOLIM4", "DIPK1C", "ATP8A1", "BSG", "ALG9", "CREB3", "STX17", "XYLT1", "SPCS2", "TMEM33", "CDKAL1", "RTN1", "B3GALT6", "NOTCH2", "REEP3", "FMN2", "VKORC1L1", "TMEM230", "YIPF4", …
GOBP_REGULATION_OF_CATION_CHANNEL_ACTIVITY	2.1406e-05	0.0025045	0.57561	-0.506562	-1.79061	151	c("ANK3", "KCNAB1", "CACNA2D1", "MINK1", "RASGRF1", "CACNG8", "NETO2", "OPRM1", "RASGRF2", "KCNC1", "CACNB4", "RELN", "CACNB2", "PTK2B", "CACNG5", "JPH3", "LRRC55", "CACNG2", "HPCA", "CNIH3", "KCNA1", "STAC2", "EHD3", "PLN", "SHISA8", "CALM1", "CACNG3", "GNB5", "ITGB1", "ARC", "CACNB3", "AMIGO1", "EPHB2", "FGF12", "NETO1", "ACTN2", "PLCG2", "CDK5", "FGF13", "KCNIP2", "HTT", "ABCC8")
GOBP_CELL_MORPHOGENESIS_INVOLVED_IN_NEURON_DIFFERENTIATION	2.36061e-05	0.00273156	0.57561	-0.378283	-1.50788	516	c("ANK3", "TNR", "MAP1A", "NFASC", "TTC8", "NTNG1", "MINK1", "HECW2", "BRSK2", "LGR6", "ADGRB1", "FGFR2", "CAMK2B", "MYO7A", "FSTL4", "MAP1B", "KIF5A", "PLXNA4", "NRP1", "IL1RAPL1", "EPHA3", "NEXN", "DSCAML1", "KIF5C", "UNC5D", "DNM3", "PTPRO", "PAFAH1B1", "CNTN4", "KIDINS220", "NEFL", "RELN", "BRSK1", "PLXNB1", "CNTNAP1", "ADCY1", "CNTN6", "USP33", "SRCIN1", "PPP3CA", "PLPPR4", "SLIT3", "MYPN", …
GOCC_CELL_BODY	2.41543e-05	0.00276462	0.57561	-0.38422	-1.53194	512	c("GSK3A", "MAP1A", "CACNA1C", "ATP2B2", "GNB4", "SIRT2", "PACRG", "SCN1A", "SERPINI1", "CPLX2", "CACNA1A", "MAP1B", "ADCY10", "BRINP1", "KIF5A", "KCNN2", "PVALB", "RGS7BP", "GRIA4", "NRSN1", "TTBK1", "OPRM1", "PITPNM3", "SLC1A1", "KIF5C", "RPE65", "KCNC1", "CPLX1", "PAFAH1B1", "CIT", "RNF112", "SORL1", "SV2A", "TTLL7", "PTK2B", "DCTN1", "KCNB1", "CX3CR1", "TCP1", "ATP2B1", "USP33", "SRCIN1", "TA…
GOBP_NEGATIVE_REGULATION_OF_NEUROTRANSMITTER_TRANSPORT	2.62271e-05	0.00296958	0.57561	0.904907	2.05756	13	c("GPM6B", "NF1")
GOBP_EXOCYTOSIS	2.66564e-05	0.00298609	0.57561	-0.422595	-1.61775	317	c("BRSK2", "CACNA1I", "CPLX2", "SNAP25", "LYN", "IL1RAPL1", "RIMS1", "CACNA1H", "RABGEF1", "TXLNA", "PPFIA3", "STXBP5L", "CPLX1", "ERC2", "SYT1", "EXPH5", "SV2A", "RAPGEF4", "CACNB2", "KCNB1", "ADCY1", "SYN1", "NAPB", "SRCIN1", "SYT2", "ARFGEF1", "DMTN", "CACNA1G", "SDCBP", "SYT16", "ANK1", "CDK16", "UNC13C", "CDK5R2", "GIT1", "GRIK5", "SYT7", "RIMS3", "DVL1", "EXOC3", "PRKCB", "SYT12", "STXBP1",…
GOMF_TRANSPORTER_ACTIVITY	2.85833e-05	0.00314358	0.57561	-0.331491	-1.37526	1045	c("KCNAB1", "CACNA2D1", "SLC25A18", "CACNA1C", "ATP2B2", "SLC35F4", "PKD1L3", "TSPOAP1", "ANO4", "CACNG8", "SCN1A", "CACNA1I", "KCNJ11", "CACNA1A", "ITPR1", "SNAP25", "PKD2L2", "SLC24A2", "ATP13A5", "KCNQ3", "CALHM2", "GRIN2A", "MT-ATP8", "KCNN2", "KCNH7", "ANO3", "GRIA4", "NALCN", "ATP1B1", "KCNJ13", "KCNIP3", "CACNA1H", "OPRM1", "SLC13A1", "PITPNM3", "SLC1A1", "HCN1", "KCNC1", "CPLX1", "CACNB4"…
GOBP_CELLULAR_RESPONSE_TO_INTERFERON_GAMMA	2.86594e-05	0.00314358	0.57561	0.626079	2.08315	83	c("GBP6", "STAT1", "NLRC5", "PARP9", "NMI", "GAPDH", "GBP4", "PARP14", "VIM", "GSN", "SIRPA", "AQP4", "GBP5", "ACTG1", "MRC1", "GBP2", "IRF8", "ACTR2", "DAPK3", "CD47", "HCK", "IRF1", "CDC42", "AIF1", "CDC42EP4", "CASP1")
GOCC_SPLICEOSOMAL_COMPLEX	3.07118e-05	0.00328137	0.557332	0.485475	1.75966	175	c("RBMXL1", "PNN", "RBM28", "SF3A3", "CWC27", "HSPA8", "SF3B6", "SNRPF", "PRPF31", "SNRPC", "BUD31", "BCAS2", "SNRNP40", "RHEB", "LUC7L", "CCDC12", "SF3B2", "SF3B5", "DDX41", "CWF19L1", "GEMIN2", "SNRPD2", "SNU13", "HNRNPK", "SMU1", "DHX32", "MAGOH", "SNRNP48", "SNRPB", "CWF19L2", "TRA2A", "LSM7", "PPWD1", "LSM4", "ALYREF", "MAGOHB", "RALY", "CTNNBL1", "FRG1", "PLRG1", "SNRPE", "LSM5", "RBM8A", "…
GOBP_DEFENSE_RESPONSE_TO_SYMBIONT	3.07796e-05	0.00328137	0.557332	0.479596	1.77726	199	c("DDX60", "IFIT3", "RSAD2", "BST2", "STAT1", "TRIM5", "NLRC5", "DDX58", "ISG15", "PARP9", "IFIH1", "STAT2", "IRF9", "RNF185", "EIF2AK2", "PUM1", "IRF7", "CXCL10", "ZC3HAV1", "DTX3L", "GPAM", "SELENOK", "RNF26", "FADD", "TRAF3IP1", "RTP4", "TRIM56", "SENP7", "DDIT4", "IFIT2", "TTC4", "RNF216", "MOV10", "ATG5", "ATAD3A", "LSM14A", "DHX58", "UNC93B1", "TRIM25", "PQBP1", "IRF1", "IFNAR2", "PTPN22", …
GOCC_POSTSYNAPTIC_DENSITY_MEMBRANE	3.08505e-05	0.00328137	0.557332	-0.571525	-1.86382	86	c("CACNA1C", "ATP2B2", "CACNG8", "LRRC4", "GRIN2A", "RGS7BP", "CLSTN3", "PTPRO", "ADCY1", "CACNG5", "PLPPR4", "CLSTN2", "DAGLA", "CACNG2", "LRRTM3", "NECTIN3", "GRIK5", "SYNDIG1", "RNF10", "LRFN1", "LRRC4B", "AKAP9", "PTPRS", "CACNG3", "KCNH1", "GRIA1", "CNKSR2", "ARC", "LRFN5", "EPHA7", "GRM5", "GRIA2", "DLG2", "GRIN2D", "NETO1", "GRM1")
GOBP_REGULATION_OF_APOPTOTIC_CELL_CLEARANCE	3.58007e-05	0.00376981	0.557332	0.958781	1.88774	7	c("C4B", "C2")
GOBP_REGULATION_OF_BLOOD_CIRCULATION	3.85973e-05	0.00402405	0.557332	-0.445043	-1.64498	223	c("GSK3A", "HBEGF", "CACNA2D1", "CACNA1C", "ATP2B2", "MYH6", "HRH1", "KCNN2", "ZDHHC21", "ATP1B1", "CACNA1H", "SLC1A1", "CTNNA3", "CHRM3", "RYR2", "ADRA1B", "CACNB2", "ATP2B1", "CACNA1G", "TACR1", "ATP1A1", "ATP2B3", "MYH7", "RGS4", "ASB3", "ATP1A3", "AKAP9", "EHD3", "PLN", "CACNA1D", "CALM1", "SCN5A", "DOCK5", "CHGA", "CHRM2", "SCN1B", "AVP", "IL2", "ADRA1D", "ADRA2C", "ATP2A2", "PKP2", "GHRL", …
GOCC_EXOCYTIC_VESICLE	3.91343e-05	0.00403251	0.557332	-0.459994	-1.66982	199	c("SYN3", "LAMP5", "SNAP25", "GRIN2A", "PTPRN2", "BSN", "SYT1", "HCRT", "RNF112", "BRSK1", "SV2A", "SLC18A2", "CTTNBP2", "KCNK9", "ATP2B1", "SYN1", "SYT2", "SLC40A1", "GAD2", "CDK16", "UNC13C", "GRIN1", "MAL2", "SYNDIG1", "SYT7", "RPH3A", "SLC6A17", "SYNPR", "SYT12", "SYTL5", "UNC13A", "SYT9", "PTPRS", "GRIA1", "NTF3", "STX1B", "SYT10", "ICA1", "NKD2", "DNAJC5", "PENK", "MME", "SYTL2", "CLCN4", "…
GOMF_CYTOSKELETAL_PROTEIN_BINDING	3.94443e-05	0.00403251	0.557332	-0.334101	-1.3749	905	c("ANK3", "EML5", "GSK3A", "MAP1A", "CACNA1C", "RCC2", "MYH6", "CCDC61", "MYO5A", "BRSK2", "PACRG", "KNSTRN", "CAMK2B", "KCNJ11", "MYO7A", "MAP1B", "SPTAN1", "MYH10", "KIF5A", "EPB41L1", "RAI14", "LYN", "KCNN2", "MTSS1", "NEXN", "TTBK1", "MYO16", "OPRM1", "EPB41L4A", "KIF5C", "CTNNA3", "DNM3", "STXBP5L", "RAB39B", "EPB41L3", "KCNC1", "PAFAH1B1", "KIF24", "BRSK1", "CFAP157", "TTLL7", "CACNB2", "RA…
GOCC_PRESYNAPTIC_MEMBRANE	4.23756e-05	0.00427454	0.557332	-0.499	-1.74455	138	c("ATP2B2", "NTNG1", "SNAP25", "GRIN2A", "RGS7BP", "RIMS1", "OPRM1", "KCNC1", "ERC2", "SYT1", "CNTNAP1", "CNTN6", "ATP2B1", "KCNJ9", "GAD2", "UNC13C", "ATP2B3", "GRIK5", "SYT7", "IGSF21", "RIMS3", "LRRC4B", "EXOC3", "KCNA1", "ADGRL1", "STXBP1", "PTPRD", "UNC13A", "CNTN1", "KCNH1", "CASK", "ERC1", "GABRA5", "SCN2A", "STX1B", "ADCY8", "EPHB2")
GOBP_RESPONSE_TO_VIRUS	4.26236e-05	0.00427454	0.557332	0.445966	1.70365	281	c("DDX60", "IFIT3", "RSAD2", "BST2", "STAT1", "TRIM5", "NLRC5", "DDX58", "ISG15", "PARP9", "NMI", "IFIH1", "STAT2", "IRF9", "RNF185", "EIF2AK2", "IFI44", "PUM1", "IRF7", "CXCL10", "ENO1", "ZC3HAV1", "HSPB1", "GTF2F1", "DTX3L", "GPAM", "EIF5A", "SELENOK", "NPC2", "AUP1", "RNF26", "CLU", "FADD", "TRAF3IP1", "LAMTOR5", "RTP4", "TRIM56", "SENP7", "DDIT4", "IFIT2", "SMPD1", "PSMA2", "STMN1", "ATF2", "…
GOBP_CELL_PROJECTION_ORGANIZATION	4.33228e-05	0.00430367	0.557332	-0.314158	-1.32419	1410	c("ANK3", "CFAP46", "GSK3A", "TNR", "MAP1A", "CAMK1D", "NFASC", "RCC2", "DYNLL2", "TTC8", "CCDC61", "NTNG1", "MINK1", "RASGRF1", "HECW2", "BRSK2", "LGR6", "AGRN", "ADGRB1", "FGFR2", "SERPINI1", "DNAH17", "CAMK2B", "MYO7A", "FSTL4", "CFAP54", "MAP1B", "SNAP25", "KIF5A", "PLXNA4", "LYN", "GMNC", "FRY", "NRP1", "NTRK3", "IL1RAPL1", "EPHA3", "MTSS1", "NEXN", "CYFIP2", "RIMS1", "MYO16", "DSCAML1", "KI…
GOCC_AXON_INITIAL_SEGMENT	4.47766e-05	0.00440652	0.557332	-0.824079	-1.98002	18	c("ANK3", "MAP1A", "NFASC", "SCN1A", "KCNQ3", "LRRC7", "SCN8A", "KCNA4", "KCNA1", "NAV1", "MAP2")
GOCC_MITOCHONDRIAL_MATRIX	4.61395e-05	0.0044986	0.557332	0.397224	1.57384	429	c("TST", "PCCA", "BCKDHB", "ETFA", "MRPL52", "BCAT2", "PYROXD2", "STYXL1", "NDUFS3", "MCCC2", "IVD", "GLUD1", "DHX30", "DGUOK", "MRPL42", "SIRT5", "MRPS21", "MRPL30", "ACSM5", "MRPS33", "MCEE", "NDUFAB1", "ACOT2", "HADHB", "MRPL35", "MRPS30", "HIBADH", "MRPS26", "MRPL23", "CLPP", "ACSF2", "FDX1", "PDK4", "MRPS5", "DHTKD1", "ACADSB", "MRPS36", "SUCLA2", "PPA2", "LYRM7", "RARS2", "MRPL20", "ETFB", …
KEGG_CARDIAC_MUSCLE_CONTRACTION	4.86705e-05	0.00470184	0.557332	-0.592097	-1.87147	72	c("CACNA2D1", "CACNA1C", "MYH6", "CACNG8", "ATP1B1", "FXYD2", "CACNB4", "RYR2", "CACNA2D4", "CACNB2", "COX7C", "CACNG5", "ATP1A1", "CACNG2", "MYH7", "ATP1A3", "CACNA1D", "ATP1A4", "CACNG3", "CACNA2D3", "ATP1B3", "CACNB3")
GOCC_INTRINSIC_COMPONENT_OF_SYNAPTIC_MEMBRANE	5.35306e-05	0.00508302	0.557332	-0.481285	-1.70293	154	c("ATP2B2", "NTNG1", "LRRC4", "GRIN2A", "NRP1", "NTRK3", "RGS7BP", "LRRTM1", "OPRM1", "CLSTN3", "PTPRO", "KCNC1", "ADCY1", "CNTN6", "ATP2B1", "CACNG5", "PLPPR4", "CLSTN2", "DAGLA", "KCNJ9", "GPHN", "CACNG2", "LRRTM3", "ATP2B3", "NECTIN3", "GRIK5", "GABRA3", "SYT7", "LRFN1", "LRRC4B", "GABRG2", "KCNA1", "PTPRD", "CNTN1", "PTPRS", "CACNG3", "GRIA1", "ITGB1", "LRFN5", "GABRA5", "EPHA7", "SCN2A", "GA…
GOBP_SYNAPTIC_VESICLE_EXOCYTOSIS	5.35816e-05	0.00508302	0.557332	-0.552281	-1.85685	102	c("CPLX2", "SNAP25", "RIMS1", "PPFIA3", "CPLX1", "ERC2", "SYT1", "SV2A", "CACNB2", "ADCY1", "SYN1", "NAPB", "SYT2", "UNC13C", "GIT1", "GRIK5", "SYT7", "RIMS3", "DVL1", "PRKCB", "SYT12", "STXBP1", "UNC13A", "SYT9", "WNT7A", "CASK", "RIMS4", "STX1B", "SYT10", "PREPL", "ATP2A2", "DNAJC5", "PCLO")
HALLMARK_OXIDATIVE_PHOSPHORYLATION	5.42996e-05	0.00510513	0.557332	0.50091	1.8119	174	c("ETFA", "TOMM22", "ATP6V1G1", "HCCS", "NDUFC2", "NDUFS3", "GLUD1", "MPC1", "ATP6V1F", "ATP6V0C", "NDUFAB1", "HADHB", "NDUFS4", "MRPL35", "MRPS30", "ABCB7", "NDUFV2", "RETSAT", "FDX1", "PDK4", "ACADSB", "SUCLA2", "MTX2", "ETFB", "LDHB", "COX15", "TCIRG1", "NDUFS7", "COX5B", "NDUFA7", "POLR2F", "UQCRH", "ACAA2", "MGST3", "UQCRFS1", "NDUFV1", "MRPS15", "COX4I1", "BCKDHA", "ALDH6A1", "TIMM10", "POR…
GOBP_MESODERMAL_CELL_FATE_SPECIFICATION	5.58487e-05	0.00520431	0.557332	0.953844	1.87802	7	c("EYA1", "BMPR1A", "SIX2")
GOBP_NEGATIVE_REGULATION_OF_PROTEIN_LOCALIZATION_TO_CELL_SURFACE	5.71497e-05	0.00527882	0.557332	0.888256	1.96424	11	c("GPM6B", "ASTN2")
GOBP_REGULATION_OF_BONE_MINERALIZATION	6.46402e-05	0.0059188	0.538434	0.632702	2.06234	72	c("GPM6B", "BMPR1B", "MGP", "ISG15", "BMPR1A", "SOX9", "ATRAID", "GJA1")
GOBP_CELL_MORPHOGENESIS_INVOLVED_IN_DIFFERENTIATION	6.86672e-05	0.00623333	0.538434	-0.358581	-1.44894	652	c("ANK3", "TNR", "MAP1A", "NFASC", "RCC2", "TTC8", "NTNG1", "MINK1", "HECW2", "BRSK2", "LGR6", "ADGRB1", "NTN4", "FGFR2", "CAMK2B", "MYO7A", "FSTL4", "MAP1B", "KIF5A", "PLXNA4", "NRP1", "IL1RAPL1", "EPHA3", "NEXN", "DSCAML1", "KIF5C", "UNC5D", "DNM3", "PTPRO", "PAFAH1B1", "CNTN4", "KIDINS220", "NEFL", "RELN", "BRSK1", "PLXNB1", "CNTNAP1", "ADCY1", "CNTN6", "USP33", "DAB2", "SRCIN1", "PPP3CA", "DM…
GOBP_POSITIVE_REGULATION_OF_BONE_MINERALIZATION	7.02281e-05	0.00632053	0.538434	0.712028	2.10132	40	c("GPM6B", "BMPR1B", "ISG15", "BMPR1A", "ATRAID")
GOBP_REGULATION_OF_CELL_PROJECTION_ORGANIZATION	7.32608e-05	0.0065376	0.538434	-0.361662	-1.45987	608	c("GSK3A", "TNR", "CAMK1D", "RCC2", "NTNG1", "HECW2", "BRSK2", "AGRN", "SERPINI1", "CAMK2B", "FSTL4", "MAP1B", "SNAP25", "PLXNA4", "LYN", "NRP1", "NTRK3", "IL1RAPL1", "EPHA3", "LRRC7", "DNM3", "PTPRO", "PAQR3", "TENM2", "PAFAH1B1", "KIF24", "KIDINS220", "NEFL", "ULK4", "SPOCK1", "RELN", "NR2F1", "BRSK1", "TBC1D30", "LPAR1", "PTK2B", "PLXNB1", "EPS8L1", "ACAP3", "DAB2", "SRCIN1", "PPP3CA", "DMTN",…
KEGG_LONG_TERM_POTENTIATION	7.67045e-05	0.00678738	0.538434	-0.612938	-1.91396	64	c("CACNA1C", "CAMK4", "CAMK2B", "ITPR1", "GRIN2A", "ADCY1", "PPP3CA", "GRIN1", "KRAS", "PRKCB", "PRKX", "CALM1", "GRIA1", "CREBBP", "PPP3R1", "GRM5", "ADCY8", "PRKACB", "GRIA2", "GRIN2D", "CAMK2A", "GRM1", "PPP1CC", "ITPR2", "PRKCA", "GRIN2B", "PRKCG")
GOCC_NUCLEAR_PROTEIN_CONTAINING_COMPLEX	8.12189e-05	0.00712696	0.538434	0.3145	1.33846	1097	c("RBMXL1", "STAT1", "ATF7", "CDK19", "ELP4", "PNN", "STAT2", "PBX1", "RBM28", "SAP130", "IRF9", "MSL3", "CECR2", "GINS4", "TSEN34", "SF3A3", "ATF5", "JUP", "TCF7L2", "MED6", "CWC27", "MED25", "DRAP1", "CREB3", "INO80B", "ARNT", "LIN37", "HSPA8", "CTNNBIP1", "UIMC1", "STAT3", "SMARCC1", "CORT", "TBX15", "RERE", "SF3B6", "GTF2A2", "TCF4", "XPO4", "BRD9", "POLR1D", "SMAD6", "UPF3B", "STAG2", "GTF2F…
GOBP_DEFENSE_RESPONSE_TO_OTHER_ORGANISM	8.23364e-05	0.00716531	0.538434	0.352683	1.45226	683	c("C4B", "GBP6", "DDX60", "IFIT3", "RSAD2", "BST2", "STAT1", "TRIM5", "NLRC5", "DDX58", "ISG15", "RNF213", "PARP9", "NMI", "PRDX1", "USP18", "IFIH1", "GAPDH", "STAT2", "FCER1G", "IRF9", "GBP4", "PARP14", "RNF185", "C1QB", "EIF2AK2", "C1QA", "NOTCH2", "VIM", "GSN", "PUM1", "TRIM17", "IRF7", "SIRPA", "CXCL10", "AQP4", "ZC3HAV1", "GBP5", "SLC15A2", "CNPY3", "ERAP1", "ACTG1", "PAK2", "DTX3L", "JAGN1"…
WP_IMMUNE_RESPONSE_TO_TUBERCULOSIS	8.30781e-05	0.00717059	0.538434	0.807192	2.02273	19	c("IFIT3", "STAT1", "TAP1", "STAT2", "IRF9", "PIAS1", "PSMB8", "IFI35")
GOBP_POSITIVE_REGULATION_OF_APOPTOTIC_CELL_CLEARANCE	8.45571e-05	0.00723891	0.538434	0.96053	1.80508	6	c("C4B", "C2")
GOCC_ENDOPLASMIC_RETICULUM_PROTEIN_CONTAINING_COMPLEX	8.73022e-05	0.00739224	0.538434	0.577689	2.00647	112	c("B2M", "TUSC3", "TAP1", "TAPBP", "TAP2", "PPIB", "SPCS1", "SPCS2", "SEC11A", "RPN2", "SEC61A2", "PIGS", "ZW10", "AUP1", "DAD1", "UBXN7", "STT3B", "SELENOS", "ORMDL2", "SRPRB", "EMC2", "ARL6IP1", "DERL2", "SDF2L1", "ALG14", "PIGT", "FKBP1A", "FAF2", "GPAA1", "PIGP", "PRKCSH", "FAF1", "AMFR", "SSR4", "PIGU", "P4HA1", "EMC8", "SPTSSA", "ORMDL3", "RPN1", "EMC1", "PDIA6", "DDOST", "OST4", "HSP90B1",…
GOCC_SCHAFFER_COLLATERAL_CA1_SYNAPSE	8.77521e-05	0.00739224	0.538434	-0.599619	-1.88827	70	c("TNR", "NTNG1", "IQSEC2", "ITPR1", "LRRC4", "BSN", "CPLX1", "NEFL", "ADCY1", "SYN1", "PPP3CA", "AKAP12", "CACNG2", "DVL1", "BAIAP2", "PTPRD", "WNT7A", "CACNG3", "ITGB1", "CASK", "EPHA7", "GRM5", "ADCY8", "PRKAR1B", "GHRL", "GRM1")
GOBP_ACTION_POTENTIAL	9.50063e-05	0.00793981	0.538434	-0.5148	-1.77906	130	c("ANK3", "CACNA2D1", "CACNA1C", "SCN1A", "CACNA1I", "KCNN2", "KCNH7", "ATP1B1", "CACNA1H", "CTNNA3", "RYR2", "CACNB2", "KCNB1", "CNTNAP1", "SCN8A", "CACNA1G", "TACR1", "ATP1A1", "KCNA1", "AKAP9", "CACNA1D", "YWHAH", "CALM1", "SCN5A", "CACNB3", "SCN1B", "SCN2A", "ATP2A2", "PKP2", "PTPN3", "FGF12")
GOBP_REGULATION_OF_POTASSIUM_ION_TRANSPORT	9.82918e-05	0.00814971	0.538434	-0.556332	-1.83355	93	c("ANK3", "KCNAB1", "DPP6", "NETO2", "KCNN2", "ATP1B1", "KCNIP3", "FXYD2", "KCNC1", "KCNAB3", "HCRT", "PTK2B", "LRRC55", "RGS4", "DNM2", "KCNA1", "AKAP9", "CACNA1D", "KCNIP4", "ITGB1", "ATP1B3", "AMIGO1", "KCNIP1", "NETO1", "ACTN2", "KCNA5", "ADORA1", "KCNIP2", "DPP10", "ABCC8", "NPPA", "KCNH2", "ANO6", "KCNRG")
GOBP_ION_TRANSPORT	9.91624e-05	0.00815765	0.538434	-0.317814	-1.33379	1311	c("ANK3", "KCNAB1", "DPP6", "CACNA2D1", "SLC25A18", "CACNA1C", "ATP2B2", "PKD1L3", "PER1", "MINK1", "RASGRF1", "HECW2", "ANO4", "CACNG8", "SCN1A", "CACNA1I", "CAMK2B", "KCNJ11", "CACNA1A", "ITPR1", "SNAP25", "PKD2L2", "SLC24A2", "NETO2", "ATP13A5", "AHCYL1", "LYN", "KCNQ3", "CALHM2", "GRIN2A", "MT-ATP8", "KCNN2", "KCNH7", "STEAP3", "ANO3", "GRIA4", "NALCN", "ATP1B1", "KCNJ13", "KCNIP3", "CACNA1H"…
WP_TYPE_II_INTERFERON_SIGNALING_IFNG	0.000100109	0.00817165	0.538434	0.764175	2.01656	25	c("STAT1", "ISG15", "TAP1", "STAT2", "IRF9", "EIF2AK2", "CXCL10", "PRKCD", "IRF8", "IFIT2", "PSMB9")
GOBP_NEGATIVE_REGULATION_OF_VIRAL_PROCESS	0.000105647	0.00853234	0.538434	0.667244	2.09318	61	c("RSAD2", "BST2", "STAT1", "TRIM5", "ISG15", "IFIH1", "EIF2AK2", "GSN", "ZC3HAV1")
GOBP_NEUROTRANSMITTER_UPTAKE	0.000106148	0.00853234	0.538434	0.670767	1.99913	41	c("GPM6B", "SLC1A3", "SLC38A1")
GOMF_PROTEIN_SERINE_KINASE_ACTIVITY	0.000112535	0.00897723	0.538434	-0.393879	-1.5142	339	c("GSK3A", "CAMK1D", "CAMK4", "CDK8", "MINK1", "BRSK2", "AAK1", "CAMKK2", "CAMK2B", "AATK", "TTBK1", "RIOK3", "NIM1K", "HIPK1", "MAP3K7", "ULK4", "CIT", "BRSK1", "CDK9", "ROCK2", "CDKL2", "DCLK3", "CDK16", "ILK", "MAP3K4", "MARK4", "DYRK3", "ALPK2", "CDC42BPB", "STK33", "PRKCB", "HIPK4", "PRKX", "PBK", "TRPM6", "TTN", "MAST1", "SGK1", "CASK", "ULK1", "PRPF4B", "MAST2", "MYLK4", "MAST3", "CDK10", …
GOBP_REGULATION_OF_NEUROTRANSMITTER_UPTAKE	0.000115108	0.00911341	0.538434	0.8558	2.06964	17	c("GPM6B", "GFAP")
GOCC_MITOCHONDRIAL_ENVELOPE	0.000116697	0.00917027	0.538434	0.344742	1.41926	693	c("RSAD2", "MGST1", "COX7B2", "TOMM22", "MRPL52", "HCCS", "NDUFC2", "SLC25A53", "RNF185", "NDUFS3", "ABCD1", "COX16", "COA6", "MPC1", "CHCHD4", "MRPL42", "SIRT5", "LETM2", "MRPS21", "SFXN1", "MRPL30", "BAK1", "MRPS33", "SFXN2", "NDUFAB1", "BNIP1", "HADHB", "COQ9", "MPV17", "GPAM", "AMBRA1", "RHBDD1", "NDUFS4", "MRPL35", "DMAC2L", "MTLN", "MRPS30", "ABCB7", "EFHD1", "STARD7", "CLU", "PLA2G4A", "HI…
GOBP_INTERFERON_GAMMA_MEDIATED_SIGNALING_PATHWAY	0.000118246	0.00922322	0.538434	0.796478	2.01691	20	c("STAT1", "NLRC5", "PARP9", "NMI", "PARP14", "HCK", "IRF1")
GOBP_POSITIVE_REGULATION_OF_BIOMINERALIZATION	0.000120134	0.00930155	0.538434	0.690094	2.09403	50	c("GPM6B", "BMPR1B", "ISG15", "BMPR1A", "ATRAID")
GOBP_CARDIAC_CONDUCTION	0.000125586	0.00961854	0.518848	-0.545274	-1.78557	88	c("CACNA2D1", "CACNA1C", "ATP2B2", "KCNN2", "ATP1B1", "CTNNA3", "RYR2", "CACNB2", "ATP2B1", "CACNA1G", "ATP1A1", "ATP2B3", "ATP1A3", "AKAP9", "EHD3", "PLN", "CACNA1D", "CALM1", "SCN5A", "SCN1B", "ATP2A2", "PKP2", "GJC3")
GOCC_POSTSYNAPTIC_SPECIALIZATION_MEMBRANE	0.000126055	0.00961854	0.518848	-0.527262	-1.79516	114	c("CACNA1C", "ATP2B2", "CACNG8", "LRRC4", "GRIN2A", "RGS7BP", "LRRTM1", "CLSTN3", "PTPRO", "ADCY1", "CACNG5", "PLPPR4", "CLSTN2", "DAGLA", "GPHN", "CACNG2", "LRRTM3", "NECTIN3", "GRIK5", "SYNDIG1", "GABRA3", "RNF10", "LRFN1", "LRRC4B", "GABRG2", "AKAP9", "PTPRS", "CACNG3", "KCNH1", "GRIA1", "CNKSR2", "ARC", "LRFN5", "GABRA5", "EPHA7", "GABRB2", "GRM5", "GRIA2", "DLG2", "GRIN2D", "NETO1", "GRM1", …

## Sheet: Endo
ADvaporVSctrl_Endo.pathway	ADvaporVSctrl_Endo.pval	ADvaporVSctrl_Endo.padj	ADvaporVSctrl_Endo.log2err	ADvaporVSctrl_Endo.ES	ADvaporVSctrl_Endo.NES	ADvaporVSctrl_Endo.size	ADvaporVSctrl_Endo.leadingEdge
GOCC_NEURON_PROJECTION	7.21034e-34	7.21972e-30	1.51611	-0.526484	-1.99288	1119	c("KCNN2", "AGBL4", "GRIN2B", "ANK3", "CADM2", "SYT1", "IL1RAPL1", "ERC2", "ANK2", "EPHA6", "KCNIP4", "CTNND2", "MAGI2", "TENM1", "NLGN1", "SCN8A", "GABRB3", "TRIM9", "NEGR1", "GRIA2", "BRINP3", "ROBO1", "DGKI", "SPOCK1", "EPHA7", "PCSK2", "SHTN1", "PRKCG", "GABRB1", "GPHN", "DLG1", "SHANK2", "MYCBP2", "GRIA4", "CNTNAP2", "ROBO2", "MAP2", "KIRREL3", "MAP1A", "COBL", "ATP2B2", "EPHA5", "GRIN2A", "…
GOCC_SYNAPSE	1.16407e-24	5.82793e-21	1.2871	-0.488916	-1.85164	1146	c("KCNN2", "GRIN2B", "ANK3", "CADM2", "SYT1", "IL1RAPL1", "ERC2", "ANK2", "PTPRD", "KALRN", "CDH10", "CTNND2", "MAGI2", "NLGN1", "DGKB", "GABRB3", "TRIM9", "GRIA2", "LRRTM4", "DGKI", "SPOCK1", "EPHA7", "FGF12", "PRKCG", "GABRB1", "GPHN", "DLG1", "SHANK2", "SYN3", "GRIA4", "CACNA1A", "KIRREL3", "LRFN5", "MAP1A", "ENAH", "ATP2B2", "GRIN2A", "GRIA1", "KCNMA1", "CACNA1B", "EEF1A2", "KCNQ3", "CAMK2A",…
GOCC_SOMATODENDRITIC_COMPARTMENT	1.83773e-24	6.13373e-21	1.27903	-0.544731	-2.02096	714	c("KCNN2", "ANK3", "IL1RAPL1", "KCNIP4", "SORL1", "CTNND2", "MAGI2", "NLGN1", "TRIM9", "NEGR1", "GRIA2", "BRINP3", "DGKI", "EPHA7", "PCSK2", "SHTN1", "PRKCG", "GABRB1", "GPHN", "SHANK2", "GRIA4", "CACNA1A", "CNTNAP2", "MAP2", "KIRREL3", "MAP1A", "COBL", "ATP2B2", "EPHA5", "GRIN2A", "GRIA1", "CAMK2A", "MAP1B", "TMEM108", "HPCA", "CACNA1C", "KCND3", "ANKS1B", "CTTNBP2", "GRM5", "GRID2", "HCN1", "GR…
GOCC_SYNAPTIC_MEMBRANE	9.37907e-24	2.34782e-20	1.26274	-0.646343	-2.30139	325	c("GRIN2B", "ANK3", "SYT1", "IL1RAPL1", "ERC2", "ANK2", "PTPRD", "CDH10", "NLGN1", "DGKB", "GABRB3", "GRIA2", "LRRTM4", "DGKI", "EPHA7", "PRKCG", "GABRB1", "GPHN", "DLG1", "SHANK2", "GRIA4", "LRFN5", "ATP2B2", "GRIN2A", "GRIA1", "KCNMA1", "CACNA1C", "KCND3", "GRM5", "GRID2", "GRM1", "RIMS2", "NRXN1", "ADAM22", "KCNB1", "NETO1", "SCN2A", "ATP2B1", "GRIK3", "ADAM23", "LRRTM3", "KCNH1", "GRIK2", "LR…
GOCC_RIBOSOMAL_SUBUNIT	3.16713e-23	6.34249e-20	1.24623	0.73265	2.73301	146	c("RPL7", "RPS4X", "MRPS21", "RPS3", "MRPS24", "RPL29", "RPS2", "RPL37A", "RPL3", "MRPS11", "RPL18", "MRPS16", "RPS13", "RPL24", "RPL13", "RPS11", "RPL14", "RPS20", "EIF2A", "RPL18A", "RPSA", "RPS25", "MRPS14", "RPLP1", "RPS27", "RPL15", "RPS24", "MRPL17", "RPL27A", "RPL19", "RPS9", "RPL23", "RPL32", "RPS7", "RPL22", "RPS8", "MRPL51", "RPS14", "RACK1", "RPL39", "RPL6", "RPL12", "MRPS7", "RPS16", …
GOBP_SYNAPTIC_SIGNALING	8.33567e-23	1.39108e-19	1.2379	-0.558385	-2.05674	598	c("GRIN2B", "SYT1", "IL1RAPL1", "ERC2", "PTPRD", "NLGN1", "PHF24", "GABRB3", "GRIA2", "DGKI", "FGF12", "PRKCG", "GABRB1", "DLG1", "SHANK2", "SYN3", "CACNA1A", "MAP1A", "GRIN2A", "GRIA1", "SLC24A2", "CACNA1B", "KCNQ3", "CAMK2A", "MAP1B", "TMEM108", "GRM5", "NRG3", "DLGAP1", "GRID2", "RASGRF1", "PTPRN2", "GRM1", "RIMS2", "NRXN1", "PCLO", "KCNB1", "NETO1", "SIPA1L1", "TNR", "PLAT", "DLGAP2", "STAU2"…
GOCC_DENDRITIC_TREE	9.73809e-23	1.39296e-19	1.2379	-0.570267	-2.08967	533	c("KCNN2", "ANK3", "IL1RAPL1", "KCNIP4", "CTNND2", "MAGI2", "NLGN1", "TRIM9", "NEGR1", "GRIA2", "BRINP3", "DGKI", "EPHA7", "PCSK2", "PRKCG", "GABRB1", "GPHN", "SHANK2", "GRIA4", "CNTNAP2", "MAP2", "KIRREL3", "MAP1A", "COBL", "ATP2B2", "EPHA5", "GRIN2A", "GRIA1", "CAMK2A", "MAP1B", "TMEM108", "HPCA", "CACNA1C", "KCND3", "ANKS1B", "CTTNBP2", "GRM5", "GRID2", "HCN1", "GRM1", "KCNB1", "ARHGAP32", "SI…
GOCC_RIBOSOME	2.46254e-22	3.08218e-19	1.22105	0.693049	2.69015	174	c("RPL7", "RPS4X", "MRPS21", "RPS3", "MRPS24", "RPL29", "RPS2", "RPL37A", "BTF3", "RPL3", "MRPS11", "RPL18", "MRPS16", "RPS13", "RPL24", "RPL13", "RPS11", "RPL14", "RPS20", "EIF2A", "RPL18A", "RPSA", "RPS25", "MRPS14", "RPLP1", "RPS27", "RPL15", "RPS24", "MRPL17", "RPL27A", "RPL19", "RPS9", "RPL23", "NUFIP2", "RPL32", "RPS7", "RPL22", "RPS8", "MRPL51", "RPS14", "RACK1", "RPL39", "RPL6", "RPL12", …
GOMF_GATED_CHANNEL_ACTIVITY	1.85815e-21	2.0673e-18	1.19534	-0.678657	-2.35973	236	c("PEX5L", "KCNN2", "GRIN2B", "CACNA1D", "KCNIP4", "KCNJ6", "SCN8A", "GABRB3", "RYR2", "GRIA2", "KCNH7", "GABRB1", "GRIA4", "CACNA1A", "GRIN2A", "GRIA1", "KCNMA1", "CACNA1B", "KCNQ3", "CACNA1C", "KCND3", "CACNA2D3", "GRID2", "HCN1", "RYR3", "KCNT1", "KCNB1", "SCN2A", "GRIK3", "KCNH1", "GRIK2", "CACNB2", "CACNB4", "GRIA3", "CACNG8", "KCNC3", "SCN1A", "GABRG2", "KCNQ5", "CACNA1E", "CACNG2", "GABRG3…
GOCC_RIBONUCLEOPROTEIN_COMPLEX	2.51989e-20	2.52316e-17	1.16907	0.477786	2.02889	587	c("RPL7", "RPS4X", "MRPS21", "RPS3", "MRPS24", "RPL29", "RPS2", "RPL37A", "BTF3", "RPL3", "MRPS11", "RPL18", "SSB", "MRPS16", "RPS13", "HNRNPH2", "RPL24", "RPL13", "VIM", "HSPA8", "RPS11", "RPL14", "HNRNPK", "CDC5L", "RPS20", "SND1", "EIF2A", "RBM8A", "RPL18A", "RPSA", "RPS25", "MRPS14", "SNRPC", "RPLP1", "ACTB", "RPS27", "EIF1", "RPL15", "RPS24", "MRPL17", "ERG", "RPL27A", "RPL19", "RPS9", "RPL2…
GOCC_CYTOSOLIC_RIBOSOME	5.05331e-20	4.59989e-17	1.16018	0.829789	2.76473	71	c("RPL7", "RPS4X", "RPS3", "RPL29", "RPS2", "RPL37A", "RPL3", "MRPS11", "RPL18", "RPS13", "RPL24", "RPL13", "RPS11", "RPL14", "RPS20", "EIF2A", "RPL18A", "RPSA", "RPS25", "RPLP1", "RPS27", "RPL15", "RPS24", "RPL27A", "RPL19", "RPS9", "RPL23", "RPL32", "RPS7", "RPL22", "RPS8", "RPS14", "RPL39", "RPL6", "RPL12", "RPS16", "RPL35A", "RPS15", "RPS23", "ISG15", "RPS19", "RPL23A", "RPL30", "APOD", "RPS5…
GOMF_STRUCTURAL_CONSTITUENT_OF_RIBOSOME	1.22331e-19	1.02075e-16	1.14219	0.715656	2.65115	132	c("RPL7", "RPS4X", "MRPS21", "RPS3", "MRPS24", "RPL29", "RPS2", "RPL37A", "RPL3", "MRPS11", "RPL18", "MRPS16", "RPS13", "RPL24", "RPL13", "RPS11", "RPL14", "RPS20", "RPL18A", "RPSA", "RPS25", "MRPS14", "RPLP1", "RPS27", "RPL15", "RPS24", "MRPL17", "RPL27A", "RPL19", "RPS9", "RPL23", "RPL32", "RPS7", "RPL22", "RPS8", "MRPL51", "RPS14", "RPL39", "RPL6", "RPL12", "MRPS7", "RPS16", "RPL35A", "RPS15",…
GOBP_CYTOPLASMIC_TRANSLATION	2.06517e-19	1.59065e-16	1.14219	0.73835	2.67981	115	c("RPL7", "RPS4X", "RPS3", "RPL29", "RPS2", "RPL37A", "RPL3", "DENR", "RPL18", "RPS13", "RPL24", "RPL13", "RPS11", "RPL14", "RPS20", "RPL18A", "RPSA", "RPS25", "RPLP1", "RPS27", "RPL15", "RPS24", "RPL27A", "RPL19", "RPS9", "RPL23", "RPL32", "RPS7", "RPL22", "RPS8", "RPS14", "RPL39", "RPL6", "RPL12", "RPS16", "RPL35A", "RPS15", "RPS23", "RPS19", "EIF2S2", "RPL23A", "EIF3I", "RPL30", "DRG1", "RPS5"…
GOCC_POSTSYNAPSE	2.27471e-19	1.6269e-16	1.13309	-0.545425	-2.00104	549	c("KCNN2", "GRIN2B", "ANK3", "IL1RAPL1", "ANK2", "KALRN", "CDH10", "CTNND2", "MAGI2", "NLGN1", "DGKB", "GABRB3", "GRIA2", "LRRTM4", "DGKI", "SPOCK1", "EPHA7", "PRKCG", "GABRB1", "GPHN", "DLG1", "SHANK2", "SYN3", "GRIA4", "LRFN5", "ATP2B2", "GRIN2A", "GRIA1", "KCNMA1", "CAMK2A", "MAP1B", "TMEM108", "HPCA", "CACNA1C", "KCND3", "ANKS1B", "CTTNBP2", "GRM5", "DLGAP1", "GRID2", "CAMK4", "GRM1", "ADAM22…
WP_CYTOPLASMIC_RIBOSOMAL_PROTEINS	5.37512e-19	3.58807e-16	1.12391	0.83188	2.7612	67	c("RPL7", "RPS4X", "RPS3", "RPL29", "RPS2", "RPL37A", "RPL3", "RPL18", "RPS13", "RPL24", "RPL13", "RPS11", "RPL14", "RPS20", "RPL18A", "RPSA", "RPS25", "RPLP1", "RPS27", "RPL15", "RPS24", "RPL27A", "FAU", "RPL19", "RPS9", "RPL23", "RPL32", "RPS7", "RPL22", "RPS8", "RPS14", "RPL39", "RPL6", "RPL12", "RPS16", "RPL35A", "RPS15", "RPS23", "RPS19", "RPL23A", "RPL30", "RPS5")
GOCC_POSTSYNAPTIC_MEMBRANE	1.96929e-18	1.23241e-15	1.10534	-0.657777	-2.28211	233	c("GRIN2B", "ANK3", "IL1RAPL1", "ANK2", "CDH10", "NLGN1", "DGKB", "GABRB3", "GRIA2", "LRRTM4", "EPHA7", "GABRB1", "GPHN", "DLG1", "SHANK2", "GRIA4", "LRFN5", "ATP2B2", "GRIN2A", "GRIA1", "KCNMA1", "CACNA1C", "KCND3", "GRM5", "GRID2", "GRM1", "ADAM22", "KCNB1", "NETO1", "GRIK3", "LRRTM3", "KCNH1", "GRIK2", "LRRC4C", "GRIA3", "NRCAM", "CACNG8", "KCNC3", "NTRK3", "LIN7A", "GABBR2", "GABRG2", "CLSTN2…
GOMF_PASSIVE_TRANSMEMBRANE_TRANSPORTER_ACTIVITY	3.04936e-18	1.79607e-15	1.10534	-0.609072	-2.16002	309	c("PEX5L", "KCNN2", "GRIN2B", "CACNA1D", "KCNIP4", "KCNJ6", "SCN8A", "GABRB3", "RYR2", "GRIA2", "KCNH7", "GABRB1", "GRIA4", "CACNA1A", "GRIN2A", "GRIA1", "SLC24A2", "KCNMA1", "CACNA1B", "KCNQ3", "CACNA1C", "KCND3", "CACNA2D3", "GRID2", "HCN1", "RYR3", "KCNT1", "KCNB1", "SCN2A", "GRIK3", "KCNH1", "GRIK2", "CACNB2", "CACNB4", "GRIA3", "CACNG8", "KCNC3", "SCN1A", "GABRG2", "KCNQ5", "CACNA1E", "CACNG…
KEGG_RIBOSOME	4.25944e-18	2.36943e-15	1.09593	0.832818	2.71984	63	c("RPL7", "RPS4X", "RPS3", "RPL29", "RPS2", "RPL37A", "RPL3", "RPL18", "RPS13", "RPL24", "RPL13", "RPS11", "RPL14", "RPS20", "RPL18A", "RPSA", "RPS25", "RPLP1", "RPS27", "RPL15", "RPS24", "RPL27A", "FAU", "RPL19", "RPS9", "RPL23", "RPL32", "RPS7", "RPL22", "RPS8", "RPL39", "RPL6", "RPL12", "RPS16", "RPL35A", "RPS15", "RPS23", "RPS19", "RPL23A", "RPL30", "RPS5")
GOCC_AXON	5.10449e-18	2.69007e-15	1.09593	-0.53079	-1.94757	560	c("AGBL4", "ANK3", "CADM2", "SYT1", "IL1RAPL1", "ERC2", "SCN8A", "ROBO1", "DGKI", "SPOCK1", "SHTN1", "PRKCG", "DLG1", "SHANK2", "MYCBP2", "CNTNAP2", "ROBO2", "MAP2", "KIRREL3", "MAP1A", "COBL", "EPHA5", "GRIA1", "AUTS2", "KCNQ3", "MAP1B", "TMEM108", "CTNNA2", "DSCAML1", "HPCA", "RASGRF1", "HCN1", "EEA1", "ADAM22", "PCLO", "KCNB1", "ATP1A3", "SCN2A", "NCAM2", "STAU2", "RAB27B", "ADCY9", "GRIK3", "…
GOMF_CATION_CHANNEL_ACTIVITY	6.49189e-18	3.25016e-15	1.09593	-0.65526	-2.27467	229	c("PEX5L", "KCNN2", "GRIN2B", "CACNA1D", "KCNIP4", "KCNJ6", "SCN8A", "RYR2", "GRIA2", "KCNH7", "GRIA4", "CACNA1A", "GRIN2A", "GRIA1", "SLC24A2", "KCNMA1", "CACNA1B", "KCNQ3", "CACNA1C", "KCND3", "CACNA2D3", "HCN1", "RYR3", "KCNT1", "KCNB1", "SCN2A", "GRIK3", "KCNH1", "GRIK2", "CACNB2", "CACNB4", "GRIA3", "CACNG8", "KCNC3", "SCN1A", "KCNQ5", "CACNA1E", "CACNG2", "TMEM63B", "KCNA2", "OPRM1", "SLC24…
GOBP_REGULATION_OF_TRANS_SYNAPTIC_SIGNALING	1.20792e-17	5.75949e-15	1.08644	-0.590169	-2.11221	357	c("GRIN2B", "SYT1", "ERC2", "PTPRD", "NLGN1", "PHF24", "DGKI", "PRKCG", "SHANK2", "SYN3", "CACNA1A", "MAP1A", "GRIN2A", "GRIA1", "SLC24A2", "CACNA1B", "CAMK2A", "MAP1B", "TMEM108", "GRM5", "NRG3", "DLGAP1", "GRID2", "RASGRF1", "GRM1", "RIMS2", "NRXN1", "KCNB1", "NETO1", "SIPA1L1", "TNR", "PLAT", "DLGAP2", "STAU2", "GRIK3", "RASGRF2", "GRIK2", "CACNB2", "SLC4A10", "LRRC4C", "BCR", "CNTN4", "CACNG8…
GOCC_CELL_SUBSTRATE_JUNCTION	4.81985e-17	2.19369e-14	1.06721	0.514355	2.1103	392	c("BSG", "RPL7", "B2M", "RPS4X", "HSPB1", "RPS3", "RPS2", "RPL37A", "CAV1", "RPL3", "LAMTOR3", "NME2", "RPL18", "CD9", "RPS13", "YWHAQ", "DAG1", "ATP6V0C", "VIM", "HSPA8", "RPS11", "HNRNPK", "DAB2", "RPLP1", "ACTB", "PDGFRB", "RPL19", "RPS9", "RPL23", "RPS7", "RPL22", "GNA13", "GNB2", "RPS8", "SLC4A2", "SNAP23", "LIMK1", "RPS14", "PDIA3", "RPL6", "RPL12", "ENG", "ACTG1", "RPS16", "LCP1", "ARPC1B"…
GOCC_ION_CHANNEL_COMPLEX	2.33837e-16	1.018e-13	1.0377	-0.647803	-2.23732	218	c("GRIN2B", "CACNA1D", "KCNIP4", "KCNJ6", "AKAP6", "SCN8A", "PDE4D", "GABRB3", "RYR2", "GRIA2", "DPP6", "GABRB1", "GRIA4", "CACNA1A", "CNTNAP2", "GRIN2A", "GRIA1", "KCNMA1", "CACNA1B", "KCNQ3", "CACNA1C", "KCND3", "CACNA2D3", "GRID2", "HCN1", "RYR3", "KCNB1", "SCN2A", "GRIK3", "KCNH1", "GRIK2", "CACNB2", "CACNB4", "GRIA3", "CACNG8", "KCNC3", "SCN1A", "GABRG2", "SHISA9", "KCNQ5", "CACNA1E", "CACNG…
GOBP_NEUROGENESIS	3.27167e-16	1.36497e-13	1.0377	-0.431822	-1.64071	1356	c("AGBL4", "CSMD3", "ANK3", "SYT1", "IL1RAPL1", "CAMK1D", "PTPRD", "KALRN", "EPHA6", "SORL1", "NRXN3", "CTNND2", "MAGI2", "TENM1", "NLGN1", "DAB1", "NEGR1", "BRINP3", "KIDINS220", "ROBO1", "SPOCK1", "EPHA7", "MYT1L", "THRB", "SHTN1", "GABRB1", "DYNC2H1", "MYCBP2", "CNTNAP2", "ROBO2", "MAP2", "KIRREL3", "TAFA1", "MAP1A", "COBL", "ENAH", "ATP2B2", "EPHA5", "GRIN2A", "AUTS2", "CAMK2A", "MAP1B", "TME…
GOBP_NEURON_DEVELOPMENT	5.57401e-16	2.2325e-13	1.02767	-0.463335	-1.74014	944	c("AGBL4", "CSMD3", "ANK3", "SYT1", "IL1RAPL1", "CAMK1D", "PTPRD", "KALRN", "EPHA6", "NRXN3", "CTNND2", "MAGI2", "TENM1", "NLGN1", "DAB1", "NEGR1", "KIDINS220", "ROBO1", "SPOCK1", "EPHA7", "MYT1L", "THRB", "SHTN1", "GABRB1", "MYCBP2", "CNTNAP2", "ROBO2", "MAP2", "KIRREL3", "MAP1A", "COBL", "ENAH", "EPHA5", "AUTS2", "CAMK2A", "MAP1B", "TMEM108", "CTNNA2", "DSCAML1", "SEMA6D", "HECW2", "NCAM1", "GR…
GOBP_NEURON_DIFFERENTIATION	6.61361e-16	2.547e-13	1.02767	-0.443691	-1.68045	1130	c("AGBL4", "CSMD3", "ANK3", "SYT1", "IL1RAPL1", "CAMK1D", "PTPRD", "KALRN", "EPHA6", "NRXN3", "CTNND2", "MAGI2", "TENM1", "NLGN1", "DAB1", "NEGR1", "BRINP3", "KIDINS220", "ROBO1", "SPOCK1", "EPHA7", "MYT1L", "THRB", "SHTN1", "GABRB1", "DYNC2H1", "MYCBP2", "CNTNAP2", "ROBO2", "MAP2", "KIRREL3", "MAP1A", "COBL", "ENAH", "ATP2B2", "EPHA5", "AUTS2", "CAMK2A", "MAP1B", "TMEM108", "CTNNA2", "DSCAML1", …
GOCC_CATION_CHANNEL_COMPLEX	1.22184e-15	4.5312e-13	1.01754	-0.673104	-2.27311	175	c("GRIN2B", "CACNA1D", "KCNIP4", "KCNJ6", "AKAP6", "SCN8A", "PDE4D", "RYR2", "GRIA2", "DPP6", "GRIA4", "CACNA1A", "CNTNAP2", "GRIN2A", "GRIA1", "KCNMA1", "CACNA1B", "KCNQ3", "CACNA1C", "KCND3", "CACNA2D3", "HCN1", "RYR3", "KCNB1", "SCN2A", "GRIK3", "KCNH1", "GRIK2", "CACNB2", "CACNB4", "GRIA3", "CACNG8", "KCNC3", "SCN1A", "SHISA9", "KCNQ5", "CACNA1E", "CACNG2", "SHISA6", "KCNA2", "KCNIP1", "DPP10…
GOBP_CELL_CELL_SIGNALING	2.05883e-15	7.36253e-13	1.00732	-0.436163	-1.65524	1234	c("KCNN2", "GRIN2B", "SYT1", "IL1RAPL1", "ERC2", "CACNA1D", "ANK2", "PTPRD", "CTNND2", "MAGI2", "NLGN1", "PHF24", "GABRB3", "RYR2", "GRIA2", "DGKI", "FGF12", "PRKCG", "GABRB1", "DLG1", "SHANK2", "SYN3", "IL18", "CACNA1A", "MAP1A", "EPHA5", "GRIN2A", "GRIA1", "SLC24A2", "CACNA1B", "KCNQ3", "CAMK2A", "MAP1B", "TMEM108", "CACNA1C", "GRM5", "NRG3", "DLGAP1", "GRID2", "FGF14", "RASGRF1", "GPC6", "PTPR…
GOCC_GLUTAMATERGIC_SYNAPSE	2.4376e-15	8.41646e-13	1.00732	-0.593263	-2.10094	296	c("SYT1", "IL1RAPL1", "ERC2", "PTPRD", "CDH10", "NLGN1", "EPHA7", "DLG1", "SHANK2", "SYN3", "LRFN5", "ATP2B2", "GRIN2A", "GRIA1", "HPCA", "CTTNBP2", "GRM5", "NRG3", "DLGAP1", "GRID2", "SLITRK4", "CAMK4", "GRM1", "NOS1AP", "PCLO", "NETO1", "SCN2A", "TNR", "MAL2", "PLAT", "DLGAP2", "ATP2B1", "PPM1H", "GRIK3", "ADAM23", "BSN", "LRRTM3", "GRIK2", "LRRC4C", "BCR", "NRCAM", "STXBP1", "NTRK3", "NRG1", "…
GOMF_VOLTAGE_GATED_CHANNEL_ACTIVITY	2.26974e-14	7.57564e-12	0.975995	-0.681058	-2.2826	153	c("KCNN2", "GRIN2B", "CACNA1D", "KCNIP4", "KCNJ6", "SCN8A", "KCNH7", "CACNA1A", "GRIN2A", "KCNMA1", "CACNA1B", "KCNQ3", "CACNA1C", "KCND3", "CACNA2D3", "HCN1", "KCNT1", "KCNB1", "SCN2A", "KCNH1", "CACNB2", "CACNB4", "CACNG8", "KCNC3", "SCN1A", "KCNQ5", "CACNA1E", "CACNG2", "KCNA2", "OPRM1", "KCNIP1", "HCN2", "PTK2B", "KCNT2", "SNAP25", "CACNA2D1", "KCNJ13", "TSPOAP1", "KCND2", "KCNH3", "ITGAV", "…
GOBP_CELL_PART_MORPHOGENESIS	2.9144e-14	9.35977e-12	0.965328	-0.500649	-1.84218	580	c("ANK3", "SYT1", "IL1RAPL1", "PTPRD", "KALRN", "EPHA6", "NRXN3", "CTNND2", "NLGN1", "DAB1", "KIDINS220", "ROBO1", "EPHA7", "SHTN1", "MYCBP2", "CNTNAP2", "ROBO2", "MAP2", "KIRREL3", "MAP1A", "COBL", "ENAH", "EPHA5", "AUTS2", "MAP1B", "TMEM108", "CTNNA2", "DSCAML1", "SEMA6D", "HECW2", "NCAM1", "SLITRK4", "UBE3A", "SLIT3", "RIMS2", "NRXN1", "FSTL4", "SIPA1L1", "UNC5B", "TNR", "HECW1", "CDH4", "STAU…
GOBP_SYNAPSE_ASSEMBLY	2.99124e-14	9.35977e-12	0.965328	-0.678774	-2.27616	157	c("IL1RAPL1", "PTPRD", "NLGN1", "GABRB3", "NEGR1", "EPHA7", "SHANK2", "ROBO2", "KIRREL3", "LRFN5", "MAP1B", "GRID2", "SLITRK4", "GPC6", "NRXN1", "PCLO", "STAU2", "LINGO2", "BSN", "LRRTM3", "SDK2", "NRCAM", "EFNA5", "DSCAM", "NTRK3", "RYK", "NRG1", "GABRG2", "CNTN5", "CLSTN2", "EPHB2", "GABRB2", "GABRA2", "SPTBN2", "NTRK2", "GABRA1", "ERBB4", "IL1RAP", "AGRN", "FGF13", "ASIC2", "LRRN3", "DVL1", "N…
GOBP_CELLULAR_COMPONENT_MORPHOGENESIS	3.74066e-14	1.13501e-11	0.965328	-0.490041	-1.81068	643	c("ANK3", "SYT1", "IL1RAPL1", "ANK2", "PTPRD", "KALRN", "EPHA6", "NRXN3", "CTNND2", "NLGN1", "DAB1", "KIDINS220", "ROBO1", "EPHA7", "SHTN1", "MYCBP2", "CNTNAP2", "ROBO2", "MAP2", "KIRREL3", "MAP1A", "COBL", "ENAH", "EPHA5", "AUTS2", "MAP1B", "TMEM108", "CTNNA2", "DSCAML1", "SEMA6D", "HECW2", "NCAM1", "SLITRK4", "UBE3A", "PHLDB1", "SLIT3", "RIMS2", "NRXN1", "TENM4", "FSTL4", "SIPA1L1", "UNC5B", "T…
GOCC_NEURON_TO_NEURON_SYNAPSE	3.87717e-14	1.14183e-11	0.965328	-0.570534	-2.03069	328	c("GRIN2B", "SYT1", "PTPRD", "KALRN", "CTNND2", "MAGI2", "NLGN1", "GRIA2", "DGKI", "SPOCK1", "EPHA7", "PRKCG", "GPHN", "DLG1", "SHANK2", "SYN3", "LRFN5", "ATP2B2", "GRIN2A", "GRIA1", "CAMK2A", "MAP1B", "TMEM108", "CACNA1C", "KCND3", "ANKS1B", "GRM5", "DLGAP1", "GRID2", "GRM1", "ADAM22", "PCLO", "ATP1A3", "NETO1", "ARHGAP32", "PJA2", "SIPA1L1", "MAL2", "DLGAP2", "DCLK1", "BSN", "LRRTM3", "KCNH1", …
GOCC_INTRINSIC_COMPONENT_OF_SYNAPTIC_MEMBRANE	5.01852e-14	1.43573e-11	0.965328	-0.687354	-2.27136	139	c("PTPRD", "CDH10", "NLGN1", "EPHA7", "GPHN", "LRFN5", "ATP2B2", "GRIN2A", "GRIA1", "KCND3", "GRM5", "GRID2", "ADAM22", "NETO1", "SCN2A", "ATP2B1", "ADAM23", "LRRTM3", "LRRC4C", "NRCAM", "NTRK3", "GABRG2", "CNTN5", "SYT7", "CLSTN2", "SHISA9", "CNTN1", "CACNG2", "GABRG3", "EPHB2", "GABRA4", "SHISA6", "GABRB2", "GABRA2", "KCNA2", "ERBB4", "OPRM1", "CNTN6", "HTR2A", "GABBR1", "GABRA3", "GRIK5", "ADC…
GOBP_REGULATION_OF_ION_TRANSMEMBRANE_TRANSPORT	7.31934e-14	2.03579e-11	0.954542	-0.555577	-1.99024	358	c("KCNN2", "ANK3", "CACNA1D", "ANK2", "KCNIP4", "KCNJ6", "AKAP6", "NLGN1", "SCN8A", "PDE4D", "RYR2", "DPP6", "FGF12", "KCNH7", "DLG1", "CACNA1A", "KCNMA1", "CACNA1B", "KCNQ3", "HPCA", "CACNA1C", "KCND3", "CACNA2D3", "GRM5", "HECW2", "FGF14", "RASGRF1", "NOS1AP", "KCNB1", "NETO1", "SCN2A", "HECW1", "RASGRF2", "KCNH1", "CACNB2", "CACNB4", "WNK3", "CACNG8", "KCNC3", "SCN1A", "PRKCE", "UBASH3B", "CRB…
GOMF_VOLTAGE_GATED_CATION_CHANNEL_ACTIVITY	1.08424e-13	2.93419e-11	0.954542	-0.709786	-2.27757	112	c("KCNN2", "GRIN2B", "CACNA1D", "KCNJ6", "KCNH7", "CACNA1A", "GRIN2A", "KCNMA1", "CACNA1B", "KCNQ3", "CACNA1C", "KCND3", "CACNA2D3", "HCN1", "KCNT1", "KCNB1", "KCNH1", "CACNB2", "CACNB4", "CACNG8", "KCNC3", "KCNQ5", "CACNA1E", "CACNG2", "KCNA2", "OPRM1", "HCN2", "PTK2B", "KCNT2", "SNAP25", "CACNA2D1", "KCNJ13", "TSPOAP1", "KCND2", "KCNH3", "ITGAV", "KCNC1", "KCNG1", "KCNQ1", "KCNJ3", "PKD2")
GOBP_BIOLOGICAL_PROCESS_INVOLVED_IN_INTERSPECIES_INTERACTION_BETWEEN_ORGANISMS	1.54454e-13	4.06987e-11	0.943632	0.37827	1.65036	932	c("BSG", "C1QA", "B2M", "HSPB1", "C4B", "GPX1", "IRF7", "LY6E", "TSPO", "DDX60", "GBP4", "TPT1", "BST2", "COLEC12", "CAV1", "CHMP5", "STAB1", "PRDX3", "DAG1", "TRIM5", "VIM", "HSPA8", "BAK1", "VCAM1", "IFIT3", "SLC3A2", "CR2", "BMP6", "RPSA", "IFNAR2", "SNX3", "ADH5", "LYAR", "FN1", "HDAC2", "GBP6", "ABL1", "STX8", "GAPDH", "CSF1", "MATR3", "BNIP3L", "FBXO9", "AKT1", "VAMP8", "SCARB1", "ALYREF", …
GOMF_LIGAND_GATED_ION_CHANNEL_ACTIVITY	2.29552e-13	5.89359e-11	0.932595	-0.74723	-2.32979	92	c("PEX5L", "KCNN2", "GRIN2B", "KCNJ6", "GABRB3", "RYR2", "GRIA2", "KCNH7", "GABRB1", "GRIA4", "GRIN2A", "GRIA1", "GRID2", "HCN1", "RYR3", "GRIK3", "GRIK2", "GRIA3", "GABRG2", "GABRG3", "GABRA4", "GABRB2", "GABRA2", "GABRA1", "HCN2", "PTK2B", "ASIC2", "GABRA3", "KCNJ13", "GRIK5", "ITPR1")
GOMF_METAL_ION_TRANSMEMBRANE_TRANSPORTER_ACTIVITY	3.92945e-13	9.83641e-11	0.932595	-0.559849	-1.99122	326	c("KCNN2", "GRIN2B", "CACNA1D", "KCNIP4", "KCNJ6", "SCN8A", "RYR2", "KCNH7", "CACNA1A", "ATP2B2", "GRIN2A", "SLC24A2", "KCNMA1", "CACNA1B", "KCNQ3", "CACNA1C", "KCND3", "CACNA2D3", "HCN1", "RYR3", "KCNT1", "KCNB1", "ATP1A3", "SCN2A", "ATP2B1", "GRIK3", "KCNH1", "GRIK2", "SLC9A8", "CACNB2", "SLC4A10", "CACNB4", "SLC30A10", "CACNG8", "KCNC3", "SCN1A", "KCNQ5", "CACNA1E", "CACNG2", "SLC38A1", "KCNA2…
GOCC_POSTSYNAPTIC_SPECIALIZATION_MEMBRANE	6.13786e-13	1.46866e-10	0.921426	-0.714589	-2.28541	107	c("GRIN2B", "CDH10", "NLGN1", "GRIA2", "EPHA7", "GPHN", "DLG1", "LRFN5", "ATP2B2", "GRIN2A", "GRIA1", "CACNA1C", "KCND3", "GRM5", "GRID2", "GRM1", "ADAM22", "NETO1", "LRRTM3", "KCNH1", "LRRC4C", "NRCAM", "CACNG8", "LIN7A", "GABRG2", "CLSTN2", "SHISA9", "CACNG2", "GABRA4", "SHISA6", "GABRB2", "GABRA2", "ERBB4", "DLG2", "SORCS2", "GABRA3", "GRIK5", "ADCY1", "NPTN", "SORCS3", "KCND2")
GOCC_SMALL_RIBOSOMAL_SUBUNIT	6.16036e-13	1.46866e-10	0.921426	0.790652	2.54451	57	c("RPS4X", "MRPS21", "RPS3", "MRPS24", "RPS2", "MRPS11", "MRPS16", "RPS13", "RPS11", "RPS20", "EIF2A", "RPSA", "RPS25", "MRPS14", "RPS27", "RPS24", "RPS9", "RPS7", "RPS8", "RPS14", "RACK1", "MRPS7", "RPS16", "RPS15", "RPS23", "ISG15", "RPS19", "MRPS26", "RPS5", "DHX29", "RPS6", "RPS21", "MRPS27", "RPS26", "RPS27L", "MRPS17", "B3GALT4")
GOBP_NERVOUS_SYSTEM_PROCESS	6.55496e-13	1.52639e-10	0.921426	-0.462257	-1.71885	746	c("GRIN2B", "ANK3", "CACNA1D", "NRXN3", "NLGN1", "PHF24", "SCN8A", "GABRB3", "FGF12", "THRB", "PRKCG", "GABRB1", "SHANK2", "MYCBP2", "CNTNAP2", "MAP1A", "ATP2B2", "GRIN2A", "GRIA1", "SLC24A2", "TMEM108", "CTNNA2", "GRM5", "DLGAP1", "GRID2", "UBE3A", "CAMK4", "RASGRF1", "GRM1", "RIMS2", "NRXN1", "TENM4", "NETO1", "PJA2", "SCN2A", "TNR", "RBFOX1", "DLGAP2", "NCAM2", "CSMD1", "MEIS2", "GRIK2", "DCTN…
GOMF_INORGANIC_MOLECULAR_ENTITY_TRANSMEMBRANE_TRANSPORTER_ACTIVITY	1.52023e-12	3.45955e-10	0.91012	-0.502291	-1.83595	510	c("PEX5L", "KCNN2", "GRIN2B", "CACNA1D", "KCNIP4", "KCNJ6", "SCN8A", "GABRB3", "RYR2", "GRIA2", "KCNH7", "GABRB1", "GRIA4", "CACNA1A", "ATP2B2", "GRIN2A", "GRIA1", "SLC24A2", "KCNMA1", "CACNA1B", "KCNQ3", "CACNA1C", "KCND3", "CACNA2D3", "GRID2", "HCN1", "RYR3", "KCNT1", "KCNB1", "ATP1A3", "SCN2A", "ATP2B1", "SLC25A14", "GRIK3", "KCNH1", "GRIK2", "SLC9A8", "CACNB2", "SLC4A10", "CACNB4", "GRIA3", "…
GOCC_PLASMA_MEMBRANE_REGION	1.78583e-12	3.97367e-10	0.91012	-0.437108	-1.64405	963	c("GRIN2B", "ANK3", "SYT1", "IL1RAPL1", "ERC2", "ANK2", "PTPRD", "CDH10", "AKAP6", "NLGN1", "DGKB", "PDE4D", "GABRB3", "GRIA2", "LRRTM4", "DGKI", "EPHA7", "PRKCG", "GABRB1", "GPHN", "DLG1", "SHANK2", "GRIA4", "CNTNAP2", "ROBO2", "LRFN5", "ATP2B2", "GRIN2A", "GRIA1", "KCNMA1", "HPCA", "CACNA1C", "KCND3", "ITPK1", "GRM5", "GRID2", "GRM1", "RIMS2", "NRXN1", "NOS1AP", "ADAM22", "KCNB1", "ATP1A3", "RA…
GOBP_ION_TRANSMEMBRANE_TRANSPORT	2.02502e-12	4.40793e-10	0.898671	-0.451356	-1.68429	814	c("PEX5L", "KCNN2", "GRIN2B", "ANK3", "CACNA1D", "ANK2", "KCNIP4", "KCNJ6", "AKAP6", "NLGN1", "SCN8A", "PDE4D", "GABRB3", "RYR2", "GRIA2", "DPP6", "FGF12", "KCNH7", "GABRB1", "DLG1", "GRIA4", "CACNA1A", "ATP2B2", "GRIN2A", "GRIA1", "SLC24A2", "KCNMA1", "CACNA1B", "KCNQ3", "HPCA", "CACNA1C", "KCND3", "CACNA2D3", "GRM5", "HECW2", "GRID2", "FGF14", "RASGRF1", "HCN1", "GRM1", "NOS1AP", "RYR3", "KCNT1…
GOBP_SYNAPSE_ORGANIZATION	4.10122e-12	8.73735e-10	0.887075	-0.533388	-1.91622	379	c("GRIN2B", "ANK3", "IL1RAPL1", "ERC2", "PTPRD", "CTNND2", "NLGN1", "GABRB3", "NEGR1", "EPHA7", "GPHN", "DLG1", "SHANK2", "ROBO2", "KIRREL3", "LRFN5", "MAP1B", "TMEM108", "CTNNA2", "CTTNBP2", "GRM5", "GRID2", "SLITRK4", "UBE3A", "GPC6", "NRXN1", "NOS1AP", "PCLO", "SIPA1L1", "TNR", "STAU2", "LINGO2", "BSN", "LRRTM3", "DCTN1", "CACNB2", "PPFIA2", "CACNB4", "LRRC4C", "DIP2A", "SDK2", "NRCAM", "C1QL3…
GOMF_RNA_BINDING	4.61588e-12	9.62893e-10	0.887075	0.334219	1.4707	1419	c("RPL7", "RPS4X", "HSPB1", "MRPS21", "RPS3", "DDX60", "MRPS24", "TPT1", "MBNL1", "BST2", "RPL29", "RPS2", "RPL37A", "BTF3", "RPL3", "DENR", "SUMO1", "MRPS11", "SRSF9", "RBPMS", "RPL18", "SSB", "RPS13", "HNRNPH2", "RPL24", "RPL13", "VIM", "HSPA8", "RPS11", "RPL14", "HNRNPK", "CDC5L", "IFIT3", "RPS20", "LRRC59", "SND1", "SLC3A2", "EIF2A", "RBM8A", "RPL18A", "POLR2B", "RPSA", "RPS25", "MRPS14", "SN…
GOCC_CELL_BODY	6.64826e-12	1.35855e-09	0.887075	-0.502955	-1.83126	465	c("KCNN2", "KCNIP4", "SORL1", "CTNND2", "NEGR1", "GRIA2", "BRINP3", "EPHA7", "PCSK2", "SHTN1", "SHANK2", "GRIA4", "CACNA1A", "CNTNAP2", "MAP2", "MAP1A", "COBL", "ATP2B2", "EPHA5", "GRIA1", "MAP1B", "HPCA", "CACNA1C", "KCND3", "NRXN1", "KCNB1", "ATP1A3", "ATP2B1", "STAU2", "RIT2", "GRIK3", "BRINP2", "KCNH1", "GRIK2", "DCTN1", "KIF5A", "PVALB", "SLC4A10", "TTLL7", "CIT", "KCNC3", "PTPRF", "ATP13A2"…
GOBP_POTASSIUM_ION_TRANSPORT	8.28097e-12	1.65835e-09	0.875325	-0.617209	-2.09959	184	c("KCNN2", "ANK3", "CACNA1D", "ANK2", "KCNIP4", "KCNJ6", "AKAP6", "DPP6", "KCNH7", "DLG1", "SLC24A2", "KCNMA1", "KCNQ3", "KCND3", "HCN1", "NOS1AP", "KCNT1", "KCNB1", "ATP1A3", "NETO1", "KCNH1", "SLC9A8", "WNK3", "KCNC3", "CRBN", "KCNQ5", "VPS4B", "KCNA2", "SLC1A3", "SLC24A3", "KCNIP1", "DPP10", "HTR2A", "HCN2", "WNK2", "PTK2B", "KCNT2", "SNAP25", "TMEM38B", "ATP1A1", "KCNJ13", "RGS7", "CAB39", "K…
GOBP_CELL_PROJECTION_ORGANIZATION	9.15569e-12	1.79757e-09	0.875325	-0.408179	-1.55026	1311	c("CSMD3", "GRIN2B", "ANK3", "SYT1", "IL1RAPL1", "CAMK1D", "PTPRD", "KALRN", "EPHA6", "NRXN3", "CTNND2", "MAGI2", "TENM1", "NLGN1", "DAB1", "NEGR1", "KIDINS220", "ROBO1", "SPOCK1", "EPHA7", "SHTN1", "DYNC2H1", "MYCBP2", "CNTNAP2", "ROBO2", "MAP2", "KIRREL3", "MAP1A", "COBL", "ENAH", "EPHA5", "AUTS2", "ABLIM2", "CAMK2A", "MAP1B", "TMEM108", "CTNNA2", "DSCAML1", "SEMA6D", "HECW2", "NCAM1", "GRID2",…
GOCC_LARGE_RIBOSOMAL_SUBUNIT	1.50962e-11	2.88415e-09	0.863415	0.682799	2.38087	92	c("RPL7", "RPL29", "RPL37A", "RPL3", "RPL18", "RPL24", "RPL13", "RPL14", "RPL18A", "RPLP1", "RPL15", "MRPL17", "RPL27A", "RPL19", "RPL23", "RPL32", "RPL22", "MRPL51", "RPL39", "RPL6", "RPL12", "MRPL58", "MRPL39", "RPL35A", "MRPL22", "RPL23A", "MRPL52", "RPL30", "MRPL23", "NSUN3", "MRPL11", "RPL31", "MRPL35", "MRPL57", "RPL10A", "MRPL24", "MRPL10", "MRPL40", "ZCCHC17", "RPL37", "MRPL54", "MRPL19",…
GOBP_PEPTIDE_METABOLIC_PROCESS	1.52661e-11	2.88415e-09	0.863415	0.389348	1.65118	671	c("RPL7", "RPS4X", "HSPB1", "GPX1", "MRPS21", "RPS3", "MRPS24", "RPL29", "RPS2", "RPL37A", "RPL3", "DENR", "MRPS11", "RPL18", "MRPS16", "RPS13", "RPL24", "RPL13", "VIM", "RPS11", "RPL14", "RPS20", "EIF2A", "RBM8A", "RPL18A", "RPSA", "RPS25", "MRPS14", "RPLP1", "RPS27", "EIF1", "RPL15", "RPS24", "RPL27A", "RPL19", "RPS9", "RPL23", "RPL32", "RPS7", "RPL22", "GAPDH", "RPS8", "EIF3K", "AKT1", "MRPL51…
HALLMARK_INTERFERON_ALPHA_RESPONSE	1.75604e-11	3.25615e-09	0.863415	0.707803	2.41729	80	c("B2M", "PSMB8", "IRF7", "LY6E", "DDX60", "GBP4", "BST2", "PSME1", "TRIM5", "IFIT3", "HELZ2", "TAP1", "CSF1", "RSAD2", "RTP4", "NMI", "IFI44", "ISG15", "IFI35", "PSMA3", "LGALS3BP", "EPSTI1", "IRF9", "PSME2", "ADAR", "STAT2", "PARP14", "PSMB9", "USP18", "CMPK2", "PROCR", "IFIT2", "IFI30", "GBP2", "SLC25A28", "CASP8", "CNP", "UBE2L6", "CMTR1")
GOBP_REGULATION_OF_MEMBRANE_POTENTIAL	2.7205e-11	4.94412e-09	0.863415	-0.534356	-1.90509	335	c("KCNN2", "GRIN2B", "ANK3", "CACNA1D", "ANK2", "AKAP6", "NLGN1", "SCN8A", "GABRB3", "RYR2", "FGF12", "KCNH7", "GABRB1", "DLG1", "GRIN2A", "GRIA1", "KCNMA1", "KCNQ3", "TMEM108", "CACNA1C", "KCND3", "GRM5", "GRID2", "CTNNA3", "HCN1", "GRM1", "RIMS2", "NRXN1", "NOS1AP", "KCNB1", "ATP1A3", "NETO1", "SCN2A", "GRIK3", "KCNH1", "GRIK2", "CACNB2", "GRIA3", "NRCAM", "PRKN", "SCN1A", "GABRG2", "INSYN2A", …
GOMF_CATION_TRANSMEMBRANE_TRANSPORTER_ACTIVITY	2.76512e-11	4.94412e-09	0.863415	-0.497376	-1.8134	472	c("PEX5L", "KCNN2", "GRIN2B", "CACNA1D", "KCNIP4", "KCNJ6", "SCN8A", "RYR2", "GRIA2", "KCNH7", "GRIA4", "CACNA1A", "ATP2B2", "GRIN2A", "GRIA1", "SLC24A2", "KCNMA1", "CACNA1B", "KCNQ3", "CACNA1C", "KCND3", "CACNA2D3", "HCN1", "RYR3", "KCNT1", "KCNB1", "ATP1A3", "SCN2A", "ATP2B1", "GRIK3", "KCNH1", "GRIK2", "SLC9A8", "CACNB2", "SLC4A10", "CACNB4", "GRIA3", "SLC44A5", "SLC30A10", "CACNG8", "KCNC3", …
GOBP_REGULATION_OF_ION_TRANSPORT	3.94626e-11	6.93227e-09	0.851339	-0.490606	-1.79214	504	c("KCNN2", "ANK3", "SYT1", "CACNA1D", "ANK2", "KCNIP4", "KCNJ6", "AKAP6", "NLGN1", "SCN8A", "PDE4D", "RYR2", "DPP6", "FGF12", "KCNH7", "DLG1", "CACNA1A", "KCNMA1", "CACNA1B", "KCNQ3", "CAMK2A", "HPCA", "CACNA1C", "KCND3", "NKAIN3", "CACNA2D3", "GRM5", "HECW2", "FGF14", "RASGRF1", "NOS1AP", "KCNB1", "NETO1", "SCN2A", "HECW1", "ATP2B1", "RASGRF2", "KCNH1", "CACNB2", "CACNB4", "WNK3", "SLC30A10", "C…
GOBP_REGULATION_OF_TRANSMEMBRANE_TRANSPORT	4.06474e-11	7.01728e-09	0.851339	-0.504996	-1.82469	423	c("KCNN2", "ANK3", "CACNA1D", "ANK2", "KCNIP4", "KCNJ6", "AKAP6", "NLGN1", "SCN8A", "PDE4D", "RYR2", "DPP6", "FGF12", "KCNH7", "DLG1", "CACNA1A", "KCNMA1", "CACNA1B", "KCNQ3", "HPCA", "CACNA1C", "KCND3", "CACNA2D3", "GRM5", "HECW2", "FGF14", "RASGRF1", "NOS1AP", "KCNB1", "NETO1", "SCN2A", "HECW1", "RASGRF2", "KCNH1", "CACNB2", "CACNB4", "WNK3", "CACNG8", "KCNC3", "CTTNBP2NL", "SCN1A", "PRKCE", "U…
GOBP_CELL_MORPHOGENESIS_INVOLVED_IN_NEURON_DIFFERENTIATION	4.24698e-11	7.20763e-09	0.851339	-0.492847	-1.79545	488	c("ANK3", "IL1RAPL1", "PTPRD", "KALRN", "EPHA6", "NRXN3", "CTNND2", "NLGN1", "DAB1", "KIDINS220", "ROBO1", "EPHA7", "SHTN1", "MYCBP2", "ROBO2", "MAP2", "MAP1A", "COBL", "ENAH", "EPHA5", "AUTS2", "MAP1B", "CTNNA2", "DSCAML1", "SEMA6D", "HECW2", "NCAM1", "SLITRK4", "UBE3A", "SLIT3", "NRXN1", "FSTL4", "SIPA1L1", "UNC5B", "TNR", "HECW1", "CDH4", "STAU2", "DCLK1", "KIF5A", "PPFIA2", "LRRC4C", "RBFOX2"…
GOCC_INTRINSIC_COMPONENT_OF_POSTSYNAPTIC_SPECIALIZATION_MEMBRANE	4.97523e-11	8.30284e-09	0.851339	-0.745767	-2.26676	73	c("CDH10", "NLGN1", "EPHA7", "LRFN5", "ATP2B2", "GRIN2A", "GRIA1", "KCND3", "GRID2", "ADAM22", "NETO1", "LRRTM3", "LRRC4C", "NRCAM", "GABRG2", "CLSTN2", "SHISA9", "CACNG2", "GABRA4", "SHISA6", "GABRB2", "GABRA2", "ERBB4", "GABRA3", "GRIK5", "ADCY1", "NPTN", "SORCS3", "KCND2", "LRRTM2")
GOBP_PEPTIDE_BIOSYNTHETIC_PROCESS	5.17715e-11	8.49817e-09	0.851339	0.413335	1.74848	543	c("RPL7", "RPS4X", "HSPB1", "MRPS21", "RPS3", "MRPS24", "RPL29", "RPS2", "RPL37A", "RPL3", "DENR", "MRPS11", "RPL18", "MRPS16", "RPS13", "RPL24", "RPL13", "VIM", "RPS11", "RPL14", "RPS20", "EIF2A", "RBM8A", "RPL18A", "RPSA", "RPS25", "MRPS14", "RPLP1", "RPS27", "EIF1", "RPL15", "RPS24", "RPL27A", "RPL19", "RPS9", "RPL23", "RPL32", "RPS7", "RPL22", "GAPDH", "RPS8", "EIF3K", "AKT1", "MRPL51", "RPS1…
GOBP_CATION_TRANSMEMBRANE_TRANSPORT	5.46267e-11	8.82221e-09	0.851339	-0.457431	-1.69284	659	c("PEX5L", "KCNN2", "GRIN2B", "ANK3", "CACNA1D", "ANK2", "KCNIP4", "KCNJ6", "AKAP6", "NLGN1", "SCN8A", "PDE4D", "RYR2", "DPP6", "FGF12", "KCNH7", "DLG1", "CACNA1A", "ATP2B2", "GRIN2A", "SLC24A2", "KCNMA1", "CACNA1B", "KCNQ3", "HPCA", "CACNA1C", "KCND3", "CACNA2D3", "HECW2", "FGF14", "RASGRF1", "HCN1", "NOS1AP", "RYR3", "KCNT1", "KCNB1", "ATP1A3", "NETO1", "SCN2A", "HECW1", "ATP2B1", "RASGRF2", "K…
GOMF_STRUCTURAL_MOLECULE_ACTIVITY	6.53423e-11	1.03853e-08	0.839089	0.428858	1.78404	462	c("RPL7", "IGFBP7", "RPS4X", "MRPS21", "RPS3", "MRPS24", "RPL29", "RPS2", "RPL37A", "VWF", "RPL3", "MRPS11", "CLDN5", "RPL18", "CTHRC1", "VWA1", "MRPS16", "RPS13", "DAG1", "RPL24", "RPL13", "MFGE8", "VIM", "RPS11", "RPL14", "RPS20", "THSD4", "RPL18A", "RPSA", "RPS25", "MRPS14", "RPLP1", "ADD3", "ACTB", "RPS27", "RPL15", "RPS24", "FN1", "MRPL17", "RPL27A", "RPL19", "RPS9", "RPL23", "RPL32", "RPS7"…
GOMF_LIGAND_GATED_CATION_CHANNEL_ACTIVITY	7.16289e-11	1.12066e-08	0.839089	-0.743624	-2.26025	73	c("PEX5L", "KCNN2", "GRIN2B", "KCNJ6", "RYR2", "GRIA2", "KCNH7", "GRIA4", "GRIN2A", "GRIA1", "HCN1", "RYR3", "GRIK3", "GRIK2", "GRIA3", "HCN2", "PTK2B", "ASIC2", "KCNJ13", "GRIK5", "ITPR1")
GOCC_MITOCHONDRIAL_ENVELOPE	7.34583e-11	1.1316e-08	0.839089	0.386004	1.63932	673	c("MRPS21", "RPS3", "TSPO", "MRPS24", "CALM3", "RNF144B", "MTCH1", "MRPS11", "MRPS16", "HCCS", "BAK1", "NDUFAF2", "HAX1", "SLC25A37", "MIGA2", "UBB", "TOMM22", "UQCR10", "UQCR11", "MRPS14", "COX4I1", "TOMM6", "MICOS13", "MRPL17", "COASY", "UQCRH", "NDUFA8", "BNIP3L", "TMBIM6", "NDUFA12", "MRPL51", "MRPS7", "BCL2L1", "NDUFA1", "CHCHD5", "RSAD2", "MPC1", "GATM", "TMEM14A", "CHCHD10", "PMPCB", "MRPL…
GOCC_NEURON_SPINE	9.04286e-11	1.37191e-08	0.839089	-0.626499	-2.10608	159	c("KCNN2", "NLGN1", "GRIA2", "DGKI", "SHANK2", "GRIA4", "ATP2B2", "GRIN2A", "GRIA1", "CAMK2A", "MAP1B", "HPCA", "KCND3", "ANKS1B", "CTTNBP2", "GRM5", "GRID2", "EEA1", "ARHGAP32", "SIPA1L1", "ATP2B1", "PPFIA2", "GRIA3", "DIP2A", "BCR", "KCNC3", "SYT11", "APBA2", "SHISA9", "TANC2", "TENM2", "AKAP5", "ASAP1", "EPHB2", "FRMPD4", "SHISA6", "SHANK1", "NTRK2", "OPRM1", "PPP3CA", "PDE4B", "SORCS2", "PTK2…
GOBP_CELLULAR_AMIDE_METABOLIC_PROCESS	1.10534e-10	1.65191e-08	0.839089	0.361443	1.57058	890	c("ACER2", "RPL7", "RPS4X", "HSPB1", "GPX1", "MRPS21", "RPS3", "MRPS24", "RPL29", "RPS2", "RPL37A", "RPL3", "DENR", "MRPS11", "RPL18", "MRPS16", "RPS13", "RPL24", "HEXA", "RPL13", "VIM", "RPS11", "RPL14", "CERS2", "RPS20", "EIF2A", "RBM8A", "RPL18A", "ST6GALNAC3", "RPSA", "RPS25", "MRPS14", "RPLP1", "RPS27", "EIF1", "ABHD4", "RPL15", "RPS24", "RPL27A", "RPL19", "RPS9", "RPL23", "ST8SIA4", "RPL32"…
GOCC_INTRINSIC_COMPONENT_OF_PLASMA_MEMBRANE	1.18777e-10	1.74899e-08	0.826657	-0.411503	-1.55863	1140	c("GRIN2B", "PTPRD", "EPHA6", "KCNIP4", "SORL1", "KCNJ6", "NRXN3", "CDH10", "TENM1", "NLGN1", "SCN8A", "GABRB3", "GRIA2", "DPP6", "ROBO1", "PCDH7", "EPHA7", "KCNH7", "LIFR", "GABRB1", "GPHN", "GRIA4", "CNTNAP2", "KIRREL3", "LRFN5", "ATP2B2", "EPHA5", "GRIN2A", "GRIA1", "SLC24A2", "KCNMA1", "KCNQ3", "MIGA1", "CACNA1C", "KCND3", "GRM5", "NRG3", "SEMA6D", "GRID2", "GPC6", "HCN1", "PTPRN2", "GRM1", "…
GOBP_IMMUNE_RESPONSE	1.59878e-10	2.32008e-08	0.826657	0.347459	1.51233	925	c("C1QA", "B2M", "IL1R1", "C4B", "GPX1", "IRF7", "RPS3", "DDX60", "GBP4", "BST2", "COLEC12", "FTH1", "PSMB4", "CAV1", "ERCC1", "CYSLTR1", "PRKCH", "TRIM5", "VIM", "IFIT3", "CR2", "BMP6", "IFNAR2", "CD200", "LYAR", "GBP6", "ABL1", "STX8", "GAPDH", "S100A13", "TAP1", "CSF1", "MATR3", "FBXO9", "SNAP23", "SNX6", "VAMP8", "SLC7A5", "MAPKAPK2", "CTSH", "LIMK1", "RPL39", "ACTG1", "RSAD2", "PRDX1", "LCP1…
GOCC_ORGANELLE_INNER_MEMBRANE	1.72692e-10	2.44225e-08	0.826657	0.417375	1.73977	475	c("MRPS21", "RPS3", "MRPS24", "MRPS11", "MRPS16", "HCCS", "NDUFAF2", "SLC25A37", "UQCR10", "UQCR11", "MRPS14", "COX4I1", "MICOS13", "MRPL17", "UQCRH", "NDUFA8", "MATR3", "NDUFA12", "MRPL51", "TRA2B", "MRPS7", "BCL2L1", "NDUFA1", "RSAD2", "MPC1", "GATM", "CHCHD10", "PMPCB", "MRPL58", "MRPL39", "SLC25A22", "DMAC1", "ZMPSTE24", "SDHC", "NDUFA10", "NDUFAF3", "PARL", "NDUFB2", "NDUFA2", "PAM16", "MRPL…
GOBP_AMIDE_BIOSYNTHETIC_PROCESS	1.73174e-10	2.44225e-08	0.826657	0.382479	1.61974	656	c("RPL7", "RPS4X", "HSPB1", "MRPS21", "RPS3", "MRPS24", "RPL29", "RPS2", "RPL37A", "RPL3", "DENR", "MRPS11", "RPL18", "MRPS16", "RPS13", "RPL24", "RPL13", "VIM", "RPS11", "RPL14", "CERS2", "RPS20", "EIF2A", "RBM8A", "RPL18A", "ST6GALNAC3", "RPSA", "RPS25", "MRPS14", "RPLP1", "RPS27", "EIF1", "RPL15", "RPS24", "RPL27A", "RPL19", "RPS9", "RPL23", "ST8SIA4", "RPL32", "RPS7", "RPL22", "GAPDH", "HSD17…
GOCC_CYTOSOLIC_LARGE_RIBOSOMAL_SUBUNIT	1.87663e-10	2.60982e-08	0.826657	0.819389	2.45399	39	c("RPL7", "RPL29", "RPL37A", "RPL3", "RPL18", "RPL24", "RPL13", "RPL14", "RPL18A", "RPLP1", "RPL15", "RPL27A", "RPL19", "RPL23", "RPL32", "RPL22", "RPL39", "RPL6", "RPL12", "RPL35A", "RPL23A", "RPL30", "RPL31", "RPL10A")
GOCC_PRESYNAPTIC_MEMBRANE	2.06385e-10	2.83087e-08	0.826657	-0.65008	-2.13136	127	c("SYT1", "ERC2", "PTPRD", "CDH10", "ATP2B2", "GRIN2A", "RIMS2", "NRXN1", "SCN2A", "ATP2B1", "GRIK3", "ADAM23", "KCNH1", "GRIK2", "KCNC3", "STXBP1", "SYT11", "CNTN5", "SYT7", "CNTN1", "CNTNAP4", "EPHB2", "KCNA2", "ERBB4", "OPRM1", "CNTN6", "KCTD8", "HTR2A", "SYAP1", "CTNNB1", "SNAP25", "GABBR1", "ZNRF2", "GRIK5", "NPTN", "CNTNAP1", "CASK", "KCTD16", "ATP2B3", "KCNC1", "STX1B", "KCNJ3", "PDE2A", "…
GOMF_ION_TRANSMEMBRANE_TRANSPORTER_ACTIVITY	2.45835e-10	3.32641e-08	0.814036	-0.458766	-1.68985	611	c("PEX5L", "KCNN2", "GRIN2B", "CACNA1D", "KCNIP4", "KCNJ6", "SCN8A", "GABRB3", "RYR2", "GRIA2", "KCNH7", "GABRB1", "GRIA4", "CACNA1A", "ATP2B2", "GRIN2A", "GRIA1", "SLC24A2", "KCNMA1", "CACNA1B", "KCNQ3", "CACNA1C", "KCND3", "CACNA2D3", "GRID2", "HCN1", "RYR3", "KCNT1", "KCNB1", "ATP1A3", "SCN2A", "ATP2B1", "SLC25A14", "GRIK3", "KCNH1", "GRIK2", "SLC9A8", "CACNB2", "SLC4A10", "CACNB4", "GRIA3", "…
GOBP_INORGANIC_ION_TRANSMEMBRANE_TRANSPORT	2.67e-10	3.56463e-08	0.814036	-0.45971	-1.69451	616	c("KCNN2", "GRIN2B", "ANK3", "CACNA1D", "ANK2", "KCNIP4", "KCNJ6", "AKAP6", "SCN8A", "PDE4D", "GABRB3", "RYR2", "DPP6", "FGF12", "KCNH7", "GABRB1", "DLG1", "CACNA1A", "ATP2B2", "GRIN2A", "SLC24A2", "KCNMA1", "CACNA1B", "KCNQ3", "HPCA", "CACNA1C", "KCND3", "CACNA2D3", "GRM5", "HECW2", "FGF14", "HCN1", "NOS1AP", "RYR3", "KCNT1", "KCNB1", "ATP1A3", "NETO1", "SCN2A", "HECW1", "ATP2B1", "SLC25A14", "K…
GOCC_CYTOSOLIC_SMALL_RIBOSOMAL_SUBUNIT	2.99311e-10	3.94342e-08	0.814036	0.855931	2.47524	31	c("RPS4X", "RPS3", "RPS2", "MRPS11", "RPS13", "RPS11", "RPS20", "EIF2A", "RPSA", "RPS25", "RPS27", "RPS24", "RPS9", "RPS7", "RPS8", "RPS14", "RPS16", "RPS15", "RPS23", "ISG15", "RPS19", "RPS5", "DHX29", "RPS6", "RPS21", "RPS26", "RPS27L", "B3GALT4")
GOMF_POTASSIUM_ION_TRANSMEMBRANE_TRANSPORTER_ACTIVITY	3.24415e-10	4.21866e-08	0.814036	-0.656094	-2.13398	120	c("KCNN2", "KCNIP4", "KCNJ6", "KCNH7", "SLC24A2", "KCNMA1", "KCNQ3", "KCND3", "HCN1", "KCNT1", "KCNB1", "ATP1A3", "GRIK3", "KCNH1", "GRIK2", "SLC9A8", "KCNC3", "KCNQ5", "KCNA2", "SLC24A3", "KCNIP1", "HCN2", "KCNT2", "SNAP25", "TMEM38B", "ATP1A1", "KCNJ13", "GRIK5", "KCND2", "KCNMB2", "KCNH3", "ATP1B1", "SLC9A6", "KCNC1", "KCNG1", "KCNQ1", "KCNJ3", "PKD2", "GRIK1")
GOBP_REGULATION_OF_SYNAPTIC_PLASTICITY	3.30709e-10	4.24537e-08	0.814036	-0.614348	-2.07031	165	c("GRIN2B", "ERC2", "PRKCG", "SHANK2", "MAP1A", "GRIN2A", "GRIA1", "SLC24A2", "CAMK2A", "MAP1B", "GRM5", "GRID2", "RASGRF1", "RIMS2", "KCNB1", "NETO1", "SIPA1L1", "TNR", "PLAT", "STAU2", "RASGRF2", "GRIK2", "SLC4A10", "CNTN4", "STXBP1", "SYT7", "SHISA9", "AKAP5", "EPHB2", "SHISA6", "KRAS", "RAPGEF2", "STAU1", "NTRK2", "DBN1", "NSMF", "SORCS2", "SYAP1", "PTK2B", "VGF", "JPH3", "SNAP25", "CPEB3", "…
GOBP_CELL_MORPHOGENESIS	3.77338e-10	4.78264e-08	0.814036	-0.432929	-1.6175	859	c("ANK3", "SYT1", "IL1RAPL1", "PTPRD", "KALRN", "EPHA6", "NRXN3", "CDH10", "CTNND2", "NLGN1", "DAB1", "KIDINS220", "ROBO1", "EPHA7", "SHTN1", "DLG1", "MYCBP2", "CNTNAP2", "ROBO2", "MAP2", "KIRREL3", "MAP1A", "COBL", "ENAH", "EPHA5", "AUTS2", "MAP1B", "TMEM108", "CTNNA2", "DSCAML1", "SEMA6D", "HECW2", "NCAM1", "SLITRK4", "UBE3A", "SLIT3", "RIMS2", "NRXN1", "FSTL4", "SIPA1L1", "UNC5B", "TNR", "CDH1…
GOCC_INTRINSIC_COMPONENT_OF_POSTSYNAPTIC_MEMBRANE	5.16755e-10	6.46784e-08	0.801216	-0.67652	-2.16405	109	c("CDH10", "NLGN1", "EPHA7", "LRFN5", "ATP2B2", "GRIN2A", "GRIA1", "KCND3", "GRM5", "GRID2", "ADAM22", "NETO1", "LRRTM3", "LRRC4C", "NRCAM", "NTRK3", "GABRG2", "CLSTN2", "SHISA9", "CNTN1", "CACNG2", "EPHB2", "GABRA4", "SHISA6", "GABRB2", "GABRA2", "ERBB4", "OPRM1", "HTR2A", "GABBR1", "GABRA3", "GRIK5", "ADCY1", "NPTN", "SORCS3", "KCND2", "SLC8A1", "LRRTM2", "KCNC1", "GRID1")
GOCC_TRANSPORTER_COMPLEX	8.17826e-10	1.01097e-07	0.801216	-0.525266	-1.86109	307	c("GRIN2B", "CACNA1D", "KCNIP4", "KCNJ6", "AKAP6", "SCN8A", "PDE4D", "GABRB3", "RYR2", "GRIA2", "DPP6", "GABRB1", "GRIA4", "CACNA1A", "CNTNAP2", "GRIN2A", "GRIA1", "KCNMA1", "CACNA1B", "KCNQ3", "CACNA1C", "KCND3", "CACNA2D3", "GRID2", "HCN1", "RYR3", "KCNB1", "ATP1A3", "ATP11A", "SCN2A", "GRIK3", "KCNH1", "GRIK2", "CACNB2", "CACNB4", "GRIA3", "CACNG8", "KCNC3", "SCN1A", "GABRG2", "SHISA9", "KCNQ5…
GOBP_CELL_CELL_ADHESION_VIA_PLASMA_MEMBRANE_ADHESION_MOLECULES	8.86523e-10	1.08253e-07	0.801216	-0.581994	-1.99925	202	c("IL1RAPL1", "PTPRD", "CDH10", "TENM1", "NLGN1", "DAB1", "ROBO1", "PCDH7", "ROBO2", "KIRREL3", "LRFN5", "DSCAML1", "GRID2", "GPC6", "TENM4", "CDH19", "CDH4", "LRRC4C", "SDK2", "CNTN4", "FAT3", "CDH12", "EFNA5", "CDH20", "PTPRF", "DSCAM", "CADM1", "FAT1", "CLSTN2", "TENM2", "CADM3", "CDH13", "CDH18", "IL1RAP", "PTPRT", "CNTN6", "CDH8", "PCDH9")
GOMF_POTASSIUM_CHANNEL_ACTIVITY	1.1294e-09	1.36249e-07	0.788187	-0.688965	-2.14952	93	c("KCNN2", "KCNIP4", "KCNJ6", "KCNH7", "KCNMA1", "KCNQ3", "KCND3", "HCN1", "KCNT1", "KCNB1", "GRIK3", "KCNH1", "GRIK2", "KCNC3", "KCNQ5", "KCNA2", "KCNIP1", "HCN2", "KCNT2", "SNAP25", "TMEM38B", "KCNJ13", "GRIK5", "KCND2", "KCNMB2", "KCNH3", "KCNC1", "KCNG1", "KCNQ1", "KCNJ3", "PKD2", "GRIK1")
GOCC_POSTSYNAPTIC_DENSITY_MEMBRANE	1.20814e-09	1.44013e-07	0.788187	-0.70807	-2.18904	83	c("GRIN2B", "GRIA2", "EPHA7", "DLG1", "LRFN5", "ATP2B2", "GRIN2A", "GRIA1", "CACNA1C", "GRM5", "GRID2", "GRM1", "ADAM22", "NETO1", "LRRTM3", "KCNH1", "LRRC4C", "NRCAM", "CACNG8", "LIN7A", "CLSTN2", "SHISA9", "CACNG2", "SHISA6", "ERBB4", "DLG2", "SORCS2", "GRIK5", "ADCY1", "NPTN", "SORCS3")
GOBP_CELL_JUNCTION_ORGANIZATION	1.70992e-09	2.01429e-07	0.788187	-0.452172	-1.66586	595	c("GRIN2B", "ANK3", "IL1RAPL1", "ERC2", "ANK2", "PTPRD", "CDH10", "CTNND2", "NLGN1", "GABRB3", "NEGR1", "EPHA7", "GPHN", "DLG1", "SHANK2", "CNTNAP2", "ROBO2", "KIRREL3", "LRFN5", "MAP1B", "TMEM108", "CTNNA2", "CTTNBP2", "GRM5", "GRID2", "SLITRK4", "UBE3A", "GPC6", "NRXN1", "NOS1AP", "PCLO", "SIPA1L1", "TNR", "CDH19", "STAU2", "LINGO2", "BSN", "DST", "FMN1", "LRRTM3", "DCTN1", "CACNB2", "PPFIA2", …
GOBP_CELL_MORPHOGENESIS_INVOLVED_IN_DIFFERENTIATION	1.9628e-09	2.28529e-07	0.774939	-0.452098	-1.66457	609	c("ANK3", "IL1RAPL1", "PTPRD", "KALRN", "EPHA6", "NRXN3", "CTNND2", "NLGN1", "DAB1", "KIDINS220", "ROBO1", "EPHA7", "SHTN1", "MYCBP2", "ROBO2", "MAP2", "MAP1A", "COBL", "ENAH", "EPHA5", "AUTS2", "MAP1B", "CTNNA2", "DSCAML1", "SEMA6D", "HECW2", "NCAM1", "SLITRK4", "UBE3A", "SLIT3", "NRXN1", "FSTL4", "SIPA1L1", "UNC5B", "TNR", "HECW1", "CDH4", "STAU2", "DCLK1", "TMEFF2", "KIF5A", "PPFIA2", "LRRC4C"…
GOBP_REGULATION_OF_NEURON_PROJECTION_DEVELOPMENT	5.66943e-09	6.52506e-07	0.761461	-0.481023	-1.73492	395	c("CSMD3", "IL1RAPL1", "CAMK1D", "PTPRD", "MAGI2", "NLGN1", "DAB1", "NEGR1", "KIDINS220", "ROBO1", "SPOCK1", "EPHA7", "SHTN1", "ROBO2", "MAP2", "COBL", "MAP1B", "CTNNA2", "SEMA6D", "HECW2", "GRID2", "UBE3A", "FSTL4", "SIPA1L1", "TNR", "HECW1", "CCDC88A", "CDH4", "STAU2", "RIT2", "TOX", "CARM1", "PPFIA2", "LRRC4C", "NRCAM", "EFNA5", "PTPRF", "DSCAM", "NTRK3", "ULK4", "RYK", "TNIK", "FUT9", "CNTN1"…
GOBP_ORGANONITROGEN_COMPOUND_BIOSYNTHETIC_PROCESS	6.22725e-09	7.08562e-07	0.761461	0.310563	1.37064	1326	c("ACER2", "RPL7", "RPS4X", "HSPB1", "MRPS21", "OAZ1", "RPS3", "TSPO", "MRPS24", "ITM2B", "RPL29", "RPS2", "RPL37A", "RPL3", "DENR", "MRPS11", "NME2", "RPL18", "MRPS16", "RPS13", "RPL24", "HEXA", "RPL13", "ATP6V0C", "VIM", "RPS11", "RPL14", "CERS2", "RPS20", "SLC25A37", "EIF2A", "RBM8A", "RPL18A", "ST6GALNAC3", "RPSA", "RPS25", "MRPS14", "RPLP1", "RPS27", "EIF1", "PRPSAP1", "PDGFRB", "RPL15", "RP…
GOBP_RESPONSE_TO_BACTERIUM	7.91042e-09	8.89967e-07	0.74774	0.433166	1.76264	362	c("B2M", "C4B", "GPX1", "TSPO", "GBP4", "COLEC12", "CAV1", "CHMP5", "STAB1", "PRDX3", "TRIM5", "VIM", "VCAM1", "BMP6", "SNX3", "ADH5", "HDAC2", "GBP6", "ABL1", "AKT1", "SCARB1", "MAPKAPK2", "PRDX2", "RPL39", "SIGIRR", "ADM", "SMAD6", "RBPJ", "PAF1", "SHARPIN", "IFI44", "MAOB", "CCDC186", "ISG15", "RPS19", "FKBP5", "SIRPA", "PRKCD", "MAPK3", "SYK", "ZFP36", "RPL30", "RARRES2", "DAB2IP", "NR1D1", "…
GOCC_MITOCHONDRIAL_PROTEIN_CONTAINING_COMPLEX	8.00446e-09	8.9054e-07	0.74774	0.485609	1.92991	243	c("MRPS21", "MRPS24", "MRPS11", "MRPS16", "TOMM22", "UQCR10", "UQCR11", "MRPS14", "COX4I1", "MICOS13", "MRPL17", "UQCRH", "NDUFA8", "NDUFA12", "MRPL51", "MRPS7", "NDUFA1", "CHCHD10", "MRPL58", "MRPL39", "SDHC", "NDUFA10", "NDUFB2", "NDUFA2", "PAM16", "MRPL22", "MRPS26", "NDUFB3", "NDUFS8", "COX5A", "MRPL52", "NDUFA11", "MT-ND4L", "COX7A2L", "MRPS36", "TIMM13", "MRPL23", "NDUFV1", "NDUFS1", "NSUN3…
GOBP_DENDRITE_DEVELOPMENT	9.12936e-09	1.00453e-06	0.74774	-0.559444	-1.93042	211	c("CSMD3", "IL1RAPL1", "CAMK1D", "PTPRD", "CTNND2", "NLGN1", "DAB1", "KIDINS220", "MAP2", "MAP1A", "COBL", "CAMK2A", "MAP1B", "CTNNA2", "HECW2", "UBE3A", "FSTL4", "SIPA1L1", "HECW1", "STAU2", "DCLK1", "CARM1", "PPFIA2", "RBFOX2", "DIP2A", "DSCAM", "TNIK", "TANC2", "ASAP1", "PAK3", "EPHB2", "RAPGEF2", "SHANK1", "PAFAH1B1", "DBN1", "PPP3CA", "NSMF", "PACSIN1", "BCL11A", "RAB21", "CDKL3", "CPEB3", "…
GOBP_ION_TRANSPORT	9.98151e-09	1.08636e-06	0.74774	-0.397339	-1.5029	1108	c("PEX5L", "KCNN2", "GRIN2B", "ANK3", "SYT1", "CACNA1D", "ANK2", "KCNIP4", "KCNJ6", "AKAP6", "NLGN1", "SCN8A", "PDE4D", "GABRB3", "RYR2", "GRIA2", "DPP6", "FGF12", "KCNH7", "GABRB1", "DLG1", "GRIA4", "CACNA1A", "ATP2B2", "GRIN2A", "GRIA1", "SLC24A2", "KCNMA1", "CACNA1B", "KCNQ3", "CAMK2A", "HPCA", "CACNA1C", "KCND3", "NKAIN3", "CACNA2D3", "GRM5", "HECW2", "GRID2", "FGF14", "RASGRF1", "HCN1", "GRM…
GOBP_DEFENSE_RESPONSE	1.54245e-08	1.66071e-06	0.733762	0.329649	1.44329	957	c("C1QA", "IL1R1", "C4B", "GPX1", "IRF7", "DDX60", "GBP4", "BST2", "COLEC12", "PSMB4", "STAB1", "CYSLTR1", "CST3", "ABI3", "TRIM5", "VIM", "VCAM1", "IFIT3", "CR2", "RAB23", "BMP6", "RB1", "IFNAR2", "CD200", "SPP1", "LYAR", "FN1", "GBP6", "LXN", "STX8", "GAPDH", "TAP1", "CSF1", "MATR3", "BNIP3L", "FBXO9", "SNAP23", "AKT1", "SNX6", "VAMP8", "MAPKAPK2", "PRDX2", "RPL39", "BCL2L1", "ACTG1", "RSAD2", …
GOCC_PRESYNAPSE	1.82644e-08	1.94555e-06	0.733762	-0.472466	-1.71466	435	c("SYT1", "ERC2", "PTPRD", "CDH10", "NLGN1", "TRIM9", "DGKI", "PRKCG", "SHANK2", "SYN3", "KIRREL3", "ATP2B2", "GRIN2A", "GRIA1", "CTTNBP2", "SYNPR", "PTPRN2", "RIMS2", "NRXN1", "PCLO", "SCN2A", "MAL2", "ATP2B1", "RAB27B", "GRIK3", "ADAM23", "BSN", "RAB3C", "KCNH1", "GRIK2", "CACNB2", "PPFIA2", "SLC4A10", "KCNC3", "PRKN", "STXBP1", "SYT11", "LIN7A", "APBA2", "CNTN5", "LAMP5", "SYT7", "SVOP", "KIF1…
GOMF_VOLTAGE_GATED_POTASSIUM_CHANNEL_ACTIVITY	1.9193e-08	2.02294e-06	0.733762	-0.700955	-2.1095	70	c("KCNN2", "KCNJ6", "KCNH7", "KCNMA1", "KCNQ3", "KCND3", "HCN1", "KCNT1", "KCNB1", "KCNH1", "KCNC3", "KCNQ5", "KCNA2", "HCN2", "KCNT2", "SNAP25", "KCNJ13", "KCND2", "KCNH3", "KCNC1", "KCNG1", "KCNQ1", "KCNJ3", "PKD2")
GOMF_EXTRACELLULAR_LIGAND_GATED_ION_CHANNEL_ACTIVITY	2.30942e-08	2.40877e-06	0.733762	-0.771244	-2.168	45	c("GRIN2B", "GABRB3", "GRIA2", "GABRB1", "GRIA4", "GRIN2A", "GRIA1", "GRID2", "GRIK3", "GRIK2", "GRIA3", "GABRG2", "GABRG3", "GABRA4", "GABRB2", "GABRA2", "GABRA1", "PTK2B", "GABRA3", "GRIK5")
GOBP_REGULATION_OF_POSTSYNAPTIC_MEMBRANE_POTENTIAL	3.13811e-08	3.23937e-06	0.719513	-0.643975	-2.05732	105	c("GRIN2B", "NLGN1", "GABRB1", "GRIN2A", "GRIA1", "TMEM108", "GRM5", "GRID2", "GRM1", "RIMS2", "NRXN1", "NETO1", "GRIK3", "GRIK2", "GRIA3", "GABRG2", "INSYN2A", "GABRG3", "GABRA4", "GABRB2", "GABRA2", "SHANK1", "GABRA1", "OPRM1", "PPP3CA", "PTK2B", "CELF4", "GABBR1", "ABAT", "DVL1", "GABRA3", "GRIK5", "BAIAP2", "KCND2", "CUX2", "GSK3A", "ADRB1", "STX1B", "GRID1")
GOMF_TRANSMITTER_GATED_CHANNEL_ACTIVITY	3.44113e-08	3.51593e-06	0.719513	-0.784913	-2.14092	40	c("GRIN2B", "GABRB3", "GRIA2", "GABRB1", "GRIA4", "GRIN2A", "GRIA1", "GRID2", "GRIK3", "GRIK2", "GRIA3", "GABRG2", "GABRG3", "GABRA4", "GABRB2", "GABRA2", "GABRA1", "PTK2B", "GABRA3", "GRIK5")
GOBP_AXON_DEVELOPMENT	4.36239e-08	4.41218e-06	0.719513	-0.471107	-1.702	416	c("ANK3", "KALRN", "EPHA6", "NRXN3", "DAB1", "ROBO1", "EPHA7", "SHTN1", "MYCBP2", "ROBO2", "MAP2", "MAP1A", "COBL", "ENAH", "EPHA5", "AUTS2", "MAP1B", "CTNNA2", "DSCAML1", "SEMA6D", "NCAM1", "SLITRK4", "SLIT3", "NRXN1", "FSTL4", "SIPA1L1", "UNC5B", "TNR", "NCAM2", "CDH4", "DCLK1", "KIF5A", "LRRC4C", "NRCAM", "CNTN4", "EFNA5", "PTPRF", "NFASC", "STXBP1", "DSCAM", "RYK", "CNTN5", "LGI1", "EPHB6", "…
GOBP_REGULATION_OF_CATION_TRANSMEMBRANE_TRANSPORT	4.69288e-08	4.69899e-06	0.719513	-0.523509	-1.83599	264	c("KCNN2", "ANK3", "CACNA1D", "ANK2", "KCNIP4", "AKAP6", "NLGN1", "PDE4D", "RYR2", "DPP6", "FGF12", "DLG1", "HPCA", "CACNA1C", "HECW2", "FGF14", "RASGRF1", "NOS1AP", "NETO1", "HECW1", "RASGRF2", "CACNB2", "CACNB4", "WNK3", "CACNG8", "PRKCE", "UBASH3B", "CRBN", "SHISA9", "CACNG2", "TCIRG1", "EPHB2", "SHISA6", "SHANK1", "OPRM1", "KCNIP1", "DPP10", "PDE4B", "WNK2", "FGF13", "PTK2B", "JPH3", "TMEM38B…
GOCC_GABA_ERGIC_SYNAPSE	4.94674e-08	4.90259e-06	0.719513	-0.707456	-2.11171	64	c("ERC2", "CDH10", "GABRB1", "LRFN5", "ATP2B2", "KCND3", "PCLO", "ATP2B1", "BSN", "EFNA5", "NRG1", "GABRG2", "CNTN5", "IGSF9B", "GABRG3", "GABRA4", "GABRB2", "GABRA2", "GABRA1", "ERBB4", "PLCB1", "GABBR1", "GABRA3", "NPTN", "KCND2", "SV2A", "LRRTM2", "ATP2B3", "IQSEC3")
HALLMARK_INTERFERON_GAMMA_RESPONSE	4.99415e-08	4.90259e-06	0.719513	0.532848	2.00576	153	c("B2M", "PSMB8", "IRF7", "LY6E", "DDX60", "GBP4", "BST2", "PSME1", "VCAM1", "IFIT3", "IFNAR2", "GBP6", "ST8SIA4", "HELZ2", "TAP1", "VAMP8", "RSAD2", "RTP4", "NMI", "IFI44", "ISG15", "IFI35", "SRI", "PSMA3", "LGALS3BP", "EPSTI1", "IRF9", "PSME2", "ADAR", "PSMB2", "STAT2", "PARP14", "PLA2G4A", "SAMHD1", "PSMB9", "USP18", "PIM1", "LATS2", "CMPK2", "IFIT2", "PELI1", "DDX58", "SPPL2A", "PML", "BPGM",…
GOBP_TRANSMEMBRANE_TRANSPORT	5.21201e-08	5.06678e-06	0.719513	-0.393308	-1.48796	1095	c("PEX5L", "KCNN2", "GRIN2B", "ANK3", "CACNA1D", "ANK2", "KCNIP4", "KCNJ6", "AKAP6", "NLGN1", "SCN8A", "PDE4D", "GABRB3", "RYR2", "GRIA2", "DPP6", "FGF12", "KCNH7", "GABRB1", "DLG1", "GRIA4", "CACNA1A", "ATP2B2", "GRIN2A", "GRIA1", "SLC24A2", "KCNMA1", "CACNA1B", "KCNQ3", "HPCA", "CACNA1C", "KCND3", "CACNA2D3", "GRM5", "HECW2", "GRID2", "FGF14", "RASGRF1", "HCN1", "GRM1", "SLC35F1", "SLC7A14", "N…
GOBP_CELL_JUNCTION_ASSEMBLY	5.26593e-08	5.06998e-06	0.719513	-0.492367	-1.76079	350	c("IL1RAPL1", "ANK2", "PTPRD", "CDH10", "CTNND2", "NLGN1", "GABRB3", "NEGR1", "EPHA7", "DLG1", "SHANK2", "CNTNAP2", "ROBO2", "KIRREL3", "LRFN5", "MAP1B", "GRID2", "SLITRK4", "GPC6", "NRXN1", "PCLO", "CDH19", "STAU2", "LINGO2", "BSN", "DST", "FMN1", "LRRTM3", "BCR", "SDK2", "NRCAM", "CDH12", "EFNA5", "CDH20", "DSCAM", "NTRK3", "RYK", "NRG1", "GABRG2", "CNTN5", "CLSTN2", "MYO9A", "EPHB2", "RAPGEF2"…
KEGG_NEUROACTIVE_LIGAND_RECEPTOR_INTERACTION	5.34868e-08	5.1006e-06	0.719513	-0.58436	-1.95851	153	c("GRIN2B", "GABRB3", "GRIA2", "THRB", "GABRB1", "GRIA4", "GRIN2A", "GRIA1", "GRM5", "GRID2", "GRM1", "GRIK3", "GRIK2", "GRIA3", "GABBR2", "GABRG2", "PTGER4", "GABRG3", "GABRA4", "GABRB2", "GABRA2", "HTR1F", "GABRA1", "OPRM1", "HTR2A", "P2RY14", "GLP2R", "GABBR1", "GRM8", "GABRA3", "CHRM3", "GRIK5", "GRM7")
GOBP_POSITIVE_REGULATION_OF_SYNAPSE_ASSEMBLY	5.70998e-08	5.39377e-06	0.719513	-0.729462	-2.13571	57	c("IL1RAPL1", "PTPRD", "NLGN1", "GRID2", "SLITRK4", "NRXN1", "STAU2", "LINGO2", "LRRTM3", "EFNA5", "CLSTN2", "EPHB2", "NTRK2", "IL1RAP", "AGRN", "ASIC2", "LRRN3", "ADGRB3", "ADNP", "CUX2", "LRRTM2", "EEF2K")
GOMF_NEUROTRANSMITTER_RECEPTOR_ACTIVITY	5.76445e-08	5.39434e-06	0.719513	-0.719972	-2.14628	65	c("GRIN2B", "GABRB3", "GRIA2", "GABRB1", "GRIA4", "GRIN2A", "GRIA1", "GRM5", "GRID2", "GRM1", "GRIK3", "GRIK2", "GRIA3", "GABRG2", "GABRG3", "GABRA4", "GABRB2", "GABRA2", "HTR1F", "GABRA1", "HTR2A", "PTK2B", "GABBR1", "GABRA3", "CHRM3", "GRIK5")
GOBP_MULTICELLULAR_ORGANISMAL_SIGNALING	6.32084e-08	5.86024e-06	0.704976	-0.623411	-2.03335	122	c("KCNN2", "ANK3", "CACNA1D", "ANK2", "SCN8A", "PDE4D", "RYR2", "FGF12", "CNTNAP2", "ATP2B2", "CACNA1C", "KCND3", "CTNNA3", "ATP1A3", "SCN2A", "TNR", "ATP2B1", "GRIK2", "CACNB2", "NRCAM", "CACNG8", "NFASC", "SCN1A", "CACNG2", "NTRK2", "KCNA2", "PAFAH1B1", "SLC4A3", "CACNA2D1", "ATP1A1", "KCND2", "KCNMB2", "CNTNAP1", "SLC8A1", "ATP1B1", "ATP2B3", "SCN3B", "SCN3A", "GJC1", "KCNQ1", "KCNJ3")
GOBP_CELLULAR_MACROMOLECULE_BIOSYNTHETIC_PROCESS	6.47354e-08	5.94675e-06	0.704976	0.308036	1.36024	1252	c("ACER2", "RPL7", "RPS4X", "HSPB1", "MRPS21", "RPS3", "MRPS24", "ITM2B", "RPL29", "RPS2", "RPL37A", "RPL3", "DENR", "MRPS11", "RPL18", "MRPS16", "RPS13", "RPL24", "RPL13", "VIM", "RPS11", "RPL14", "S100A11", "RPS20", "SLC25A37", "EIF2A", "RBM8A", "RPL18A", "ST6GALNAC3", "RPSA", "RPS25", "MRPS14", "RPLP1", "RPS27", "EIF1", "PDGFRB", "RPL15", "RPS24", "RPL27A", "RPL19", "RPS9", "RPL23", "ST8SIA4",…
GOBP_REGULATION_OF_CELL_PROJECTION_ORGANIZATION	8.1504e-08	7.41908e-06	0.704976	-0.435359	-1.60358	594	c("CSMD3", "GRIN2B", "IL1RAPL1", "CAMK1D", "PTPRD", "MAGI2", "TENM1", "NLGN1", "DAB1", "NEGR1", "KIDINS220", "ROBO1", "SPOCK1", "EPHA7", "SHTN1", "ROBO2", "MAP2", "COBL", "AUTS2", "MAP1B", "CTNNA2", "SEMA6D", "HECW2", "GRID2", "UBE3A", "FSTL4", "SIPA1L1", "TNR", "HECW1", "CCDC88A", "CDH4", "STAU2", "RIT2", "TOX", "CARM1", "PPFIA2", "LRRC4C", "TBC1D19", "NRCAM", "EFNA5", "PTPRF", "DSCAM", "NTRK3",…
GOBP_INNATE_IMMUNE_RESPONSE	8.83821e-08	7.9727e-06	0.704976	0.390011	1.60489	438	c("C1QA", "C4B", "IRF7", "DDX60", "GBP4", "BST2", "COLEC12", "TRIM5", "VIM", "IFIT3", "CR2", "IFNAR2", "LYAR", "GBP6", "STX8", "GAPDH", "CSF1", "MATR3", "FBXO9", "RPL39", "ACTG1", "RSAD2", "PRDX1", "PQBP1", "LRP8", "NMI", "ACTR3", "CHUK", "NFE2L2", "BIRC3", "FLNB", "ISG15", "IFI35", "RPS19", "BANF1", "MFHAS1", "C1QBP", "SIRPA", "C1QB", "SYK", "ADAR", "RARRES2", "STAT2", "DAB2IP", "YTHDF3", "PARP1…
GOBP_REGULATION_OF_TRANSPORT	9.92834e-08	8.87612e-06	0.704976	-0.375171	-1.42468	1318	c("KCNN2", "ANK3", "SYT1", "IL1RAPL1", "CACNA1D", "ANK2", "CAMK1D", "KCNIP4", "SORL1", "KCNJ6", "MAGI2", "TENM1", "AKAP6", "NLGN1", "SCN8A", "PDE4D", "RYR2", "DPP6", "FGF12", "KCNH7", "PRKCG", "DLG1", "CACNA1A", "MAP2", "EPHA5", "KCNMA1", "CACNA1B", "KCNQ3", "CAMK2A", "MAP1B", "HPCA", "CACNA1C", "KCND3", "ACSL3", "NKAIN3", "CACNA2D3", "GRM5", "STXBP5L", "HECW2", "FGF14", "FRMD4A", "RASGRF1", "RIM…
GOBP_REGULATION_OF_SYNAPSE_ASSEMBLY	1.04372e-07	9.24845e-06	0.704976	-0.654216	-2.03963	90	c("IL1RAPL1", "PTPRD", "NLGN1", "NEGR1", "EPHA7", "ROBO2", "LRFN5", "GRID2", "SLITRK4", "GPC6", "NRXN1", "STAU2", "LINGO2", "LRRTM3", "EFNA5", "NTRK3", "CLSTN2", "EPHB2", "NTRK2", "IL1RAP", "AGRN", "ASIC2", "LRRN3", "ADGRB3", "ADNP", "CUX2", "LRRTM2", "EEF2K")
GOBP_DEFENSE_RESPONSE_TO_OTHER_ORGANISM	1.16628e-07	1.02438e-05	0.704976	0.366876	1.5494	566	c("C1QA", "C4B", "IRF7", "DDX60", "GBP4", "BST2", "COLEC12", "STAB1", "TRIM5", "VIM", "IFIT3", "CR2", "IFNAR2", "LYAR", "GBP6", "STX8", "GAPDH", "CSF1", "MATR3", "BNIP3L", "FBXO9", "VAMP8", "RPL39", "BCL2L1", "ACTG1", "RSAD2", "HYAL2", "PRDX1", "PQBP1", "RBPJ", "LRP8", "RTP4", "NMI", "ACTR3", "ZMPSTE24", "CHUK", "NFE2L2", "SHARPIN", "BIRC3", "FLNB", "ISG15", "IFI35", "RPS19", "BANF1", "MFHAS1", "…
GOCC_MITOCHONDRION	1.19222e-07	1.03806e-05	0.690132	0.298747	1.32085	1389	c("BSG", "GPX1", "MRPS21", "RPS3", "TSPO", "MRPS24", "CALM3", "RNF144B", "PSMB4", "MTCH1", "MRPS11", "MRPS16", "PRDX3", "HCCS", "BAK1", "NDUFAF2", "HAX1", "IFIT3", "DYNLL1", "LRRC59", "SLC25A37", "MIGA2", "UBB", "TOMM22", "UQCR10", "UQCR11", "MAPK12", "MRPS14", "COX4I1", "TOMM6", "ABHD4", "ADH5", "ABL1", "MICOS13", "MRPL17", "COASY", "UQCRH", "NDUFA8", "BNIP3L", "GK5", "SNAP23", "AKT1", "TMBIM6",…
GOCC_PLASMA_MEMBRANE_PROTEIN_COMPLEX	1.25036e-07	1.0793e-05	0.690132	-0.461194	-1.66683	417	c("GRIN2B", "CACNA1D", "KCNIP4", "KCNJ6", "CDH10", "SCN8A", "PDE4D", "GRIA2", "DPP6", "DLG1", "GRIA4", "CACNA1A", "CNTNAP2", "GRIN2A", "GRIA1", "KCNMA1", "CACNA1B", "KCNQ3", "CTNNA2", "CACNA1C", "KCND3", "CACNA2D3", "GRID2", "HCN1", "GRM1", "KCNB1", "ATP1A3", "SCN2A", "CDH19", "SGIP1", "CDH4", "GRIK3", "KCNH1", "GRIK2", "CACNB2", "CACNB4", "GRIA3", "CDH12", "SGCZ", "CACNG8", "CDH20", "KCNC3", "SC…
GOBP_RIBOSOME_ASSEMBLY	1.32747e-07	1.13606e-05	0.690132	0.705404	2.24182	51	c("RPL3", "MRPS11", "RPL24", "EIF2A", "RPSA", "RPS27", "RPS14", "RPL6", "MRPS7", "RPS15", "RPS19", "MRPL22", "RPL23A", "C1QBP", "ABT1", "RPS5", "DHX29", "NOP53", "NLE1", "RPS27L", "PPAN", "RPF2", "SBDS", "RPL38", "PRKDC", "DDX28", "MTERF3", "MRPL20")
GOBP_PRESYNAPSE_ORGANIZATION	1.6779e-07	1.4238e-05	0.690132	-0.758764	-2.11633	44	c("IL1RAPL1", "PTPRD", "NLGN1", "LRFN5", "SLITRK4", "GPC6", "PCLO", "BSN", "LRRTM3", "NTRK3", "CNTN5", "IL1RAP")
GOBP_CATION_TRANSPORT	1.79008e-07	1.50622e-05	0.690132	-0.399116	-1.49221	863	c("PEX5L", "KCNN2", "GRIN2B", "ANK3", "SYT1", "CACNA1D", "ANK2", "KCNIP4", "KCNJ6", "AKAP6", "NLGN1", "SCN8A", "PDE4D", "RYR2", "DPP6", "FGF12", "KCNH7", "DLG1", "CACNA1A", "ATP2B2", "GRIN2A", "SLC24A2", "KCNMA1", "CACNA1B", "KCNQ3", "CAMK2A", "HPCA", "CACNA1C", "KCND3", "NKAIN3", "CACNA2D3", "HECW2", "FGF14", "RASGRF1", "HCN1", "NOS1AP", "RYR3", "KCNT1", "KCNB1", "ATP1A3", "NETO1", "SCN2A", "HEC…
GOCC_EXCITATORY_SYNAPSE	1.9255e-07	1.60667e-05	0.690132	-0.747221	-2.12022	47	c("SYT1", "NLGN1", "GRIA2", "ATP2B2", "GRIA1", "GRID2", "NETO1", "BSN", "GRIA3", "SYT11", "FGFR2", "AKAP5", "SHISA6", "SHANK1", "SPTBN2", "CNTN6", "PDE4B")
WP_SPLICING_FACTOR_NOVA_REGULATED_SYNAPTIC_PROTEINS	2.03905e-07	1.68735e-05	0.690132	-0.779097	-2.13627	41	c("GRIN2B", "ANK3", "KCNJ6", "DAB1", "GPHN", "KCNMA1", "ATP2B1", "GRIK2", "EFNA5", "GABBR2", "GABRG2", "CADM1", "MAPK9", "CADM3", "RAP1GAP", "AGRN")
GOBP_SYNAPTIC_TRANSMISSION_GLUTAMATERGIC	2.12511e-07	1.74415e-05	0.690132	-0.654407	-2.01074	81	c("SYT1", "NLGN1", "GRIA2", "DGKI", "GRM5", "GRID2", "GRM1", "NRXN1", "TNR", "PLAT", "GRIK3", "GRIK2", "CACNG8", "PRKN", "STXBP1", "CACNG2", "CDH8", "HTR2A", "EXT1", "PTK2B", "GRM8", "GRIK5", "GRM7")
GOBP_REGULATION_OF_SYNAPSE_STRUCTURE_OR_ACTIVITY	2.60623e-07	2.1207e-05	0.674963	-0.547681	-1.87054	190	c("GRIN2B", "IL1RAPL1", "PTPRD", "NLGN1", "NEGR1", "EPHA7", "SHANK2", "ROBO2", "LRFN5", "CTNNA2", "CTTNBP2", "GRID2", "SLITRK4", "UBE3A", "GPC6", "NRXN1", "SIPA1L1", "STAU2", "LINGO2", "LRRTM3", "DCTN1", "PPFIA2", "NRCAM", "C1QL3", "EFNA5", "NTRK3", "CLSTN2", "TANC2", "PAK3", "EPHB2", "FRMPD4", "NTRK2", "IL1RAP", "PAFAH1B1", "CDH8", "DBN1", "AGRN", "ASIC2")
GOBP_ACTION_POTENTIAL	2.62626e-07	2.1207e-05	0.674963	-0.618447	-1.99799	114	c("KCNN2", "ANK3", "CACNA1D", "ANK2", "AKAP6", "SCN8A", "RYR2", "FGF12", "KCNH7", "DLG1", "CACNA1C", "KCND3", "CTNNA3", "NOS1AP", "KCNB1", "SCN2A", "GRIK2", "CACNB2", "NRCAM", "SCN1A", "NTRK2", "KCNA2", "HCN2", "FGF13", "SLC4A3", "CACNA2D1", "ATP1A1", "KCND2", "KCNMB2", "CNTNAP1", "SLC8A1", "ATP1B1", "DMD", "SCN3B", "SCN3A", "GJC1", "KCNQ1", "KCNJ3", "GPD1L")
GOMF_CALMODULIN_BINDING	2.74759e-07	2.20093e-05	0.674963	-0.558714	-1.88239	166	c("KCNN2", "SYT1", "CAMK1D", "RYR2", "MAP2", "ATP2B2", "KCNQ3", "CAMK2A", "CACNA1C", "CAMK4", "ARPP21", "EEA1", "RYR3", "SPTAN1", "ATP2B1", "RIT2", "RASGRF2", "KCNH1", "MYO5A", "SYT7", "KCNQ5", "AKAP5", "PDE1B", "PDE1A", "PLCB1", "CNN2", "PPP3CA", "MYH10", "MYO1E", "PHKG1", "SNTB2", "ADCY1", "CAMSAP2", "ADD2", "MAP6", "CASK", "MYO5B", "SLC8A1", "CAMSAP1", "CAMK2B", "ATP2B3", "EEF2K", "PHKG2", "CN…
GOCC_RESPIRASOME	3.09446e-07	2.45911e-05	0.674963	0.598563	2.07045	88	c("UQCR10", "UQCR11", "COX4I1", "UQCRH", "NDUFA8", "NDUFA12", "NDUFA1", "SDHC", "NDUFA10", "NDUFB2", "NDUFA2", "NDUFB3", "NDUFS8", "COX5A", "NDUFA11", "MT-ND4L", "COX7A2L", "NDUFV1", "NDUFS1", "SDHB", "UQCRC2", "NDUFS7", "NDUFB4", "NDUFA4L2", "NDUFS5", "NDUFB8", "MT-ND6", "COX4I2", "COX8A")
GOBP_DENDRITE_MORPHOGENESIS	3.30466e-07	2.60548e-05	0.674963	-0.596385	-1.96468	131	c("IL1RAPL1", "PTPRD", "CTNND2", "NLGN1", "KIDINS220", "MAP2", "CTNNA2", "HECW2", "UBE3A", "SIPA1L1", "HECW1", "STAU2", "DCLK1", "PPFIA2", "RBFOX2", "DIP2A", "DSCAM", "TNIK", "TANC2", "PAK3", "EPHB2", "RAPGEF2", "SHANK1", "PAFAH1B1", "DBN1", "PPP3CA", "NSMF", "RAB21", "CDKL3", "STK11", "LZTS1", "DVL1", "ADGRB3", "BAIAP2", "MAP6", "CUX2", "MINK1", "CAMK2B", "EEF2K", "ITPKA", "PHACTR1", "MAPK8IP2",…
GOBP_METAL_ION_TRANSPORT	3.49133e-07	2.73115e-05	0.674963	-0.419853	-1.55236	649	c("KCNN2", "GRIN2B", "ANK3", "CACNA1D", "ANK2", "KCNIP4", "KCNJ6", "AKAP6", "SCN8A", "PDE4D", "RYR2", "DPP6", "FGF12", "KCNH7", "DLG1", "CACNA1A", "ATP2B2", "GRIN2A", "SLC24A2", "KCNMA1", "CACNA1B", "KCNQ3", "CAMK2A", "HPCA", "CACNA1C", "KCND3", "NKAIN3", "CACNA2D3", "HECW2", "FGF14", "HCN1", "NOS1AP", "RYR3", "KCNT1", "KCNB1", "ATP1A3", "NETO1", "SCN2A", "HECW1", "ATP2B1", "KCNH1", "SLC9A8", "CA…
GOCC_ENVELOPE	3.93399e-07	3.05357e-05	0.674963	0.313469	1.36883	1052	c("MRPS21", "RPS3", "RANBP1", "TSPO", "MRPS24", "CALM3", "RNF144B", "MTCH1", "CHMP5", "SUMO1", "MRPS11", "IPO11", "MRPS16", "HCCS", "BAK1", "NDUFAF2", "HAX1", "LRRC59", "SLC25A37", "MIGA2", "UBB", "TOMM22", "UQCR10", "UQCR11", "MRPS14", "COX4I1", "TOMM6", "ABL1", "MICOS13", "MRPL17", "COASY", "UQCRH", "GAPDH", "NDUFA8", "MATR3", "BNIP3L", "TMBIM6", "NDUFA12", "MRPL51", "INSR", "TMEM176B", "TRA2B"…
GOMF_CYTOSKELETAL_PROTEIN_BINDING	4.24955e-07	3.27313e-05	0.674963	-0.398945	-1.48913	829	c("KCNN2", "AGBL4", "ANK3", "CACNA1D", "ANK2", "SHTN1", "DLG1", "STRBP", "MAP2", "KIF26B", "MAP1A", "COBL", "ENAH", "KCNMA1", "ABLIM2", "MAP1B", "CTNNA2", "HPCA", "CACNA1C", "STXBP5L", "CTNNA3", "NAV3", "SPTAN1", "KIF2A", "SGIP1", "CCDC88A", "INO80", "STAU2", "RAB27B", "CEP290", "KIF21A", "DYNC1I1", "DST", "FMN1", "RAB3C", "DCTN1", "CACNB2", "KIF5A", "DCX", "FMN2", "NRCAM", "TTLL7", "PXK", "PRKN"…
GOCC_CYTOPLASMIC_REGION	4.77456e-07	3.64944e-05	0.659444	-0.526327	-1.81615	211	c("AGBL4", "ERC2", "DYNC2H1", "MAP2", "MAP1A", "TMEM108", "HPCA", "PHLDB1", "RIMS2", "PCLO", "STAU2", "RAB27B", "GRIK3", "BSN", "DST", "GRIK2", "DCTN1", "KIF5A", "DCX", "PURA", "KIF1B", "DZIP1L", "IFT140", "DLG2", "OPRM1", "PAFAH1B1", "RANGAP1", "DYNC1H1", "BBS7", "CCDC39", "RAB21", "WDPCP", "CTNNB1", "SPATA7", "KIF5C", "SFPQ", "TOGARAM1", "TRAK1", "ATG16L1", "DNAL1", "TUBB4A", "CLASP1", "BAIAP2"…
GOMF_ELECTRON_TRANSFER_ACTIVITY	5.36333e-07	4.06448e-05	0.659444	0.570644	2.04333	106	c("UQCR10", "UQCR11", "COX4I1", "ADH5", "UQCRH", "NDUFA8", "NDUFA12", "NDUFA1", "DHRS3", "SDHC", "NDUFA10", "MAOB", "NDUFB2", "NDUFA2", "NDUFB3", "NDUFS8", "COX5A", "MT-ND4L", "NQO2", "COX7A2L", "NDUFV1", "NDUFS1", "SDHB", "NDUFS7", "NDUFB4", "NDUFS5", "NDUFB8", "ALDH4A1", "MT-ND6", "COX4I2", "CIAPIN1", "COX8A", "CYBA", "NDUFA6")
GOCC_INTRINSIC_COMPONENT_OF_POSTSYNAPTIC_DENSITY_MEMBRANE	5.39874e-07	4.06448e-05	0.659444	-0.721528	-2.08311	52	c("EPHA7", "LRFN5", "ATP2B2", "GRIN2A", "GRIA1", "GRID2", "ADAM22", "NETO1", "LRRTM3", "LRRC4C", "NRCAM", "CLSTN2", "SHISA9", "CACNG2", "SHISA6", "ERBB4", "GRIK5", "ADCY1", "NPTN", "SORCS3", "LRRTM2")
GOBP_RIBOSOME_BIOGENESIS	5.86094e-07	4.37952e-05	0.659444	0.428803	1.70132	272	c("RPL7", "RPL3", "MRPS11", "RPL24", "RPL14", "EIF2A", "RPSA", "RPS25", "RPS27", "XRN2", "RPS24", "LYAR", "RPS7", "RPS8", "RPS14", "RPL6", "MRPS7", "RPS16", "NGDN", "RPL35A", "RPS15", "XPO1", "RPS19", "MRPL22", "EIF4A3", "TRMT112", "GTPBP10", "RPL23A", "NIFK", "C1QBP", "GTF2H5", "NOC2L", "ABT1", "WDR75", "NOL6", "EXOSC3", "RPS5", "NSUN3", "NOLC1", "NOL8", "DHX29", "NOP53", "RPF1", "NOP10", "RPL10…
GOBP_CENTRAL_NERVOUS_SYSTEM_DEVELOPMENT	7.44489e-07	5.5219e-05	0.659444	-0.398664	-1.48818	826	c("AGBL4", "GRIN2B", "SYT1", "KALRN", "DAB1", "NEGR1", "ROBO1", "SPOCK1", "EPHA7", "GABRB1", "DYNC2H1", "SHANK2", "MYCBP2", "CNTNAP2", "ROBO2", "MAP2", "KIRREL3", "ATP2B2", "EPHA5", "GRIN2A", "TMEM108", "CTNNA2", "DSCAML1", "HPCA", "CTTNBP2", "NRG3", "SEMA6D", "GRID2", "UBE3A", "SLIT3", "ADAM22", "TENM4", "AHI1", "TNR", "ATP2B1", "DCLK1", "ADAM23", "CEP290", "TOX", "MEIS2", "DCTN1", "SLC4A10", "R…
GOCC_NEUROTRANSMITTER_RECEPTOR_COMPLEX	8.003e-07	5.89221e-05	0.659444	-0.752328	-2.05204	40	c("GRIN2B", "GRIA2", "GRIA4", "GRIN2A", "GRIA1", "GRID2", "GRIK3", "GRIK2", "GRIA3", "CACNG8", "SHISA9", "CACNG2", "SHISA6", "PTK2B")
GOBP_TRANSMISSION_OF_NERVE_IMPULSE	8.16441e-07	5.96717e-05	0.659444	-0.725883	-2.08232	51	c("ANK3", "SCN8A", "FGF12", "CNTNAP2", "SCN2A", "TNR", "GRIK2", "NRCAM", "CACNG8", "NFASC", "SCN1A", "CACNG2", "NTRK2", "KCNA2", "PAFAH1B1", "KCND2", "KCNMB2", "CNTNAP1")
GOMF_ADENYL_NUCLEOTIDE_BINDING	8.50534e-07	6.1713e-05	0.659444	-0.364321	-1.38333	1301	c("CAMK1D", "KALRN", "EPHA6", "SCN8A", "DGKB", "PDE4D", "CDK8", "DGKI", "EPHA7", "PRKCG", "GPHN", "DYNC2H1", "SYN3", "KIF26B", "ATP9B", "ATP2B2", "EPHA5", "CACNA1B", "CAMK2A", "ITPK1", "ACSL3", "MAPK10", "LARS2", "CAMK4", "HCN1", "NAV3", "DDX50", "ATP1A3", "KIF2A", "ATP11A", "CDK14", "ATP2B1", "INO80", "DCLK1", "ADCY9", "TAOK3", "KIF21A", "PAPOLA", "KIF5A", "WNK3", "CHORDC1", "DGKH", "MAP3K12", "…
GOBP_REGULATION_OF_CATION_CHANNEL_ACTIVITY	1.16326e-06	8.37966e-05	0.643552	-0.56354	-1.86272	136	c("ANK3", "ANK2", "AKAP6", "NLGN1", "PDE4D", "FGF12", "DLG1", "HPCA", "FGF14", "RASGRF1", "NOS1AP", "NETO1", "RASGRF2", "CACNB2", "CACNB4", "CACNG8", "CRBN", "SHISA9", "CACNG2", "EPHB2", "SHISA6", "SHANK1", "OPRM1", "PDE4B", "FGF13", "PTK2B", "JPH3", "CACNA2D1", "MINK1", "DMD", "KCNC1", "KCNG1", "KCNQ1", "MAPK8IP2", "ARC", "KLHL24", "PKD2", "ITGB1", "HAP1")
GOCC_VOLTAGE_GATED_CALCIUM_CHANNEL_COMPLEX	1.20029e-06	8.58468e-05	0.643552	-0.788332	-2.0665	33	c("CACNA1D", "PDE4D", "CACNA1A", "CACNA1B", "CACNA1C", "CACNA2D3", "CACNB2", "CACNB4", "CACNG8", "CACNA1E", "CACNG2", "PDE4B", "CACNA2D1")
GOBP_NADH_DEHYDROGENASE_COMPLEX_ASSEMBLY	1.28097e-06	9.0967e-05	0.643552	0.667628	2.11543	55	c("NDUFAF2", "NDUFA8", "NDUFA12", "NDUFA1", "DMAC1", "NDUFA10", "NDUFAF3", "NDUFB2", "NDUFA2", "NDUFB3", "NDUFS8", "NDUFA11", "NDUFS1", "NDUFAF7", "NDUFS7", "NDUFB4", "NDUFS5", "NDUFB8", "MT-ND6")
GOBP_HETEROPHILIC_CELL_CELL_ADHESION_VIA_PLASMA_MEMBRANE_CELL_ADHESION_MOLECULES	1.3002e-06	9.16825e-05	0.643552	-0.77093	-2.06529	36	c("IL1RAPL1", "PTPRD", "TENM1", "NLGN1", "GRID2", "TENM4", "CDH4", "CADM1", "TENM2", "CADM3")
GOBP_BEHAVIOR	1.37703e-06	9.64207e-05	0.643552	-0.439783	-1.60167	463	c("GRIN2B", "NRXN3", "NLGN1", "DAB1", "NEGR1", "FGF12", "THRB", "PRKCG", "SHANK2", "STRBP", "CNTNAP2", "KIRREL3", "MAP1A", "GRIN2A", "GRIA1", "SLC24A2", "GRM5", "UBE3A", "CAMK4", "RASGRF1", "GRM1", "NRXN1", "NETO1", "AHI1", "PJA2", "SCN2A", "TNR", "SGIP1", "OXR1", "CSMD1", "MEIS2", "GRIK2", "DCTN1", "SLC4A10", "NAV2", "PRKN", "DSCAM", "SYT11", "SCN1A", "PRKCE", "NRG1", "GABRG2", "BTG2", "GLS", "C…
GOBP_POSITIVE_REGULATION_OF_SYNAPTIC_TRANSMISSION	1.44313e-06	9.97603e-05	0.643552	-0.577227	-1.89985	129	c("GRIN2B", "SYT1", "NLGN1", "PRKCG", "SHANK2", "GRIN2A", "SLC24A2", "RIMS2", "NRXN1", "TNR", "RASGRF2", "GRIK2", "CACNB2", "CACNG8", "STXBP1", "PRKCE", "LGI1", "CLSTN2", "CACNG2", "AKAP5", "EPHB2", "STAU1", "NTRK2", "SLC1A3", "PTK2B", "SNAP25", "ADCY1", "NPTN", "KCTD13", "LRRTM2", "STX1B", "ZDHHC2", "ARC", "HAP1", "NCSTN", "NSG1", "STX3")
GOBP_HOMOPHILIC_CELL_ADHESION_VIA_PLASMA_MEMBRANE_ADHESION_MOLECULES	1.44511e-06	9.97603e-05	0.643552	-0.577702	-1.8917	126	c("CDH10", "ROBO1", "PCDH7", "ROBO2", "KIRREL3", "DSCAML1", "CDH19", "CDH4", "SDK2", "CNTN4", "FAT3", "CDH12", "CDH20", "DSCAM", "CADM1", "FAT1", "CLSTN2", "CADM3", "CDH13", "CDH18", "PTPRT", "CNTN6", "CDH8", "PCDH9", "PIK3CB", "CDH22", "NPTN", "CDH11", "PCDH19", "SDK1")
GOBP_POSITIVE_REGULATION_OF_CELL_PROJECTION_ORGANIZATION	1.45461e-06	9.97603e-05	0.643552	-0.477193	-1.69391	311	c("IL1RAPL1", "CAMK1D", "PTPRD", "MAGI2", "TENM1", "NLGN1", "NEGR1", "KIDINS220", "ROBO1", "SHTN1", "ROBO2", "COBL", "AUTS2", "MAP1B", "CCDC88A", "CDH4", "STAU2", "RIT2", "TOX", "EFNA5", "DSCAM", "NTRK3", "FUT9", "CNTN1", "TENM2", "KDM1A", "ARHGAP35", "PAK3", "EPHB2", "TIAM1", "RAPGEF2", "NTRK2", "SEMA7A", "PAFAH1B1", "DBN1", "FSCN1", "PACSIN1", "AGRN", "SEMA5A", "ENC1", "RAB21", "PTK2B", "CDKL3"…
GOBP_NEURON_PROJECTION_GUIDANCE	1.48049e-06	0.000100452	0.643552	-0.513604	-1.76511	201	c("KALRN", "EPHA6", "NRXN3", "ROBO1", "EPHA7", "MYCBP2", "ROBO2", "ENAH", "EPHA5", "DSCAML1", "SEMA6D", "NCAM1", "SLIT3", "NRXN1", "UNC5B", "TNR", "CDH4", "KIF5A", "NRCAM", "CNTN4", "EFNA5", "NFASC", "DSCAM", "RYK", "CNTN5", "LGI1", "EPHB6", "CNTN1", "ARHGAP35", "EPHB2", "ARX", "CNTN6", "SEMA7A", "EXT1", "TRIO", "SEMA5A", "KIF5C", "SEMA3G", "UNC5C", "EPHA3", "DVL1", "LAMA3", "NPTN", "NOVA2", "CDK…
GOMF_CALCIUM_ION_TRANSMEMBRANE_TRANSPORTER_ACTIVITY	1.48475e-06	0.000100452	0.643552	-0.602021	-1.9124	103	c("GRIN2B", "CACNA1D", "RYR2", "CACNA1A", "ATP2B2", "GRIN2A", "SLC24A2", "CACNA1B", "CACNA1C", "CACNA2D3", "RYR3", "ATP2B1", "CACNB2", "CACNB4", "CACNG8", "CACNA1E", "CACNG2", "OPRM1", "SLC24A3", "CACNA2D1", "CUL5", "ITPR1", "TSPOAP1", "SLC8A1", "MCU", "ATP2B3", "ITGAV")
HALLMARK_OXIDATIVE_PHOSPHORYLATION	1.87764e-06	0.00012618	0.643552	0.474578	1.84337	173	c("MRPS11", "PRDX3", "ATP6V0C", "HCCS", "TOMM22", "UQCR10", "UQCR11", "COX4I1", "UQCRH", "NDUFA8", "NDUFA1", "MPC1", "ACAA2", "SDHC", "MAOB", "NDUFB2", "NDUFA2", "ATP6AP1", "NDUFB3", "MDH2", "NDUFS8", "ECI1", "COX5A", "NQO2", "COX7A2L", "CYB5R3", "TIMM13", "NDUFV1", "NDUFS1", "SLC25A3", "SDHB", "MRPL11", "MRPL35", "DLAT", "ATP6V1H", "UQCRC2", "NDUFS7", "PMPCA", "NDUFB4", "ACADVL", "NDUFB8", "ECH1…
WP_MITOCHONDRIAL_COMPLEX_I_ASSEMBLY_MODEL_OXPHOS_SYSTEM	2.15592e-06	0.000143915	0.627257	0.663981	2.09488	54	c("NDUFAF2", "NDUFA8", "NDUFA12", "NDUFA1", "DMAC1", "NDUFA10", "NDUFAF3", "NDUFB2", "NDUFA2", "NDUFB3", "MT-ND4L", "NDUFV1", "NDUFS1", "NDUFAF7", "NDUFB4", "NDUFS5", "NDUFB8", "MT-ND6")
GOCC_RECEPTOR_COMPLEX	2.17983e-06	0.000144547	0.627257	-0.47545	-1.68961	313	c("PEX5L", "GRIN2B", "EPHA6", "NLGN1", "GABRB3", "GRIA2", "EPHA7", "LIFR", "GABRB1", "GRIA4", "EPHA5", "GRIN2A", "GRIA1", "GRID2", "PTPRN2", "GRM1", "GRIK3", "GRIK2", "GRIA3", "CACNG8", "NTRK3", "RYK", "GABBR2", "GABRG2", "EPHB6", "FGFR2", "SHISA9", "CACNG2", "GABRG3", "EPHB2", "MTTP", "GABRA4", "SHISA6", "GABRB2", "GPR61", "GABRA2", "NTRK2", "GABRA1", "ERBB4", "ITGBL1", "KCTD8", "HTR2A", "ARNTL"…
GOMF_OXIDOREDUCTION_DRIVEN_ACTIVE_TRANSMEMBRANE_TRANSPORTER_ACTIVITY	2.28056e-06	0.000150232	0.627257	0.627619	2.08321	67	c("UQCR10", "COX4I1", "UQCRH", "NDUFA8", "NDUFA12", "NDUFA1", "NDUFA10", "NDUFB2", "NDUFA2", "NDUFB3", "NDUFS8", "COX5A", "MT-ND4L", "COX7A2L", "NDUFV1", "NDUFS1", "NDUFS7", "NDUFB4", "NDUFS5", "NDUFB8", "MT-ND6", "COX4I2", "COX8A", "NDUFA6")
WP_DISRUPTION_OF_POSTSYNAPTIC_SIGNALING_BY_CNV	2.41647e-06	0.000158145	0.627257	-0.792847	-2.0633	31	c("GRIN2B", "NRXN3", "NLGN1", "RYR2", "DLG1", "GRIN2A", "CAMK2A", "DLGAP1", "GRM1", "NRXN1", "SHANK1", "DLG2")
GOBP_ATP_SYNTHESIS_COUPLED_ELECTRON_TRANSPORT	2.47216e-06	0.000160738	0.627257	0.589557	2.00963	81	c("UQCR10", "COX4I1", "UQCRH", "NDUFA8", "NDUFA12", "NDUFA1", "SDHC", "NDUFA10", "NDUFB2", "NDUFA2", "NDUFB3", "NDUFS8", "COX5A", "MT-ND4L", "DGUOK", "COX7A2L", "UQCC3", "NDUFV1", "NDUFS1", "SNCA", "NDUFS7", "NDUFB4", "PARK7", "NDUFS5", "NDUFB8", "MT-ND6", "COX4I2")
GOMF_RRNA_BINDING	2.53684e-06	0.00016388	0.627257	0.654152	2.09555	56	c("RPS4X", "RPS3", "RPL3", "MRPS11", "RPS13", "RPS11", "RPS9", "RPL23", "RPS14", "RPL12", "MRPS7", "CAVIN1", "RPL23A", "RPS5", "MRPL11", "NOP53", "RPF1", "MRPS27", "MRPS17", "PPAN", "RPL37", "UTP25", "RPF2", "SBDS")
GOBP_RESPIRATORY_ELECTRON_TRANSPORT_CHAIN	2.69069e-06	0.000172704	0.627257	0.540613	1.935	102	c("UQCR10", "COX4I1", "UQCRH", "NDUFA8", "NDUFA12", "NDUFA1", "SLC25A22", "SDHC", "NDUFA10", "NDUFB2", "NDUFA2", "NDUFB3", "NDUFS8", "COX5A", "MT-ND4L", "DGUOK", "COX7A2L", "UQCC3", "NDUFV1", "NDUFS1", "GPD2", "SDHB", "SNCA", "NDUFS7", "NDUFB4", "PARK7", "NDUFS5", "NDUFB8", "MT-ND6", "COX4I2")
GOCC_ANCHORING_JUNCTION	2.85317e-06	0.000181967	0.627257	0.336683	1.43384	700	c("BSG", "RPL7", "B2M", "RPS4X", "HSPB1", "RPS3", "RPS2", "RPL37A", "CAV1", "RPL3", "LAMTOR3", "CLDN5", "NME2", "TJP2", "RPL18", "CD9", "RPS13", "YWHAQ", "DAG1", "ATP6V0C", "FRMD5", "VIM", "HSPA8", "RPS11", "HNRNPK", "S100A11", "DAB2", "RPLP1", "ADD3", "ACTB", "PDGFRB", "RPL19", "RPS9", "RPL23", "RPS7", "RPL22", "GNA13", "PKP4", "GNB2", "RPS8", "SLC4A2", "SNAP23", "PODXL", "AKT1", "LIMK1", "RPS14…
GOBP_REGULATION_OF_TRANSPORTER_ACTIVITY	2.97612e-06	0.000188607	0.627257	-0.507966	-1.76118	225	c("ANK3", "CACNA1D", "ANK2", "AKAP6", "NLGN1", "PDE4D", "RYR2", "FGF12", "DLG1", "HPCA", "GRM5", "HECW2", "FGF14", "RASGRF1", "NOS1AP", "NETO1", "HECW1", "RASGRF2", "CACNB2", "CACNB4", "WNK3", "CACNG8", "CTTNBP2NL", "PRKCE", "CRBN", "SHISA9", "CACNG2", "EPHB2", "SHISA6", "SHANK1", "OPRM1", "PDE4B", "WNK2", "FGF13", "PTK2B", "JPH3", "CACNA2D1", "KMT2A", "CHRM3", "VMP1", "CAB39", "TESC", "MINK1", "…
GOCC_INTRINSIC_COMPONENT_OF_PRESYNAPTIC_MEMBRANE	3.00611e-06	0.000189309	0.627257	-0.666995	-1.98235	62	c("PTPRD", "CDH10", "ATP2B2", "SCN2A", "ATP2B1", "ADAM23", "CNTN5", "SYT7", "CNTN1", "EPHB2", "KCNA2", "ERBB4", "OPRM1", "CNTN6", "HTR2A", "GABBR1", "GRIK5", "NPTN", "ATP2B3", "KCNC1", "KCNJ3", "SLC1A2", "NCSTN", "KCNA1", "SLC6A1", "NTNG2", "GRIK4")
GOCC_POTASSIUM_CHANNEL_COMPLEX	3.47791e-06	0.000217652	0.627257	-0.646639	-1.96546	73	c("KCNIP4", "KCNJ6", "DPP6", "CNTNAP2", "KCNMA1", "KCNQ3", "KCND3", "HCN1", "KCNB1", "GRIK3", "KCNH1", "GRIK2", "KCNC3", "KCNQ5", "KCNA2", "KCNIP1", "DPP10", "HCN2", "GRIK5", "KCND2", "KCNMB2", "KCNC1", "KCNG1", "KCNQ1", "KCNJ3")
GOCC_PERIKARYON	3.50973e-06	0.000218279	0.627257	-0.57856	-1.88932	124	c("CTNND2", "PCSK2", "SHTN1", "CNTNAP2", "MAP1B", "HPCA", "CACNA1C", "KCNB1", "GRIK3", "KCNH1", "GRIK2", "KIF5A", "SLC4A10", "TTLL7", "KCNC3", "SYT11", "ASTN2", "KCNA2", "RNF112", "DLG2", "OPRM1", "PAM", "NSMF", "SORCS2", "SYAP1", "WDFY3", "GRIK5", "ASTN1", "GRIP1", "KCND2", "CPLX2", "PTPRN", "RGS8", "KLHL24", "CPLX1")
GOBP_CARDIAC_MUSCLE_CELL_ACTION_POTENTIAL_INVOLVED_IN_CONTRACTION	3.61973e-06	0.00022373	0.627257	-0.735378	-2.00581	40	c("KCNN2", "CACNA1D", "ANK2", "RYR2", "FGF12", "DLG1", "CACNA1C", "KCND3", "CTNNA3", "NOS1AP", "CACNB2", "SCN1A")
WP_VEGFAVEGFR2_SIGNALING_PATHWAY	4.32101e-06	0.000265437	0.610527	0.375198	1.54158	390	c("BSG", "RPL7", "IGFBP7", "HSPB1", "GPX1", "CAV1", "INPP4B", "CRIP2", "RPS11", "LRRC59", "SND1", "EIF2A", "RPL18A", "MAPK12", "FN1", "ABL1", "ERG", "RHOC", "GIPC1", "GAPDH", "AKT1", "MAPKAPK2", "LIMK1", "RACK1", "PRDX2", "ENG", "BCL2L1", "ACTG1", "RAC1", "RAP1A", "EGR1", "PXN", "TMOD3", "CALU", "FLNB", "P4HB", "PRKG1", "ALDOA", "PRKCD", "CAPZB", "CLIC1", "RCAN1", "MAPK3", "YWHAE", "CCT7", "ARNT"…
GOMF_TRANSPORTER_ACTIVITY	4.3569e-06	0.00026601	0.610527	-0.382916	-1.43472	886	c("PEX5L", "KCNN2", "GRIN2B", "CACNA1D", "KCNIP4", "KCNJ6", "SCN8A", "GABRB3", "RYR2", "GRIA2", "KCNH7", "GABRB1", "GRIA4", "CACNA1A", "ATP9B", "ATP2B2", "GRIN2A", "GRIA1", "SLC24A2", "KCNMA1", "CACNA1B", "KCNQ3", "CACNA1C", "KCND3", "CACNA2D3", "GRID2", "HCN1", "SLC35F1", "SLC7A14", "RYR3", "KCNT1", "KCNB1", "ATP1A3", "ATP11A", "SCN2A", "ATP2B1", "SLC25A14", "GRIK3", "SLC35F4", "KCNH1", "GRIK2",…
GOCC_BLOOD_MICROPARTICLE	4.43448e-06	0.000269106	0.610527	0.651836	2.05656	54	c("C4B", "HSPA8", "EIF2A", "ACTB", "FN1", "ENG", "ACTG1", "DNPEP", "VTN", "ANXA5", "LGALS3BP", "C1QB", "CLIC1", "F13A1", "APOE", "CFB", "CLU", "GSN", "STOM")
GOCC_POLYSOME	4.50395e-06	0.000271675	0.610527	0.637179	2.0506	57	c("RPS4X", "RPS3", "BTF3", "RPL18", "RPL24", "VIM", "RPL18A", "RPL19", "NUFIP2", "RPL32", "RPL39", "RPL6", "RPS23", "LARP1", "RPL30", "DRG1", "FXR1", "RPL31", "EIF2S1", "RPL10A", "PSMA6", "RPS6", "RPS21", "EEF2", "EIF3H", "RPS26", "EIF2AK4", "RPS29", "RPL38", "PSMA1", "RPL36A")
GOBP_EPHRIN_RECEPTOR_SIGNALING_PATHWAY	4.75342e-06	0.000285006	0.610527	-0.710958	-2.01732	47	c("KALRN", "EPHA6", "EPHA7", "EPHA5", "ANKS1B", "SIPA1L1", "EFNA5", "NTRK3", "EPHB6", "PAK3", "EPHB2", "TIAM1", "ARHGEF28", "ARHGEF7", "EPHA3")
GOBP_GLUTAMATE_RECEPTOR_SIGNALING_PATHWAY	4.86084e-06	0.000289705	0.610527	-0.71015	-2.01503	47	c("GRIN2B", "GRIA2", "GRIA4", "GRIN2A", "GRIA1", "GRM5", "GRID2", "GRM1", "KCNB1", "GRIK3", "GRIK2", "GRIA3", "PLCB1", "PTK2B", "GRM8", "GRIK5", "GRM7", "GRID1", "CPEB4", "HOMER2", "GRIK1", "NCSTN", "FYN")
GOBP_ELECTRON_TRANSPORT_CHAIN	4.88966e-06	0.000289705	0.610527	0.492063	1.83418	141	c("UQCR10", "COX4I1", "ADH5", "UQCRH", "NDUFA8", "NDUFA12", "NDUFA1", "DHRS3", "SLC25A22", "SDHC", "NDUFA10", "MAOB", "NDUFB2", "NDUFA2", "NDUFB3", "NDUFS8", "COX5A", "MT-ND4L", "DGUOK", "NQO2", "COX7A2L", "UQCC3", "NDUFV1", "NDUFS1", "GPD2", "SDHB", "SNCA", "NDUFS7", "NDUFB4", "PARK7", "NDUFS5", "NDUFB8", "ALDH4A1", "MT-ND6", "COX4I2", "CIAPIN1")
GOMF_GLUTAMATE_RECEPTOR_ACTIVITY	5.53318e-06	0.000325904	0.610527	-0.805055	-2.04661	26	c("GRIN2B", "GRIA2", "GRIA4", "GRIN2A", "GRIA1", "GRM5", "GRID2", "GRM1", "GRIK3", "GRIK2", "GRIA3", "PTK2B", "GRM8", "GRIK5", "GRM7")
KEGG_PARKINSONS_DISEASE	5.66153e-06	0.000331375	0.610527	0.544577	1.94766	104	c("UBB", "UQCR10", "UQCR11", "COX4I1", "UQCRH", "NDUFA8", "NDUFA1", "SDHC", "NDUFA10", "NDUFB2", "NDUFA2", "NDUFB3", "NDUFS8", "COX5A", "MT-ND4L", "COX7A2L", "NDUFV1", "NDUFS1", "UCHL1", "SDHB", "SNCA", "UQCRC2", "NDUFS7", "NDUFB4", "PARK7", "NDUFA4L2", "CASP9", "NDUFS5", "NDUFB8", "MT-ND6", "COX4I2", "COX8A", "UBE2J1", "NDUFA6", "UBE2L6", "COX7A2", "MT-CO2")
GOBP_REGULATION_OF_DENDRITE_DEVELOPMENT	5.69225e-06	0.000331375	0.610527	-0.615454	-1.91823	91	c("CSMD3", "IL1RAPL1", "CAMK1D", "PTPRD", "COBL", "HECW2", "SIPA1L1", "HECW1", "STAU2", "CARM1", "TNIK", "PAK3", "EPHB2", "RAPGEF2", "PAFAH1B1", "DBN1", "PPP3CA", "NSMF", "PACSIN1", "BCL11A", "RAB21", "CDKL3", "STK11", "LZTS1", "ADGRB3", "BAIAP2", "CAMSAP2", "CUX2", "CAMK2B", "EEF2K", "ALK", "ITPKA")
GOBP_RIBONUCLEOPROTEIN_COMPLEX_BIOGENESIS	5.81099e-06	0.000336332	0.610527	0.377038	1.54351	383	c("RPL7", "RPL3", "DENR", "MRPS11", "SRSF9", "RPL24", "RPL14", "EIF2A", "RPSA", "RPS25", "SNRPC", "RPS27", "XRN2", "RPS24", "LYAR", "RPS7", "NUDT21", "RPS8", "SF3A3", "RPS14", "RPL6", "MRPS7", "RPS16", "YTHDC1", "NGDN", "RPL35A", "RPS15", "XPO1", "DDX23", "GEMIN8", "RPS19", "MRPL22", "EIF4A3", "TRMT112", "GTPBP10", "EIF2S2", "RPL23A", "NIFK", "C1QBP", "GTF2H5", "SNRPD2", "NOC2L", "GEMIN2", "ADAR"…
GOBP_REGULATION_OF_IMMUNE_RESPONSE	6.25271e-06	0.0003572	0.610527	0.34352	1.45135	539	c("C1QA", "B2M", "IL1R1", "C4B", "GPX1", "IRF7", "RPS3", "DDX60", "COLEC12", "PSMB4", "CAV1", "PRKCH", "TRIM5", "CR2", "CD200", "LYAR", "ABL1", "MATR3", "VAMP8", "MAPKAPK2", "CTSH", "LIMK1", "RSAD2", "PQBP1", "FBXO38", "LRP8", "NMI", "NFE2L2", "PAWR", "BIRC3", "FKBP1A", "ISG15", "IFI35", "RPS19", "BANF1", "MFHAS1", "CD81", "C1QBP", "PRKCD", "C1QB", "SYK", "ADAR", "STAT2", "DAB2IP", "PTPRC", "NR1D…
GOBP_REGULATION_OF_SYSTEM_PROCESS	6.26529e-06	0.0003572	0.610527	-0.436309	-1.57402	399	c("KCNN2", "CACNA1D", "ANK2", "CELF2", "AKAP6", "NLGN1", "PDE4D", "RYR2", "FGF12", "THRB", "DLG1", "ATP2B2", "KCNMA1", "TMEM108", "CACNA1C", "KCND3", "DLGAP1", "CTNNA3", "GRM1", "RIMS2", "NRXN1", "NOS1AP", "ATP1A3", "TENM4", "NETO1", "TNR", "PDE5A", "DLGAP2", "ATP2B1", "CACNB2", "MGLL", "MLIP", "EIF2AK3", "GLS", "SHISA9", "SHISA6", "SHANK1", "NPTXR", "OPRM1", "ZFHX2", "PPP3CA", "HTR2A", "ASB3", "…
GOBP_DEVELOPMENTAL_CELL_GROWTH	6.27855e-06	0.0003572	0.610527	-0.509594	-1.74654	197	c("SYT1", "AKAP6", "EPHA7", "SHTN1", "MAP2", "COBL", "AUTS2", "MAP1B", "TMEM108", "SEMA6D", "SLIT3", "RIMS2", "FSTL4", "TNR", "CDH4", "DCLK1", "CYFIP2", "NRCAM", "EFNA5", "PRKN", "RASAL1", "DSCAM", "RYK", "ARIH2", "SEMA7A", "PAFAH1B1", "DBN1", "EXT1", "BCL11A", "SEMA5A", "FGF13", "RAB21", "CTNNB1", "CDKL3", "SYT17", "SEMA3G", "STK11", "PARP2", "DVL1", "GOLGA4", "RNF157", "NIN", "WASF1", "ADNP", "…
GOBP_ACTIN_FILAMENT_BASED_MOVEMENT	6.49348e-06	0.00036734	0.610527	-0.589284	-1.885	109	c("KCNN2", "CACNA1D", "ANK2", "PDE4D", "RYR2", "FGF12", "SHTN1", "DLG1", "CACNA1C", "KCND3", "CTNNA3", "NOS1AP", "CACNB2", "SCN1A", "MYO5A", "CCDC88C", "PDE4B", "MYH10", "FGF13", "MYO1E", "FNBP1L", "CACNA2D1", "ATP1A1", "SYNE2", "EPDR1", "MYO5B", "SCN3B", "GJC1", "KCNQ1", "KCNJ3", "GPD1L")
GOBP_OXIDATIVE_PHOSPHORYLATION	7.38593e-06	0.000415479	0.610527	0.529375	1.91514	111	c("UQCR10", "COX4I1", "UQCRH", "NDUFA8", "NDUFA12", "NDUFA1", "CHCHD10", "SDHC", "NDUFA10", "NDUFB2", "NDUFA2", "NDUFB3", "NDUFS8", "COX5A", "MT-ND4L", "DGUOK", "COX7A2L", "UQCC3", "NDUFV1", "NDUFS1", "STOML2", "SNCA", "UQCRC2", "NDUFS7", "NDUFB4", "PARK7", "NDUFS5", "NDUFB8", "MT-ND6", "COX4I2", "TEFM", "NDUFA6", "COX7A2", "MT-CO2", "DNAJC30", "NUPR1", "NDUFV3", "SLC25A23", "NDUFS4")
KEGG_OXIDATIVE_PHOSPHORYLATION	7.51075e-06	0.00042014	0.610527	0.548088	1.95267	100	c("ATP6V0C", "UQCR10", "UQCR11", "COX4I1", "UQCRH", "NDUFA8", "NDUFA1", "SDHC", "NDUFA10", "NDUFB2", "NDUFA2", "ATP6AP1", "NDUFB3", "NDUFS8", "COX5A", "NDUFA11", "MT-ND4L", "PPA1", "COX7A2L", "NDUFV1", "NDUFS1", "ATP6V0E2", "SDHB", "ATP6V1H", "UQCRC2", "NDUFS7", "NDUFB4", "NDUFA4L2", "NDUFS5", "NDUFB8", "MT-ND6", "COX4I2", "COX8A", "NDUFA6", "ATP6V1G1", "ATP6V1A", "COX7A2", "MT-CO2", "PPA2", "NDU…
GOBP_REGULATION_OF_POTASSIUM_ION_TRANSPORT	7.95771e-06	0.00044267	0.593325	-0.615826	-1.90359	82	c("KCNN2", "ANK3", "CACNA1D", "ANK2", "KCNIP4", "AKAP6", "DPP6", "DLG1", "NOS1AP", "NETO1", "WNK3", "CRBN", "KCNIP1", "DPP10", "HTR2A", "WNK2", "PTK2B", "RGS7", "CAB39", "ATP1B1", "KCNC1", "KCNG1", "KCNQ1", "KLHL24", "ITGB1", "STK39", "WWP2", "BIN1")
GOBP_DEVELOPMENTAL_GROWTH_INVOLVED_IN_MORPHOGENESIS	8.2002e-06	0.000453639	0.593325	-0.503665	-1.73803	207	c("SYT1", "MAGI2", "EPHA7", "SHTN1", "MAP2", "KIF26B", "COBL", "AUTS2", "MAP1B", "TMEM108", "SEMA6D", "SLIT3", "RIMS2", "FSTL4", "TNR", "CDH4", "DCLK1", "FMN1", "CYFIP2", "NRCAM", "EFNA5", "PRKN", "RASAL1", "DSCAM", "RYK", "FGFR2", "FGF1", "SEMA7A", "PAFAH1B1", "DBN1", "EXT1", "BCL11A", "SEMA5A", "FGF13", "RAB21", "CTNNB1", "CDKL3", "SYT17", "SEMA3G", "STK11", "DVL1", "GOLGA4", "RNF157", "NIN", "…
GOBP_REGULATION_OF_NERVOUS_SYSTEM_DEVELOPMENT	8.44647e-06	0.000464695	0.593325	-0.450318	-1.61262	362	c("IL1RAPL1", "PTPRD", "SORL1", "NLGN1", "DAB1", "ROBO1", "EPHA7", "SHTN1", "DLG1", "ROBO2", "MAP2", "MAP1B", "GRM5", "SEMA6D", "GRID2", "SLITRK4", "NRXN1", "TENM4", "FSTL4", "TNR", "CDH4", "STAU2", "LINGO2", "LRRTM3", "SPEN", "EIF2AK3", "EFNA5", "DSCAM", "NTRK3", "RYK", "CLSTN2", "NF2", "KDM1A", "PAK3", "EPHB2", "TIAM1", "RAPGEF2", "NTRK2", "RNF112", "IL1RAP", "OPRM1", "HOOK3", "SEMA7A", "PAFAH1…
GOCC_POLYSOMAL_RIBOSOME	1.01122e-05	0.0005533	0.593325	0.767128	2.1033	26	c("BTF3", "RPL18", "RPL24", "RPL18A", "RPL19", "NUFIP2", "RPL32", "RPL39", "RPL6", "RPS23", "LARP1", "RPL30", "RPL31", "RPL10A", "RPS21", "EIF3H", "RPS26", "RPS29", "RPL38", "RPL36A")
GOBP_POSTSYNAPSE_ORGANIZATION	1.08361e-05	0.000589685	0.593325	-0.541905	-1.80513	147	c("GRIN2B", "IL1RAPL1", "PTPRD", "CTNND2", "NLGN1", "EPHA7", "GPHN", "DLG1", "SHANK2", "TMEM108", "GRID2", "UBE3A", "NRXN1", "NOS1AP", "SIPA1L1", "STAU2", "PPFIA2", "DIP2A", "NRCAM", "NTRK3", "INA", "TANC2", "PAK3", "EPHB2", "SHISA6", "SHANK1", "SPTBN2", "IL1RAP", "PAFAH1B1", "DBN1", "DVL1", "BAIAP2", "CNTNAP1", "CUX2", "LRRTM2", "CAMK2B", "EEF2K", "ZDHHC2", "ITPKA", "ARC", "NRP1", "KIF1A", "NEFL…
GOBP_CALCIUM_DEPENDENT_CELL_CELL_ADHESION_VIA_PLASMA_MEMBRANE_CELL_ADHESION_MOLECULES	1.12197e-05	0.000607259	0.593325	-0.738717	-1.97899	36	c("CDH10", "NLGN1", "CDH19", "CDH12", "CDH20", "CDH13", "CDH18", "CDH8", "CDH22", "CDH11")
GOMF_HIGH_VOLTAGE_GATED_CALCIUM_CHANNEL_ACTIVITY	1.21344e-05	0.00064995	0.593325	-0.945014	-1.85635	8	c("CACNA1D", "CACNA1A", "CACNA1B", "CACNA1C", "CACNB2", "CACNB4")
GOCC_NADH_DEHYDROGENASE_COMPLEX	1.21383e-05	0.00064995	0.593325	0.663551	2.06215	46	c("NDUFA8", "NDUFA12", "NDUFA1", "NDUFA10", "NDUFB2", "NDUFA2", "NDUFB3", "NDUFS8", "NDUFA11", "MT-ND4L", "NDUFV1", "NDUFS1", "NDUFS7", "NDUFB4", "NDUFS5", "NDUFB8", "MT-ND6", "NDUFA6")
KEGG_CALCIUM_SIGNALING_PATHWAY	1.3984e-05	0.000744795	0.593325	-0.538261	-1.78666	145	c("CACNA1D", "RYR2", "PRKCG", "CACNA1A", "ATP2B2", "GRIN2A", "CACNA1B", "CAMK2A", "CACNA1C", "GRM5", "CAMK4", "GRM1", "RYR3", "ATP2B1", "ADCY9", "CACNA1E", "PDE1B", "PDE1A", "ERBB4", "PLCB1", "PPP3CA", "HTR2A", "PTK2B", "PHKG1", "CHRM3", "ITPR1", "ADCY1", "ADCY2", "PRKACB", "SLC8A1", "ADRA1B", "CAMK2B", "ATP2B3", "ADRB1", "PHKG2")
GOBP_REGULATION_OF_SYNAPTIC_TRANSMISSION_GLUTAMATERGIC	1.48337e-05	0.00078587	0.593325	-0.668283	-1.9621	58	c("SYT1", "NLGN1", "DGKI", "GRM5", "GRM1", "NRXN1", "TNR", "GRIK3", "GRIK2", "CACNG8", "STXBP1", "CACNG2", "HTR2A", "PTK2B", "GRM8", "GRM7")
WP_ELECTRON_TRANSPORT_CHAIN_OXPHOS_SYSTEM_IN_MITOCHONDRIA	1.54142e-05	0.00081233	0.57561	0.560687	1.91122	81	c("UQCR10", "UQCR11", "COX4I1", "UQCRH", "NDUFA8", "NDUFA12", "NDUFA1", "SDHC", "NDUFA10", "NDUFB2", "NDUFA2", "NDUFB3", "NDUFS8", "COX5A", "MT-ND4L", "COX7A2L", "NDUFV1", "NDUFS1", "SDHB", "UQCRC2", "NDUFS7", "NDUFB4", "NDUFS5", "NDUFB8", "MT-ND6", "COX8A")
GOBP_NEGATIVE_REGULATION_OF_SYNAPTIC_TRANSMISSION	1.60961e-05	0.000843822	0.57561	-0.660675	-1.93354	56	c("SHANK2", "GRIA1", "SLC24A2", "GRID2", "KCNB1", "TNR", "STAU2", "GRIK3", "GRIK2", "PRKN", "STXBP1", "SYT11", "HTR2A", "SORCS2", "PTK2B", "CELF4", "GABBR1", "SORCS3", "ADNP")
GOCC_INNER_MITOCHONDRIAL_MEMBRANE_PROTEIN_COMPLEX	1.82295e-05	0.000949704	0.57561	0.498024	1.81644	122	c("UQCR10", "UQCR11", "COX4I1", "MICOS13", "UQCRH", "NDUFA8", "NDUFA12", "NDUFA1", "CHCHD10", "SDHC", "NDUFA10", "NDUFB2", "NDUFA2", "PAM16", "NDUFB3", "NDUFS8", "COX5A", "NDUFA11", "MT-ND4L", "COX7A2L", "NDUFV1", "NDUFS1", "SDHB", "UQCRC2", "NDUFS7", "NDUFB4", "NDUFA4L2", "NDUFS5", "NDUFB8", "MT-ND6", "COX4I2", "ROMO1", "COX8A", "MICOS10")
GOBP_REGULATION_OF_IMMUNE_SYSTEM_PROCESS	1.83055e-05	0.000949704	0.57561	0.303647	1.32138	918	c("C1QA", "B2M", "IL1R1", "C4B", "GPX1", "IRF7", "RPS3", "DDX60", "BST2", "COLEC12", "PSMB4", "CAV1", "TMEM176A", "PRKCH", "CD9", "TRIM5", "VCAM1", "HAX1", "SLIT2", "MITF", "CR2", "RB1", "CD200", "LYAR", "FN1", "ABL1", "CSF1", "MATR3", "AKT1", "VAMP8", "TMBIM6", "SLC7A5", "MAPKAPK2", "CTSH", "LIMK1", "PRDX2", "TMEM176B", "GAS6", "RSAD2", "PQBP1", "FBXO38", "LRP8", "NMI", "RAC1", "MTUS1", "NFE2L2"…
HALLMARK_MYC_TARGETS_V1	1.8555e-05	0.000954775	0.57561	0.450143	1.75066	178	c("RPS3", "RANBP1", "RPS2", "RPL18", "SSB", "YWHAQ", "PRDX3", "RPL14", "HDAC2", "RPL22", "RACK1", "RPL6", "TRA2B", "PSMC4", "CCT2", "XPO1", "IMPDH2", "COX5A", "EIF2S2", "PSMB3", "C1QBP", "COPS5", "PCNA", "SNRPD2", "YWHAE", "PSMB2", "CCT7", "MRPL23", "RPS5", "SLC25A3", "ILF2", "NOLC1", "EIF4A1", "PRPS2", "EIF3B", "PRPF31", "LSM2", "EIF1AX", "CUL1", "EIF2S1", "NHP2", "FBL", "PSMA6", "ABCE1", "HSPE1…
GOCC_T_TUBULE	1.85939e-05	0.000954775	0.57561	-0.688814	-1.93628	45	c("ANK3", "CACNA1D", "ANK2", "AKAP6", "CACNA1C", "NOS1AP", "SCN2A", "CACNB2", "CACNG8", "SCN1A", "DYSF", "ASB3", "CACNA2D1", "ATP1A1", "SLC8A1", "ATP1B1")
GOCC_OXIDOREDUCTASE_COMPLEX	1.99205e-05	0.00101767	0.57561	0.521171	1.86618	106	c("UQCR10", "UQCR11", "UQCRH", "NDUFA8", "NDUFA12", "NDUFA1", "SDHC", "GCSH", "NDUFA10", "NDUFB2", "NDUFA2", "NDUFB3", "NDUFS8", "P4HB", "NDUFA11", "MT-ND4L", "MRPS36", "CYB5R3", "NDUFV1", "NDUFS1", "GPD2", "SDHB", "DLAT", "UQCRC2", "NDUFS7", "NDUFB4", "NOXO1", "NDUFS5", "NDUFB8", "PDK1", "MT-ND6", "IDH3G", "CYBA", "NDUFA6")
GOCC_SCHAFFER_COLLATERAL_CA1_SYNAPSE	2.00891e-05	0.00102108	0.57561	-0.643554	-1.92602	67	c("PTPRD", "EPHA7", "GRM5", "GRM1", "TNR", "PLAT", "BSN", "LRRC4C", "BCR", "INA", "CACNG2", "SHANK1", "SYN1", "PPP3CA", "CTNNB1", "IQSEC2", "GABBR1", "SYN2", "DVL1", "ITPR1", "ADCY1", "NPTN", "BAIAP2", "CDH11", "CASK", "LRRTM2", "ADRB1", "FBXL20", "CPLX1", "ITGB1", "SLC30A1", "PTPRA", "NEFL", "STX3", "FYN", "LRFN2", "NTNG2")
GOBP_ACTIN_MEDIATED_CELL_CONTRACTION	2.05479e-05	0.00103912	0.57561	-0.612695	-1.88215	80	c("KCNN2", "CACNA1D", "ANK2", "PDE4D", "RYR2", "FGF12", "SHTN1", "DLG1", "CACNA1C", "KCND3", "CTNNA3", "NOS1AP", "CACNB2", "SCN1A", "CCDC88C", "PDE4B", "FGF13", "CACNA2D1", "ATP1A1")
GOMF_POSTSYNAPTIC_NEUROTRANSMITTER_RECEPTOR_ACTIVITY	2.10158e-05	0.00105744	0.57561	-0.715439	-1.98098	42	c("GABRB1", "GRIA1", "GRM5", "GRID2", "GRM1", "GRIK3", "GRIK2", "GRIA3", "GABRG2", "GABRG3", "GABRA4", "GABRB2", "GABRA2", "GABRA1", "GABBR1", "GABRA3", "CHRM3", "GRIK5")
GOBP_SYNAPTIC_TRANSMISSION_GABAERGIC	2.17926e-05	0.00109104	0.57561	-0.693028	-1.93298	44	c("NLGN1", "PHF24", "SYN3", "STXBP1", "PRKCE", "GABRG2", "CNTNAP4", "GABRG3", "GABRA4", "KRAS", "GABRB2", "GABRA2", "GABRA1", "USP46", "PLCL2")
WP_NONALCOHOLIC_FATTY_LIVER_DISEASE	2.21787e-05	0.00110046	0.57561	0.471676	1.74381	136	c("BAK1", "VCAM1", "UQCR10", "UQCR11", "COX4I1", "UQCRH", "NDUFA8", "AKT1", "NDUFA12", "INSR", "NDUFA1", "SDHC", "RAC1", "NDUFA10", "NDUFB2", "NDUFA2", "NDUFB3", "NDUFS8", "COX5A", "NDUFA11", "COX7A2L", "ERN1", "NDUFV1", "NDUFS1", "SDHB", "DDIT3", "UQCRC2", "NDUFS7", "NDUFB4", "EIF2S1", "NDUFA4L2", "NDUFS5", "NDUFB8", "COX4I2", "COX8A", "LEPR", "NDUFA6", "TRAF2", "CASP8", "RELA", "FAS", "PIK3R2",…
GOBP_NEURON_MIGRATION	2.22004e-05	0.00110046	0.57561	-0.547344	-1.80596	135	c("DAB1", "SPOCK1", "SHTN1", "KIRREL3", "AUTS2", "CAMK2A", "MAP1B", "CTNNA2", "NRG3", "DCLK1", "DCX", "SH3RF1", "NRCAM", "NAV1", "NTRK3", "ULK4", "NRG1", "ASTN2", "RAPGEF2", "NTRK2", "ARX", "PAFAH1B1", "SATB2", "NSMF", "FGF13", "CTNNB1", "TUBGCP2", "UNK", "LRIG2", "ASTN1", "CDK5R2", "DNER", "SDCCAG8", "ADGRL3", "CAMK2B", "ARHGEF2", "PHACTR1", "NRP1", "NEXMIF", "PEX13", "PCM1", "FYN", "FLRT2", "NT…
GOBP_DENDRITE_EXTENSION	2.2832e-05	0.00112619	0.57561	-0.744073	-1.95048	33	c("SYT1", "AUTS2", "TMEM108", "RIMS2", "CYFIP2", "PRKN", "RASAL1", "BCL11A", "CDKL3", "SYT17", "STK11", "RNF157", "WASF1", "SLC9A6", "UNC13A", "CPNE9", "SH3GL2", "RIMS1")
GOCC_DENDRITE_MEMBRANE	2.34772e-05	0.00115234	0.57561	-0.731978	-1.98252	37	c("ATP2B2", "GRIA1", "HPCA", "KCNB1", "ATP2B1", "KCNC3", "GABRG2", "LAMP5", "SHISA9", "AKAP5", "GABRG3", "GABRA4", "SHISA6", "GABRA2", "GABRA1", "OPRM1")
GOBP_REGULATION_OF_NEUROTRANSMITTER_RECEPTOR_ACTIVITY	2.56669e-05	0.00125122	0.57561	-0.670726	-1.93644	52	c("NLGN1", "DLGAP1", "RASGRF1", "NETO1", "DLGAP2", "RASGRF2", "CACNG8", "SHISA9", "CACNG2", "EPHB2", "SHISA6", "SHANK1", "NPTXR", "OPRM1", "PTK2B", "MINK1", "MAPK8IP2", "ARC", "KLHL24")
GOBP_POSITIVE_REGULATION_OF_NERVOUS_SYSTEM_DEVELOPMENT	2.57417e-05	0.00125122	0.57561	-0.481274	-1.67107	230	c("IL1RAPL1", "PTPRD", "NLGN1", "ROBO1", "SHTN1", "ROBO2", "MAP1B", "GRM5", "GRID2", "SLITRK4", "NRXN1", "TENM4", "CDH4", "STAU2", "LINGO2", "LRRTM3", "SPEN", "EFNA5", "DSCAM", "CLSTN2", "KDM1A", "PAK3", "EPHB2", "TIAM1", "NTRK2", "RNF112", "IL1RAP", "OPRM1", "SEMA7A", "PAFAH1B1", "DBN1", "AGRN", "SEMA5A", "RAB21", "CTNNB1", "CDKL3", "ASIC2", "IL6ST", "LRRN3", "STK11", "GOLGA4", "NIN", "NPTN", "A…
GOBP_PRESYNAPTIC_MEMBRANE_ORGANIZATION	2.5892e-05	0.00125245	0.57561	-0.93692	-1.84045	8	c("IL1RAPL1", "PTPRD", "NLGN1")
GOCC_PRESYNAPTIC_ACTIVE_ZONE	2.75049e-05	0.00132407	0.57561	-0.61729	-1.87137	72	c("ERC2", "CDH10", "SHANK2", "ATP2B2", "RIMS2", "PCLO", "ATP2B1", "BSN", "PPFIA2", "STXBP1", "SYT11", "SYN1", "CTNNB1", "NPTN", "GRM7", "CNTNAP1", "SV2A", "STX1B", "NUFIP1", "PNISR", "UNC13A", "STX3", "BRSK1", "NTNG2")
WP_PROTEASOME_DEGRADATION	3.10995e-05	0.00148995	0.557332	0.626448	1.99089	51	c("PSMB8", "PSMB4", "PSME1", "PSMD10", "PSMB5", "UBB", "PSMC4", "PSMC3", "PSMB3", "PSMA3", "PSME2", "PSMB2", "PSMD13", "UCHL1", "PSMD4", "PSMB9", "UBE2D3", "PSMA6", "RPN2", "PSMA4", "PSMC2", "PSMD3", "PSMA1", "PSMC1", "PSMB6", "UBE2B", "PSMB1")
GOBP_NEGATIVE_REGULATION_OF_UBIQUITIN_PROTEIN_TRANSFERASE_ACTIVITY	3.2395e-05	0.00154463	0.557332	0.81586	1.99239	18	c("RPS20", "ABL1", "RPL23", "RPS7", "LIMK1", "RPS15", "PARK7", "DTX3L", "RPL37")
GOMF_GABA_RECEPTOR_ACTIVITY	3.28145e-05	0.00155721	0.557332	-0.862759	-1.92737	15	c("GABRB3", "GABRB1", "GABBR2", "GABRG2", "GABRG3", "GABRA4", "GABRB2", "GABRA2", "GABRA1", "GABBR1", "GABRA3")
GOBP_RESPONSE_TO_MOLECULE_OF_BACTERIAL_ORIGIN	3.51337e-05	0.00165941	0.557332	0.412439	1.64066	229	c("B2M", "C4B", "TSPO", "CHMP5", "PRDX3", "TRIM5", "VIM", "VCAM1", "BMP6", "ADH5", "HDAC2", "ABL1", "AKT1", "SCARB1", "MAPKAPK2", "PRDX2", "SIGIRR", "ADM", "SMAD6", "PAF1", "MAOB", "SIRPA", "MAPK3", "ZFP36", "DAB2IP", "NR1D1", "ADAM17", "LTF", "SNCA", "NOCT", "MRC1", "NFKBIB", "CMPK2", "PELI1", "CASP9", "S100A8", "F2R", "MIF", "TNIP2", "BCL10", "IRAK2", "PCSK1", "ARID5A", "CASP8", "RELA", "JUND",…
GOBP_MITOCHONDRIAL_ELECTRON_TRANSPORT_NADH_TO_UBIQUINONE	3.60216e-05	0.00169336	0.557332	0.627816	1.96732	47	c("NDUFA8", "NDUFA1", "NDUFA10", "NDUFB2", "NDUFA2", "NDUFB3", "NDUFS8", "MT-ND4L", "NDUFV1", "NDUFS1", "SNCA", "NDUFS7", "NDUFB4", "PARK7", "NDUFS5", "NDUFB8", "MT-ND6", "NDUFA6")
GOBP_MITOCHONDRIAL_RESPIRATORY_CHAIN_COMPLEX_ASSEMBLY	3.78275e-05	0.00176994	0.557332	0.532265	1.84112	88	c("NDUFAF2", "NDUFA8", "NDUFA12", "NDUFA1", "DMAC1", "NDUFA10", "NDUFAF3", "NDUFB2", "NDUFA2", "NDUFB3", "NDUFS8", "NDUFA11", "COA4", "UQCC3", "NDUFS1", "NDUFAF7", "NDUFS7", "NDUFB4", "NDUFS5", "PET100", "NDUFB8", "COX18", "MT-ND6", "SDHAF1", "NDUFA6")
GOCC_AXON_INITIAL_SEGMENT	3.84827e-05	0.00179222	0.557332	-0.840672	-1.97058	18	c("ANK3", "SCN8A", "MAP2", "MAP1A", "KCNQ3", "NRCAM", "NAV1", "NFASC", "SCN1A", "KCNA2", "LRRC7")
WP_PKCGAMMA_CALCIUM_SIGNALING_PATHWAY_IN_ATAXIA	3.89431e-05	0.00179665	0.557332	-0.832863	-1.97423	19	c("GRIA2", "PRKCG", "GRIA4", "CACNA1A", "ATP2B2", "GRIA1", "GRM1", "RYR3", "GRIA3", "PLCB1")
GOMF_SODIUM_CHANNEL_ACTIVITY	3.90717e-05	0.00179665	0.557332	-0.719774	-1.92824	36	c("SCN8A", "HCN1", "SCN2A", "GRIK3", "GRIK2", "SCN1A", "HCN2", "ASIC2", "GRIK5", "SCN3B", "SCN3A", "PKD2", "GRIK1", "TPCN1", "CACNA1G", "GRIK4")
GOBP_ATP_METABOLIC_PROCESS	3.9116e-05	0.00179665	0.557332	0.420158	1.66537	218	c("TSPO", "ATP6V0C", "HSPA8", "UQCR10", "COX4I1", "UQCRH", "GAPDH", "NDUFA8", "NDUFA12", "INSR", "NDUFA1", "CHCHD10", "SDHC", "NDUFA10", "NDUFB2", "BAD", "NDUFA2", "NDUFB3", "NDUFS8", "COX5A", "ATP1A2", "ALDOA", "MT-ND4L", "DGUOK", "COX7A2L", "ARNT", "UQCC3", "NDUFV1", "NDUFS1", "GAPDHS", "ENO1", "PFKL", "STOML2", "SNCA", "UQCRC2", "NDUFS7", "NDUFB4", "PARK7", "NDUFS5", "NDUFB8", "MT-ND6", "COX4I…
GOBP_IMMUNE_EFFECTOR_PROCESS	4.0026e-05	0.00183005	0.557332	0.366519	1.48848	358	c("C1QA", "B2M", "IL1R1", "C4B", "IRF7", "DDX60", "BST2", "ERCC1", "CR2", "ABL1", "S100A13", "SNAP23", "SNX6", "VAMP8", "TMBIM6", "SLC7A5", "CTSH", "LIMK1", "PRDX2", "RSAD2", "PRDX1", "LCP1", "FBXO38", "NMI", "GNL1", "IFI35", "RPS19", "LGALS1", "CUEDC2", "PTGDS", "CD81", "C1QBP", "PRKCD", "C1QB", "SYK", "SWAP70", "PTPRC", "ADAM17", "EXOSC3", "FCER1G", "ENTPD7", "ANGPT1", "YES1", "AHR", "NFKBIZ", …
GOCC_MAIN_AXON	4.13419e-05	0.00188162	0.557332	-0.661256	-1.93257	55	c("ANK3", "SCN8A", "SPOCK1", "DLG1", "CNTNAP2", "ROBO2", "MAP2", "MAP1A", "KCNQ3", "MAP1B", "SCN2A", "NRCAM", "NAV1", "NFASC", "SCN1A", "KCNA2", "DLG2", "LRRC7", "GABBR1", "TUBB4A", "CNTNAP1")
GOBP_CELL_CELL_ADHESION	4.1786e-05	0.00189323	0.557332	-0.389387	-1.44147	661	c("ANK3", "IL1RAPL1", "PTPRD", "NRXN3", "CDH10", "CTNND2", "TENM1", "NLGN1", "DAB1", "NEGR1", "ROBO1", "PCDH7", "EPHA7", "DLG1", "IL18", "ROBO2", "KIRREL3", "KIF26B", "LRFN5", "CTNNA2", "DSCAML1", "GRID2", "CTNNA3", "GPC6", "NRXN1", "TENM4", "TNR", "CDH19", "PDE5A", "NCAM2", "CDH4", "LRRC4C", "CYFIP2", "SDK2", "NRCAM", "PTPN2", "CNTN4", "FAT3", "CDH12", "EFNA5", "CDH20", "GCNT2", "PTPRF", "NFASC"…
GOBP_SODIUM_ION_TRANSMEMBRANE_TRANSPORT	4.22338e-05	0.0019049	0.557332	-0.54086	-1.78176	131	c("ANK3", "SCN8A", "FGF12", "DLG1", "SLC24A2", "HECW2", "FGF14", "HCN1", "ATP1A3", "NETO1", "SCN2A", "HECW1", "SLC9A8", "SLC4A10", "WNK3", "SCN1A", "PRKCE", "SLC24A3", "HCN2", "WNK2", "SLC4A4", "FGF13", "ASIC2", "ATP1A1", "TESC", "SLC6A7", "SLC8A1", "ATP1B1", "SLC9A6", "DMD", "SLC20A2", "SCN3B", "SCN3A", "KCNQ1", "KLHL24", "GPD1L", "PKD2", "STK39", "TPCN1")
GOBP_RESPONSE_TO_INTERFERON_GAMMA	4.25336e-05	0.00190982	0.557332	0.551341	1.86615	76	c("GBP4", "BST2", "VIM", "GBP6", "STX8", "GAPDH", "ACTG1", "NMI", "ACTR3", "FLNB", "SIRPA", "PARP14", "CDC42EP4", "SNCA", "MRC1", "MYO1C", "ZYX", "GBP2", "TLR4", "GSN", "NR1H2", "MED1", "AIF1")
GOBP_CARDIAC_MUSCLE_CELL_ACTION_POTENTIAL	4.33794e-05	0.0019391	0.557332	-0.645717	-1.90413	60	c("KCNN2", "ANK3", "CACNA1D", "ANK2", "RYR2", "FGF12", "DLG1", "CACNA1C", "KCND3", "CTNNA3", "NOS1AP", "CACNB2", "SCN1A", "HCN2", "FGF13", "SLC4A3", "CACNA2D1", "ATP1A1", "SLC8A1", "ATP1B1", "DMD", "SCN3B", "GJC1", "KCNQ1", "KCNJ3", "GPD1L")
GOCC_CALCIUM_CHANNEL_COMPLEX	4.42881e-05	0.00197092	0.557332	-0.660605	-1.93066	55	c("CACNA1D", "AKAP6", "PDE4D", "RYR2", "CACNA1A", "CACNA1B", "CACNA1C", "CACNA2D3", "RYR3", "CACNB2", "CACNB4", "CACNG8", "CACNA1E", "CACNG2")
GOBP_CALCIUM_ION_TRANSMEMBRANE_TRANSPORT	4.7748e-05	0.00211549	0.557332	-0.468528	-1.62666	232	c("GRIN2B", "CACNA1D", "ANK2", "AKAP6", "PDE4D", "RYR2", "CACNA1A", "ATP2B2", "GRIN2A", "SLC24A2", "CACNA1B", "HPCA", "CACNA1C", "CACNA2D3", "NOS1AP", "RYR3", "ATP2B1", "CACNB2", "CACNB4", "CACNG8", "PRKCE", "UBASH3B", "CACNA1E", "CACNG2", "OPRM1", "SLC24A3", "HTR2A", "PDE4B", "PTK2B", "JPH3", "IBTK", "TMEM38B", "CACNA2D1", "CUL5", "ITPR1", "VMP1", "SLC8A1", "ATP1B1", "MCU", "ATP2B3", "CHERP", "M…
GOCC_ORGANELLAR_RIBOSOME	4.83636e-05	0.00213332	0.557332	0.544348	1.85906	80	c("MRPS21", "MRPS24", "MRPS11", "MRPS16", "MRPS14", "MRPL17", "MRPL51", "MRPS7", "MRPL58", "MRPL39", "MRPL22", "MRPS26", "MRPL52", "MRPL23", "NSUN3", "MRPL11", "MRPL35", "MRPL57", "MRPL24", "MRPL10", "MRPL40", "MRPS27", "MRPS17", "MRPL54", "MTG1", "MRPL19", "MRPL48", "MRPL36", "MRPL41")
GOBP_ENTRY_INTO_HOST	4.9786e-05	0.00218644	0.557332	0.501413	1.81002	108	c("BSG", "LY6E", "CAV1", "DAG1", "TRIM5", "SLC3A2", "CR2", "RPSA", "SNX3", "VAMP8", "SCARB1", "INSR", "GAS6", "HYAL2", "RNASEK", "LGALS1", "P4HB", "CD81", "SCARB2")
GOBP_BIOLOGICAL_PROCESS_INVOLVED_IN_SYMBIOTIC_INTERACTION	5.10962e-05	0.00223418	0.557332	0.423332	1.66097	195	c("BSG", "GPX1", "LY6E", "CAV1", "CHMP5", "DAG1", "TRIM5", "HSPA8", "SLC3A2", "CR2", "RPSA", "SNX3", "FN1", "GAPDH", "VAMP8", "SCARB1", "ALYREF", "INSR", "GAS6", "BCL2L1", "HYAL2", "VPS4A", "RNASEK", "SP1", "LGALS1", "PSMC3", "P4HB", "CD81", "TMEM41B", "SCARB2", "VPS37B", "LTF", "SAP30", "MRC1", "CFL1", "CHMP4B", "CHMP1A", "ROMO1", "SIVA1", "NAPEPLD")
GOBP_HEAD_DEVELOPMENT	5.13824e-05	0.00223692	0.557332	-0.390415	-1.44312	644	c("GRIN2B", "SYT1", "DAB1", "NEGR1", "ROBO1", "EPHA7", "DYNC2H1", "SHANK2", "CNTNAP2", "ROBO2", "KIRREL3", "ATP2B2", "EPHA5", "GRIN2A", "TMEM108", "CTNNA2", "DSCAML1", "HPCA", "CTTNBP2", "NRG3", "SEMA6D", "GRID2", "UBE3A", "SLIT3", "AHI1", "TNR", "ATP2B1", "DCLK1", "CEP290", "TOX", "MEIS2", "SLC4A10", "RBFOX2", "BCR", "NRCAM", "CNTN4", "NFASC", "RYK", "NRG1", "CNTN5", "BTG2", "CADM1", "INA", "NF2…
GOBP_GAMMA_AMINOBUTYRIC_ACID_SIGNALING_PATHWAY	5.35297e-05	0.00232032	0.557332	-0.791727	-1.96028	22	c("PHF24", "GABRB3", "GABRB1", "GABBR2", "GABRG2", "GABRG3", "GABRA4", "GABRB2", "GABRA2", "GABRA1", "PLCL2", "GABBR1", "GABRA3")
GOMF_TRANSLATION_INITIATION_FACTOR_ACTIVITY	5.8109e-05	0.00250795	0.557332	0.645919	1.97939	43	c("DENR", "EIF2A", "EIF1", "EIF3K", "EIF2S2", "COPS5", "EIF3I", "EIF2B5", "EIF4A1", "DHX29", "EIF4B", "EIF3B", "EIF1AX", "EIF2S1", "EIF3H", "EIF3L", "EIF2B1", "EIF2B2", "EIF2B4", "EIF3F", "MCTS1", "MTIF2")
GOBP_REGULATION_OF_AXONOGENESIS	5.89989e-05	0.00252651	0.557332	-0.526784	-1.7508	143	c("DAB1", "ROBO1", "EPHA7", "SHTN1", "ROBO2", "MAP2", "MAP1B", "SEMA6D", "FSTL4", "SIPA1L1", "TNR", "CDH4", "LRRC4C", "EFNA5", "DSCAM", "RYK", "ARHGAP35", "PAK3", "EPHB2", "TIAM1", "NTRK2", "SEMA7A", "PAFAH1B1", "DBN1", "SEMA5A", "FGF13", "CDKL3", "SEMA3G", "STK11", "GOLGA4", "NIN", "ADNP", "MAP6")
GOBP_RESPONSE_TO_CYTOKINE	5.90436e-05	0.00252651	0.557332	0.326279	1.3853	623	c("IL1R1", "PRDM5", "IRF7", "RPS3", "GBP4", "BST2", "CAV1", "RPL3", "VIM", "VCAM1", "HAX1", "IFIT3", "SLIT2", "IFNAR2", "GBP6", "STX8", "GIPC1", "GAPDH", "CSF1", "SLC12A2", "AKT1", "MAPKAPK2", "ST3GAL6", "PDIA3", "GAS6", "BCL2L1", "ACTG1", "HYAL2", "RPS16", "SIGIRR", "LRP8", "IL17RD", "EFHC2", "NMI", "ACTR3", "ASAH2", "CHUK", "EGR1", "NFE2L2", "SHARPIN", "TUBA1B", "TLE5", "BIRC3", "FLNB", "ISG15"…
GOBP_CELL_CELL_SIGNALING_INVOLVED_IN_CARDIAC_CONDUCTION	6.35395e-05	0.00270733	0.538434	-0.768955	-1.95484	26	c("KCNN2", "CACNA1D", "ANK2", "RYR2", "CACNA1C", "CACNB2")
GOCC_I_BAND	6.78471e-05	0.00287861	0.538434	-0.546138	-1.75266	110	c("KCNN2", "ANK3", "CACNA1D", "ANK2", "SCN8A", "RYR2", "CACNA1C", "NOS1AP", "RYR3", "DST", "PPP1R12A", "SCN1A", "MTM1", "NEBL", "PPP3CA", "PDE4B", "CTNNB1", "BAG3", "STK11", "SYNE2", "PPP1R12B", "CAB39", "SLC8A1", "DMD", "FHOD3", "SCN3B")
GOCC_GABA_RECEPTOR_COMPLEX	6.96193e-05	0.00294134	0.538434	-0.862766	-1.91239	14	c("GABRB3", "GABRB1", "GABBR2", "GABRG2", "GABRG3", "GABRA4", "GABRB2", "GABRA2", "GABRA1", "GABBR1", "GABRA3")
GOBP_BIOLOGICAL_PROCESS_INVOLVED_IN_INTERACTION_WITH_HOST	7.08883e-05	0.00298237	0.538434	0.457037	1.70691	139	c("BSG", "LY6E", "CAV1", "CHMP5", "DAG1", "TRIM5", "SLC3A2", "CR2", "RPSA", "SNX3", "VAMP8", "SCARB1", "ALYREF", "INSR", "GAS6", "BCL2L1", "HYAL2", "VPS4A", "RNASEK", "LGALS1", "P4HB", "CD81", "SCARB2", "VPS37B", "MRC1", "CHMP4B", "CHMP1A", "SIVA1")
GOMF_OXIDOREDUCTASE_ACTIVITY_ACTING_ON_NAD_P_H_QUINONE_OR_SIMILAR_COMPOUND_AS_ACCEPTOR	7.28024e-05	0.00305009	0.538434	0.629752	1.99729	50	c("NDUFA8", "NDUFA12", "NDUFA1", "NDUFA10", "NDUFB2", "NDUFA2", "NDUFB3", "NDUFS8", "MT-ND4L", "NQO2", "NDUFV1", "NDUFS1", "NDUFS7", "NDUFB4", "NDUFS5", "NDUFB8", "MT-ND6", "NDUFA6", "CRYZL1", "NDUFV3", "NDUFS4")
GOBP_REGULATION_OF_PRESYNAPSE_ORGANIZATION	7.54474e-05	0.00314307	0.538434	-0.747139	-1.93093	29	c("IL1RAPL1", "PTPRD", "LRFN5", "SLITRK4", "GPC6", "NTRK3", "IL1RAP")
GOBP_VIRAL_PROCESS	7.60585e-05	0.00314307	0.538434	0.368753	1.48205	320	c("BSG", "IRF7", "LY6E", "BST2", "CAV1", "CHMP5", "DENR", "SSB", "DAG1", "TRIM5", "HSPA8", "SLC3A2", "CR2", "ST6GALNAC3", "RPSA", "SNX3", "FUT8", "TMEM39A", "VAMP8", "SCARB1", "INSR", "GAS6", "BCL2L1", "RSAD2", "HYAL2", "VPS4A", "MGAT2", "RNASEK", "SP1", "ISG15", "LARP1", "LGALS1", "BANF1", "PSMC3", "P4HB", "CD81", "TASOR", "ZFP36", "ADAR", "TMEM41B", "SCARB2", "LAMTOR5", "RAB5A", "GTF2B", "SPCS3…
GOMF_VOLTAGE_GATED_CALCIUM_CHANNEL_ACTIVITY	7.6234e-05	0.00314307	0.538434	-0.734548	-1.93232	34	c("CACNA1D", "CACNA1A", "CACNA1B", "CACNA1C", "CACNA2D3", "CACNB2", "CACNB4", "CACNG8", "CACNA1E", "CACNG2", "OPRM1", "CACNA2D1", "TSPOAP1", "ITGAV", "PKD2", "TPCN1", "CACNA1G", "CACNB3")
GOBP_NEPHRIC_DUCT_MORPHOGENESIS	7.62774e-05	0.00314307	0.538434	-0.943982	-1.77073	7	c("EPHA7", "AHI1")
GOBP_REGULATION_OF_APOPTOTIC_SIGNALING_PATHWAY	7.76723e-05	0.00318743	0.538434	0.373496	1.50317	298	c("HSPB1", "GPX1", "RPS3", "TPT1", "CAV1", "PSMD10", "HNRNPK", "UBB", "RB1", "RPS7", "AKT1", "TMBIM6", "CTSH", "RACK1", "PRDX2", "PDIA3", "STK3", "BDNF", "BCL2L1", "HYAL2", "TMEM14A", "ACAA2", "ASAH2", "NFE2L2", "GRINA", "PARL", "BAD", "P4HB", "PRKCD", "NOC2L", "TCF7L2", "DAB2IP", "PTPRC", "FEM1B", "EYA3", "SCG2", "HERPUD1", "ENO1", "MAGED1", "DDIT3", "LMNA", "EEF1E1", "ITGA6", "PARK7", "NLE1", "…
GOBP_SPHINGOID_METABOLIC_PROCESS	8.21024e-05	0.00335547	0.538434	0.781664	1.97951	20	c("ACER2", "SGPP2", "ASAH2", "SPTSSA", "SGPP1", "SPTLC2")
WP_OXIDATIVE_PHOSPHORYLATION	8.34319e-05	0.00339022	0.538434	0.642519	1.9804	44	c("NDUFA8", "NDUFA10", "NDUFB2", "NDUFA2", "ATP6AP1", "NDUFS8", "NDUFA11", "MT-ND4L", "NDUFV1", "NDUFS1", "NDUFS7", "NDUFB4", "NDUFA4L2", "NDUFS5", "NDUFB8", "MT-ND6", "NDUFA6", "NDUFV3", "NDUFS4", "ATP6AP2", "NDUFA9", "NDUFS3", "NDUFA4", "NDUFV2")
GOCC_NEURON_PROJECTION_MEMBRANE	8.36298e-05	0.00339022	0.538434	-0.649609	-1.88516	53	c("CNTNAP2", "ROBO2", "ATP2B2", "GRIA1", "HPCA", "KCNB1", "ATP2B1", "KCNC3", "GABRG2", "LAMP5", "SHISA9", "AKAP5", "GABRG3", "GABRA4", "SHISA6", "GABRA2", "GABRA1", "OPRM1", "GABBR1", "GABRA3")
GOBP_MEMBRANE_DEPOLARIZATION_DURING_ACTION_POTENTIAL	8.76966e-05	0.00354075	0.538434	-0.733276	-1.91452	30	c("ANK3", "CACNA1D", "ANK2", "SCN8A", "CACNA1C", "SCN2A", "CACNB2", "SCN1A", "HCN2", "CACNA2D1", "SLC8A1", "SCN3B", "SCN3A")
WP_FRAGILE_X_SYNDROME	8.90207e-05	0.00357978	0.538434	-0.538529	-1.73239	115	c("GRIN2B", "GRIA2", "GPHN", "GRIN2A", "GRIA1", "CAMK2A", "MAP1B", "GRM5", "CAMK4", "HCN1", "GRM1", "ARHGAP32", "CYFIP2", "GABRG2", "AKAP5", "KRAS", "GABRB2", "SHANK1", "NTRK2", "GABRA1", "RAP1GAP", "PLCB1", "PPP3CA", "PIK3CB", "PTPN5", "ABAT", "AGAP2", "ITPR1", "CLTC", "GRIP1", "KCND2")
GOBP_COGNITION	9.20239e-05	0.00368574	0.538434	-0.450937	-1.57981	258	c("GRIN2B", "NRXN3", "PRKCG", "SHANK2", "CNTNAP2", "MAP1A", "GRIN2A", "GRIA1", "SLC24A2", "GRM5", "UBE3A", "CAMK4", "RASGRF1", "NRXN1", "NETO1", "PJA2", "SCN2A", "TNR", "CSMD1", "MEIS2", "PRKN", "SYT11", "BTG2", "ATXN1", "EPHB2", "SOBP", "KRAS", "PDE1B", "SHANK1", "NTRK2", "PLCB1", "ST3GAL4", "PAFAH1B1", "HTR2A", "TMOD2", "CAMK2N1", "FGF13", "JPH3", "SNAP25", "CPEB3", "GPR155", "HMGCR", "RTL4", "…
KEGG_ANTIGEN_PROCESSING_AND_PRESENTATION	9.34066e-05	0.00372622	0.538434	0.669446	1.9382	32	c("B2M", "PSME1", "HSPA8", "TAP1", "PDIA3", "PSME2", "LGMN", "NFYC", "IFI30")
GOBP_REGULATION_OF_EXOCYTOSIS	9.46043e-05	0.00375902	0.538434	-0.496177	-1.67443	169	c("SYT1", "IL1RAPL1", "NLGN1", "PRKCG", "STXBP5L", "RIMS2", "PCLO", "KCNB1", "RAB27B", "RAB3C", "CACNB2", "BCR", "PRKN", "ATP13A2", "STXBP1", "SYT11", "SYT7", "PREPL", "VPS4B", "CADPS2", "SYN1", "ATP9A", "HTR2A", "RAB21", "SYT17", "AP1G1", "DVL1", "CLASP1", "ADCY1", "CDK5R2", "CASK", "EXPH5", "CPLX2", "FBXL20", "RAB15", "STX1B")
GOMF_MOLECULAR_TRANSDUCER_ACTIVITY	9.6245e-05	0.00380909	0.538434	-0.384021	-1.4216	661	c("GRIN2B", "PTPRD", "EPHA6", "SORL1", "NRXN3", "NLGN1", "GABRB3", "GRIA2", "ROBO1", "EPHA7", "THRB", "LIFR", "GABRB1", "GRIA4", "ROBO2", "EPHA5", "GRIN2A", "GRIA1", "GRM5", "GRID2", "GPC6", "PTPRN2", "GRM1", "NRXN1", "UNC5B", "SORCS1", "GRIK3", "GRIK2", "GRIA3", "LRRN2", "PTPRF", "NTRK3", "RYK", "GABBR2", "GABRG2", "EPHB6", "NR6A1", "FGFR2", "PTGER4", "PGLYRP1", "GABRG3", "RORA", "ADGRA1", "EPHB…
GOMF_PHOSPHORYLATION_DEPENDENT_PROTEIN_BINDING	9.97475e-05	0.00393217	0.538434	-0.969139	-1.67678	5	ANK2
GOBP_MATERNAL_PLACENTA_DEVELOPMENT	0.000102458	0.00402318	0.538434	0.726207	1.9911	26	c("BSG", "PRDX3", "SPP1", "AKT1", "JUNB")
GOBP_RIBOSOMAL_LARGE_SUBUNIT_BIOGENESIS	0.000103141	0.00403418	0.538434	0.573087	1.86297	61	c("RPL7", "RPL3", "RPL24", "RPL14", "RPL6", "RPL35A", "RPL23A", "NIFK", "NOC2L", "NOP53", "RPF1", "RPL10A", "NHP2", "NLE1", "SURF6", "GTPBP4", "PPAN", "LAS1L", "RPF2", "RPL38", "RSL24D1", "NSA2", "DDX28", "MRPL20", "RPL35")
GOCC_MITOCHONDRIAL_MATRIX	0.000106139	0.00413527	0.538434	0.342103	1.4085	418	c("GPX1", "MRPS21", "RPS3", "MRPS24", "MRPS11", "MRPS16", "PRDX3", "LRRC59", "MRPS14", "MRPL17", "COASY", "MRPL51", "MRPS7", "BCL2L1", "ACAA2", "MRPL58", "MRPL39", "GCSH", "NDUFA10", "HARS2", "PAM16", "MRPL22", "MRPS26", "MDH2", "NDUFS8", "ECI1", "C1QBP", "MRPL52", "ACOT13", "DGUOK", "MRPS36", "MRPL23", "NDUFS1", "MMUT", "NSUN3", "MRPL11", "ALKBH7", "MRPL35", "MRPL57", "NDUFAF7", "DLAT", "NDUFS7"…
GOBP_TRANSLATIONAL_INITIATION	0.000107906	0.00418784	0.538434	0.50383	1.79467	101	c("HSPB1", "RPS3", "DENR", "EIF2A", "EIF1", "EIF3K", "LARP1", "EIF2S2", "COPS5", "EIF3I", "YTHDF3", "EIF2B5", "RPS5", "POLR2G", "EIF4A1", "DHX29", "EIF4B", "EIF3B", "EIF1AX", "EIF2S1", "ABCE1", "UHMK1", "EIF3H", "EIF3L", "EIF2B1", "EIF2AK4", "PPP1CA", "EIF2B2", "EIF2B4", "TPR", "EIF3F", "KLHL25", "MCTS1")
GOMF_EPHRIN_RECEPTOR_ACTIVITY	0.000109677	0.00422375	0.538434	-0.824644	-1.93301	18	c("EPHA6", "EPHA7", "EPHA5", "NTRK3", "EPHB6", "EPHB2", "EPHA3")
GOCC_HIPPOCAMPAL_MOSSY_FIBER_TO_CA3_SYNAPSE	0.000110097	0.00422375	0.538434	-0.715757	-1.87625	33	c("SYT1", "PTPRD", "EPHA7", "SHANK2", "MAL2", "GRIK2", "SYT7", "CACNG2", "RNF19A", "GRIK5", "ADCY1", "LRRTM2")
WP_GABA_RECEPTOR_SIGNALING	0.000110097	0.00422375	0.538434	-0.759563	-1.95126	27	c("GABRB3", "GABRB1", "GPHN", "GABBR2", "GABRG2", "GABRG3", "GABRA4", "GABRB2", "GABRA2", "GABRA1", "AP2A2", "GABBR1", "ABAT", "GABRA3")
GOMF_TUBULIN_BINDING	0.000111583	0.00426442	0.538434	-0.431259	-1.53325	315	c("AGBL4", "STRBP", "MAP2", "KIF26B", "MAP1A", "MAP1B", "NAV3", "KIF2A", "SGIP1", "CCDC88A", "INO80", "CEP290", "KIF21A", "DYNC1I1", "DST", "FMN1", "DCTN1", "KIF5A", "DCX", "TTLL7", "PRKN", "CKAP5", "SYT11", "KIF1B", "CCDC88C", "HOOK1", "EML5", "TTLL11", "CLIP1", "HOOK3", "PAFAH1B1", "PDE4B", "JAKMIP2", "MACO1", "FGF13", "TUBGCP2", "WHAMM", "KIF5C", "MTCL1", "LZTS1", "GAS2L1", "UNC5C", "MAPRE3", …
WP_VITAMIN_DSENSITIVE_CALCIUM_SIGNALING_IN_DEPRESSION	0.000114625	0.00436403	0.538434	-0.709747	-1.85062	32	c("GRIN2B", "ATP2B2", "GRIN2A", "KCNQ3", "CACNA1C", "GRM5", "ATP2B1", "PVALB", "KDM1A", "ITPR1", "GCLC", "SLC8A1", "ATP2B3")
GOMF_MICROTUBULE_BINDING	0.000115295	0.00437291	0.538434	-0.45718	-1.58663	228	c("STRBP", "MAP2", "KIF26B", "MAP1A", "MAP1B", "NAV3", "KIF2A", "SGIP1", "CCDC88A", "CEP290", "KIF21A", "DYNC1I1", "DST", "FMN1", "DCTN1", "KIF5A", "DCX", "CKAP5", "KIF1B", "CCDC88C", "HOOK1", "EML5", "CLIP1", "HOOK3", "PAFAH1B1", "JAKMIP2", "MACO1", "FGF13", "TUBGCP2", "WHAMM", "KIF5C", "MTCL1", "LZTS1", "GAS2L1", "MAPRE3", "TOGARAM1", "NIN", "CLASP1", "EML1", "ALMS1", "CAMSAP2", "MAP6", "CCDC18…
GOCC_DISTAL_AXON	0.00011722	0.00442913	0.538434	-0.453858	-1.58183	243	c("ERC2", "SHTN1", "PRKCG", "SHANK2", "MAP2", "COBL", "AUTS2", "MAP1B", "RASGRF1", "GRIK3", "GRIK2", "SLC4A10", "MAP3K12", "DSCAM", "LAMP5", "MYO5A", "TENM2", "MYO9A", "TBC1D24", "NTRK2", "KCNA2", "PAFAH1B1", "FKBP15", "CDH8", "PCDH9", "DBN1", "FSCN1", "PACSIN1", "SYAP1", "GDPD5", "FGF13", "PTK2B", "SNAP25", "KIF5C", "LRIG2", "UNC5C", "DVL1", "GRIK5", "NIN", "TSPOAP1", "EXOC8", "CDK5R2", "COPA", …
GOMF_NEUROTRANSMITTER_RECEPTOR_ACTIVITY_INVOLVED_IN_REGULATION_OF_POSTSYNAPTIC_MEMBRANE_POTENTIAL	0.000121389	0.00456941	0.538434	-0.713641	-1.87071	33	c("GABRB1", "GRIA1", "GRID2", "GRIK3", "GRIK2", "GRIA3", "GABRG2", "GABRG3", "GABRA4", "GABRB2", "GABRA2", "GABRA1", "GABBR1", "GABRA3", "GRIK5", "ADRB1", "GRID1", "GRIK1")
GOBP_NEUROTRANSMITTER_SECRETION	0.000122264	0.00458514	0.518848	-0.524677	-1.72845	131	c("SYT1", "ERC2", "NLGN1", "PRKCG", "SYN3", "CAMK2A", "PTPRN2", "RIMS2", "NRXN1", "PCLO", "CACNB2", "PRKN", "STXBP1", "SYT11", "LIN7A", "SYT7", "PREPL", "CADPS2", "SYN1", "HTR2A", "SNAP25", "SYN2", "DVL1", "GRIK5", "ADCY1", "SV2A", "CASK", "CPLX2", "FBXL20", "STX1B", "CPLX1", "SLC30A1", "UNC13A", "STX3", "PRKCB", "BRSK1", "NAPA", "KCNMB4", "NRXN2")
GOBP_SODIUM_ION_TRANSPORT	0.000123737	0.00461609	0.518848	-0.479927	-1.63537	186	c("ANK3", "SCN8A", "FGF12", "DLG1", "SLC24A2", "NKAIN3", "HECW2", "FGF14", "HCN1", "ATP1A3", "NETO1", "SCN2A", "HECW1", "SLC9A8", "SLC4A10", "WNK3", "SCN1A", "PRKCE", "CNTN1", "NKAIN2", "SLC38A1", "KLHL3", "SLC24A3", "HCN2", "WNK2", "SLC38A3", "SLC4A4", "FGF13", "ASIC2", "ATP1A1", "PER1", "TESC", "SLC6A7", "SLC8A1", "ATP1B1", "SLC9A6", "DMD", "SLC20A2", "SCN3B", "SCN3A", "KCNQ1", "KLHL24", "GPD1L…
GOCC_ACROSOMAL_MEMBRANE	0.000124012	0.00461609	0.518848	0.790692	1.93093	18	c("BSG", "CAV1", "MFGE8", "CAV2")
GOBP_NEURON_PROJECTION_EXTENSION	0.000126222	0.00468095	0.518848	-0.502428	-1.68481	157	c("SYT1", "SHTN1", "MAP2", "AUTS2", "MAP1B", "TMEM108", "SEMA6D", "SLIT3", "RIMS2", "TNR", "CDH4", "DCLK1", "CYFIP2", "NRCAM", "PRKN", "RASAL1", "DSCAM", "RYK", "SEMA7A", "PAFAH1B1", "DBN1", "BCL11A", "SEMA5A", "RAB21", "CTNNB1", "CDKL3", "SYT17", "SEMA3G", "STK11", "DVL1", "GOLGA4", "RNF157", "WASF1", "ADNP", "VCL", "SLC9A6", "FLRT1", "DDR1", "MACF1", "ITGB1", "NRP1", "PLXNA4", "UNC13A")
GOBP_REGULATION_OF_HEART_CONTRACTION	0.000129941	0.00480109	0.518848	-0.505335	-1.69	151	c("KCNN2", "CACNA1D", "ANK2", "CELF2", "PDE4D", "RYR2", "THRB", "DLG1", "ATP2B2", "CACNA1C", "KCND3", "CTNNA3", "NOS1AP", "ATP1A3", "PDE5A", "ATP2B1", "CACNB2", "ASB3", "PDE4B", "FGF13", "SLC4A3", "TMEM38B", "CACNA2D1", "ATP1A1", "SLC8A1", "GSK3A", "ATP1B1", "ADRA1B", "ATP2B3", "ADRB1", "DMD", "SCN3B", "GJC1", "TGFB2", "KCNQ1", "KCNJ3", "GPD1L")
GOMF_CYTOSKELETAL_MOTOR_ACTIVITY	0.00013098	0.00482169	0.518848	-0.570765	-1.76864	85	c("DYNC2H1", "KIF26B", "KIF2A", "KIF21A", "DYNC1I1", "KIF5A", "MYO5A", "KIF1B", "MYO16", "MYO9A", "DYNC1H1", "MYH10", "MYO1E", "KIF5C", "MYO5B", "DNAH8", "MYO10", "KIF1A", "KIF3B", "DNAH3")
GOMF_SMALL_RIBOSOMAL_SUBUNIT_RRNA_BINDING	0.000132328	0.00485349	0.518848	0.897365	1.88533	9	c("RPS3", "MRPS11", "RPS13", "RPS14")
GOMF_AXON_GUIDANCE_RECEPTOR_ACTIVITY	0.000134277	0.0049005	0.518848	-0.93699	-1.75762	7	c("ROBO1", "EPHA7", "ROBO2", "EPHB2")
GOBP_REGULATION_OF_DENDRITE_MORPHOGENESIS	0.000134589	0.0049005	0.518848	-0.628964	-1.85473	60	c("IL1RAPL1", "PTPRD", "HECW2", "SIPA1L1", "HECW1", "STAU2", "TNIK", "PAK3", "EPHB2", "RAPGEF2", "PAFAH1B1", "DBN1", "PPP3CA", "NSMF", "RAB21", "CDKL3", "STK11", "LZTS1", "ADGRB3", "BAIAP2", "CUX2", "CAMK2B", "EEF2K")
GOBP_CARDIAC_MUSCLE_CELL_CONTRACTION	0.000135811	0.00492464	0.518848	-0.634876	-1.86402	58	c("KCNN2", "CACNA1D", "ANK2", "PDE4D", "RYR2", "FGF12", "DLG1", "CACNA1C", "KCND3", "CTNNA3", "NOS1AP", "CACNB2", "SCN1A", "PDE4B", "FGF13", "CACNA2D1", "ATP1A1")
GOCC_ENDOPLASMIC_RETICULUM_LUMEN	0.000136236	0.00492464	0.518848	0.38772	1.5509	240	c("IGFBP7", "B2M", "CST3", "VWA1", "DAG1", "MFGE8", "DNAJB11", "SPP1", "FN1", "CSF1", "SPARCL1", "PDIA3", "GAS6", "CALU", "LGALS1", "PRSS23", "CTSZ", "P4HB", "COL5A2", "MAPK3", "SELENOF", "ADAM17", "SCG2", "TOR2A", "HSP90B1", "CKAP4", "PDIA6", "TSPAN5", "DNAJC10", "EOGT", "CNPY3", "APOE", "SDC2", "CLU", "COL4A5", "UGGT1", "CCN1", "VCPIP1", "COL18A1", "TXNDC5", "WFS1", "LAMB2", "ADAMTSL4", "GPX8",…
GOBP_REGULATION_OF_METAL_ION_TRANSPORT	0.000138088	0.00497364	0.518848	-0.442606	-1.56436	292	c("KCNN2", "ANK3", "CACNA1D", "ANK2", "KCNIP4", "AKAP6", "PDE4D", "RYR2", "DPP6", "FGF12", "DLG1", "CAMK2A", "HPCA", "CACNA1C", "NKAIN3", "HECW2", "FGF14", "NOS1AP", "NETO1", "HECW1", "ATP2B1", "CACNB2", "CACNB4", "WNK3", "SLC30A10", "PRKCE", "UBASH3B", "CRBN", "CNTN1", "NKAIN2", "KCNIP1", "DPP10", "HTR2A", "PDE4B", "WNK2", "FGF13", "PTK2B", "CTNNB1", "JPH3", "INPP5K", "TMEM38B", "CACNA2D1", "ATP…
GOCC_AMPA_GLUTAMATE_RECEPTOR_COMPLEX	0.000141863	0.00509131	0.518848	-0.758586	-1.92324	25	c("GRIA2", "GRIA4", "GRIA1", "GRIA3", "CACNG8", "SHISA9", "CACNG2", "SHISA6")
GOBP_ACTIN_FILAMENT_BASED_PROCESS	0.000151714	0.00542541	0.518848	-0.375962	-1.39191	672	c("KCNN2", "CACNA1D", "ANK2", "TENM1", "PDE4D", "RYR2", "FGF12", "SHTN1", "DLG1", "COBL", "ENAH", "EPHA5", "AUTS2", "ABLIM2", "CTNNA2", "CACNA1C", "KCND3", "CTNNA3", "NOS1AP", "SPTAN1", "SIPA1L1", "CCDC88A", "STAU2", "TMEFF2", "FMN1", "CACNB2", "TTC17", "CYFIP2", "FMN2", "BCR", "ARFGEF3", "THSD7A", "AKAP11", "CIT", "EFNA5", "PRKN", "NTRK3", "SCN1A", "PRKCE", "MYO5A", "FAT1", "STRIP1", "INA", "NF2…
GOBP_NEURON_CELL_CELL_ADHESION	0.000153625	0.00545524	0.518848	-0.84864	-1.88108	14	c("NRXN3", "NLGN1", "NRXN1", "TNR", "NCAM2", "CNTN4", "ASTN2")
GOBP_DOPAMINE_SECRETION	0.000153638	0.00545524	0.518848	-0.7221	-1.87919	31	c("SYT1", "PRKN", "SYT11", "SYT7", "KCNA2", "HTR2A", "SYT17", "GABBR1", "ABAT")
GOBP_NEUROMUSCULAR_PROCESS	0.000166026	0.00587427	0.518848	-0.528665	-1.70066	115	c("FGF12", "MYCBP2", "MAP1A", "GRIN2A", "CTNNA2", "GRID2", "NRXN1", "TNR", "RBFOX1", "CSMD1", "DCTN1", "RBFOX2", "BCR", "PRKN", "SCN1A", "SYNM", "SHANK1", "SLC1A3", "TMEM150C", "PAFAH1B1", "CAMTA1", "HEXB", "HIPK2", "JPH3", "HERC1", "DVL1", "ITPR1", "CNTNAP1", "TPP1")
GOMF_GABA_GATED_CHLORIDE_ION_CHANNEL_ACTIVITY	0.000167398	0.00590195	0.518848	-0.87434	-1.83384	11	c("GABRB3", "GABRB1", "GABRG2", "GABRG3", "GABRA4", "GABRB2", "GABRA2", "GABRA1", "GABRA3")
GOMF_STRUCTURAL_CONSTITUENT_OF_PRESYNAPTIC_ACTIVE_ZONE	0.000176639	0.00620593	0.518848	-0.963243	-1.66658	5	c("ERC2", "PCLO", "BSN")
GOBP_REGULATION_OF_POSTSYNAPSE_ORGANIZATION	0.000178486	0.00624888	0.518848	-0.592582	-1.8114	76	c("GRIN2B", "IL1RAPL1", "PTPRD", "NLGN1", "EPHA7", "GRID2", "UBE3A", "SIPA1L1", "STAU2", "PPFIA2", "NRCAM", "NTRK3", "TANC2", "PAK3", "EPHB2", "IL1RAP", "PAFAH1B1", "DBN1", "BAIAP2", "CUX2", "LRRTM2", "CAMK2B", "EEF2K", "ITPKA", "ARC", "KIF1A", "FYN", "LRFN2", "ABHD17B", "SRCIN1")
GOMF_PROTEIN_SERINE_THREONINE_TYROSINE_KINASE_ACTIVITY	0.00018172	0.00633995	0.518848	-0.411793	-1.48552	398	c("CAMK1D", "KALRN", "EPHA6", "CDK8", "EPHA7", "PRKCG", "EPHA5", "CAMK2A", "MAPK10", "CAMK4", "CDK14", "DCLK1", "TAOK3", "WNK3", "MAP3K12", "BCR", "NLK", "CIT", "EIF2AK3", "MARK3", "NTRK3", "ULK4", "CLK2", "PRKCE", "TNIK", "FGFR2", "MAPK9", "CLK4", "PAK3", "SMG1", "EPHB2", "NTRK2", "ERBB4", "EIF2AK1", "BAZ1B", "HIPK1", "AATK", "WNK2", "TRIO", "HIPK2", "PIM2", "PTK2B", "CDKL3", "TBK1", "STK19", "D…
GOBP_CHEMICAL_SYNAPTIC_TRANSMISSION_POSTSYNAPTIC	0.00019354	0.00672889	0.518848	-0.581146	-1.78141	79	c("GRIN2B", "NLGN1", "GRIN2A", "TMEM108", "GRID2", "RIMS2", "NRXN1", "NETO1", "GRIK2", "INSYN2A", "SHANK1", "OPRM1", "PPP3CA", "PTK2B", "CELF4", "ABAT", "DVL1", "GRIK5", "BAIAP2", "CUX2", "GSK3A")
GOBP_SECOND_MESSENGER_MEDIATED_SIGNALING	0.000200756	0.00695561	0.518848	-0.461431	-1.59578	220	c("PEX5L", "GRIN2B", "ANK2", "AKAP6", "PDE4D", "RYR2", "EPHA5", "GRIN2A", "HPCA", "CACNA1C", "GRM5", "NOS1AP", "PDE5A", "RIT2", "EIF2AK3", "PDE10A", "RUNDC3A", "NRG1", "GUCY1A2", "CDH13", "RAPGEF2", "GPR61", "NFATC3", "PPP3CA", "CAMTA1", "ACKR4", "DMTN", "PTK2B", "TMEM38B", "P2RY12", "CHRM3", "ITPR1", "RNF157", "ADCY1", "KSR2", "ADNP", "ADCY2", "RCAN3", "SLC8A1", "ATP1B1", "PDK2", "MCU", "CHERP",…
GOMF_IONOTROPIC_GLUTAMATE_RECEPTOR_ACTIVITY	0.000203678	0.00702013	0.518848	-0.809912	-1.91983	19	c("GRIN2B", "GRIA2", "GRIA4", "GRIN2A", "GRIA1", "GRID2", "GRIK3", "GRIK2", "GRIA3")
GOBP_REGULATION_OF_BLOOD_CIRCULATION	0.000204021	0.00702013	0.518848	-0.471269	-1.60314	184	c("KCNN2", "CACNA1D", "ANK2", "CELF2", "PDE4D", "RYR2", "THRB", "DLG1", "ATP2B2", "CACNA1C", "KCND3", "CTNNA3", "NOS1AP", "ATP1A3", "PDE5A", "ATP2B1", "CACNB2", "HTR2A", "ASB3", "PDE4B", "FGF13", "ASIC2", "SLC4A3", "TMEM38B", "CACNA2D1", "ATP1A1", "CHRM3", "PER2", "DOCK4", "KCNMB2", "ZDHHC21", "SLC8A1", "GSK3A", "ATP1B1", "ADRA1B", "ATP2B3", "ADRB1", "DMD", "SCN3B", "GJC1", "TGFB2", "KCNQ1", "KCN…
GOBP_DEFENSE_RESPONSE_TO_BACTERIUM	0.000209325	0.00716581	0.518848	0.489509	1.75138	105	c("GBP4", "COLEC12", "STAB1", "GBP6", "RPL39", "RBPJ", "SHARPIN", "ISG15", "RPS19", "PRKCD", "SYK", "RPL30", "RARRES2", "ADAM17", "FCER1G", "LTF", "LCN2", "S100A8", "ROMO1", "MAVS", "CYBA", "GBP2", "TNFSF8", "TLR4", "SHC1", "SIRT2", "MR1", "NOD2", "PYCARD", "GRN")
GOBP_RESPONSE_TO_HISTAMINE	0.000210401	0.00716581	0.518848	-0.930152	-1.74479	7	c("GABRB3", "GABRB1", "GABRG2", "GABRB2")
GOCC_CYTOSKELETON_OF_PRESYNAPTIC_ACTIVE_ZONE	0.000210401	0.00716581	0.518848	-0.930026	-1.74455	7	c("ERC2", "RIMS2", "PCLO", "BSN")
GOBP_CENTRAL_NERVOUS_SYSTEM_NEURON_DEVELOPMENT	0.00021559	0.00728366	0.518848	-0.611448	-1.84305	69	c("AGBL4", "GABRB1", "MYCBP2", "MAP2", "DCLK1", "SLC4A10", "BTG2", "EPHB6", "FGFR2", "ARHGAP35", "EPHB2", "RAPGEF2", "NTRK2", "ARX", "PAFAH1B1", "B4GALT5", "NIN", "SCYL2", "NOVA2", "CDH11", "NFIB")
GOBP_MICROTUBULE_BASED_MOVEMENT	0.000215688	0.00728366	0.518848	-0.433346	-1.52663	285	c("AGBL4", "DYNC2H1", "MAP2", "KIF26B", "MAP1A", "MAP1B", "TMEM108", "KIF2A", "STAU2", "RAB27B", "KIF21A", "DYNC1I1", "DST", "DCTN1", "KIF5A", "FMN2", "BICD1", "PURA", "KIF1B", "IFT140", "INPP5B", "VPS13A", "DLG2", "TUB", "PAFAH1B1", "KTN1", "DYNC1H1", "CCDC39", "CABYR", "RAB21", "RFX3", "KIF5C", "SFPQ", "BAG3", "STK11", "SYNE2", "TRAK1", "CFAP69", "DRC1", "WASF1", "AP3B2", "WDR19", "TTLL1", "KAT…
GOBP_CARDIAC_MUSCLE_CONTRACTION	0.000216682	0.00728366	0.518848	-0.542993	-1.73184	104	c("KCNN2", "CACNA1D", "ANK2", "PDE4D", "RYR2", "FGF12", "DLG1", "CACNA1C", "KCND3", "CTNNA3", "NOS1AP", "PDE5A", "CACNB2", "SCN1A", "ASB3", "PDE4B", "FGF13", "TMEM38B", "CACNA2D1", "ATP1A1", "SLC8A1", "ATP1B1", "ADRA1B", "DMD", "SCN3B", "MAP2K3", "GJC1", "KCNQ1", "KCNJ3", "GPD1L")
GOCC_NEURON_PROJECTION_CYTOPLASM	0.000217471	0.00728366	0.518848	-0.56328	-1.74545	85	c("AGBL4", "MAP2", "MAP1A", "TMEM108", "HPCA", "STAU2", "RAB27B", "GRIK3", "DST", "GRIK2", "KIF5A", "PURA", "KIF1B", "DLG2", "OPRM1", "PAFAH1B1", "RANGAP1", "DYNC1H1", "RAB21", "KIF5C", "SFPQ", "TRAK1", "BAIAP2", "WASF1", "AP3B2", "AP3M2", "ARC", "HAP1", "KIF1A", "OPA1", "KIF3B", "NEFL")
GOCC_CATENIN_COMPLEX	0.000217499	0.00728366	0.518848	-0.744717	-1.91313	27	c("CDH10", "CTNNA2", "CDH19", "CDH4", "CDH12", "CDH20", "CDH13", "CDH18", "CDH8", "CTNNB1", "CDH22", "CDH11")
GOBP_LEARNING	0.00021877	0.00730181	0.518848	-0.523429	-1.70928	124	c("NRXN3", "SHANK2", "CNTNAP2", "MAP1A", "GRIN2A", "SLC24A2", "GRM5", "UBE3A", "NRXN1", "NETO1", "TNR", "CSMD1", "MEIS2", "PRKN", "SYT11", "BTG2", "ATXN1", "EPHB2", "KRAS", "PDE1B", "SHANK1", "NTRK2", "PLCB1", "FGF13", "JPH3", "SNAP25", "HMGCR", "CHST10", "NPTN", "ADGRB3", "SORCS3")
GOBP_LYMPHOCYTE_COSTIMULATION	0.000222756	0.00739803	0.518848	0.68499	1.9809	31	c("CAV1", "AKT1", "LGALS1", "CD81", "CD320", "CSK", "YES1", "MAP3K8")
GOBP_REGULATION_OF_TRANSMISSION_OF_NERVE_IMPULSE	0.000223131	0.00739803	0.518848	-0.927894	-1.74055	7	c("FGF12", "TNR")
GOBP_DIOL_METABOLIC_PROCESS	0.000226119	0.00744942	0.518848	0.705014	1.94169	27	c("ACER2", "SGPP2", "ASAH2", "SPTSSA", "SGPP1", "SPTLC2")
GOCC_DENDRITIC_SPINE_MEMBRANE	0.000226168	0.00744942	0.518848	-0.841993	-1.86635	14	c("ATP2B2", "GRIA1", "ATP2B1", "KCNC3", "SHISA9", "SHISA6")
GOMF_PDZ_DOMAIN_BINDING	0.000230267	0.00755956	0.518848	-0.581496	-1.77011	75	c("NLGN1", "KIDINS220", "ATP2B2", "GRIA1", "GRID2", "ATP2B1", "GRIK2", "CIT", "PRKN", "CADM1", "SHISA9", "CCDC88C", "PLEKHA1", "SHISA6", "RAPGEF2", "SNTG2", "GRIK5", "BAIAP2", "DOCK4", "ATP2B3", "ADRB1", "CXXC4", "LNX1", "EXOC4", "PDZK1", "TBC1D10A", "F11R", "MPP3", "TGFBR3", "CLCN3")
GOBP_NEURONAL_ACTION_POTENTIAL	0.000240595	0.00787279	0.518848	-0.750131	-1.93322	28	c("ANK3", "SCN8A", "FGF12", "SCN2A", "GRIK2", "SCN1A", "KCNA2", "KCND2", "KCNMB2", "SCN3A", "KCNA1", "KCNMB4", "CACNA1G")
GOCC_FICOLIN_1_RICH_GRANULE	0.000247523	0.00807313	0.498493	0.434885	1.62764	140	c("FTH1", "NME2", "CST3", "ATP6V0C", "HSPA8", "DYNLL1", "CTSH", "GAA", "ARL8A", "CDK13", "LTA4H", "AMPD3", "RAC1", "IMPDH2", "SRP14", "CTSZ", "PSMC3", "ALDOA", "SIRPA", "LAMP2", "OSTF1", "CCT8", "EEF1A1", "FCER1G", "PSMD13", "PFKL", "ACLY", "JUP", "ILF2", "IMPDH1", "MIF", "PKM", "GMFG", "EEF2", "COMMD3")
GOBP_EMBRYO_IMPLANTATION	0.00024878	0.00808776	0.498493	0.629638	1.90663	40	c("BSG", "IGFBP7", "RPL29", "SPP1", "RECK", "C1QBP", "TGFBR2", "YTHDF3", "ARHGDIB")
GOBP_HEART_PROCESS	0.000249708	0.00809167	0.498493	-0.473632	-1.61838	187	c("KCNN2", "CACNA1D", "ANK2", "CELF2", "PDE4D", "RYR2", "FGF12", "THRB", "DLG1", "ATP2B2", "CACNA1C", "KCND3", "CTNNA3", "NOS1AP", "ATP1A3", "PDE5A", "ATP2B1", "CACNB2", "SGCZ", "SCN1A", "ASB3", "PDE4B", "EXT1", "FGF13", "SLC4A3", "TMEM38B", "CACNA2D1", "ATP1A1", "SLC8A1", "GSK3A", "ATP1B1", "ADRA1B", "ATP2B3", "ADRB1", "DMD", "SCN3B", "MAP2K3", "GJC1", "TGFB2", "KCNQ1", "KCNJ3", "GPD1L")
GOMF_SODIUM_ION_TRANSMEMBRANE_TRANSPORTER_ACTIVITY	0.000255203	0.00824304	0.498493	-0.522138	-1.67544	112	c("SCN8A", "SLC24A2", "HCN1", "ATP1A3", "SCN2A", "GRIK3", "GRIK2", "SLC9A8", "SLC4A10", "SCN1A", "SLC38A1", "SLC1A3", "SLC24A3", "HCN2", "SLC4A4", "ASIC2", "ATP1A1", "GRIK5", "SLC6A7", "SLC8A1", "ATP1B1", "SLC9A6", "SLC20A2", "SCN3B", "SCN3A", "PKD2", "GRIK1", "SLC1A2", "TPCN1", "SLC6A1", "MFSD2A", "CACNA1G", "SLC6A6", "GRIK4")
GOBP_POSITIVE_REGULATION_OF_HORMONE_METABOLIC_PROCESS	0.000257234	0.00828193	0.498493	0.840874	1.87511	12	c("BMP6", "DAB2", "ADM", "EGR1", "SLCO1C1", "ARNT")
GOBP_NEGATIVE_REGULATION_OF_VIRAL_LIFE_CYCLE	0.000260274	0.00835297	0.498493	0.826474	1.87848	13	c("LY6E", "BST2", "TRIM5", "SNX3", "GSN")
GOBP_CYTOSKELETON_DEPENDENT_INTRACELLULAR_TRANSPORT	0.000261295	0.00835894	0.498493	-0.474963	-1.61177	179	c("AGBL4", "DYNC2H1", "MAP2", "MAP1A", "MAP1B", "TMEM108", "CCDC88A", "STAU2", "RAB27B", "DYNC1I1", "DST", "DCTN1", "KIF5A", "PPFIA2", "BICD1", "MYO5A", "PURA", "KIF1B", "CCDC88C", "HOOK1", "TANC2", "IFT140", "DLG2", "TUB", "HOOK3", "PAFAH1B1", "DYNC1H1", "RAB21", "MYO1E", "KIF5C", "FNBP1L", "SFPQ", "BAG3", "STK11", "SYNE2", "TRAK1", "WASF1", "MAP6", "AP3B2", "MYO5B", "WDR19", "AP3M2", "IFT81", "…
GOBP_NEUROTRANSMITTER_TRANSPORT	0.00027324	0.00871322	0.498493	-0.474052	-1.60868	179	c("SYT1", "ERC2", "NLGN1", "PRKCG", "SYN3", "CAMK2A", "PTPRN2", "RIMS2", "NRXN1", "PCLO", "CACNB2", "PRKN", "STXBP1", "SYT11", "LIN7A", "SYT7", "SV2B", "PREPL", "CADPS2", "GABRA2", "SLC38A1", "SYN1", "SLC1A3", "HTR2A", "SNAP25", "SYN2", "DVL1", "GRIK5", "PER2", "ADCY1", "SLC6A7", "SV2A", "CASK", "CPLX2", "FBXL20", "STX1B", "CPLX1", "ITGB1", "SLC1A2", "SLC30A1", "UNC13A", "STX3", "PRKCB", "BRSK1",…
GOBP_RIBOSOMAL_SMALL_SUBUNIT_BIOGENESIS	0.000274432	0.00872346	0.498493	0.537714	1.78706	68	c("MRPS11", "RPSA", "RPS25", "RPS27", "RPS24", "RPS7", "RPS8", "RPS14", "MRPS7", "RPS16", "NGDN", "RPS15", "RPS19", "GTF2H5", "ABT1", "RPS5", "RIOK1", "SURF6", "UTP6", "RPS6", "RPS21", "RRP36", "RPS27L", "UTP25", "TSR1", "RPL38", "WDR46", "PRKDC")
GOBP_LEUKOCYTE_MEDIATED_IMMUNITY	0.000275375	0.00872573	0.498493	0.399612	1.58545	222	c("C1QA", "B2M", "IL1R1", "C4B", "IRF7", "BST2", "ERCC1", "CR2", "S100A13", "SNAP23", "SNX6", "VAMP8", "CTSH", "RSAD2", "PRDX1", "FBXO38", "GNL1", "PTGDS", "CD81", "C1QBP", "PRKCD", "C1QB", "SYK", "SWAP70", "PTPRC", "ADAM17", "EXOSC3", "FCER1G", "AHR", "DDX58", "KMT2E", "SHLD1", "TYROBP", "MAVS", "BCL10", "ICAM1", "JAGN1", "STAT6", "TRAF2", "PPP3CB", "ARID5A", "CLU")
GOBP_AEROBIC_RESPIRATION	0.000276764	0.00872598	0.498493	0.437561	1.64069	154	c("UQCR10", "COX4I1", "UQCRH", "NDUFA8", "NDUFA12", "NDUFA1", "CHCHD10", "SDHC", "NDUFA10", "NDUFB2", "NDUFA2", "NDUFB3", "MDH2", "NDUFS8", "COX5A", "MT-ND4L", "DGUOK", "COX7A2L", "MRPS36", "UQCC3", "NDUFV1", "NDUFS1", "STOML2", "SDHB", "SNCA", "DLAT", "NOP53", "UQCRC2", "NDUFS7", "NDUFB4", "PARK7", "NDUFS5", "NDUFB8", "MT-ND6", "COX4I2", "IDH3G", "TEFM", "NDUFA6", "BLOC1S1", "COX7A2", "MT-CO2", …
GOBP_REGULATION_OF_SYNAPTIC_TRANSMISSION_GABAERGIC	0.000277942	0.00872598	0.498493	-0.721313	-1.86419	29	c("NLGN1", "PHF24", "SYN3", "STXBP1", "PRKCE", "CNTNAP4", "KRAS", "USP46", "PLCL2")
GOCC_SECRETORY_GRANULE	0.000278089	0.00872598	0.498493	0.313727	1.33062	592	c("BSG", "B2M", "BST2", "FTH1", "CAV1", "VWF", "LAMTOR3", "MAGED2", "NME2", "CST3", "CD9", "HEXA", "ATP6V0C", "MFGE8", "HSPA8", "S100A11", "DYNLL1", "RAB5B", "FN1", "SELENOP", "RAB5C", "SNAP23", "VAMP8", "FAF2", "CTSH", "GAS6", "VEZT", "GAA", "ECE1", "ARL8A", "CDK13", "LTA4H", "AMPD3", "RAC1", "RAP1A", "CCT2", "CYSTM1", "SNAP29", "IMPDH2", "SRI", "SRP14", "RAB24", "CTSZ", "PSMC3", "RAB10", "ALDOA…
GOBP_NEGATIVE_CHEMOTAXIS	0.000278869	0.00872598	0.498493	-0.639446	-1.79751	45	c("ROBO1", "EPHA7", "ROBO2", "NRG3", "SEMA6D", "SLIT3", "EFNA5", "RYK", "NRG1", "SEMA7A", "SEMA5A", "SEMA3G", "UNC5C")
GOBP_NEGATIVE_REGULATION_OF_MOLECULAR_FUNCTION	0.000281528	0.00878173	0.498493	0.298764	1.2818	785	c("B2M", "HSPB1", "C4B", "GPX1", "LY6E", "OAZ1", "CALM3", "BST2", "CAV1", "SUMO1", "CST3", "PTPA", "PRDX3", "PSMD10", "RPS20", "FZD6", "SLIT2", "FRY", "DBNDD2", "RB1", "DAB2", "ACTB", "PRPSAP1", "CD200", "HDAC2", "ABL1", "LXN", "RPL23", "RPS7", "GAPDH", "RTRAF", "ID1", "UBXN1", "AIP", "AKT1", "SNX6", "TMBIM6", "FAF2", "LIMK1", "OAZ2", "RACK1", "PRDX2", "SNCB", "GAS6", "HYAL2", "ERCC4", "SIGIRR", …
GOBP_CENTRAL_NERVOUS_SYSTEM_NEURON_DIFFERENTIATION	0.000284469	0.00884592	0.498493	-0.511872	-1.68475	129	c("AGBL4", "SPOCK1", "GABRB1", "DYNC2H1", "MYCBP2", "MAP2", "GRID2", "DCLK1", "TOX", "SLC4A10", "BTG2", "EPHB6", "FGFR2", "ARHGAP35", "RORA", "EPHB2", "RAPGEF2", "NTRK2", "ARX", "PAFAH1B1", "SATB2", "MDGA2", "HERC1", "SCYL3", "B4GALT5", "SCYL1", "NIN", "CHD5", "SCYL2", "NOVA2", "LMO4", "CDH11", "SLC25A46", "NFIB", "ZSWIM6", "TTLL1", "MTPN", "CSF1R", "SOX4", "NRP1", "HES5", "PLXNA4", "INHBA")
KEGG_PROTEASOME	0.0002869	0.00889391	0.498493	0.610646	1.87129	43	c("PSMB8", "SEM1", "PSMB4", "PSME1", "PSMB5", "PSMC4", "PSMC3", "PSMB3", "PSMA3", "PSME2", "PSMB2", "PSMD13", "PSMD4", "PSMB9", "PSMA6", "PSMA4", "PSMC2", "PSMD3", "PSMA1", "PSMC1", "PSMB6")
GOMF_OXIDOREDUCTASE_ACTIVITY_ACTING_ON_NAD_P_H	0.00028949	0.00893795	0.498493	0.534464	1.80053	74	c("NDUFA8", "NDUFA12", "NDUFA1", "NDUFA10", "NDUFB2", "NDUFA2", "NDUFB3", "NDUFS8", "MT-ND4L", "NQO2", "CYB5R3", "NDUFV1", "NDUFS1", "NDUFS7", "NDUFB4", "NDUFS5", "NDUFB8", "MT-ND6", "CYB5R4", "CYBA", "NDUFA6", "CRYZL1", "AIFM3", "NDUFV3", "MTRR", "KMO", "AIFM1", "NDUFS4")
GOCC_NODE_OF_RANVIER	0.000290106	0.00893795	0.498493	-0.824929	-1.84286	15	c("ANK3", "SCN8A", "SPOCK1", "DLG1", "KCNQ3", "SCN2A", "NFASC", "SCN1A")
GOBP_REGULATION_OF_NEUROTRANSMITTER_LEVELS	0.000293371	0.00901082	0.498493	-0.466329	-1.58634	184	c("SYT1", "ERC2", "NLGN1", "PRKCG", "SYN3", "CAMK2A", "PTPRN2", "RIMS2", "NRXN1", "PCLO", "CACNB2", "PRKN", "STXBP1", "SYT11", "LIN7A", "SYT7", "PREPL", "CADPS2", "PDE1B", "GABRA2", "SLC38A1", "SYN1", "SLC1A3", "HTR2A", "SNAP25", "ABAT", "SYN2", "DVL1", "GRIK5", "PER2", "ADCY1", "SV2A", "CASK", "CPLX2", "FBXL20", "STX1B", "CPLX1", "ITGB1", "SLC1A2", "SLC30A1", "UNC13A", "STX3", "PRKCB", "BRSK1", …
GOMF_VOLTAGE_GATED_SODIUM_CHANNEL_ACTIVITY	0.000304263	0.00930173	0.498493	-0.759	-1.87925	22	c("SCN8A", "HCN1", "SCN2A", "SCN1A", "HCN2", "SCN3B", "SCN3A", "PKD2", "TPCN1", "CACNA1G")
GOBP_REGULATION_OF_NERVOUS_SYSTEM_PROCESS	0.000305514	0.00930173	0.498493	-0.535329	-1.7121	107	c("NLGN1", "FGF12", "TMEM108", "DLGAP1", "GRM1", "RIMS2", "NRXN1", "TENM4", "NETO1", "TNR", "DLGAP2", "MGLL", "EIF2AK3", "SHISA9", "SHISA6", "SHANK1", "NPTXR", "OPRM1", "ZFHX2", "PTK2B", "CELF4", "ABAT", "DVL1", "BAIAP2", "CUX2")
GOMF_NADH_DEHYDROGENASE_ACTIVITY	0.000306143	0.00930173	0.498493	0.610867	1.88285	44	c("NDUFA8", "NDUFA12", "NDUFA1", "NDUFA10", "NDUFB2", "NDUFA2", "NDUFB3", "NDUFS8", "MT-ND4L", "NDUFV1", "NDUFS1", "NDUFS7", "NDUFB4", "NDUFS5", "NDUFB8", "MT-ND6", "NDUFA6", "NDUFV3", "AIFM1", "NDUFS4")
GOBP_PROTEIN_FOLDING	0.000306559	0.00930173	0.498493	0.413801	1.58959	167	c("B2M", "HSPB1", "TXNDC9", "HSPA8", "DNAJB11", "AIP", "PDIA3", "PFDN1", "CCT2", "FKBP1A", "QSOX2", "FKBP5", "P4HB", "SELENOF", "CCT7", "MESD", "DNLZ", "CCT8", "NUDC", "TOR2A", "TBCD", "HSP90B1", "SDF2", "CRYAB", "PFDN6", "PDIA6", "HSPE1", "NPPC", "TBCA", "DNAJC10", "FUT10", "NFYC", "DNAJB1", "PPIL2", "LMAN2L", "PDCD5", "CLU", "FKBP9", "UGGT1", "TBCE", "WFS1", "PPIC", "MKKS", "DNAJC4", "BAG1", "G…
GOBP_STRIATED_MUSCLE_CONTRACTION	0.000308343	0.00932762	0.498493	-0.513377	-1.69123	131	c("KCNN2", "CACNA1D", "ANK2", "PDE4D", "RYR2", "FGF12", "DLG1", "CACNA1C", "KCND3", "CTNNA3", "NOS1AP", "PDE5A", "CACNB2", "SCN1A", "SYNM", "DTNA", "ASB3", "PDE4B", "FGF13", "TMEM38B", "CACNA2D1", "ATP1A1", "SLC8A1", "ARHGEF11", "ATP1B1", "ADRA1B", "DMD", "SCN3B", "MAP2K3", "GJC1", "KCNQ1", "KCNJ3", "GPD1L")
HALLMARK_ALLOGRAFT_REJECTION	0.000321759	0.00970414	0.498493	0.451629	1.64723	122	c("B2M", "IRF7", "STAB1", "IFNAR2", "RPS9", "ST8SIA4", "TAP1", "CSF1", "AKT1", "RPL39", "CAPG", "RPS19", "PTPRC", "CSK", "TPD52", "LY75", "F2R", "ABCE1", "CCND3", "BCL10", "UBE2N", "IL2RG", "ICAM1", "GBP2", "TRAF2", "THY1", "FAS", "SRGN")

## Sheet: L2-3 IT
ADvaporVSctrl_L2.3.IT.pathway	ADvaporVSctrl_L2.3.IT.pval	ADvaporVSctrl_L2.3.IT.padj	ADvaporVSctrl_L2.3.IT.log2err	ADvaporVSctrl_L2.3.IT.ES	ADvaporVSctrl_L2.3.IT.NES	ADvaporVSctrl_L2.3.IT.size	ADvaporVSctrl_L2.3.IT.leadingEdge
GOCC_RIBONUCLEOPROTEIN_COMPLEX	9.05651e-12	9.72216e-08	0.875325	0.478696	1.87462	598	c("RBMXL1", "PNN", "SNRPA", "RPS9", "CELF3", "MRPL42", "SF3A3", "CELF2", "ELAVL1", "RPL15", "RBM28", "MRPS28", "LUC7L", "UTP14A", "EIF2A", "MRPS27", "RPS13", "RPS2", "NHP2", "IMPACT", "MRPL23", "DIS3L2", "PTBP2", "RPL29", "EEFSEC", "EIF3F", "SRP19", "GAPDH", "UTP11", "RPS5", "RPL18", "ZCRB1", "EIF3K", "WDR12", "PDCD7", "LSM4", "CELF1", "SNRNP40", "USP39", "MRPL57", "RPS4X", "PRPF40A", "DDX41", "C…
GOBP_RNA_PROCESSING	3.43827e-11	1.84549e-07	0.851339	0.433842	1.73446	828	c("RBMXL1", "GEMIN8", "CSTF3", "PNN", "AFF2", "KHDRBS2", "SNRPA", "U2SURP", "PSIP1", "TIA1", "RBM39", "METTL1", "RSRC1", "CELF3", "SF3A3", "TRMT112", "CELF2", "RBM28", "LUC7L", "UTP14A", "LCMT2", "TRMT9B", "BICD1", "RPS13", "SON", "SRSF12", "METTL4", "NHP2", "FAM172A", "WDR18", "EXOSC1", "TUT4", "PTBP2", "RBM7", "UTP11", "METTL15", "ESF1", "EXOSC5", "ZCRB1", "WDR12", "PDCD7", "LSM4", "CELF1", "SN…
GOMF_RNA_BINDING	4.20809e-10	1.5058e-06	0.814036	0.376559	1.55656	1462	c("RBMXL1", "CSTF3", "NKAP", "PNN", "AFF2", "DDX60", "KHDRBS2", "BST2", "SNRPA", "U2SURP", "RARS2", "PSIP1", "TIA1", "RPS9", "RBM39", "METTL1", "FUBP1", "CELF3", "MRPL42", "SF3A3", "CBX8", "CELF2", "ELAVL1", "RPL15", "RBM28", "ZFR", "ARHGEF28", "MRPS28", "LUC7L", "UTP14A", "FARSB", "ASCC3", "EIF2A", "DNAJC17", "CCAR1", "TRMT9B", "MRPS27", "RPS13", "SARNP", "RPS2", "FNDC3A", "DHX30", "MATR3", "SON…
GOBP_RNA_SPLICING	5.31796e-08	0.000142721	0.719513	0.48691	1.82904	364	c("RBMXL1", "GEMIN8", "PNN", "AFF2", "KHDRBS2", "SNRPA", "PSIP1", "TIA1", "RBM39", "RSRC1", "CELF3", "SF3A3", "CELF2", "RBM28", "LUC7L", "RPS13", "SON", "SRSF12", "METTL4", "FAM172A", "PTBP2", "RBM7", "ZCRB1", "PDCD7", "LSM4", "CELF1", "SNRNP40", "USP39", "PRPF40A", "DDX41", "SCNM1", "HSPA8", "EFTUD2", "SF3A2", "RRAGC", "LSM8", "FRG1", "SF3A1", "CLK1", "RBM6", "PPARGC1A", "ZBTB8OS", "LSM7", "CWC2…
GOCC_INTRINSIC_COMPONENT_OF_PLASMA_MEMBRANE	2.27952e-07	0.000489413	0.690132	-0.326862	-1.39004	1492	c("TEK", "HAS1", "ZDHHC2", "OPRM1", "KCNIP3", "CD163", "ITGBL1", "SLCO2A1", "HRH3", "F2RL2", "PCDHGA6", "TMEM150B", "EPHB1", "ACKR4", "ITGA4", "TMC4", "NOX1", "SORL1", "PKHD1", "IL12RB2", "GPR34", "SYT7", "ATP1A1", "SLC18A2", "ATP10A", "EPHB3", "CACNG8", "ATP2B2", "PLXNB1", "LRRTM1", "HTR2B", "KCNF1", "LRRC55", "RTN4RL2", "LRRC4", "PCDH1", "LCT", "GOLM1", "SLC16A6", "TMC6", "KCNJ9", "NPFFR1", "TN…
GOCC_NUCLEAR_PROTEIN_CONTAINING_COMPLEX	7.76498e-07	0.00138928	0.659444	0.363362	1.47752	1109	c("RBMXL1", "SAP130", "MSL3", "PNN", "AFF2", "ATF7", "OGT", "MED29", "TERF1", "PBX1", "SNRPA", "TIPIN", "SF3A3", "CHMP2A", "CBX8", "STN1", "PCGF1", "UIMC1", "RBM28", "CHMP1A", "ATF2", "MED1", "SAE1", "LUC7L", "DNTTIP1", "ASCC3", "TAF1B", "ATF6", "CECR2", "HDAC9", "CCNC", "XRCC4", "CDC23", "SARNP", "CDK19", "NHP2", "MLH1", "WDR18", "GTF2A2", "STAT1", "EXOSC1", "PTBP2", "TCEA1", "MED15", "AFF3", "B…
GOBP_RNA_SPLICING_VIA_TRANSESTERIFICATION_REACTIONS	1.06714e-06	0.00163654	0.643552	0.50296	1.84682	267	c("RBMXL1", "GEMIN8", "PNN", "KHDRBS2", "SNRPA", "PSIP1", "TIA1", "RBM39", "RSRC1", "CELF3", "SF3A3", "CELF2", "LUC7L", "SON", "SRSF12", "FAM172A", "PTBP2", "RBM7", "ZCRB1", "LSM4", "CELF1", "SNRNP40", "USP39", "PRPF40A", "DDX41", "SCNM1", "HSPA8", "EFTUD2", "SF3A2", "LSM8", "FRG1", "SF3A1", "RBM6", "LSM7", "CWC27", "DDX23", "KHDC4", "YJU2", "CELF5", "SRRM1", "RBM5", "CWC22", "IK", "CELF4", "LSM1…
GOBP_RIBONUCLEOPROTEIN_COMPLEX_BIOGENESIS	1.38792e-06	0.00184931	0.643552	0.47001	1.7801	387	c("GEMIN8", "PSIP1", "CELF3", "SF3A3", "TRMT112", "CELF2", "LUC7L", "UTP14A", "EIF2A", "DHX30", "SRSF12", "NHP2", "WDR18", "EXOSC1", "PTBP2", "RBIS", "UTP11", "METTL15", "ESF1", "EXOSC5", "RPS5", "WDR12", "LSM4", "CELF1", "RAMAC", "USP39", "CPSF6", "EMG1", "WDR36", "SF3A2", "FRG1", "SF3A1", "EXOSC4", "NMD3", "MRPL1", "YBEY", "SRFBP1", "NSUN3", "RPSA", "DDX23", "KHDC4", "DDX52", "CDC73", "KAT2B", …
GOCC_RIBOSOMAL_SUBUNIT	1.55043e-06	0.00184931	0.643552	0.582304	2.01227	148	c("RPS9", "MRPL42", "RPL15", "MRPS28", "EIF2A", "MRPS27", "RPS13", "RPS2", "MRPL23", "RPL29", "RPS5", "RPL18", "MRPL57", "RPS4X", "MRPL48", "MRPL38", "MRPL53", "MRPS34", "MRPS26", "MRPL1", "NSUN3", "RPSA", "MRPL14", "MRPS14", "MRPS5", "MRPL12", "RPS7", "MRPL4", "MRPL47", "RPS11", "RPL10A", "RPS26", "ISG15", "RPS3", "MRPS21", "RPS14", "RPL23A", "RPS25", "MRPL55", "MRPL27", "RPL8", "RPL30", "MRPL30…
GOCC_RIBOSOME	2.56333e-06	0.00275173	0.627257	0.552356	1.93695	176	c("RPS9", "MRPL42", "RPL15", "MRPS28", "HSPA14", "EIF2A", "MRPS27", "RPS13", "RPS2", "MRPL23", "RPL29", "RPS5", "RPL18", "MRPL57", "RPS4X", "MRPL48", "MRPL38", "MRPL53", "MRPS34", "MRPS26", "MRPL1", "NSUN3", "RPSA", "MRPL14", "MRPS14", "MRPS5", "MRPL12", "RPS7", "MRPL4", "MRPL47", "RPS11", "RPL10A", "RPS26", "LARP4B", "ISG15", "RPS3", "MRPS21", "RPS14", "EIF2AK2", "RPL23A", "RPS25", "MRPL55", "MR…
GOCC_CATALYTIC_COMPLEX	3.14988e-06	0.0029199	0.627257	0.346596	1.42161	1320	c("SAP130", "MSL3", "FBXL7", "PRPS2", "NUDCD3", "PNN", "OGT", "TUSC3", "UBE4A", "NDUFS3", "DYNC1I1", "METTL1", "SF3A3", "AMN1", "AMBRA1", "CBX8", "PCGF1", "ATF2", "SAE1", "FARSB", "DNTTIP1", "N6AMT1", "CECR2", "HDAC9", "PSMD9", "CCNC", "CDC23", "PDSS2", "PSME1", "ACVR1", "PPP1R10", "SPCS1", "SDHB", "NHP2", "PSMD14", "GTF2A2", "ETFA", "FBXO8", "DIS3L2", "EXOSC1", "PSMA3", "TCEA1", "SPCS2", "SOCS2"…
GOBP_MRNA_PROCESSING	3.30721e-06	0.0029199	0.627257	0.438235	1.66467	422	c("RBMXL1", "GEMIN8", "CSTF3", "PNN", "AFF2", "KHDRBS2", "SNRPA", "PSIP1", "TIA1", "RBM39", "RSRC1", "CELF3", "SF3A3", "CELF2", "RBM28", "LUC7L", "SON", "SRSF12", "FAM172A", "PTBP2", "RBM7", "ZCRB1", "LSM4", "CELF1", "SNRNP40", "RAMAC", "USP39", "RNGTT", "PRPF40A", "DDX41", "SCNM1", "CPSF6", "HSPA8", "EFTUD2", "SF3A2", "WDR33", "LSM8", "FRG1", "SF3A1", "RBM6", "PPARGC1A", "LSM7", "CWC27", "DDX23"…
GOMF_MOLECULAR_TRANSDUCER_ACTIVITY	3.53597e-06	0.0029199	0.627257	-0.34719	-1.44851	901	c("TEK", "FPR1", "OPRM1", "PGLYRP1", "OSCAR", "HRH3", "F2RL2", "EPHB1", "ACKR4", "ITGA4", "CD80", "LEPR", "PTGER4", "SORL1", "PKHD1", "IL12RB2", "GPR34", "NOTCH3", "ADGRV1", "EPHB3", "PLXNB1", "HTR2B", "GPR171", "RTN4RL2", "PDGFRL", "CD300LG", "NPFFR1", "TNFRSF9", "HRH2", "PAQR7", "IL17RB", "PTPRH", "FSHR", "CD72", "FGFR2", "NR1D1", "CELSR3", "ADGRG6", "GPR82", "NECTIN1", "FCRL5", "RTN4R", "NR1D2…
GOBP_MRNA_METABOLIC_PROCESS	4.59569e-06	0.00352391	0.610527	0.400654	1.57776	636	c("RBMXL1", "GEMIN8", "CSTF3", "PNN", "AFF2", "KHDRBS2", "SNRPA", "PSIP1", "TIA1", "RBM39", "RSRC1", "CELF3", "SF3A3", "CELF2", "ELAVL1", "RBM28", "ATF2", "MED1", "LUC7L", "SON", "SRSF12", "MLH1", "FAM172A", "DIS3L2", "TUT4", "PTBP2", "MOV10", "RBM7", "TENT5C", "VIP", "EXOSC5", "CNOT2", "ZCRB1", "LSM4", "CELF1", "SNRNP40", "RAMAC", "USP39", "RNGTT", "TAF8", "PRPF40A", "DDX41", "SCNM1", "CPSF6", "…
GOCC_ENVELOPE	6.65558e-06	0.00476318	0.610527	0.34869	1.41639	1106	c("NAPEPLD", "PSEN1", "OGT", "RDH13", "ATRAID", "SCAI", "HCCS", "NDUFS3", "CHCHD3", "EI24", "MRPL42", "CEPT1", "AMBRA1", "CHMP2A", "SENP1", "CHMP1A", "ATF2", "DMPK", "MRPS28", "GK", "ATF6", "CCAR1", "THEM4", "MYOC", "GABRB1", "RGS7", "MRPS27", "TOR1AIP1", "MICU2", "SMIM20", "MATR3", "DMAC2L", "SDHB", "TIMM9", "SFXN2", "MAOA", "SYNJ2BP", "MRPL23", "MTDH", "CLPX", "NDUFAF3", "AK2", "CHCHD5", "GAPDH…
GOBP_INFLAMMATORY_RESPONSE	1.11248e-05	0.00746402	0.593325	-0.370166	-1.50622	629	c("TEK", "FPR1", "OPRM1", "PTGIS", "CD163", "PGLYRP1", "OTULIN", "IL27", "CIITA", "IL33", "NOX1", "IL18", "TTBK1", "PTGER4", "HNRNPA0", "PBK", "PER1", "ABCD2", "AOAH", "LBP", "TFRC", "NR1D1", "TIRAP", "ALOX5", "NR1D2", "NT5E", "CX3CR1", "CXCR6", "EPO", "SPATA2", "LRRK2", "LRRC19", "CD44", "IL5RA", "GPR4", "CCN4", "P2RX7", "TLR4", "IL31RA", "CD180", "FEM1A", "SYK", "PLK2", "KIT", "PLA2G10", "KLKB1…
GOBP_RIBONUCLEOPROTEIN_COMPLEX_SUBUNIT_ORGANIZATION	1.2128e-05	0.00765848	0.593325	0.520728	1.82042	167	c("GEMIN8", "PSIP1", "CELF3", "SF3A3", "CELF2", "LUC7L", "DHX30", "SRSF12", "PTBP2", "RPS5", "LSM4", "CELF1", "RAMAC", "USP39", "CPSF6", "SF3A2", "SF3A1", "KIF5B", "RPSA", "DDX23", "KHDC4", "CDC73", "YJU2", "CELF5", "RBM5", "PIH1D2", "EIF2S2", "SHQ1", "CELF4", "MRTO4", "PRKRA", "ERAL1", "PRPF31", "SNRPD2", "RPS14", "TXNL4A", "PPAN", "ZNHIT3", "RPL23A", "SRSF1", "TARBP2", "FASTKD2", "SNRPF", "MRPL…
GOCC_MITOCHONDRIAL_ENVELOPE	1.29875e-05	0.00774562	0.593325	0.374784	1.48748	698	c("PSEN1", "OGT", "RDH13", "HCCS", "NDUFS3", "CHCHD3", "MRPL42", "AMBRA1", "ATF2", "DMPK", "MRPS28", "GK", "THEM4", "MYOC", "MRPS27", "MICU2", "SMIM20", "DMAC2L", "SDHB", "TIMM9", "SFXN2", "MAOA", "SYNJ2BP", "MRPL23", "CLPX", "NDUFAF3", "AK2", "CHCHD5", "SLC25A30", "PPP2R2B", "EXD2", "COX7B2", "PRKN", "HIGD2A", "TMEM126A", "MGST1", "TMX2", "RSAD2", "ECSIT", "MRPL57", "REEP1", "MRPL48", "MRPL38", …

## Sheet: L5 ET
ADvaporVSctrl_L5.ET.pathway	ADvaporVSctrl_L5.ET.pval	ADvaporVSctrl_L5.ET.padj	ADvaporVSctrl_L5.ET.log2err	ADvaporVSctrl_L5.ET.ES	ADvaporVSctrl_L5.ET.NES	ADvaporVSctrl_L5.ET.size	ADvaporVSctrl_L5.ET.leadingEdge
GOMF_RNA_BINDING	1.13559e-17	1.20701e-13	1.08644	0.388024	1.71713	1457	c("RBMXL1", "PNN", "PSIP1", "ZFR", "CELF3", "U2SURP", "CSTF3", "DHX30", "RBM39", "SON", "MATR3", "KHDRBS2", "RPS9", "ZCRB1", "SAP18", "RPS2", "GTF2F1", "HSPA8", "RPL15", "ERAL1", "MOV10", "CELF2", "RPS13", "MRPS24", "FAU", "RBM11", "RPL29", "CPSF6", "BST2", "MTIF2", "MTO1", "MTIF3", "EXOSC1", "THOC1", "RAMAC", "UTP3", "TIA1", "SRSF7", "NOP10", "SRPK2", "SF3B5", "MRPS26", "TRMT10B", "EIF3M", "DDX4…
GOCC_RIBONUCLEOPROTEIN_COMPLEX	2.46405e-17	1.30952e-13	1.07687	0.48108	2.01315	598	c("RBMXL1", "PNN", "CELF3", "RPS9", "ZCRB1", "RPS2", "ISG15", "HSPA8", "RPL15", "CELF2", "RPS13", "MRPS24", "RPL29", "CPSF6", "MRPL19", "MRPS34", "UTP3", "GAPDH", "NOP10", "SF3B5", "MRPS26", "EIF3M", "ZC3H18", "RPL10A", "MRPS15", "MRPL57", "MRPL4", "PTBP2", "WDR36", "DDX41", "MRPL52", "PRPF31", "AKAP8L", "LSM7", "MRPL21", "SRRM1", "MRPL54", "U2AF1L4", "HNRNPH3", "UTP14A", "FRG1", "SF3B3", "MRPS28…
GOBP_RNA_PROCESSING	3.49388e-13	1.23788e-09	0.932595	0.412929	1.7608	824	c("RBMXL1", "PNN", "GEMIN8", "PSIP1", "CELF3", "U2SURP", "CSTF3", "RBM39", "SON", "KHDRBS2", "ZCRB1", "SAP18", "HSPA8", "CELF2", "RPS13", "RBM11", "CLK1", "CPSF6", "TRIT1", "MTO1", "EXOSC1", "THOC1", "RAMAC", "UTP3", "TIA1", "SRSF7", "NOP10", "SRPK2", "SF3B5", "TRMT10B", "GTF2H5", "DDX47", "RPL10A", "PTBP2", "WDR36", "DDX41", "PRPF31", "AKAP8L", "LSM7", "SRRM1", "GTPBP4", "U2AF1L4", "HNRNPH3", "T…
GOBP_RNA_SPLICING	1.26434e-12	3.35966e-09	0.91012	0.503851	2.03023	362	c("RBMXL1", "PNN", "GEMIN8", "PSIP1", "CELF3", "RBM39", "SON", "KHDRBS2", "ZCRB1", "SAP18", "HSPA8", "CELF2", "RPS13", "RBM11", "CLK1", "THOC1", "TIA1", "SRSF7", "SRPK2", "SF3B5", "DDX47", "PTBP2", "DDX41", "PRPF31", "AKAP8L", "LSM7", "SRRM1", "U2AF1L4", "HNRNPH3", "FRG1", "SF3B3", "ZRANB2", "AFF2", "TRA2B", "RBM5", "PDCD7", "LSM8", "CWF19L1", "EFTUD2", "CELF1", "ZBTB8OS", "RBM7", "SNRPA", "LUC7L…
GOCC_MITOCHONDRIAL_ENVELOPE	3.15992e-11	6.43942e-08	0.851339	0.411897	1.75168	696	c("PSEN1", "HIGD2A", "NDUFAF3", "DMAC2L", "ERAL1", "APOO", "MPC1", "ATF2", "MRPS24", "ABCB8", "OGT", "GDAP1", "MRPL19", "MRPS34", "TOMM22", "KRAS", "MRPS26", "TRMT10B", "PRKN", "SLC25A30", "RSAD2", "DNAJC30", "MRPS15", "MRPL57", "MRPL4", "SMIM20", "NDUFS3", "RDH13", "AGPAT4", "MRPL52", "NDUFS8", "HCCS", "COX5B", "MRPL21", "MRPL54", "NDUFB4", "CPT1A", "AMBRA1", "CHCHD1", "MRPS28", "TIMM9", "DMPK",…
GOBP_MRNA_PROCESSING	3.63501e-11	6.43942e-08	0.851339	0.471021	1.91075	420	c("RBMXL1", "PNN", "GEMIN8", "PSIP1", "CELF3", "CSTF3", "RBM39", "SON", "KHDRBS2", "ZCRB1", "SAP18", "HSPA8", "CELF2", "RBM11", "CPSF6", "THOC1", "RAMAC", "TIA1", "SRSF7", "SRPK2", "SF3B5", "DDX47", "PTBP2", "DDX41", "PRPF31", "AKAP8L", "LSM7", "SRRM1", "U2AF1L4", "HNRNPH3", "FRG1", "SF3B3", "ZRANB2", "AFF2", "CMTR1", "TRA2B", "RBM5", "LSM8", "CWF19L1", "EFTUD2", "CELF1", "RBM7", "SNRPA", "LUC7L"…
GOCC_RIBOSOME	4.48863e-11	6.81566e-08	0.851339	0.592302	2.19461	176	c("RPS9", "RPS2", "ISG15", "RPL15", "RPS13", "MRPS24", "RPL29", "MRPL19", "MRPS34", "MRPS26", "RPL10A", "MRPS15", "MRPL57", "MRPL4", "MRPL52", "MRPL21", "MRPL54", "MRPS28", "MRPL55", "RPL18", "RPS3", "MRPL1", "MRPL30", "RPS8", "MRPL14", "RPL6", "MRPL27", "RPSA", "MRPL40", "MRPL35", "RPL14", "EIF2A", "MRPL15", "MRPL48", "SF1", "RPL18A", "ZCCHC17", "MRPL53", "MRPL38", "RPL38", "MRPL41", "RPS11", "R…
GOCC_RIBOSOMAL_SUBUNIT	7.80502e-11	1.03699e-07	0.839089	0.617969	2.24838	148	c("RPS9", "RPS2", "ISG15", "RPL15", "RPS13", "MRPS24", "RPL29", "MRPL19", "MRPS34", "MRPS26", "RPL10A", "MRPS15", "MRPL57", "MRPL4", "MRPL52", "MRPL21", "MRPL54", "MRPS28", "MRPL55", "RPL18", "RPS3", "MRPL1", "MRPL30", "RPS8", "MRPL14", "RPL6", "MRPL27", "RPSA", "MRPL40", "MRPL35", "RPL14", "EIF2A", "MRPL15", "MRPL48", "RPL18A", "ZCCHC17", "MRPL53", "MRPL38", "RPL38", "MRPL41", "RPS11", "RPL19", …
GOBP_RNA_SPLICING_VIA_TRANSESTERIFICATION_REACTIONS	4.55194e-10	5.37584e-07	0.814036	0.523008	2.04916	266	c("RBMXL1", "PNN", "GEMIN8", "PSIP1", "CELF3", "RBM39", "SON", "KHDRBS2", "ZCRB1", "SAP18", "HSPA8", "CELF2", "RBM11", "TIA1", "SRSF7", "SRPK2", "SF3B5", "PTBP2", "DDX41", "PRPF31", "LSM7", "SRRM1", "U2AF1L4", "HNRNPH3", "FRG1", "SF3B3", "TRA2B", "RBM5", "LSM8", "CWF19L1", "EFTUD2", "CELF1", "RBM7", "SNRPA", "LUC7L", "SRSF5", "RSRC1", "SF3A3", "SF3B6", "PRPF40A", "DDX23", "C1QBP", "LSM4", "SF1", …
GOMF_STRUCTURAL_CONSTITUENT_OF_RIBOSOME	7.14764e-10	7.59722e-07	0.801216	0.614784	2.19054	134	c("RPS9", "RPS2", "ISG15", "RPL15", "RPS13", "MRPS24", "RPL29", "MRPL19", "MRPS34", "RPL10A", "MRPS15", "MRPL57", "MRPL4", "MRPL52", "MRPL21", "MRPL54", "MRPL55", "RPL18", "RPS3", "MRPL1", "MRPL30", "RPS8", "MRPL14", "RPL6", "MRPL27", "RPSA", "MRPL35", "RPL14", "MRPL15", "RPL18A", "RPL38", "MRPL41", "RPS11", "RPL19", "MRPS14", "RPS27L", "RPS25", "RPL23", "MRPS35", "RPS4X", "RPL13", "MRPS18C", "RP…
GOBP_MRNA_METABOLIC_PROCESS	2.74883e-09	2.65612e-06	0.774939	0.40321	1.70366	634	c("RBMXL1", "PNN", "GEMIN8", "PSIP1", "CELF3", "CSTF3", "RBM39", "SON", "KHDRBS2", "ZCRB1", "SAP18", "HSPA8", "MOV10", "CELF2", "ATF2", "RBM11", "CPSF6", "THOC1", "RAMAC", "TIA1", "SRSF7", "SRPK2", "SF3B5", "DDX47", "TAF6", "PTBP2", "DDX41", "PRPF31", "AKAP8L", "LSM7", "SRRM1", "U2AF1L4", "HNRNPH3", "FRG1", "SF3B3", "TBP", "ZRANB2", "AFF2", "CMTR1", "TRA2B", "RBM5", "LSM8", "CWF19L1", "EFTUD2", "…
GOCC_INTRINSIC_COMPONENT_OF_PLASMA_MEMBRANE	4.75969e-09	4.18571e-06	0.761461	-0.341562	-1.48072	1457	c("TEK", "NPFFR1", "FAT1", "IGSF21", "TMC4", "ZDHHC2", "ATP2B2", "KCNIP3", "CACNG8", "EPHB2", "SYT7", "ASIC4", "KCNH1", "SLC1A1", "ATP10A", "SCARB1", "ATP1A3", "MME", "NOX1", "FXYD2", "KCNA6", "GRIK3", "PTPRJ", "ADAM9", "EPHA3", "PLXNB1", "HAS1", "ATP8B2", "HRH3", "CNTN2", "ITGBL1", "CNIH3", "SLC16A6", "LRRTM1", "KCNF1", "PTPRM", "LGR5", "ERBB4", "DAGLA", "KCNH5", "TMEM150B", "TRAF5", "CHRNA2", "…
GOCC_ORGANELLE_INNER_MEMBRANE	5.11942e-09	4.18571e-06	0.761461	0.427533	1.75955	491	c("PSEN1", "HIGD2A", "MATR3", "NDUFAF3", "DMAC2L", "ERAL1", "APOO", "MPC1", "MRPS24", "ABCB8", "MRPL19", "MRPS34", "MRPS26", "TRMT10B", "SLC25A30", "RSAD2", "DNAJC30", "MRPS15", "MRPL57", "MRPL4", "SMIM20", "NDUFS3", "RDH13", "MRPL52", "NDUFS8", "HCCS", "COX5B", "MRPL21", "MRPL54", "NDUFB4", "CHCHD1", "MRPS28", "TIMM9", "MRPL55", "P2RX4", "TRA2B", "CHCHD3", "RPS3", "MICU3", "MRPL1", "ENDOG", "UQC…
GOCC_MITOCHONDRIAL_PROTEIN_CONTAINING_COMPLEX	1.44953e-08	1.1005e-05	0.74774	0.508967	1.97307	244	c("APOO", "MRPS24", "MRPL19", "MRPS34", "TOMM22", "MRPS26", "TRMT10B", "MRPS15", "MRPL57", "MRPL4", "NDUFS3", "MRPL52", "NDUFS8", "COX5B", "MRPL21", "MRPL54", "NDUFB4", "MRPS28", "TIMM9", "MRPL55", "CHCHD3", "MICU3", "MRPL30", "MRPL14", "MT-ND4L", "NDUFB10", "UQCRC1", "MCU", "MRPL27", "MICU2", "MRPL40", "MRPL35", "DBT", "MRPL15", "MRPL48", "BAX", "AGK", "TIMM13", "MRPL53", "MRPL38", "UQCRFS1", "M…
GOBP_RIBONUCLEOPROTEIN_COMPLEX_BIOGENESIS	2.67858e-08	1.89805e-05	0.733762	0.441005	1.78884	387	c("GEMIN8", "PSIP1", "CELF3", "DHX30", "ERAL1", "CELF2", "CPSF6", "EXOSC1", "RAMAC", "UTP3", "RBIS", "NOP10", "SRPK2", "GTF2H5", "DDX47", "RPL10A", "PTBP2", "WDR36", "PRPF31", "GTPBP4", "UTP14A", "FRG1", "KAT2B", "ESF1", "WDR18", "POP7", "RBM5", "EIF2S2", "DCAF13", "NOC4L", "TRMT112", "CELF1", "MRPL1", "LUC7L", "RPS8", "SRSF5", "EXOSC10", "RPL6", "RRP7A", "SF3A3", "C1D", "RPSA", "RPL14", "METTL15…
GOCC_ENVELOPE	4.70952e-08	3.12859e-05	0.719513	0.342773	1.4858	1098	c("PSEN1", "HIGD2A", "MATR3", "EI24", "NDUFAF3", "DMAC2L", "ERAL1", "NAPEPLD", "APOO", "MPC1", "ATF2", "MRPS24", "ABCB8", "OGT", "GDAP1", "MRPL19", "MRPS34", "GAPDH", "SPAST", "TOMM22", "KRAS", "MRPS26", "TRMT10B", "PRKN", "SLC25A30", "RSAD2", "GABRB1", "DNAJC30", "MRPS15", "POLA1", "MRPL57", "MTDH", "MRPL4", "SMIM20", "NDUFS3", "RDH13", "AGPAT4", "MRPL52", "NDUFS8", "HCCS", "COX5B", "ATRAID", "M…
GOCC_NUCLEAR_PROTEIN_CONTAINING_COMPLEX	8.59371e-08	5.37309e-05	0.704976	0.34207	1.48521	1104	c("SAP130", "RBMXL1", "MSL3", "PNN", "TIPIN", "XRCC4", "ZCRB1", "SAP18", "MED31", "GTF2F1", "NABP2", "HSPA8", "ATF5", "MED6", "ATF2", "POLR2K", "OGT", "CPSF6", "EXOSC1", "BCL9", "THOC1", "ELOF1", "RAMAC", "NOP10", "FANCB", "SF3B5", "STAT1", "GTF2H5", "TAF6", "POLA1", "PHC3", "PTBP2", "WDR36", "DDX41", "GTF2A2", "PRPF31", "LSM7", "INO80B", "SRRM1", "U2AF1L4", "HNRNPH3", "FRG1", "KAT2B", "SF3B3", "…
GOCC_CATALYTIC_COMPLEX	5.81917e-07	0.000329336	0.659444	0.320515	1.40425	1312	c("SAP130", "MSL3", "PNN", "NUDCD3", "PSMB2", "SAP18", "MED31", "TUSC3", "GTF2F1", "PSME1", "ACVR1C", "FBXL12", "ATF2", "CDK14", "CCNG1", "POLR2K", "OGT", "GMPR2", "PSMA2", "EXOSC1", "SHARPIN", "RAMAC", "RHBDD2", "NOP10", "PSMA3", "PRKN", "GTF2H5", "TAF6", "POLA1", "PHC3", "NDUFS3", "PSMD14", "NAA38", "STT3A", "DDX41", "NDUFS8", "PLOD1", "RAD23A", "GTF2A2", "PRPF31", "LSM7", "INO80B", "SRRM1", "F…
WP_CYTOPLASMIC_RIBOSOMAL_PROTEINS	5.88709e-07	0.000329336	0.659444	0.665892	2.08627	68	c("RPS9", "RPS2", "RPL15", "RPS13", "FAU", "RPL29", "MRPL19", "RPL10A", "RPL18", "RPS3", "RPS8", "RPL6", "RPSA", "RPL14", "RPL18A", "RPL38", "RPS11", "RPL19", "RPS25", "RPL23", "RPS4X", "RPL13", "RPS16", "RPL24", "RPL32", "RPS6KA6", "RPL30", "RPS19", "RPS26", "RPL27A", "RPL7", "RPL34", "RPL37A", "RPS6KA3", "RPS5", "RPL35", "RPL12", "RPS14", "RPS29", "RPS7", "RPL3", "RPL8", "RPS6", "RPLP1", "RPS21…
GOCC_SMALL_RIBOSOMAL_SUBUNIT	6.47496e-07	0.000342337	0.659444	0.688009	2.1397	57	c("RPS9", "RPS2", "ISG15", "RPS13", "MRPS24", "MRPS34", "MRPS26", "MRPS15", "MRPS28", "RPS3", "RPS8", "RPSA", "EIF2A", "RPS11", "MRPS14", "RPS27L", "RPS25", "MRPS35", "RPS4X", "MRPS27", "MRPS18C", "RPS16", "MRPL42", "MRPS5", "RPS19", "RPS26", "MRPS18A", "MRPS17", "RPS5", "MRPS21", "RPS14", "RPS29", "RPS7", "RPS6", "RACK1", "RPS21")
GOCC_SPLICEOSOMAL_COMPLEX	6.76365e-07	0.000342337	0.659444	0.52215	1.93233	175	c("RBMXL1", "PNN", "ZCRB1", "HSPA8", "SF3B5", "PTBP2", "DDX41", "PRPF31", "LSM7", "SRRM1", "U2AF1L4", "HNRNPH3", "FRG1", "SF3B3", "TRA2B", "RBM5", "PDCD7", "LSM8", "CWF19L1", "EFTUD2", "SNRPA", "LUC7L", "WAC", "SF3A3", "SF3B6", "PRPF40A", "DDX23", "LSM4", "CCDC12", "SF1", "LSM3", "U2AF1", "RALY", "MAGOHB", "DDX39B", "CWC22", "TRA2A", "GEMIN2", "CWF19L2", "SMU1", "SNRPD2", "SRSF1", "CDC40", "MYEF2…
GOCC_MITOCHONDRION	7.08606e-07	0.000342354	0.659444	0.313158	1.38488	1454	c("PSEN1", "HIGD2A", "DHX30", "GPS2", "NCSTN", "NDUFAF3", "XAF1", "TUSC3", "DMAC2L", "LACTB", "CLPP", "ERAL1", "APOO", "MPC1", "ATF2", "MRPS24", "ABCB8", "GHR", "OGT", "CFAP410", "GDAP1", "TRIT1", "MRPL19", "MTIF2", "MTO1", "MTIF3", "MRPS34", "TOMM22", "KRAS", "MRPS26", "TRMT10B", "PRKN", "SLC25A30", "RSAD2", "DNAJC30", "MRPS15", "SPHKAP", "MRPL57", "MRPL4", "SMIM20", "NDUFS3", "MAPT", "RDH13", "…
GOMF_PROTEIN_SERINE_THREONINE_TYROSINE_KINASE_ACTIVITY	1.43489e-06	0.000663104	0.643552	-0.409013	-1.64144	426	c("TEK", "HIPK4", "SBK1", "EPHB2", "ALPK1", "BTK", "HIPK2", "GSK3A", "MAPK4", "YES1", "PAK1", "EPHA3", "ERBB4", "MAST1", "ROCK2", "CDK8", "RIOK3", "MARK1", "CIITA", "TAOK3", "MAPKAPK2", "CAMKK1", "BMP2K", "AURKB", "FLT3", "PHKG1", "JAK2", "EPHB3", "PBK", "STK10", "MAP3K7", "CSNK1A1", "PLK2", "WNK2", "MINK1", "FGFR1", "IRAK4", "PRKCG", "NIM1K", "SIK1", "MAST4", "LIMK1", "ALPK3", "EPHA8", "LRRK2", …
GOMF_OXIDOREDUCTION_DRIVEN_ACTIVE_TRANSMEMBRANE_TRANSPORTER_ACTIVITY	3.14885e-06	0.00139455	0.627257	0.631259	1.97383	67	c("NDUFS3", "NDUFS8", "COX5B", "NDUFB4", "MT-ND4L", "NDUFB10", "UQCRC1", "UQCRFS1", "MT-CO1", "NDUFB3", "COX4I1", "UQCRH", "UQCR10", "CYC1", "COX5A", "SURF1", "MT-CO2", "NDUFA9", "MT-CO3", "NDUFS4", "COX7A2L", "COX7B2", "NDUFV2", "NDUFB9", "NDUFS7", "NDUFB5", "NDUFA2", "MT-ND1", "NDUFC2", "NDUFB7", "CYB561D2", "NDUFA13", "COX4I2", "NDUFV1", "COX6B1", "NDUFS6", "CYB5A", "NDUFA6", "NDUFA10", "NDUFA…
GOMF_KINASE_ACTIVITY	4.18267e-06	0.0017783	0.610527	-0.357545	-1.48497	703	c("TEK", "HIPK4", "SBK1", "CKMT2", "EPHB2", "ALPK1", "PDGFRL", "BTK", "HIPK2", "PIK3R3", "GSK3A", "MAPK4", "YES1", "PAK1", "EPHA3", "TRIB2", "ERBB4", "MAST1", "NMRK1", "PFKP", "ROCK2", "CDK8", "RIOK3", "MARK1", "CIITA", "TAOK3", "MAPKAPK2", "CAMKK1", "IGF2R", "PFKFB3", "BMP2K", "AURKB", "FLT3", "RASSF2", "PHKG1", "JAK2", "IPMK", "NRBP1", "EPHB3", "PBK", "PDK2", "STK10", "MAP3K7", "CSNK1A1", "PLK2…
GOBP_PEPTIDE_BIOSYNTHETIC_PROCESS	5.1976e-06	0.0020589	0.610527	0.368517	1.53536	566	c("RPS9", "RPS2", "RPL15", "MOV10", "RPS13", "MRPS24", "RPL29", "MTIF2", "MTIF3", "MRPS34", "DNAJC24", "GAPDH", "TIA1", "PCSK5", "EIF3M", "RPL10A", "MRPS15", "MRPL57", "RARS2", "MRPL52", "NEMF", "MRPS28", "MRPL55", "EEFSEC", "EIF2S2", "DPH6", "RPL18", "CELF1", "RPS3", "PATL1", "RPS8", "CNOT9", "IMPACT", "RPL6", "ASCC3", "DNAJC1", "ELAVL1", "MLH1", "MRPL27", "PUM1", "RPSA", "EIF3K", "MRPL35", "FAR…
GOMF_PROTEIN_KINASE_ACTIVITY	5.23006e-06	0.0020589	0.610527	-0.378008	-1.54216	548	c("TEK", "HIPK4", "SBK1", "EPHB2", "ALPK1", "PDGFRL", "BTK", "HIPK2", "GSK3A", "MAPK4", "YES1", "PAK1", "EPHA3", "TRIB2", "ERBB4", "MAST1", "ROCK2", "CDK8", "RIOK3", "MARK1", "CIITA", "TAOK3", "MAPKAPK2", "CAMKK1", "IGF2R", "BMP2K", "AURKB", "FLT3", "RASSF2", "PHKG1", "JAK2", "NRBP1", "EPHB3", "PBK", "PDK2", "STK10", "MAP3K7", "CSNK1A1", "PLK2", "WNK2", "MINK1", "FGFR1", "IRAK4", "PRKCG", "NIM1K"…
HALLMARK_DNA_REPAIR	5.45823e-06	0.00207198	0.610527	0.531386	1.91066	140	c("CSTF3", "GTF2F1", "POLR2K", "GMPR2", "BCAM", "GTF2H5", "TAF6", "POLA1", "GTF2A2", "GTF2H3", "DGUOK", "SF3A3", "IMPDH2", "MRPL40", "EDF1", "NME1", "POLE4", "NUDT21", "SAC3D1", "GUK1", "POLR2J", "ERCC4", "POLR3C", "POLR1D", "POLR2C", "RPA3", "RBX1", "POM121", "PRIM1", "RFC2", "SURF1", "POLL", "GTF2H1", "STX3", "POLR2A", "SSRP1", "TAF13", "ITPA", "NELFCD", "APRT", "TAF9", "RAE1", "ALYREF", "SRSF6…
HALLMARK_INTERFERON_ALPHA_RESPONSE	5.9422e-06	0.00212084	0.610527	0.604128	1.97297	81	c("SAMD9L", "RTP4", "ISG15", "PSME1", "NUB1", "MOV10", "BST2", "PSMA3", "RSAD2", "CMTR1", "USP18", "LGALS3BP", "IFI44", "RIPK2", "PARP9", "NCOA7", "IFIH1", "TRIM26", "NMI", "PSMB8", "TRIM5", "UBA7", "EIF2AK2", "HERC6", "B2M", "PSME2", "GMPR", "TAP1", "EPSTI1")
KEGG_SPLICEOSOME	5.98599e-06	0.00212084	0.610527	0.546755	1.91354	118	c("U2SURP", "HSPA8", "THOC1", "SRSF7", "SF3B5", "PRPF31", "LSM7", "SF3B3", "TRA2B", "LSM8", "EFTUD2", "SNRPA", "SRSF5", "SF3A3", "SF3B6", "PRPF40A", "DDX23", "LSM4", "CCDC12", "LSM3", "U2AF1", "MAGOHB", "DDX39B", "TRA2A", "DDX46", "SNRPD2", "SRSF1", "CDC40", "SNRPB", "ACIN1", "THOC3", "SNRPD1", "EIF4A3", "LSM5", "PRPF8", "SNRPC", "PRPF38B", "SF3B4", "PRPF18", "ALYREF", "SRSF6", "HNRNPK", "USP39",…
GOCC_LARGE_RIBOSOMAL_SUBUNIT	7.12696e-06	0.00230737	0.610527	0.574988	1.93259	94	c("RPL15", "RPL29", "MRPL19", "RPL10A", "MRPL57", "MRPL4", "MRPL52", "MRPL21", "MRPL54", "MRPL55", "RPL18", "MRPL1", "MRPL30", "MRPL14", "RPL6", "MRPL27", "MRPL40", "MRPL35", "RPL14", "MRPL15", "MRPL48", "RPL18A", "ZCCHC17", "MRPL53", "MRPL38", "RPL38", "MRPL41", "RPL19", "RPL23", "RPL13", "RPL24", "RPL32", "MRPL42", "MRPL13", "RPL30", "MRPL23", "MRPL12", "MRPL17", "MRPS18A", "MRPL9", "RPL27A", "…
GOCC_INTRACELLULAR_PROTEIN_CONTAINING_COMPLEX	7.1448e-06	0.00230737	0.610527	0.348689	1.48172	683	c("TRAPPC2", "MSL3", "XRCC4", "PSMB2", "MED31", "AHR", "TRAPPC6A", "GTF2F1", "PSME1", "FBXL12", "ATF2", "POLR2K", "OGT", "PSMA2", "SHARPIN", "RAMAC", "RHBDD2", "PSMA3", "PRKN", "GTF2H5", "TAF6", "POLA1", "PHC3", "PSMD14", "NAA38", "RAD23A", "GTF2A2", "FBXL7", "KAT2B", "AMBRA1", "TBP", "PSMF1", "UBE2N", "LAMTOR3", "DCAF13", "ELP4", "ARIH1", "GTF2H3", "KLHL7", "KLHL2", "UBE4A", "ZBTB8OS", "CBLL1", …
KEGG_RIBOSOME	7.16373e-06	0.00230737	0.610527	0.62914	1.9657	65	c("RPS9", "RPS2", "RPL15", "RPS13", "FAU", "RPL29", "RPL10A", "RPL18", "RPS3", "RPS8", "RPL6", "RPSA", "RPL14", "RPL18A", "RPL38", "RPS11", "RPL19", "RPS27L", "RPS25", "RPL23", "RPS4X", "RPL13", "RPS16", "RPL24", "RPL32", "MRPL13", "RPL30", "RPS19", "RPS26", "RPL27A", "RPL7", "RPL34", "RPL37A", "RPL22L1", "RPS5", "RPL35", "RPL12", "RPS29", "RPS7", "RPL3", "RPL8", "RPS6", "RPLP1", "RPS21")
GOCC_CYTOSOLIC_RIBOSOME	7.76121e-06	0.00242629	0.593325	0.629171	2.00892	73	c("RPS9", "RPS2", "ISG15", "RPL15", "RPS13", "RPL29", "RPL10A", "RPL18", "RPS3", "MRPL1", "RPS8", "RPL6", "RPSA", "RPL14", "EIF2A", "RPL18A", "ZCCHC17", "RPL38", "RPS11", "RPL19", "RPS27L", "RPS25", "RPL23", "RPS4X", "RPL13", "RPS16", "RPL24", "RPL32", "RPL30", "RPS19", "RPS26", "RPL27A", "RPL7", "RPL34", "RPL37A", "RPS5", "RPL35", "RPL12", "RPS14", "RPS29", "RPS7", "RPL3", "RPL8", "RPS6", "RPLP1…
GOCC_ORGANELLAR_RIBOSOME	1.1628e-05	0.00350477	0.593325	0.609946	1.99343	80	c("MRPS24", "MRPL19", "MRPS34", "MRPS26", "MRPS15", "MRPL57", "MRPL4", "MRPL52", "MRPL21", "MRPL54", "MRPS28", "MRPL55", "MRPL30", "MRPL14", "MRPL27", "MRPL40", "MRPL35", "MRPL15", "MRPL48", "MRPL53", "MRPL38", "MRPL41", "MRPS14", "MRPS35", "MRPS27", "MRPS18C", "MRPL42", "MRPS5", "MRPL13", "MRPL23", "MRPL12", "MRPL17", "MRPS18A", "MRPL9", "MRPL11", "MRPS17", "MTG1", "MRPS21", "MRPL47", "MRPL2", "…
GOBP_RIBONUCLEOPROTEIN_COMPLEX_SUBUNIT_ORGANIZATION	1.18737e-05	0.00350477	0.593325	0.489595	1.79812	167	c("GEMIN8", "PSIP1", "CELF3", "DHX30", "ERAL1", "CELF2", "CPSF6", "RAMAC", "SRPK2", "PTBP2", "PRPF31", "RBM5", "EIF2S2", "KIF5B", "CELF1", "LUC7L", "SRSF5", "RPL6", "RRP7A", "SF3A3", "RPSA", "NUDT21", "DDX23", "LSM4", "SF1", "ZFAND1", "RPL38", "DDX39B", "SRSF12", "NLE1", "GEMIN2", "RPS27L", "SNRPD2", "SRPK1", "RPL24", "SRSF1", "SNRPB", "CLNS1A", "SNRPD1", "RPS19", "CDC73", "FASTKD2", "PRPF8", "SN…
GOBP_ERK1_AND_ERK2_CASCADE	1.22003e-05	0.00350477	0.593325	-0.435289	-1.65979	268	c("TEK", "FGF1", "EPHB2", "THPO", "PTPN22", "ERBB4", "TIRAP", "SPRED3", "ARRB1", "NLRP12", "GATA4", "HTR2B", "WNK2", "DUSP4", "ABCA7", "BMP2", "NDRG2", "DAB2IP", "EIF3A", "PTGER4", "EPO", "SPRY2", "BMPER", "FSHR", "PTPRC", "CD44", "FGF10", "SEMA6A", "CRYBA1", "TNIP1", "NDRG4", "RASGRP1", "ITGB1BP1", "PRKCZ", "DUSP6", "TBC1D10C", "FGF2", "SPRED2", "PDGFD", "NTRK2", "PDGFB", "DUSP7", "IGF1", "ROR2"…
GOBP_REGULATION_OF_RNA_SPLICING	1.46437e-05	0.00409601	0.593325	0.509573	1.84	141	c("RBMXL1", "CELF3", "RBM39", "SON", "KHDRBS2", "SAP18", "HSPA8", "CELF2", "RPS13", "RBM11", "CLK1", "TIA1", "SRSF7", "SRPK2", "PTBP2", "SRRM1", "HNRNPH3", "AFF2", "TRA2B", "RBM5", "CELF1", "RBM7", "SRSF5", "METTL4", "C1QBP", "FAM50A", "SF1", "REST", "CWC22", "SRSF12", "TRA2A", "RBM20", "RNPS1", "SMU1", "RBM42", "SRPK1", "HNRNPH2", "SRSF1", "LARP7", "FXR1", "MBNL1")
GOBP_AMIDE_BIOSYNTHETIC_PROCESS	1.57654e-05	0.00429668	0.57561	0.343306	1.45929	687	c("RPS9", "RPS2", "RPL15", "MOV10", "RPS13", "MRPS24", "RPL29", "MTIF2", "MTIF3", "MRPS34", "DNAJC24", "GAPDH", "TIA1", "CERS2", "PCSK5", "EIF3M", "RPL10A", "MRPS15", "MRPL57", "RARS2", "MRPL52", "SNCA", "NEMF", "MRPS28", "PLA2G6", "MRPL55", "EEFSEC", "EIF2S2", "DPH6", "RPL18", "CELF1", "RPS3", "PATL1", "RPS8", "CNOT9", "IMPACT", "RPL6", "ASCC3", "DNAJC1", "ELAVL1", "GBA", "MLH1", "MRPL27", "PUM1…
GOMF_VOLTAGE_GATED_CHANNEL_ACTIVITY	1.9627e-05	0.00521538	0.57561	-0.468146	-1.72551	188	c("CACNA1A", "KCNIP3", "CACNG8", "KCNH1", "NOX1", "KCNA6", "TPCN2", "KCNF1", "KCNH5", "TSPOAP1", "KCNAB3", "KCNT1", "KCNB1", "CACNA2D4", "KCNN1", "KCNG1", "CACNG2", "TMC2", "CACNA1I", "KCNJ13", "KCNAB2", "TPCN1", "TRPM5", "SCN4B", "KCNG2", "CACNG5", "KCNS3", "CLCN1", "GRIN2D", "KCNJ9", "KCNK12", "CACNA1B", "KCNQ1", "CLIC4", "KCNH4", "KCNK18", "KCNC2", "KCNK9", "CACNG4", "SCN9A", "CACNA1H", "KCNA1…
GOCC_NUCLEAR_SPECK	2.19352e-05	0.00568658	0.57561	0.39905	1.61606	370	c("SAP130", "PNN", "RBM39", "MEF2C", "SON", "SAP18", "SCAPER", "LPXN", "RBM11", "CPSF6", "POMP", "THOC1", "SRSF7", "SRPK2", "PRKN", "ZC3H18", "MAPT", "PIAS1", "PRPF31", "AKAP8L", "ZBTB18", "SRRM1", "U2AF1L4", "AFF2", "EFTUD2", "HIF3A", "PATL1", "CBLL1", "SRSF5", "WAC", "ASCC3", "GTF2H2", "RSRC1", "SF3A3", "HIF1A", "PRPF40A", "GATAD2B", "SIRT7", "SRSF11", "BASP1", "SARNP", "U2AF1", "PNISR", "DDX39…
GOBP_PEPTIDE_METABOLIC_PROCESS	2.42255e-05	0.00613078	0.57561	0.339276	1.44014	701	c("PSEN1", "NCSTN", "RPS9", "RPS2", "RPL15", "MOV10", "RPS13", "MRPS24", "ERAP1", "RPL29", "GDAP1", "MTIF2", "MTIF3", "MRPS34", "DNAJC24", "GAPDH", "TIA1", "PCSK5", "EIF3M", "RPL10A", "MRPS15", "MRPL57", "RARS2", "MRPL52", "SPCS2", "SP1", "OPLAH", "NEMF", "MRPS28", "MRPL55", "EEFSEC", "EIF2S2", "DISP1", "DPH6", "RPL18", "CELF1", "RPS3", "PATL1", "NLN", "RPS8", "CNOT9", "IMPACT", "RPL6", "RTN1", "…
GOMF_TRANSFERASE_ACTIVITY_TRANSFERRING_PHOSPHORUS_CONTAINING_GROUPS	2.63666e-05	0.00651745	0.57561	-0.333113	-1.3964	839	c("TEK", "HIPK4", "SBK1", "NUDT5", "CKMT2", "EPHB2", "ALPK1", "PDGFRL", "BTK", "HIPK2", "PIK3R3", "GSK3A", "MAPK4", "YES1", "PAK1", "EPHA3", "TENT4A", "TRIB2", "ERBB4", "MAST1", "NMRK1", "PFKP", "ROCK2", "CDK8", "RIOK3", "MARK1", "CIITA", "TAOK3", "MAPKAPK2", "CAMKK1", "IGF2R", "PFKFB3", "BMP2K", "AURKB", "FLT3", "RASSF2", "PHKG1", "JAK2", "IPMK", "NRBP1", "EPHB3", "MAB21L1", "POLN", "PBK", "PDK2…
GOBP_CELLULAR_AMIDE_METABOLIC_PROCESS	2.89461e-05	0.00699246	0.57561	0.319273	1.3744	943	c("PSEN1", "NT5C2", "NCSTN", "RPS9", "RPS2", "FAR2", "RPL15", "NAPEPLD", "MOV10", "RPS13", "MRPS24", "ERAP1", "RPL29", "GDAP1", "MTIF2", "MTIF3", "MRPS34", "DNAJC24", "GAPDH", "TIA1", "CERS2", "PCSK5", "EIF3M", "RPL10A", "MRPS15", "MRPL57", "RARS2", "MRPL52", "SPCS2", "SNCA", "SP1", "OPLAH", "NEMF", "MRPS28", "PLA2G6", "MRPL55", "EEFSEC", "EIF2S2", "HTRA2", "DISP1", "DPH6", "RPL18", "CELF1", "RPS…
GOBP_NEGATIVE_REGULATION_OF_PROTEIN_LOCALIZATION_TO_CELL_SURFACE	3.30003e-05	0.00759697	0.557332	0.876909	1.97323	12	c("GPM6B", "GOPC")
GOCC_RESPIRASOME	3.34856e-05	0.00759697	0.557332	0.562189	1.87924	89	c("HIGD2A", "NDUFS3", "NDUFS8", "COX5B", "NDUFB4", "MT-ND4L", "NDUFB10", "UQCRC1", "TTC19", "UQCRFS1", "MT-CO1", "NDUFB3", "COX4I1", "SDHC", "COA6", "UQCRH", "UQCR10", "CYC1", "COX5A", "SDHB", "SURF1", "MT-CO2", "NDUFA9", "UQCRB", "MT-CO3", "NDUFS4", "COX7A2L", "COX7B2", "NDUFB11", "NDUFAB1", "NDUFV2", "NDUFB9", "NDUFS7", "NDUFB5", "BCS1L", "NDUFA2", "COX6C", "MT-ND1", "NDUFC2", "NDUFB7", "UQCRQ"…
GOMF_METAL_ION_TRANSMEMBRANE_TRANSPORTER_ACTIVITY	3.35928e-05	0.00759697	0.557332	-0.392109	-1.55917	400	c("CACNA1A", "ATP2B2", "KCNIP3", "CACNG8", "ASIC4", "KCNH1", "SLC1A1", "PKD1L2", "ATP1A3", "KCNA6", "GRIK3", "ANXA6", "TPCN2", "CNNM2", "KCNF1", "KCNH5", "TSPOAP1", "SLC5A5", "KCNAB3", "KCNT1", "SLC30A4", "ATP1A1", "KCNB1", "CACNA2D4", "ITPR1", "KCNN1", "KCNG1", "CACNG2", "SLC9C1", "SHROOM2", "NIPAL3", "TMC2", "CACNA1I", "SLC4A4", "PKD2L2", "KCNJ13", "KCNAB2", "SLC6A7", "SLC4A9", "TPCN1", "SLC12A…
GOMF_RRNA_BINDING	3.43138e-05	0.00759836	0.557332	0.624853	1.94329	57	c("RPS9", "ERAL1", "RPS13", "RPS3", "TST", "RPS11", "RPL23", "RPS4X", "MRPS27", "MRPS18C", "EMG1", "DDX21", "FASTKD2", "RPF1", "MRPS18A", "MDM2", "MRPL11", "MRPS17", "NGRN", "RPS5", "GTF3A", "RCC1L", "RPL12", "RPS14", "CIRBP", "RPL3", "RPL8", "IMP4")

## Sheet: L5 IT
ADvaporVSctrl_L5.IT.pathway	ADvaporVSctrl_L5.IT.pval	ADvaporVSctrl_L5.IT.padj	ADvaporVSctrl_L5.IT.log2err	ADvaporVSctrl_L5.IT.ES	ADvaporVSctrl_L5.IT.NES	ADvaporVSctrl_L5.IT.size	ADvaporVSctrl_L5.IT.leadingEdge

## Sheet: L5-6 NP
ADvaporVSctrl_L5.6.NP.pathway	ADvaporVSctrl_L5.6.NP.pval	ADvaporVSctrl_L5.6.NP.padj	ADvaporVSctrl_L5.6.NP.log2err	ADvaporVSctrl_L5.6.NP.ES	ADvaporVSctrl_L5.6.NP.NES	ADvaporVSctrl_L5.6.NP.size	ADvaporVSctrl_L5.6.NP.leadingEdge

## Sheet: L6 CT
ADvaporVSctrl_L6.CT.pathway	ADvaporVSctrl_L6.CT.pval	ADvaporVSctrl_L6.CT.padj	ADvaporVSctrl_L6.CT.log2err	ADvaporVSctrl_L6.CT.ES	ADvaporVSctrl_L6.CT.NES	ADvaporVSctrl_L6.CT.size	ADvaporVSctrl_L6.CT.leadingEdge
GOCC_RIBONUCLEOPROTEIN_COMPLEX	5.13882e-24	5.43327e-20	1.27091	0.592916	2.04794	599	c("RPSA", "EEF2", "HSPA8", "GAPDH", "RPS3", "RBMXL1", "RPS9", "RPS4X", "RACK1", "RPL15", "RPL18", "RPS13", "RPL3", "RPL19", "RPS7", "EIF3F", "RPL13", "RPL14", "EIF3K", "RPL4", "RPS16", "RPL7", "RPS6", "RPS8", "RPL29", "RPS5", "RPS11", "RPS20", "RPS25", "ACTB", "RPL32", "RPS24", "RPL12", "RPL23", "RPL10A", "RPL26", "MRPL42", "RPL35A", "RPS2", "MRPL46", "RPLP1", "RPS19", "G3BP2", "IK", "RPS29", "LS…
GOMF_STRUCTURAL_CONSTITUENT_OF_RIBOSOME	1.48535e-22	7.8523e-19	1.2295	0.798069	2.46476	134	c("RPSA", "RPS3", "RPS9", "RPS4X", "RPL15", "RPL18", "RPS13", "RPL3", "RPL19", "RPS7", "RPL13", "RPL14", "RPL4", "RPS16", "RPL7", "RPS6", "RPS8", "RPL29", "RPS5", "RPS11", "RPS20", "RPS25", "RPL32", "RPS24", "RPL12", "RPL23", "RPL10A", "RPL26", "MRPL42", "RPL35A", "RPS2", "MRPL46", "RPLP1", "RPS19", "NDUFA7", "RPS29", "RPL27A", "RPL28", "MRPL30", "RPL39", "RPL8", "RPS15", "MRPS34", "RPL34", "RPL3…
GOCC_RIBOSOMAL_SUBUNIT	1.1337e-21	3.23304e-18	1.20398	0.776442	2.43597	148	c("RPSA", "RPS3", "RPS9", "RPS4X", "RACK1", "RPL15", "RPL18", "RPS13", "RPL3", "RPL19", "RPS7", "RPL13", "RPL14", "RPL4", "RPS16", "RPL7", "RPS6", "RPS8", "RPL29", "RPS5", "RPS11", "RPS20", "RPS25", "RPL32", "RPS24", "RPL12", "RPL23", "RPL10A", "RPL26", "MRPL42", "RPL35A", "RPS2", "MRPL46", "RPLP1", "RPS19", "RPS29", "RPL27A", "RPL28", "MRPL30", "RPL39", "RPL8", "RPS15", "MRPS34", "RPL34", "RPL35…
GOBP_CYTOPLASMIC_TRANSLATION	1.22313e-21	3.23304e-18	1.20398	0.815599	2.49541	118	c("RPSA", "RPS3", "RPS9", "RPS4X", "RPL15", "RPL18", "RPS13", "RPL3", "RPL19", "RPS7", "RPL13", "RPL14", "RPL4", "RPS16", "RPL7", "RPS6", "RPS8", "RPL29", "RPS5", "RPS11", "RPS20", "RPS25", "RPL32", "RPS24", "RPL12", "RPL23", "RPL10A", "RPL26", "RPL35A", "RPS2", "RPLP1", "RPS19", "RPS29", "RPL27A", "RPL28", "RPL39", "RPL8", "RPS15", "RPL34", "EIF3I", "RPL35", "RPL24", "RPL30", "PKM", "RPL38", "RP…
GOCC_MITOCHONDRIAL_PROTEIN_CONTAINING_COMPLEX	2.09461e-21	3.78977e-18	1.19534	0.700385	2.30588	244	c("MT-CO1", "MT-ND1", "TOMM22", "MT-ND4", "NDUFS7", "MT-CO2", "MT-CO3", "COX4I1", "COX6C", "NDUFB11", "TOMM20", "MRPL42", "NDUFB5", "MRPL46", "COX7A2L", "NDUFA7", "NDUFB9", "MT-ND4L", "NDUFA8", "MT-ND5", "MRPL30", "NDUFA12", "NDUFC2", "MRPS34", "COX8A", "COX5A", "NDUFS3", "MT-ND2", "NDUFS6", "COX5B", "NDUFS8", "NDUFS1", "TIMM10", "NDUFA11", "CHCHD10", "CYC1", "NDUFA4", "UQCRFS1", "MRPL22", "NDUFB…
WP_CYTOPLASMIC_RIBOSOMAL_PROTEINS	2.15063e-21	3.78977e-18	1.19534	0.893383	2.54472	68	c("RPSA", "RPS3", "RPS9", "RPS4X", "RPL15", "RPL18", "RPS13", "RPL3", "FAU", "RPL19", "RPS7", "RPL13", "RPL14", "RPL4", "RPS16", "RPL7", "RPS6", "RPS8", "RPL29", "RPS5", "RPS11", "RPS20", "RPS25", "RPL32", "RPS24", "RPL12", "RPL23", "RPL10A", "RPL26", "RPL35A", "RPS2", "RPLP1", "RPS19", "RPS29", "RPL27A", "RPL28", "RPL39", "RPL8", "RPS15", "RPL34", "RPL35", "RPL24", "RPL30", "RPL38", "RPS21", "RP…
GOCC_RIBOSOME	4.9088e-21	7.41439e-18	1.18665	0.746731	2.3833	176	c("RPSA", "RPS3", "RPS9", "RPS4X", "RACK1", "RPL15", "RPL18", "RPS13", "RPL3", "RPL19", "RPS7", "RPL13", "RPL14", "RPL4", "RPS16", "RPL7", "RPS6", "RPS8", "RPL29", "RPS5", "RPS11", "RPS20", "RPS25", "RPL32", "RPS24", "RPL12", "RPL23", "RPL10A", "RPL26", "MRPL42", "RPL35A", "RPS2", "MRPL46", "RPLP1", "RPS19", "NDUFA7", "RPS29", "RPL27A", "RPL28", "MRPL30", "RPL39", "RPL8", "RPS15", "MRPS34", "RPL3…
KEGG_RIBOSOME	8.94318e-21	1.18195e-17	1.17789	0.899077	2.53795	65	c("RPSA", "RPS3", "RPS9", "RPS4X", "RPL15", "RPL18", "RPS13", "RPL3", "FAU", "RPL19", "RPS7", "RPL13", "RPL14", "RPL4", "RPS16", "RPL7", "RPS6", "RPS8", "RPL29", "RPS5", "RPS11", "RPS20", "RPS25", "RPL32", "RPS24", "RPL12", "RPL23", "RPL10A", "RPL26", "RPL35A", "RPS2", "RPLP1", "RPS19", "RPS29", "RPL27A", "RPL28", "RPL39", "RPL8", "RPS15", "RPL34", "RPL35", "RPL24", "RPL30", "RPL38", "RPS21", "RP…
GOBP_CELLULAR_AMIDE_METABOLIC_PROCESS	8.62847e-20	1.01365e-16	1.15122	0.515157	1.80973	941	c("RPSA", "PLA2G7", "EEF2", "EEF1A1", "GSTM1", "APOE", "GAPDH", "RPS3", "RPS9", "RPS4X", "GSTM3", "RACK1", "RPL15", "RPL18", "RPS13", "RPL3", "ACSBG1", "RPL19", "PLPP3", "RPS7", "CLU", "EEF1B2", "EIF3F", "PCSK1N", "RPL13", "RPL14", "EEF1G", "EIF3K", "RPL4", "RPS16", "RPL7", "RPS6", "RPS8", "RPL29", "RPS5", "ST6GALNAC5", "RPS11", "EIF5A", "RPS20", "RPS25", "RPL32", "RPS24", "RPL12", "CPE", "RPL23"…
GOBP_PEPTIDE_METABOLIC_PROCESS	1.13248e-19	1.19737e-16	1.14219	0.548313	1.90909	701	c("RPSA", "PLA2G7", "EEF2", "EEF1A1", "GSTM1", "APOE", "GAPDH", "RPS3", "RPS9", "RPS4X", "GSTM3", "RACK1", "RPL15", "RPL18", "RPS13", "RPL3", "RPL19", "RPS7", "CLU", "EEF1B2", "EIF3F", "PCSK1N", "RPL13", "RPL14", "EEF1G", "EIF3K", "RPL4", "RPS16", "RPL7", "RPS6", "RPS8", "RPL29", "RPS5", "RPS11", "EIF5A", "RPS20", "RPS25", "RPL32", "RPS24", "RPL12", "CPE", "RPL23", "RPL10A", "RPL26", "MRPL42", "R…
GOCC_CYTOSOLIC_RIBOSOME	2.67171e-19	2.568e-16	1.13309	0.863231	2.47857	73	c("RPSA", "RPS3", "RPS9", "RPS4X", "RPL15", "RPL18", "RPS13", "RPL3", "RPL19", "RPS7", "RPL13", "RPL14", "RPL4", "RPS16", "RPL7", "RPS6", "RPS8", "RPL29", "RPS5", "RPS11", "RPS20", "RPS25", "RPL32", "RPS24", "RPL12", "RPL23", "RPL10A", "RPL26", "RPL35A", "RPS2", "RPLP1", "RPS19", "RPS29", "RPL27A", "RPL28", "RPL39", "RPL8", "RPS15", "RPL34", "RPL35", "RPL24", "RPL30", "RPL38", "RPS21", "RPS14", "…
GOCC_SYNAPSE	8.07654e-19	7.11611e-16	1.12391	0.485235	1.71478	1219	c("FRMPD4", "GLUL", "DDN", "PPP1R9B", "EEF2", "ATP1A2", "ACTG1", "APOE", "HSPA8", "PCDH17", "RPS3", "C1QA", "RPS9", "PTPRZ1", "RPS4X", "C1QB", "MBP", "RPS13", "GLRA2", "SPARCL1", "RPL3", "RPL19", "ATP1B2", "GIT1", "RPS7", "TUBB2B", "CLU", "ABHD17A", "RPL14", "CALM3", "KIF1A", "RIT2", "NDUFS7", "RPL7", "GPM6A", "TUBA1A", "SERPINE2", "NCS1", "RPS20", "RPS25", "NSMF", "ACTB", "SLC1A3", "SHANK1", "CN…
GOBP_GENERATION_OF_PRECURSOR_METABOLITES_AND_ENERGY	1.31938e-18	1.07306e-15	1.11466	0.60048	2.04219	416	c("ALDOC", "GAPDH", "MT-CO1", "MT-ND1", "GIT1", "MT-ND4", "ETFB", "NDUFS7", "MT-CO2", "MT-CO3", "PHGDH", "COX4I1", "COX6C", "SNCA", "PGK1", "VGF", "ENO1", "NDUFB5", "COX7A2L", "NDUFA7", "NDUFB9", "MT-ND4L", "PINK1", "NDUFA8", "MT-ND5", "NDUFA12", "PPP1R1A", "PGLS", "NDUFC2", "TPI1", "COX8A", "COX5A", "NDUFS3", "MT-ND2", "NDUFS6", "COX5B", "NDUFS8", "PKM", "NDUFS1", "IGF2", "CHCHD10", "MDH2", "ETF…
GOCC_MITOCHONDRIAL_ENVELOPE	3.13291e-18	2.33433e-15	1.10534	0.539085	1.87745	693	c("RPS3", "MT-CO1", "MT-ND1", "LDHB", "CLU", "TOMM22", "AURKAIP1", "CALM3", "MT-ND4", "NDUFS7", "MT-CO2", "MT-CO3", "BOK", "COX4I1", "COX6C", "NDUFB11", "TOMM20", "MRPL42", "NDUFB5", "COA3", "MRPL46", "COX7A2L", "MAPK8IP1", "NDUFA7", "NDUFB9", "MT-ND4L", "PINK1", "NDUFAF3", "NDUFA8", "SLC25A11", "MT-ND5", "UBB", "MRPL30", "NDUFA12", "NRP1", "NDUFC2", "MRPS34", "HIGD2A", "COX8A", "RNF5", "COX5A", …
KEGG_OXIDATIVE_PHOSPHORYLATION	3.31174e-18	2.33433e-15	1.10534	0.812499	2.44392	105	c("MT-CO1", "MT-ND1", "MT-ND4", "NDUFS7", "MT-CO2", "ATP6V1A", "MT-CO3", "COX4I1", "COX6C", "NDUFB5", "COX7A2L", "NDUFA7", "NDUFB9", "ATP6V1G1", "MT-ND4L", "NDUFA8", "MT-ND5", "ATP6V1B2", "NDUFC2", "COX8A", "COX5A", "NDUFS3", "MT-ND2", "NDUFS6", "COX5B", "NDUFS8", "NDUFS1", "NDUFA11", "CYC1", "NDUFA4", "UQCRFS1", "ATP6V0C", "NDUFB7", "ATP6V1E1", "NDUFV1", "MT-ATP6", "ATP6V1D", "NDUFS5", "NDUFA1",…
GOBP_AEROBIC_RESPIRATION	1.11334e-17	7.24233e-15	1.08644	0.738849	2.32691	158	c("MT-CO1", "MT-ND1", "MT-ND4", "NDUFS7", "MT-CO2", "MT-CO3", "COX4I1", "SNCA", "NDUFB5", "COX7A2L", "NDUFA7", "NDUFB9", "MT-ND4L", "PINK1", "NDUFA8", "MT-ND5", "NDUFA12", "NDUFC2", "COX5A", "NDUFS3", "MT-ND2", "NDUFS6", "COX5B", "NDUFS8", "NDUFS1", "CHCHD10", "MDH2", "MDH1", "CYC1", "NDUFA4", "UQCRFS1", "NDUFB7", "CHCHD2", "NDUFV1", "MT-ATP6", "DNAJC30", "NDUFS5", "IDH3A", "NDUFA1", "UQCRH", "ND…
GOMF_RNA_BINDING	1.16447e-17	7.24233e-15	1.08644	0.458667	1.62465	1458	c("RPSA", "EEF2", "EEF1A1", "HSPA8", "RPS3", "RBMXL1", "RPS9", "RPS4X", "RACK1", "RPL15", "RPL18", "RPS13", "RPL3", "ACAA2", "FAU", "RPL19", "RPS7", "PPP1R10", "PRDX1", "EEF1B2", "EIF3F", "RPL13", "RPL14", "EEF1G", "EIF3K", "EDF1", "RPL4", "RPS16", "RPL7", "RPS6", "RPS8", "RPL29", "MAZ", "RPS5", "RPS11", "TPT1", "EIF5A", "RPS20", "RPS25", "RPL32", "TST", "S100A16", "ZFR", "RPS24", "RPL12", "MATR3…
GOCC_RESPIRASOME	1.51136e-17	8.87758e-15	1.07687	0.819047	2.40496	89	c("MT-CO1", "MT-ND1", "MT-ND4", "NDUFS7", "MT-CO2", "MT-CO3", "COX4I1", "COX6C", "NDUFB11", "NDUFB5", "COX7A2L", "NDUFA7", "NDUFB9", "MT-ND4L", "NDUFA8", "MT-ND5", "NDUFA12", "NDUFC2", "HIGD2A", "COX8A", "COX5A", "NDUFS3", "MT-ND2", "NDUFS6", "COX5B", "NDUFS8", "NDUFS1", "NDUFA11", "CYC1", "NDUFA4", "UQCRFS1", "NDUFB7", "NDUFV1", "NDUFS5", "NDUFA1", "COX6B1", "UQCRH", "NDUFV2", "COX7B2", "NDUFB10…
HALLMARK_OXIDATIVE_PHOSPHORYLATION	1.83238e-17	1.01967e-14	1.07687	0.728106	2.3208	174	c("ACAA2", "LDHB", "TOMM22", "GLUD1", "ETFB", "NDUFS7", "COX4I1", "COX6C", "NDUFB5", "COX7A2L", "NDUFA7", "ATP6V1G1", "NDUFA8", "SLC25A11", "OAT", "NDUFC2", "COX8A", "COX5A", "NDUFS3", "NDUFS6", "COX5B", "NDUFS8", "NDUFS1", "TIMM10", "MPC1", "MDH2", "ETFA", "MDH1", "CYC1", "NDUFA4", "UQCRFS1", "MGST3", "ATP6V0C", "VDAC2", "NDUFB7", "VDAC3", "GPX4", "ATP6V1E1", "NDUFV1", "SLC25A4", "ATP6V1D", "SLC…
GOBP_PEPTIDE_BIOSYNTHETIC_PROCESS	2.69644e-17	1.42547e-14	1.07687	0.558288	1.92705	565	c("RPSA", "EEF2", "EEF1A1", "GAPDH", "RPS3", "RPS9", "RPS4X", "RACK1", "RPL15", "RPL18", "RPS13", "RPL3", "RPL19", "RPS7", "EEF1B2", "EIF3F", "RPL13", "RPL14", "EEF1G", "EIF3K", "RPL4", "RPS16", "RPL7", "RPS6", "RPS8", "RPL29", "RPS5", "RPS11", "EIF5A", "RPS20", "RPS25", "RPL32", "RPS24", "RPL12", "RPL23", "RPL10A", "RPL26", "MRPL42", "RPL35A", "RPS2", "COA3", "RPLP1", "RPS19", "NDUFA7", "PINK1",…
GOCC_MITOCHONDRION	3.226e-17	1.62421e-14	1.06721	0.45921	1.6268	1450	c("GLUL", "RPS3", "MT-CO1", "MT-ND1", "RACK1", "ACAA2", "S100A1", "GIT1", "LDHB", "NACC2", "CLU", "TOMM22", "AURKAIP1", "GLUD1", "CALM3", "MT-ND4", "ETFB", "NDUFS7", "MT-CO2", "MT-CO3", "PSMB4", "TST", "BOK", "CKB", "COX4I1", "COX6C", "NDUFB11", "ALKBH7", "SNCA", "PRDX6", "TOMM20", "MRPL42", "NDUFB5", "COA3", "MRPL46", "COX7A2L", "MAPK8IP1", "TUSC3", "NDUFA7", "NDUFB9", "MT-ND4L", "ETNPPL", "ABHD…
GOBP_ATP_METABOLIC_PROCESS	4.16666e-17	2.00246e-14	1.06721	0.677581	2.2188	227	c("ALDOC", "ATP1A2", "HSPA8", "GAPDH", "MT-CO1", "MT-ND1", "GIT1", "MT-ND4", "NDUFS7", "MT-CO2", "ATP6V1A", "MT-CO3", "COX4I1", "SNCA", "PGK1", "ENO1", "NDUFB5", "COX7A2L", "NDUFA7", "NDUFB9", "MT-ND4L", "PINK1", "NDUFA8", "MT-ND5", "NDUFA12", "ATP6V1B2", "NDUFC2", "TPI1", "COX5A", "NDUFS3", "MT-ND2", "NDUFS6", "COX5B", "NDUFS8", "PKM", "NDUFS1", "CHCHD10", "CYC1", "NDUFA4", "UQCRFS1", "AK1", "AT…
GOCC_INNER_MITOCHONDRIAL_MEMBRANE_PROTEIN_COMPLEX	2.70546e-16	1.24369e-13	1.0377	0.761724	2.34601	123	c("MT-CO1", "MT-ND1", "MT-ND4", "NDUFS7", "MT-CO2", "MT-CO3", "COX4I1", "COX6C", "NDUFB11", "NDUFB5", "COX7A2L", "NDUFA7", "NDUFB9", "MT-ND4L", "NDUFA8", "MT-ND5", "NDUFA12", "NDUFC2", "COX8A", "COX5A", "NDUFS3", "MT-ND2", "NDUFS6", "COX5B", "NDUFS8", "NDUFS1", "TIMM10", "NDUFA11", "CHCHD10", "CYC1", "NDUFA4", "UQCRFS1", "NDUFB7", "NDUFV1", "MT-ATP6", "MICOS13", "NDUFS5", "NDUFA1", "COX6B1", "UQC…
GOBP_AMIDE_BIOSYNTHETIC_PROCESS	2.98926e-16	1.31689e-13	1.0377	0.530908	1.84789	684	c("RPSA", "EEF2", "EEF1A1", "GAPDH", "RPS3", "RPS9", "RPS4X", "RACK1", "RPL15", "RPL18", "RPS13", "RPL3", "ACSBG1", "RPL19", "RPS7", "EEF1B2", "EIF3F", "RPL13", "RPL14", "EEF1G", "EIF3K", "RPL4", "RPS16", "RPL7", "RPS6", "RPS8", "RPL29", "RPS5", "ST6GALNAC5", "RPS11", "EIF5A", "RPS20", "RPS25", "RPL32", "RPS24", "RPL12", "RPL23", "SNCA", "RPL10A", "RPL26", "MRPL42", "RPL35A", "RPS2", "COA3", "RPL…
GOCC_ORGANELLE_INNER_MEMBRANE	6.75934e-16	2.85866e-13	1.02767	0.562307	1.92577	490	c("RPS3", "MT-CO1", "MT-ND1", "LDHB", "CLU", "AURKAIP1", "MT-ND4", "NDUFS7", "MT-CO2", "MT-CO3", "BOK", "COX4I1", "COX6C", "MATR3", "NDUFB11", "MRPL42", "NDUFB5", "COA3", "MRPL46", "COX7A2L", "NDUFA7", "NDUFB9", "MT-ND4L", "PINK1", "NDUFAF3", "NDUFA8", "SLC25A11", "MT-ND5", "MRPL30", "NDUFA12", "NDUFC2", "MRPS34", "HIGD2A", "COX8A", "COX5A", "NDUFS3", "MT-ND2", "NDUFS6", "COX5B", "NDUFS8", "NDUFS…
WP_ELECTRON_TRANSPORT_CHAIN_OXPHOS_SYSTEM_IN_MITOCHONDRIA	9.40423e-16	3.82427e-13	1.01754	0.815934	2.3845	83	c("MT-CO1", "MT-ND1", "MT-ND4", "NDUFS7", "MT-CO2", "MT-CO3", "COX4I1", "COX6C", "NDUFB5", "COX7A2L", "NDUFA7", "NDUFB9", "MT-ND4L", "NDUFA8", "MT-ND5", "NDUFA12", "NDUFC2", "COX8A", "COX5A", "NDUFS3", "MT-ND2", "NDUFS6", "COX5B", "NDUFS8", "NDUFS1", "NDUFA4", "UQCRFS1", "NDUFB7", "NDUFV1", "SLC25A4", "MT-ATP6", "SLC25A5", "NDUFS5", "NDUFA1", "COX6B1", "UQCRH", "NDUFV2", "NDUFB10", "UQCRB", "MT-N…
GOBP_OXIDATIVE_PHOSPHORYLATION	1.47965e-15	5.79422e-13	1.01754	0.771923	2.33828	112	c("MT-CO1", "MT-ND1", "MT-ND4", "NDUFS7", "MT-CO2", "MT-CO3", "COX4I1", "SNCA", "NDUFB5", "COX7A2L", "NDUFA7", "NDUFB9", "MT-ND4L", "PINK1", "NDUFA8", "MT-ND5", "NDUFA12", "NDUFC2", "COX5A", "NDUFS3", "MT-ND2", "NDUFS6", "COX5B", "NDUFS8", "NDUFS1", "CHCHD10", "CYC1", "NDUFA4", "UQCRFS1", "NDUFB7", "CHCHD2", "NDUFV1", "MT-ATP6", "DNAJC30", "NDUFS5", "NDUFA1", "UQCRH", "NDUFV2", "COX7B2", "NDUFB10…
KEGG_ALZHEIMERS_DISEASE	1.62763e-15	6.14606e-13	1.01754	0.734873	2.28273	139	c("APOE", "GAPDH", "MT-CO1", "CALM3", "NDUFS7", "MT-CO2", "MT-CO3", "CALM1", "COX4I1", "COX6C", "SNCA", "NDUFB5", "COX7A2L", "NDUFA7", "NDUFB9", "NDUFA8", "MAPK3", "NDUFC2", "COX8A", "COX5A", "NDUFS3", "NDUFS6", "COX5B", "NDUFS8", "NDUFS1", "CYC1", "NDUFA4", "UQCRFS1", "NDUFB7", "NOS1", "NDUFV1", "MT-ATP6", "NDUFS5", "NDUFA1", "COX6B1", "UQCRH", "NDUFV2", "COX7B2", "NDUFB10", "HSD17B10", "UQCRB",…
GOBP_CELLULAR_RESPIRATION	2.42426e-15	8.83852e-13	1.00732	0.68643	2.22065	198	c("MT-CO1", "MT-ND1", "MT-ND4", "ETFB", "NDUFS7", "MT-CO2", "MT-CO3", "COX4I1", "SNCA", "NDUFB5", "COX7A2L", "NDUFA7", "NDUFB9", "MT-ND4L", "PINK1", "NDUFA8", "MT-ND5", "NDUFA12", "NDUFC2", "COX5A", "NDUFS3", "MT-ND2", "NDUFS6", "COX5B", "NDUFS8", "NDUFS1", "CHCHD10", "MDH2", "ETFA", "MDH1", "CYC1", "NDUFA4", "UQCRFS1", "NDUFB7", "CHCHD2", "NDUFV1", "MT-ATP6", "DNAJC30", "NDUFS5", "IDH3A", "NDUFA…
GOBP_ENERGY_DERIVATION_BY_OXIDATION_OF_ORGANIC_COMPOUNDS	9.8401e-15	3.46798e-12	0.986546	0.634478	2.10199	269	c("MT-CO1", "MT-ND1", "MT-ND4", "ETFB", "NDUFS7", "MT-CO2", "MT-CO3", "COX4I1", "SNCA", "NDUFB5", "COX7A2L", "NDUFA7", "NDUFB9", "MT-ND4L", "PINK1", "NDUFA8", "MT-ND5", "NDUFA12", "PPP1R1A", "NDUFC2", "COX5A", "NDUFS3", "MT-ND2", "NDUFS6", "COX5B", "NDUFS8", "NDUFS1", "IGF2", "CHCHD10", "MDH2", "ETFA", "MDH1", "CYC1", "NDUFA4", "UQCRFS1", "NDUFB7", "CHCHD2", "NDUFV1", "MT-ATP6", "DNAJC30", "NDUFS…
KEGG_PARKINSONS_DISEASE	1.09097e-14	3.72091e-12	0.986546	0.772079	2.33108	106	c("MT-CO1", "MT-ND1", "MT-ND4", "NDUFS7", "MT-CO2", "MT-CO3", "COX4I1", "COX6C", "SNCA", "NDUFB5", "COX7A2L", "NDUFA7", "NDUFB9", "MT-ND4L", "PINK1", "NDUFA8", "MT-ND5", "UBB", "NDUFC2", "COX8A", "COX5A", "NDUFS3", "MT-ND2", "NDUFS6", "COX5B", "NDUFS8", "NDUFS1", "CYC1", "NDUFA4", "UQCRFS1", "VDAC2", "NDUFB7", "VDAC3", "NDUFV1", "SLC25A4", "MT-ATP6", "SLC25A5", "NDUFS5", "NDUFA1", "COX6B1", "UQCR…
GOMF_ELECTRON_TRANSFER_ACTIVITY	2.32568e-14	7.68419e-12	0.975995	0.759611	2.29904	111	c("MT-CO1", "MT-ND1", "MT-ND4", "ETFB", "NDUFS7", "MT-CO2", "MT-CO3", "PHGDH", "COX4I1", "NDUFB5", "COX7A2L", "NDUFA7", "NDUFB9", "MT-ND4L", "NDUFA8", "MT-ND5", "NDUFA12", "NDUFC2", "COX8A", "COX5A", "NDUFS3", "MT-ND2", "NDUFS6", "COX5B", "NDUFS8", "NDUFS1", "ETFA", "CYC1", "NDUFA4", "UQCRFS1", "ALDH2", "NDUFB7", "NDUFV1", "NDUFS5", "NDUFA1", "COX6B1", "UQCRH", "NDUFV2", "COX7B2", "NDUFB10", "MT-…
KEGG_HUNTINGTONS_DISEASE	2.77603e-14	8.89423e-12	0.975995	0.713974	2.24659	151	c("MT-CO1", "NDUFS7", "MT-CO2", "MT-CO3", "COX4I1", "COX6C", "NDUFB5", "COX7A2L", "NDUFA7", "NDUFB9", "NDUFA8", "TFAM", "NDUFC2", "COX8A", "COX5A", "NDUFS3", "NDUFS6", "COX5B", "NDUFS8", "AP2M1", "NDUFS1", "CLTA", "CYC1", "NDUFA4", "UQCRFS1", "VDAC2", "NDUFB7", "VDAC3", "NDUFV1", "SLC25A4", "MT-ATP6", "SLC25A5", "NDUFS5", "NDUFA1", "COX6B1", "UQCRH", "NDUFV2", "COX7B2", "NDUFB10", "SOD1", "UQCRB"…
GOCC_LARGE_RIBOSOMAL_SUBUNIT	6.74413e-14	2.09723e-11	0.954542	0.771229	2.2905	94	c("RPL15", "RPL18", "RPL3", "RPL19", "RPL13", "RPL14", "RPL4", "RPL7", "RPL29", "RPL32", "RPL12", "RPL23", "RPL10A", "RPL26", "MRPL42", "RPL35A", "MRPL46", "RPLP1", "RPL27A", "RPL28", "MRPL30", "RPL39", "RPL8", "RPL34", "RPL35", "RPL24", "RPL30", "RPL38", "MRPL22", "MRPL28", "RPL6", "MRPL10", "RPL18A", "UBA52", "RPL36A", "MRPL52", "MRPL21", "RPL37", "RPL37A", "MRPL54", "MRPL20", "MRPL55", "RPL23A…
WP_NONALCOHOLIC_FATTY_LIVER_DISEASE	1.75972e-13	5.31587e-11	0.943632	0.71294	2.22051	141	c("MT-CO1", "NDUFS7", "MT-CO2", "MT-CO3", "COX4I1", "COX6C", "NDUFB11", "NDUFB5", "COX7A2L", "NDUFA7", "NDUFB9", "NDUFA8", "NDUFA12", "NDUFC2", "COX8A", "COX5A", "NDUFS3", "NDUFS6", "COX5B", "PIK3R2", "NDUFS8", "NDUFS1", "NDUFA11", "CYC1", "NDUFA4", "UQCRFS1", "NDUFB7", "NDUFV1", "NDUFS5", "NDUFA1", "COX6B1", "UQCRH", "VCAM1", "NDUFV2", "PIK3R1", "COX7B2", "NDUFB10", "UQCRB", "UQCRQ", "NDUFB6", "…
GOBP_ATP_SYNTHESIS_COUPLED_ELECTRON_TRANSPORT	2.09048e-13	6.13963e-11	0.943632	0.80656	2.34776	81	c("MT-CO1", "MT-ND1", "MT-ND4", "NDUFS7", "MT-CO2", "MT-CO3", "COX4I1", "SNCA", "NDUFB5", "COX7A2L", "NDUFA7", "NDUFB9", "MT-ND4L", "PINK1", "NDUFA8", "MT-ND5", "NDUFA12", "NDUFC2", "COX5A", "NDUFS3", "MT-ND2", "NDUFS6", "COX5B", "NDUFS8", "NDUFS1", "CYC1", "NDUFA4", "UQCRFS1", "NDUFB7", "CHCHD2", "NDUFV1", "NDUFS5", "NDUFA1", "UQCRH", "NDUFV2", "NDUFB10", "UQCRB", "MT-ND6", "UQCRQ", "NDUFB6", "P…
GOCC_ENVELOPE	3.02292e-13	8.63821e-11	0.932595	0.463463	1.6338	1096	c("GAPDH", "RPS3", "MT-CO1", "MT-ND1", "LDHB", "CLU", "TOMM22", "CHMP5", "AURKAIP1", "CALM3", "MT-ND4", "NDUFS7", "ATRAID", "MT-CO2", "MT-CO3", "EIF5A", "NSMF", "BOK", "COX4I1", "COX6C", "MATR3", "NDUFB11", "TOMM20", "MRPL42", "ENO1", "NDUFB5", "COA3", "MRPL46", "COX7A2L", "MAPK8IP1", "NDUFA7", "NDUFB9", "MT-ND4L", "PINK1", "NDUFAF3", "NDUFA8", "SLC25A11", "MT-ND5", "UBB", "TMEM176B", "MRPL30", "…
GOMF_OXIDOREDUCTION_DRIVEN_ACTIVE_TRANSMEMBRANE_TRANSPORTER_ACTIVITY	3.49849e-13	9.7341e-11	0.932595	0.827752	2.35111	67	c("MT-CO1", "MT-ND1", "MT-ND4", "NDUFS7", "MT-CO2", "MT-CO3", "COX4I1", "NDUFB5", "COX7A2L", "NDUFA7", "NDUFB9", "MT-ND4L", "NDUFA8", "MT-ND5", "NDUFA12", "NDUFC2", "COX8A", "COX5A", "NDUFS3", "MT-ND2", "NDUFS6", "COX5B", "NDUFS8", "NDUFS1", "CYC1", "NDUFA4", "UQCRFS1", "NDUFB7", "NDUFV1", "NDUFS5", "NDUFA1", "COX6B1", "UQCRH", "NDUFV2", "COX7B2", "NDUFB10", "MT-ND6", "NDUFB6", "NDUFA13", "NDUFB3…
GOBP_RESPIRATORY_ELECTRON_TRANSPORT_CHAIN	5.21923e-13	1.41495e-10	0.921426	0.765054	2.29329	102	c("MT-CO1", "MT-ND1", "MT-ND4", "ETFB", "NDUFS7", "MT-CO2", "MT-CO3", "COX4I1", "SNCA", "NDUFB5", "COX7A2L", "NDUFA7", "NDUFB9", "MT-ND4L", "PINK1", "NDUFA8", "MT-ND5", "NDUFA12", "NDUFC2", "COX5A", "NDUFS3", "MT-ND2", "NDUFS6", "COX5B", "NDUFS8", "NDUFS1", "ETFA", "CYC1", "NDUFA4", "UQCRFS1", "NDUFB7", "CHCHD2", "NDUFV1", "NDUFS5", "NDUFA1", "UQCRH", "NDUFV2", "NDUFB10", "UQCRB", "MT-ND6", "UQCR…
GOBP_ELECTRON_TRANSPORT_CHAIN	1.07446e-12	2.84006e-10	0.91012	0.697852	2.18076	147	c("MT-CO1", "MT-ND1", "MT-ND4", "ETFB", "NDUFS7", "MT-CO2", "MT-CO3", "PHGDH", "COX4I1", "SNCA", "NDUFB5", "COX7A2L", "NDUFA7", "NDUFB9", "MT-ND4L", "PINK1", "NDUFA8", "MT-ND5", "NDUFA12", "NDUFC2", "COX5A", "NDUFS3", "MT-ND2", "NDUFS6", "COX5B", "NDUFS8", "NDUFS1", "ETFA", "CYC1", "NDUFA4", "UQCRFS1", "ALDH2", "NDUFB7", "CHCHD2", "NDUFV1", "NDUFS5", "NDUFA1", "UQCRH", "NDUFV2", "COX7B2", "NDUFB1…
GOCC_OXIDOREDUCTASE_COMPLEX	1.89415e-12	4.88459e-10	0.898671	0.745641	2.25582	108	c("MT-CO1", "MT-ND1", "LDHB", "MT-ND4", "ETFB", "NDUFS7", "NDUFB11", "NDUFB5", "NDUFA7", "NDUFB9", "MT-ND4L", "NDUFA8", "MT-ND5", "NDUFA12", "NDUFC2", "NDUFS3", "MT-ND2", "NDUFS6", "NDUFS8", "NDUFS1", "NDUFA11", "ETFA", "CYC1", "NDUFA4", "UQCRFS1", "NDUFB7", "NDUFV1", "NDUFS5", "IDH3A", "NDUFA1", "UQCRH", "NDUFV2", "NDUFB10", "UQCRB", "MT-ND6", "UQCRQ", "NDUFB6", "NDUFA13", "NDUFB3", "UQCRC1", "N…
GOMF_STRUCTURAL_MOLECULE_ACTIVITY	2.38338e-12	5.99987e-10	0.898671	0.520553	1.79362	547	c("RPSA", "ACTG1", "APOE", "RPS3", "RPS9", "RPS4X", "MBP", "RPL15", "RPL18", "RPS13", "RPL3", "RPL19", "RPS7", "TUBB2B", "MFGE8", "RPL13", "RPL14", "RPL4", "RPS16", "RPL7", "RPS6", "RPS8", "RPL29", "TUBA1A", "RPS5", "RPS11", "RPS20", "RPS25", "ACTB", "RPL32", "RPS24", "RPL12", "MATR3", "RPL23", "TUBB2A", "RPL10A", "GNL1", "RPL26", "MRPL42", "RPL35A", "RPS2", "MAPK8IP2", "MRPL46", "RPLP1", "RPS19"…
GOBP_PROTEIN_CONTAINING_COMPLEX_ORGANIZATION	6.22102e-12	1.52965e-09	0.887075	0.430641	1.52575	1464	c("RPSA", "PLA2G7", "PPP1R9B", "APOE", "HSPA8", "RPS3", "ALAD", "MT-ND1", "RACK1", "KIF5B", "RPL3", "GIT1", "NACC2", "CLU", "CHMP5", "GEMIN8", "CFL1", "MT-ND4", "NDUFS7", "MT-CO3", "CALM1", "RPS5", "EIF5A", "ARL3", "BOK", "SHANK1", "NDUFB11", "APC", "RPL23", "THRA", "POMP", "SNCA", "AQP4", "PSIP1", "NDUFB5", "COA3", "MAPK8IP2", "COX7A2L", "RPS19", "NDUFB9", "PINK1", "MAP1A", "HSP90AB1", "NDUFAF3"…
GOMF_PRIMARY_ACTIVE_TRANSMEMBRANE_TRANSPORTER_ACTIVITY	1.48411e-11	3.56625e-09	0.863415	0.671991	2.1292	163	c("ATP1A2", "MT-CO1", "MT-ND1", "MT-ND4", "SLC26A7", "NDUFS7", "MT-CO2", "ATP6V1A", "MT-CO3", "COX4I1", "TOMM20", "NDUFB5", "COX7A2L", "NDUFA7", "NDUFB9", "ATP6V1G1", "MT-ND4L", "NDUFA8", "MT-ND5", "NDUFA12", "ATP6V1B2", "NDUFC2", "COX8A", "COX5A", "NDUFS3", "MT-ND2", "NDUFS6", "COX5B", "NDUFS8", "NDUFS1", "CYC1", "NDUFA4", "UQCRFS1", "ATP6V0C", "NDUFB7", "ATP6V1E1", "NDUFV1", "ATP6V1D", "NDUFS5"…
GOCC_POSTSYNAPSE	3.22838e-11	7.58525e-09	0.851339	0.503726	1.73974	585	c("FRMPD4", "DDN", "PPP1R9B", "ATP1A2", "ACTG1", "HSPA8", "PCDH17", "RPS3", "C1QA", "C1QB", "RPS13", "GLRA2", "GIT1", "ABHD17A", "RPL14", "RPL7", "GPM6A", "NCS1", "RPS25", "NSMF", "ACTB", "SHANK1", "CNIH2", "RPL12", "SNCA", "FBXO2", "CSPG5", "MAPK8IP2", "CAMK2N1", "RPS19", "PSD", "GAP43", "RPL8", "NRP1", "SLC6A17", "RAB3A", "RNF10", "MEF2C", "MT-ND2", "RPL30", "ADCY8", "AP2M1", "PKP4", "RPL38", "…
GOBP_ORGANONITROGEN_COMPOUND_BIOSYNTHETIC_PROCESS	3.3493e-11	7.6983e-09	0.851339	0.423999	1.50082	1426	c("GLUL", "RPSA", "EEF2", "EEF1A1", "GSTM1", "APOE", "GAPDH", "RPS3", "RPS9", "RPS4X", "ALAD", "DBI", "RACK1", "RPL15", "RPL18", "RPS13", "RPL3", "ACSBG1", "RPL19", "PLPP3", "RPS7", "EEF1B2", "EIF3F", "RPL13", "RPL14", "GLUD1", "EEF1G", "EIF3K", "RPL4", "RPS16", "MT-CO2", "B4GALT2", "RPL7", "ATP6V1A", "RPS6", "RPS8", "RPL29", "RPS5", "ST6GALNAC5", "RPS11", "EIF5A", "RPS20", "RPS25", "RPL32", "SLC…
GOBP_PROTON_TRANSMEMBRANE_TRANSPORT	4.69964e-11	1.05722e-08	0.851339	0.694905	2.13601	120	c("ATP1A2", "MT-CO1", "MT-ND4", "NDUFS7", "MT-CO2", "ATP6V1A", "MT-CO3", "COX4I1", "COX7A2L", "ATP6V1G1", "MT-ND5", "ATP6V1B2", "COX8A", "COX5A", "COX5B", "SLC15A2", "CYC1", "NDUFA4", "UQCRFS1", "ATP6V0C", "ATP6V1E1", "SLC25A4", "MT-ATP6", "DNAJC30", "SLC25A5", "COX6B1", "UQCRH", "COX7B2", "ATP6V1F", "SLC9A3R1", "PARK7", "COX6A1", "UQCRC1", "SPHK2", "SURF1", "ATP6V0D1", "STOML2", "UQCR10", "SLC9A…
GOBP_CELLULAR_MACROMOLECULE_BIOSYNTHETIC_PROCESS	2.16793e-10	4.77533e-08	0.826657	0.420415	1.48707	1323	c("GLUL", "RPSA", "EEF2", "EEF1A1", "APOE", "GAPDH", "RPS3", "RPS9", "RPS4X", "DONSON", "DBI", "RACK1", "RPL15", "RPL18", "RPS13", "RPL3", "RPL19", "RPS7", "EEF1B2", "EIF3F", "RPL13", "RPL14", "EEF1G", "EIF3K", "RPL4", "RPS16", "B4GALT2", "RPL7", "RPS6", "RPS8", "RPL29", "RPS5", "ST6GALNAC5", "RPS11", "EIF5A", "RPS20", "RPS25", "RPL32", "RPS24", "RPL12", "CCN2", "RPL23", "RPL10A", "WDR18", "PMM1"…
GOCC_CYTOSOLIC_SMALL_RIBOSOMAL_SUBUNIT	3.75292e-10	8.09789e-08	0.814036	0.897909	2.2257	31	c("RPSA", "RPS3", "RPS9", "RPS4X", "RPS13", "RPS7", "RPS16", "RPS6", "RPS8", "RPS5", "RPS11", "RPS20", "RPS25", "RPS24", "RPS2", "RPS19", "RPS29", "RPS15", "RPS21", "RPS14", "RPS26", "UBA52", "RPS27", "RPS23")
GOCC_MEMBRANE_PROTEIN_COMPLEX	4.02206e-10	8.50505e-08	0.814036	0.438713	1.54531	1042	c("ATP1A2", "GNAI1", "MT-CO1", "MT-ND1", "GLRA2", "ATP1B2", "TOMM22", "CALM3", "MT-ND4", "NDUFS7", "MT-CO2", "ATP6V1A", "MT-CO3", "CALM1", "SLC1A3", "CNIH2", "CACNB3", "COX4I1", "COX6C", "NDUFB11", "APC", "GNA11", "TOMM20", "NDUFB5", "COX7A2L", "TUSC3", "NDUFA7", "NDUFB9", "ATP6V1G1", "MT-ND4L", "NDUFA8", "GJA1", "MT-ND5", "DAD1", "NDUFA12", "ATP6V1B2", "VWC2L", "SLC1A2", "CHMP6", "NDUFC2", "COX8…
GOBP_MITOCHONDRIAL_RESPIRATORY_CHAIN_COMPLEX_ASSEMBLY	5.15454e-10	1.06861e-07	0.801216	0.732554	2.14951	88	c("MT-ND1", "MT-ND4", "NDUFS7", "NDUFB11", "NDUFB5", "COA3", "NDUFB9", "NDUFAF3", "NDUFA8", "MT-ND5", "NDUFA12", "TFAM", "NDUFC2", "NDUFS3", "MT-ND2", "NDUFS8", "NDUFS1", "NDUFA11", "UQCRFS1", "NDUFB7", "NDUFS5", "NDUFA1", "NDUFB10", "MT-ND6", "NDUFB6", "NDUFA13", "NDUFB3", "NDUFA5", "SURF1", "NDUFA6", "UQCC2", "NDUFA9", "UQCC3", "NDUFAB1", "SMIM20", "PET100", "UQCC1", "NDUFS4", "NDUFA2", "NDUFAF…
GOCC_NADH_DEHYDROGENASE_COMPLEX	6.53507e-10	1.32876e-07	0.801216	0.82986	2.22277	47	c("MT-ND1", "MT-ND4", "NDUFS7", "NDUFB11", "NDUFB5", "NDUFA7", "NDUFB9", "MT-ND4L", "NDUFA8", "MT-ND5", "NDUFA12", "NDUFC2", "NDUFS3", "MT-ND2", "NDUFS6", "NDUFS8", "NDUFS1", "NDUFA11", "NDUFA4", "NDUFB7", "NDUFV1", "NDUFS5", "NDUFA1", "NDUFV2", "NDUFB10", "MT-ND6", "NDUFB6", "NDUFA13", "NDUFB3", "NDUFA5", "NDUFA6", "NDUFA9", "NDUFAB1", "NDUFS4", "NDUFA2", "NDUFB4", "NDUFB8", "NDUFB2", "MT-ND3")
GOCC_CYTOSOLIC_LARGE_RIBOSOMAL_SUBUNIT	9.61915e-10	1.91893e-07	0.788187	0.866457	2.28047	41	c("RPL15", "RPL18", "RPL3", "RPL19", "RPL13", "RPL14", "RPL4", "RPL7", "RPL29", "RPL32", "RPL12", "RPL23", "RPL10A", "RPL26", "RPL35A", "RPLP1", "RPL27A", "RPL28", "RPL39", "RPL8", "RPL34", "RPL35", "RPL24", "RPL30", "RPL38", "RPL6", "RPL18A", "UBA52", "RPL36A", "RPL37", "RPL37A", "RPL23A", "RPL31", "RPL22")
WP_MITOCHONDRIAL_COMPLEX_I_ASSEMBLY_MODEL_OXPHOS_SYSTEM	1.00298e-09	1.9638e-07	0.788187	0.790085	2.16811	54	c("MT-ND1", "MT-ND4", "NDUFB11", "NDUFB5", "NDUFA7", "NDUFB9", "MT-ND4L", "NDUFAF3", "NDUFA8", "MT-ND5", "NDUFA12", "NDUFC2", "NDUFS3", "MT-ND2", "NDUFS6", "NDUFS1", "NDUFB7", "NDUFV1", "NDUFS5", "NDUFA1", "NDUFV2", "NDUFB10", "MT-ND6", "NDUFB6", "NDUFA13", "NDUFB3", "NDUFA5", "NDUFA6", "NDUFAB1", "NDUFS4", "NDUFA2", "NDUFAF2", "NDUFB4", "NDUFB8", "NDUFB2")
GOMF_OXIDOREDUCTASE_ACTIVITY	1.27828e-09	2.45733e-07	0.788187	0.485133	1.67654	608	c("GAPDH", "MT-CO1", "MT-ND1", "LDHB", "PRDX1", "GLUD1", "MT-ND4", "ETFB", "NDUFS7", "FTH1", "MT-CO2", "MT-CO3", "PHGDH", "COX4I1", "ALKBH7", "SNCA", "PRDX6", "PGK1", "NDUFB5", "COX7A2L", "NDUFA7", "NDUFB9", "MT-ND4L", "FADS2", "NDUFA8", "MT-ND5", "NDUFA12", "NDUFC2", "COX8A", "COX5A", "NDUFS3", "MT-ND2", "LOXL1", "NDUFS6", "COX5B", "NDUFS8", "MGST1", "NDUFS1", "ACADL", "FADS1", "MDH2", "ETFA", "…
WP_OXIDATIVE_PHOSPHORYLATION	1.51825e-09	2.86652e-07	0.788187	0.82719	2.20759	45	c("MT-ND1", "MT-ND4", "NDUFS7", "NDUFB5", "NDUFA7", "NDUFB9", "MT-ND4L", "NDUFA8", "MT-ND5", "NDUFC2", "NDUFS3", "MT-ND2", "NDUFS6", "NDUFS8", "NDUFS1", "NDUFA11", "NDUFA4", "NDUFB7", "NDUFV1", "MT-ATP6", "NDUFS5", "NDUFV2", "NDUFB10", "MT-ND6", "NDUFB6", "NDUFA5", "ATP6AP2", "NDUFA6", "NDUFA9", "NDUFAB1", "NDUFS4", "DMAC2L", "NDUFA2", "NDUFB4", "NDUFB8", "NDUFB2", "MT-ND3", "NDUFS2")
GOBP_MITOCHONDRIAL_ELECTRON_TRANSPORT_NADH_TO_UBIQUINONE	1.80165e-09	3.3419e-07	0.788187	0.822582	2.20328	47	c("MT-ND1", "MT-ND4", "NDUFS7", "SNCA", "NDUFB5", "NDUFA7", "NDUFB9", "MT-ND4L", "PINK1", "NDUFA8", "MT-ND5", "NDUFC2", "NDUFS3", "MT-ND2", "NDUFS6", "NDUFS8", "NDUFS1", "NDUFA4", "NDUFB7", "NDUFV1", "NDUFS5", "NDUFA1", "NDUFV2", "NDUFB10", "MT-ND6", "NDUFB6", "PARK7", "NDUFB3", "NDUFA5", "NDUFA6", "NDUFA9", "NDUFAB1", "NDUFS4", "NDUFA2", "NDUFB4", "NDUFB8", "NDUFB2", "MT-ND3", "NDUFS2", "DLD")
GOCC_SMALL_RIBOSOMAL_SUBUNIT	3.65332e-09	6.65974e-07	0.774939	0.799696	2.21369	57	c("RPSA", "RPS3", "RPS9", "RPS4X", "RACK1", "RPS13", "RPS7", "RPS16", "RPS6", "RPS8", "RPS5", "RPS11", "RPS20", "RPS25", "RPS24", "MRPL42", "RPS2", "RPS19", "RPS29", "RPS15", "MRPS34", "RPS21", "RPS14", "RPS26", "UBA52", "RPS27", "RPS23", "MRPS16")
WP_ALZHEIMERS_DISEASE	1.03641e-08	1.85729e-06	0.74774	0.579689	1.90411	237	c("APOE", "GAPDH", "KIF5B", "TUBB2B", "CALM3", "CALM1", "TUBA1A", "PSMB4", "APC", "PSMB5", "TUBB2A", "SNCA", "KIF5C", "PSMB1", "PSMA2", "TUBA1B", "MAPK3", "FZD6", "PSMB6", "PIK3R2", "PSMB7", "MAP2K7", "ADRM1", "VDAC2", "NOS1", "VDAC3", "SLC25A4", "SEM1", "SLC25A5", "PSMA6", "PSMA7", "TUBA4A", "PTGS2", "PSMA5", "PIK3R1", "PSMB3", "HSD17B10", "PSMB2", "PSMA4", "PSMD13", "PSEN1", "APP", "PPP3R1", "K…
GOMF_OXIDOREDUCTASE_ACTIVITY_ACTING_ON_NAD_P_H_QUINONE_OR_SIMILAR_COMPOUND_AS_ACCEPTOR	1.27457e-08	2.246e-06	0.74774	0.800116	2.17558	51	c("MT-ND1", "MT-ND4", "NDUFS7", "NDUFB5", "NDUFA7", "NDUFB9", "MT-ND4L", "NDUFA8", "MT-ND5", "NDUFA12", "NDUFC2", "NDUFS3", "MT-ND2", "NDUFS6", "NDUFS8", "NDUFS1", "NDUFA4", "NDUFB7", "NDUFV1", "NDUFS5", "NDUFA1", "NDUFV2", "NDUFB10", "MT-ND6", "NDUFB6", "NDUFA13", "NDUFB3", "NDUFA5", "NDUFA6", "NDUFA9", "NDUFS4", "NDUFA2", "NDUFB4", "CRYZL1", "NDUFB8", "NDUFB2", "MT-ND3", "NDUFS2", "CBR4", "CRYZ…
GOMF_NADH_DEHYDROGENASE_ACTIVITY	1.53695e-08	2.66397e-06	0.733762	0.82035	2.18497	44	c("MT-ND1", "MT-ND4", "NDUFS7", "NDUFB5", "NDUFA7", "NDUFB9", "MT-ND4L", "NDUFA8", "MT-ND5", "NDUFA12", "NDUFC2", "NDUFS3", "MT-ND2", "NDUFS6", "NDUFS8", "NDUFS1", "NDUFA4", "NDUFB7", "NDUFV1", "NDUFS5", "NDUFA1", "NDUFV2", "NDUFB10", "MT-ND6", "NDUFB6", "NDUFA13", "NDUFB3", "NDUFA5", "NDUFA6", "NDUFA9", "NDUFS4", "NDUFA2", "NDUFB4", "NDUFB8", "NDUFB2", "MT-ND3", "NDUFS2")
GOBP_CELLULAR_MACROMOLECULE_LOCALIZATION	1.63392e-08	2.78636e-06	0.733762	0.401627	1.42344	1521	c("GPM6B", "GLUL", "PPP1R9B", "APOE", "HSPA8", "GNAI1", "RACK1", "KIF5B", "CLU", "PPP1R10", "ABHD17A", "TOMM22", "GABARAPL2", "CALM3", "NUDCD3", "RIT2", "ARL3", "ACTB", "CACNB3", "APC", "CPE", "RPL23", "KIF5C", "TOMM20", "ARF5", "ID4", "PINK1", "MAP1A", "HSP90AB1", "IK", "CCT3", "SCG3", "PTN", "GJA1", "OAZ1", "NRP1", "YWHAB", "YWHAE", "RAB3A", "COG7", "CCT2", "PIK3R2", "AP2M1", "TIMM10", "TERF2IP…
GOBP_REGULATION_OF_CELLULAR_LOCALIZATION	1.78151e-08	2.98982e-06	0.733762	0.453087	1.58067	724	c("GPM6B", "GLUL", "PPP1R9B", "ATP1A2", "PCDH17", "GNAI1", "RACK1", "KIF5B", "ABHD17A", "CALM3", "CALM1", "ACTB", "CNIH2", "APC", "SNCA", "MLC1", "PINK1", "MAP1A", "HSP90AB1", "CCT3", "SDC4", "OAZ1", "MAPK3", "CHMP6", "JPH4", "YWHAE", "CCT2", "PIK3R2", "ADCY8", "AP2M1", "SCP2", "BTF3", "VAMP2", "FKBP1A", "EZR", "ANGPT1", "GAB2", "HMGN3", "LAMTOR5", "CD81", "NOS1", "VSNL1", "VPS28", "ILRUN", "CCT6…
WP_ALZHEIMERS_DISEASE_AND_MIRNA_EFFECTS	1.98856e-08	3.28517e-06	0.733762	0.575646	1.89278	239	c("APOE", "GAPDH", "KIF5B", "TUBB2B", "CALM3", "CALM1", "TUBA1A", "PSMB4", "APC", "PSMB5", "TUBB2A", "SNCA", "KIF5C", "PSMB1", "PSMA2", "TUBA1B", "MAPK3", "FZD6", "PSMB6", "PIK3R2", "PSMB7", "MAP2K7", "ADRM1", "VDAC2", "NOS1", "VDAC3", "SLC25A4", "SEM1", "SLC25A5", "PSMA6", "PSMA7", "TUBA4A", "PTGS2", "PSMA5", "PIK3R1", "PSMB3", "HSD17B10", "PSMB2", "PSMA4", "PSMD13", "PSEN1", "APP", "PPP3R1", "K…
GOCC_NEURON_PROJECTION	2.82246e-08	4.59105e-06	0.733762	0.412607	1.45842	1236	c("FRMPD4", "GLUL", "DDN", "PPP1R9B", "ATP1A2", "ACTG1", "APOE", "HSPA8", "RACK1", "MBP", "KIF5B", "GLRA2", "SCRG1", "GIT1", "CLU", "ABHD17A", "CALM3", "KIF1A", "RIT2", "NDUFS7", "BASP1", "GPM6A", "RPS6", "NCS1", "ARL3", "NSMF", "ACTB", "SLC1A3", "SHANK1", "CNIH2", "CKB", "SYT4", "NDRG2", "SNCA", "KIF5C", "GNA11", "FBXO2", "VGF", "MAPK8IP1", "CAMK2N1", "PINK1", "MAP1A", "HSP90AB1", "PSD", "VIP", …
GOBP_NADH_DEHYDROGENASE_COMPLEX_ASSEMBLY	4.0091e-08	6.42245e-06	0.719513	0.780647	2.15124	55	c("MT-ND1", "MT-ND4", "NDUFS7", "NDUFB11", "NDUFB5", "NDUFB9", "NDUFAF3", "NDUFA8", "MT-ND5", "NDUFA12", "NDUFC2", "NDUFS3", "MT-ND2", "NDUFS8", "NDUFS1", "NDUFA11", "NDUFB7", "NDUFS5", "NDUFA1", "NDUFB10", "MT-ND6", "NDUFB6", "NDUFA13", "NDUFB3", "NDUFA5", "NDUFA6", "NDUFA9", "NDUFAB1", "NDUFS4", "NDUFA2", "NDUFAF2", "NDUFB4", "NDUFB8", "NDUFB2")
GOCC_CATALYTIC_COMPLEX	4.45336e-08	7.02767e-06	0.719513	0.408152	1.44361	1310	c("PPP1R9B", "GNAI1", "MT-CO1", "MT-ND1", "MSL3", "LDHB", "PPP1R10", "CALM3", "NUDCD3", "MT-ND4", "ETFB", "NDUFS7", "CALM1", "TSEN34", "PSMB4", "ACTB", "NDUFB11", "PSMB5", "GNA11", "FBXO2", "TSN", "TCEA1", "ENO1", "NDUFB5", "PSMB1", "TUSC3", "NDUFA7", "MED30", "NDUFB9", "MT-ND4L", "HINT1", "PSMA2", "NDUFA8", "MT-ND5", "SPSB3", "DAD1", "NDUFA12", "PRMT1", "SAP130", "NDUFC2", "NDUFS3", "PNN", "MT-N…
HALLMARK_MYC_TARGETS_V1	7.57077e-08	1.17714e-05	0.704976	0.595945	1.90164	179	c("RPS3", "RACK1", "RPL18", "EEF1B2", "RPL14", "RPS6", "RPS5", "PGK1", "RPS2", "HSP90AB1", "CCT3", "PSMA2", "SNRPA", "RPL34", "YWHAE", "COX5A", "NME1", "CCT2", "CYC1", "VDAC3", "RANBP1", "NHP2", "RPL6", "PRDX3", "PSMA6", "EIF4H", "PSMA7", "SSB", "PSMB3", "PSMB2", "PSMA4", "EIF4A1", "C1QBP", "CCT5", "PCNA", "CCT7", "SNRPD1", "SMARCC1", "PSMC4", "CCT4", "SNRPD2", "RPL22", "PRPS2", "TRIM28", "NDUFAB…
GOCC_POLYSOME	1.15088e-07	1.76352e-05	0.704976	0.768619	2.13544	58	c("EEF2", "RPS3", "RPS4X", "RPL18", "RPL19", "RPS6", "RPL32", "RPL10A", "RPS29", "RPL39", "RPL8", "RPL24", "RPL30", "RPL38", "BTF3", "RPS21", "IMPACT", "RPS26", "RPL6", "EIF3H", "PSMA6", "RPL18A", "RPL36A", "RPS23", "ELAVL4", "RPL31", "RPS28", "EIF4G1", "MCRS1", "LARP4B", "PSMA1")
GOMF_PROTON_TRANSMEMBRANE_TRANSPORTER_ACTIVITY	1.64566e-07	2.45757e-05	0.690132	0.675884	2.0201	99	c("MT-CO1", "MT-CO2", "ATP6V1A", "MT-CO3", "COX4I1", "COX7A2L", "ATP6V1G1", "ATP6V1B2", "COX8A", "COX5A", "COX5B", "SLC15A2", "CYC1", "UQCRFS1", "ATP6V0C", "ATP6V1E1", "SLC25A4", "MT-ATP6", "ATP6V1D", "SLC25A5", "COX6B1", "UQCRH", "COX7B2", "ATP6V1F", "COX6A1", "UQCRC1", "SURF1", "ATP6V0D1", "UQCR10", "SLC9A8", "ATP6V0E2", "SLC25A22", "DMAC2L")
GOCC_SOMATODENDRITIC_COMPARTMENT	1.65031e-07	2.45757e-05	0.690132	0.438248	1.5344	770	c("FRMPD4", "GLUL", "DDN", "PPP1R9B", "ATP1A2", "APOE", "HSPA8", "RACK1", "MBP", "NDN", "KIF5B", "CLU", "ABHD17A", "KIF1A", "RIT2", "NDUFS7", "GPM6A", "RPS6", "NCS1", "NSMF", "SLC1A3", "SHANK1", "CNIH2", "CKB", "SYT4", "SNCA", "KIF5C", "FBXO2", "S100B", "PMM1", "VGF", "MAPK8IP2", "MAPK8IP1", "MAP1A", "HSP90AB1", "PSD", "VIP", "KREMEN1", "UBB", "GAP43", "RPL28", "SST", "JPH4", "CPNE5", "ADCY8", "A…
GOBP_INTRACELLULAR_TRANSPORT	1.9209e-07	2.82079e-05	0.690132	0.394848	1.39782	1373	c("APOE", "HSPA8", "KIF5B", "ACAA2", "TRAPPC2", "CLU", "PPP1R10", "TOMM22", "CHMP5", "KIF1A", "TUBA1A", "ARL3", "BOK", "CNIH2", "SYT4", "RPL23", "ALKBH7", "KIF5C", "TOMM20", "CSPG5", "ARF5", "MLC1", "PINK1", "MAP1A", "HSP90AB1", "UBB", "TUBA1B", "OAZ1", "MAPK3", "RPS15", "CHMP6", "YWHAB", "YWHAE", "COG7", "PSAP", "PIK3R2", "AP2M1", "SCP2", "TIMM10", "PLEKHJ1", "SPCS1", "TRAPPC6A", "VAMP2", "CLTA"…
GOBP_CELL_CELL_SIGNALING	2.02907e-07	2.93882e-05	0.690132	0.394894	1.39752	1416	c("GLUL", "DACT3", "PPP1R9B", "RASL10B", "ATP1A2", "APOE", "PCDH17", "C1QA", "RACK1", "MBP", "KIF5B", "GLRA2", "PLPP3", "GIT1", "TUBB2B", "GLUD1", "CALM3", "RIT2", "RSPO2", "PFDN5", "SERPINE2", "SFRP1", "NSMF", "SLC1A3", "SHANK1", "CNIH2", "CACNB3", "APC", "SYT4", "CPE", "NDRG2", "SNCA", "GNA11", "S100B", "CSPG5", "PDGFA", "LY6H", "VGF", "GRM8", "MAPK8IP2", "PINK1", "MAP1A", "PBXIP1", "VIP", "PTN…
GOCC_SECRETORY_GRANULE	2.83431e-07	4.04961e-05	0.674963	0.445347	1.55073	696	c("EEF2", "EEF1A1", "ALDOC", "CST3", "HSPA8", "ALAD", "CLU", "MFGE8", "PCSK1N", "KIF1A", "FTH1", "ATP6V1A", "SERPINE2", "SYT4", "CPE", "SNCA", "PRDX6", "PDGFA", "VGF", "PSMB1", "CTSS", "HSP90AB1", "PSMA2", "SCG3", "NDUFC2", "BST2", "RAB3A", "CBARP", "LOXL1", "MIF", "TIMP2", "SIRPA", "CCT2", "PSAP", "PKM", "MGST1", "PSMB7", "IGF2", "VAMP2", "B2M", "ATP6V0C", "RAB24", "NME2", "VDAC2", "ALDOA", "CD9…
GOCC_SECRETORY_VESICLE	3.75435e-07	5.29263e-05	0.674963	0.429518	1.50489	843	c("EEF2", "EEF1A1", "ALDOC", "CST3", "HSPA8", "ALAD", "CLU", "MFGE8", "PCSK1N", "CALM3", "KIF1A", "FTH1", "ATP6V1A", "SERPINE2", "SYT4", "CPE", "SNCA", "PRDX6", "PDGFA", "VGF", "PSMB1", "CTSS", "HSP90AB1", "PSMA2", "SCG3", "NDUFC2", "BST2", "SLC6A17", "RAB3A", "CBARP", "LOXL1", "MIF", "TIMP2", "SIRPA", "CCT2", "PSAP", "PKM", "MGST1", "PSMB7", "IGF2", "VAMP2", "CLTA", "B2M", "ATP6V0C", "RAB24", "N…
GOBP_MITOCHONDRION_ORGANIZATION	3.85291e-07	5.36011e-05	0.674963	0.482071	1.64806	468	c("MT-ND1", "ACAA2", "CLU", "TOMM22", "GABARAPL2", "CALM3", "MT-ND4", "NDUFS7", "BOK", "NDUFB11", "ALKBH7", "SNCA", "TOMM20", "NDUFB5", "COA3", "COX7A2L", "NDUFB9", "PINK1", "NDUFAF3", "NDUFA8", "MT-ND5", "NDUFA12", "TFAM", "NDUFC2", "RAB3A", "HIGD2A", "NDUFS3", "MT-ND2", "NDUFS8", "NDUFS1", "TIMM10", "NDUFA11", "CHCHD10", "CAMK2A", "UQCRFS1", "VDAC2", "NDUFB7", "CHCHD2", "MAP1LC3A", "SLC25A4", "…
GOCC_CELL_BODY	3.90569e-07	5.36296e-05	0.674963	0.461693	1.58664	511	c("GLUL", "DDN", "PPP1R9B", "ATP1A2", "APOE", "RACK1", "MBP", "NDN", "ATP1B2", "RIT2", "NDUFS7", "GPM6A", "RPS6", "NSMF", "SLC1A3", "CKB", "SYT4", "SNCA", "KIF5C", "S100B", "PMM1", "VGF", "MAPK8IP2", "MAPK8IP1", "PINK1", "MAP1A", "HSP90AB1", "CCT3", "VIP", "KREMEN1", "UBB", "GAP43", "RPL28", "SST", "SLC1A2", "CCT2", "CPNE5", "ADCY8", "ATXN10", "TMEM100", "CRTC1", "STMN2", "RAC3", "MAP2", "NRXN1",…
GOMF_EXTRACELLULAR_MATRIX_STRUCTURAL_CONSTITUENT	4.04358e-07	5.48112e-05	0.674963	-0.533189	-1.91889	146	c("ABI3BP", "COL5A1", "SBSPON", "AGRN", "COL11A1", "COL6A1", "FRAS1", "LAMA3", "PXDN", "COL19A1", "COL16A1", "COL4A2", "COL6A3", "NPNT", "COL28A1", "COL4A1", "OGN", "TNXB", "EDIL3", "FBLN2", "ASPN", "COL6A5", "MUC3A", "LAMA4", "LAMB1", "ZPLD1", "COL4A3", "EFEMP2", "CHADL", "NID2", "TNC", "COL4A5", "COL27A1", "COL14A1", "COL4A6", "MATN2", "SRPX2", "COL4A4", "COL9A2", "IMPG2", "MUC6", "MMRN1", "VWA…
GOBP_RIBONUCLEOPROTEIN_COMPLEX_BIOGENESIS	4.64164e-07	6.21216e-05	0.674963	0.492563	1.66577	387	c("GLUL", "RPSA", "RPL3", "RPS7", "GEMIN8", "RPL14", "RPS16", "RPL7", "RPS6", "RPS8", "RPS5", "RPS25", "RPS24", "RPL10A", "WDR18", "RPL26", "PSIP1", "RPL35A", "RPS19", "HSP90AB1", "LSM4", "RPS15", "RPL35", "RPL24", "RRP1", "RPL38", "RPS21", "RPS14", "MRPL22", "NHP2", "RPL6", "EIF4H", "RPS27", "SNRPB", "MRPL20", "C1QBP", "RPL23A", "METTL5", "SNRPE", "SNU13", "RAMAC", "SNRPD1", "HSP90AA1", "EIF6", …
GOCC_CELL_SUBSTRATE_JUNCTION	4.76578e-07	6.29858e-05	0.674963	0.488046	1.65613	405	c("DLC1", "ACTG1", "HSPA8", "RPS3", "RPS9", "RPS4X", "RPL18", "RPS13", "RPL3", "RPL19", "GIT1", "RPS7", "MARCKS", "CFL1", "RPL4", "RPS16", "RPL7", "RPS8", "RPS5", "RPS11", "ACTB", "RPL12", "RPL23", "RPL10A", "RPS2", "RPLP1", "RPS19", "RPS29", "LAYN", "SDC4", "GJA1", "FGFR3", "MAPK3", "RPL8", "RPS15", "NRP1", "YWHAB", "YWHAE", "RPL30", "RPL38", "EZR", "B2M", "RPS14", "ATP6V0C", "NME2", "CD81", "CD…
GOCC_FICOLIN_1_RICH_GRANULE_LUMEN	6.09575e-07	7.95684e-05	0.659444	0.635453	1.92476	109	c("EEF2", "EEF1A1", "ALDOC", "CST3", "HSPA8", "ALAD", "FTH1", "PSMB1", "CTSS", "HSP90AB1", "PSMA2", "MIF", "TIMP2", "PKM", "PSMB7", "NME2", "ALDOA", "CTSZ", "PSMA5", "PGAM1", "PSMD13", "PAFAH1B2", "HSP90AA1", "GNS", "VCP", "ASAH1", "PSMC3", "CAND1", "PSMD2", "KRT1", "PPIE", "HSPA1A", "CTSD", "PLEKHO2", "ACTR10", "COTL1", "PSMD14", "PSMD6", "ILF2", "PFKL", "PNP", "CCT8", "AGL", "GSN", "QPCT", "CTS…
GOBP_REGULATION_OF_PROTEIN_LOCALIZATION	6.4381e-07	8.30122e-05	0.659444	0.433383	1.51492	749	c("GPM6B", "GLUL", "PPP1R9B", "APOE", "HSPA8", "GNAI1", "RACK1", "KIF5B", "ABHD17A", "GLUD1", "SFRP1", "ACTB", "APC", "SYT4", "PINK1", "MAP1A", "HSP90AB1", "ARHGDIA", "CCT3", "VIP", "OAZ1", "YWHAE", "CCT2", "PIK3R2", "ADCY8", "AP2M1", "BTF3", "VAMP2", "FKBP1A", "EZR", "ANGPT1", "HMGN3", "LAMTOR5", "CD81", "VSNL1", "SELENOK", "VPS28", "ILRUN", "CCT6A", "RDX", "MAP2", "TYROBP", "SPTBN1", "RBP4", "S…
GOCC_POLYSOMAL_RIBOSOME	8.79735e-07	0.000112066	0.659444	0.858918	2.07805	26	c("RPL18", "RPL19", "RPL32", "RPL10A", "RPS29", "RPL39", "RPL8", "RPL24", "RPL30", "RPL38", "BTF3", "RPS21", "RPS26", "RPL6", "EIF3H", "RPL18A", "RPL36A", "RPS23", "ELAVL4", "RPL31", "RPS28")
WP_VEGFAVEGFR2_SIGNALING_PATHWAY	9.18484e-07	0.000115609	0.659444	0.489326	1.65845	395	c("ACTG1", "GAPDH", "PTPRZ1", "RACK1", "EIF3F", "CFL1", "GLUD1", "RPL7", "RPS6", "RPS11", "CCN2", "PRDX6", "PGK1", "RPL10A", "RPL26", "PBXIP1", "GJA1", "SLC25A11", "MAPK3", "TFAM", "YWHAE", "MEF2C", "PRKG1", "PIK3R2", "FJX1", "AKT1S1", "MAP2K7", "EZR", "TKT", "ALDOA", "CSRP1", "F3", "ATP6V1E1", "ELOC", "AMOT", "SSR4", "EIF3H", "LDB2", "RPL18A", "PTGS2", "PIK3R1", "PRDX2", "SSR3", "CAPZB", "GRB10"…
GOCC_CYTOCHROME_COMPLEX	1.06691e-06	0.000132307	0.643552	0.828674	2.0927	33	c("MT-CO1", "MT-CO2", "MT-CO3", "COX4I1", "COX6C", "COX7A2L", "COX8A", "COX5A", "COX5B", "CYC1", "NDUFA4", "UQCRFS1", "COX6B1", "UQCRH", "COX7B2", "UQCRB", "UQCRQ", "COX6A1", "UQCRC1", "UQCR11", "UQCRC2", "UQCR10")
GOBP_SYNAPTIC_SIGNALING	1.07618e-06	0.000132307	0.643552	0.431839	1.50222	667	c("GLUL", "PPP1R9B", "ATP1A2", "APOE", "PCDH17", "MBP", "KIF5B", "GLRA2", "GIT1", "TUBB2B", "CALM3", "RIT2", "SERPINE2", "NSMF", "SLC1A3", "SHANK1", "CNIH2", "CACNB3", "SYT4", "SNCA", "GNA11", "S100B", "CSPG5", "LY6H", "VGF", "GRM8", "MAPK8IP2", "PINK1", "MAP1A", "PTN", "SST", "SLC1A2", "JPH4", "RAB3A", "RNF10", "MEF2C", "HCRTR2", "YTHDF1", "ADCY8", "GNB1", "NPTXR", "VAMP2", "DNM1", "DMPK", "GRK2…
GOCC_FICOLIN_1_RICH_GRANULE	1.37838e-06	0.000167513	0.643552	0.589306	1.8557	154	c("EEF2", "EEF1A1", "ALDOC", "CST3", "HSPA8", "ALAD", "FTH1", "PSMB1", "CTSS", "HSP90AB1", "PSMA2", "MIF", "TIMP2", "SIRPA", "PKM", "PSMB7", "ATP6V0C", "NME2", "ALDOA", "CTSZ", "FCER1G", "PSMA5", "PGAM1", "PSMD13", "PAFAH1B2", "GAA", "HSP90AA1", "ATP6AP2", "GNS", "VCP", "DYNLL1", "PKP1", "LAMTOR1", "ASAH1", "PSMC3", "CAND1", "PSMD2", "KRT1", "NBEAL2", "PPIE", "HSPA1A", "CTSD", "RAC1", "LAMP1", "P…
KEGG_PROTEASOME	1.9944e-06	0.000239622	0.627257	0.764087	2.03001	43	c("PSMB4", "PSMB5", "POMP", "PSMB1", "PSMA2", "PSMB6", "PSMB7", "PSMB8", "SEM1", "PSMA6", "PSMA7", "PSMA5", "PSMB3", "PSMB2", "PSMA4", "PSMD13", "PSMB10", "PSMC4", "PSMC3", "PSMD2", "PSMA1", "PSMD14", "PSMD4", "PSME3", "PSMD6", "PSMB9", "PSMD8")
GOBP_CENTRAL_NERVOUS_SYSTEM_DEVELOPMENT	2.27294e-06	0.00027002	0.627257	0.413782	1.45254	902	c("DLC1", "PPP1R9B", "ATP1A2", "C1QA", "PTPRZ1", "MT-CO1", "OLIG1", "MBP", "PBX1", "NDN", "S100A1", "ATP1B2", "GIT1", "CLU", "MARCKS", "GLUD1", "CALM3", "MT-ND4", "TOX", "BASP1", "B4GALT2", "CALM1", "SERPINE2", "SFRP1", "ACTB", "BOK", "PHGDH", "PCDH19", "CKB", "NDRG2", "HPCAL4", "S100B", "FEZF2", "ID4", "HSP90AB1", "PTN", "UBB", "ID3", "MAPK3", "SLC1A2", "NRP1", "SEMA5A", "SLC6A17", "YWHAE", "FZD…
WP_PROTEASOME_DEGRADATION	2.56387e-06	0.000301197	0.627257	0.745266	2.02644	51	c("PSMB4", "PSMB5", "PSMB1", "PSMA2", "UBB", "PSMB6", "PSMB7", "PSMB8", "PSMA6", "PSMA7", "PSMA5", "NEDD4", "PSMB3", "PSMB2", "PSMA4", "PSMD13", "PSMB10", "PSMC4", "UCHL1", "PSMD10", "PSMC3", "PSMD2", "PSMA1", "PSMD4", "PSME3", "PSMD6", "PSMB9", "PSMD8", "PSMA3", "PSMC5", "PSME1", "UBC", "PSMD1")
GOBP_ESTABLISHMENT_OF_PROTEIN_LOCALIZATION	2.71897e-06	0.000315909	0.627257	0.383347	1.35788	1469	c("GPM6B", "GLUL", "APOE", "HSPA8", "RACK1", "KIF5B", "CLU", "PPP1R10", "TOMM22", "CHMP5", "GABARAPL2", "GLUD1", "CALM3", "SFRP1", "EIF5A", "ARL3", "SYT4", "RPL23", "KIF5C", "TOMM20", "ARF5", "VGF", "MLC1", "PINK1", "MAP1A", "HSP90AB1", "CCT3", "VIP", "OAZ1", "CHMP6", "YWHAB", "YWHAE", "RAB3A", "COG7", "CCT2", "PIK3R2", "ADCY8", "AP2M1", "TIMM10", "SLC15A2", "SPCS1", "BTF3", "EMC2", "VAMP2", "CLT…
GOCC_ANCHORING_JUNCTION	3.01604e-06	0.000346615	0.627257	0.419882	1.46976	774	c("DLC1", "PPP1R9B", "ATP1A2", "ACTG1", "HSPA8", "RPS3", "RPS9", "RPS4X", "RPL18", "RPS13", "RPL3", "RPL19", "PLPP3", "GIT1", "RPS7", "MARCKS", "CFL1", "RPL4", "RPS16", "RPL7", "RPS8", "RPS5", "RPS11", "ACTB", "RPL12", "APC", "RPL23", "RPL10A", "CCDC85B", "RPS2", "RPLP1", "RPS19", "RPS29", "LAYN", "SDC4", "GJA1", "FGFR3", "MAPK3", "RPL8", "RPS15", "NRP1", "YWHAB", "YWHAE", "ADGRL3", "PNN", "RPL30…
WP_TRANSLATION_FACTORS	3.2324e-06	0.000367486	0.627257	0.758858	2.02522	45	c("EEF2", "EEF1A1", "EEF1B2", "EIF3F", "EEF1G", "EIF5A", "EIF3I", "EIF3C", "EIF1", "EIF3G", "EEF1A2", "EIF3H", "EIF4H", "EIF4A1", "EIF6", "EEF1D", "EIF4B", "EIF2S2", "EIF4G1", "EIF4EBP1", "EIF2B4")
GOBP_PEPTIDOGLYCAN_METABOLIC_PROCESS	3.2736e-06	0.00036821	0.627257	-0.990548	-1.8004	5	PGLYRP1
GOBP_REGULATION_OF_SUPRAMOLECULAR_FIBER_ORGANIZATION	3.3697e-06	0.00037503	0.627257	0.488506	1.64139	342	c("DLC1", "ACTG1", "APOE", "HSPA8", "RPS3", "GIT1", "CLU", "PFDN5", "SFRP1", "ARL3", "SHANK1", "APC", "CCN2", "SNCA", "MAP1A", "SDC4", "NRP1", "SEMA5A", "PFDN6", "PDXP", "MYOC", "DSTN", "STMN1", "CAPZA2", "RDX", "STMN2", "CDC42EP4", "MAP2", "SPTBN1", "MTPN", "TENM1", "FLNA", "TESK1", "RGS4", "TMOD2", "BRK1", "PIK3R1", "CAPZB", "PSEN1", "APP", "ARPC1A", "PARK7", "CDC42", "CORO1A", "MID1IP1", "MID1…
GOMF_PROTEIN_SERINE_THREONINE_TYROSINE_KINASE_ACTIVITY	3.64681e-06	0.000401643	0.627257	-0.372651	-1.49814	425	c("TEK", "HIPK4", "MAPK4", "ALPK1", "FGFR2", "EPHA10", "ERBB4", "VRK2", "PBK", "TTN", "JAK2", "PRKCG", "EIF2AK4", "LRRK2", "LYN", "CIITA", "SIK1", "CAMK1D", "CDK8", "PHKG1", "IRAK4", "RIOK3", "PRKDC", "MAP4K4", "STK4", "EPHA3", "MAP3K7", "HIPK2", "CLK2", "MAPK12", "MAP3K4", "EPHA8", "CSNK1A1", "RPS6KA2", "CDKL2", "CDC7", "SBK1", "EPHB2", "MAP3K15", "EPHB1", "RPS6KB2", "MARK1", "MAP3K13", "BMP2K",…
GOBP_PROTEIN_LOCALIZATION_TO_ORGANELLE	4.13914e-06	0.000451166	0.610527	0.417954	1.46393	783	c("GLUL", "PPP1R9B", "HSPA8", "CLU", "PPP1R10", "ABHD17A", "TOMM22", "GABARAPL2", "CALM3", "NUDCD3", "ARL3", "APC", "CPE", "RPL23", "TOMM20", "PINK1", "MAP1A", "HSP90AB1", "IK", "CCT3", "SCG3", "NRP1", "YWHAE", "COG7", "CCT2", "PIK3R2", "TIMM10", "TERF2IP", "SPCS1", "BTF3", "EMC2", "EZR", "ANGPT1", "CHCHD10", "SEC61G", "LAMTOR5", "CD81", "MON1A", "VPS28", "STK3", "ILRUN", "CCT6A", "RDX", "ATP6V1D…
GOMF_UBIQUITIN_LIKE_PROTEIN_LIGASE_BINDING	4.81956e-06	0.000519971	0.610527	0.514337	1.70859	276	c("ACTG1", "HSPA8", "CLU", "GABARAPL2", "BOK", "CKB", "APC", "RPL23", "PRDX6", "PINK1", "HSP90AB1", "UBB", "TUBA1B", "BAG1", "TPI1", "YWHAE", "FZD6", "CCT2", "ATP6V0C", "MAP1LC3A", "DDX58", "WFS1", "RFFL", "SLC25A5", "UBE2N", "UBA52", "NEDD8", "CBS", "PRR7", "SH3KBP1", "MID1", "UBE2K", "PRKACB", "UQCRC1", "DIO2", "TMBIM6", "HSP90AA1", "UCHL1", "VCP", "SQSTM1", "TRIM28", "SPOP", "TCP1", "OTUB1", "…
GOMF_TRANSLATION_REGULATOR_ACTIVITY_NUCLEIC_ACID_BINDING	5.83652e-06	0.000623329	0.610527	0.633944	1.86793	92	c("EEF2", "EEF1A1", "EEF1B2", "EIF3F", "EEF1G", "EIF3K", "EIF5A", "EIF3I", "EIF3C", "EIF1", "EIF3G", "EEF1A2", "EIF3H", "EIF4H", "TSFM", "EIF4A1", "EIF3M", "EIF6", "EEF1D", "EIF4B", "EIF2S2", "MRPL58", "CELF4", "EIF4G1", "DENR", "MTIF2")
GOMF_RRNA_BINDING	6.63871e-06	0.000701911	0.610527	0.721957	1.9985	57	c("RPS3", "RPS9", "RPS4X", "RPS13", "RPL3", "RPS5", "RPS11", "TST", "RPL12", "RPL23", "RPL8", "RPS14", "CIRBP", "RPL37", "MRPL20", "RPL23A")
GOBP_REGULATION_OF_TRANSPORT	6.72462e-06	0.000703955	0.610527	0.378116	1.33876	1498	c("GPM6B", "GLUL", "RASL10B", "ATP1A2", "ACTG1", "APOE", "HSPA8", "DBI", "RACK1", "KIF5B", "ACAA2", "ATP1B2", "GIT1", "CLU", "MFGE8", "GLUD1", "CALM3", "RIT2", "CALM1", "SERPINE2", "SFRP1", "ACTB", "BOK", "SHANK1", "CNIH2", "CACNB3", "KCNH3", "SYT4", "SNCA", "CSPG5", "MAPK8IP2", "CTSS", "MLC1", "PINK1", "HSP90AB1", "VIP", "SDC4", "GJA1", "OAZ1", "MAPK3", "SLC1A2", "CHMP6", "NRP1", "JPH4", "YWHAE"…
GOBP_CELLULAR_COMPONENT_DISASSEMBLY	7.16741e-06	0.000737303	0.610527	0.463335	1.57256	409	c("PPP1R9B", "CST3", "HSPA8", "C1QA", "C1QB", "KIF5B", "CHMP5", "CFL1", "GABARAPL2", "CALM1", "EIF5A", "BOK", "APC", "RPL23", "CTSS", "PINK1", "MAP1A", "PBXIP1", "CHMP6", "SEMA5A", "LIX1", "STMN3", "PDXP", "DSTN", "STMN1", "CAPZA2", "RDX", "STMN2", "MAP1LC3A", "SLC25A4", "SPTBN1", "SLC25A5", "MTPN", "ENDOG", "TMOD2", "PLAAT3", "PIK3R1", "JMJD4", "CAPZB", "C1QC", "PADI2", "PARK7", "BLCAP", "MID1IP…
GOMF_TRANSLATION_FACTOR_ACTIVITY_RNA_BINDING	7.18265e-06	0.000737303	0.610527	0.685546	1.98104	74	c("EEF2", "EEF1A1", "EEF1B2", "EIF3F", "EEF1G", "EIF3K", "EIF5A", "EIF3I", "EIF3C", "EIF1", "EIF3G", "EEF1A2", "EIF3H", "EIF4H", "TSFM", "EIF4A1", "EIF3M", "EIF6", "EEF1D", "EIF4B", "EIF2S2", "MRPL58", "EIF4G1", "DENR", "MTIF2")
GOCC_MITOCHONDRIAL_LARGE_RIBOSOMAL_SUBUNIT	7.33317e-06	0.000745516	0.610527	0.717905	1.96173	53	c("MRPL42", "MRPL46", "MRPL30", "MRPL22", "MRPL28", "MRPL10", "MRPL52", "MRPL21", "MRPL54", "MRPL20", "MRPL55", "MRPL32", "MRPL3", "MRPL51", "MRPL35", "MRPL27", "MPV17L2", "MRPL17", "MRPL11", "MRPL58", "MRPL47", "MRPL40", "MRPL12", "MRPL19", "MRPL36", "MRPL23", "MRPL50", "MRPL2", "MRPS18A", "MRPL49", "MRPL24", "MRPL48", "MRPL14")
GOMF_ACTIVE_TRANSMEMBRANE_TRANSPORTER_ACTIVITY	7.75288e-06	0.000780678	0.593325	0.476512	1.60429	360	c("ATP1A2", "MT-CO1", "MT-ND1", "MT-ND4", "SLC26A7", "NDUFS7", "MT-CO2", "ATP6V1A", "MT-CO3", "SLC1A3", "COX4I1", "TOMM20", "NDUFB5", "COX7A2L", "NDUFA7", "NDUFB9", "ATP6V1G1", "MT-ND4L", "NDUFA8", "SLC25A11", "MT-ND5", "NDUFA12", "ATP6V1B2", "SLC1A2", "NDUFC2", "SLC6A17", "COX8A", "COX5A", "NDUFS3", "MT-ND2", "NDUFS6", "COX5B", "NDUFS8", "NDUFS1", "SLC15A2", "CYC1", "NDUFA4", "UQCRFS1", "ATP6V0C…
HALLMARK_ADIPOGENESIS	8.66154e-06	0.000863948	0.593325	0.542892	1.7528	193	c("APOE", "SPARCL1", "ACAA2", "ETFB", "TST", "G3BP2", "COX8A", "NDUFS3", "SCP2", "ACADL", "ANGPT1", "CHCHD10", "MDH2", "CYC1", "MGST3", "TKT", "ALDH2", "NDUFB7", "ALDOA", "GPX4", "RNF11", "PRDX3", "IDH3A", "VEGFB", "ACO2", "SUCLG1", "YWHAG", "SOD1", "UQCRQ", "REEP5", "TALDO1", "COX6A1", "UQCRC1", "NDUFA5", "QDPR", "UQCR11", "IMMT", "GPD2", "NDUFAB1", "PHYH", "SLC19A1", "DDT", "UQCR10", "SDHC", "G…
GOMF_GUANYL_NUCLEOTIDE_BINDING	8.97538e-06	0.000886885	0.593325	0.480945	1.61275	331	c("EEF2", "EEF1A1", "RASL10B", "GNAI1", "TUBB2B", "GLUD1", "RIT2", "TUBA1A", "ARL3", "TUBB2A", "GNA11", "GNL1", "ARF5", "HSP90AB1", "TUBA1B", "RAB3A", "AGAP3", "PRKG1", "NME1", "DNM1", "AGAP2", "ARF3", "EEF1A2", "RAB24", "NME2", "RAB26", "RND3", "RAC3", "DDX58", "RAB1B", "RRAGD", "TUBA4A", "MPPED2", "GNAS", "RHOB", "GUCY1A1", "GNA13", "RHEB", "CDC42", "AK4", "RAB22A", "RAB13", "TUBB3", "HRAS", "D…
GOCC_MITOCHONDRIAL_MATRIX	9.61478e-06	0.000941269	0.593325	0.457676	1.55928	430	c("RPS3", "ACAA2", "GLUD1", "ETFB", "NDUFS7", "TST", "ALKBH7", "MRPL42", "MRPL46", "NDUFA7", "ETNPPL", "OAT", "MRPL30", "TFAM", "MRPS34", "NDUFS3", "NDUFS8", "NDUFS1", "ACADL", "NAT8L", "MDH2", "ETFA", "ALDH2", "VDAC2", "MRPL22", "PRDX5", "MRPL28", "MRPL10", "SLC25A5", "PRDX3", "MCEE", "IDH3A", "TSFM", "MRPL52", "ACO2", "SUCLG1", "HSD17B10", "MRPL21", "MRPL54", "SOD1", "MRPL20", "HAGH", "MRPL55",…
GOCC_ORGANELLAR_RIBOSOME	1.17784e-05	0.0011425	0.593325	0.649031	1.88792	80	c("MRPL42", "MRPL46", "NDUFA7", "MRPL30", "MRPS34", "MRPL22", "MRPL28", "MRPL10", "MRPL52", "MRPL21", "MRPL54", "MRPL20", "MRPL55", "MRPS16", "MRPL32", "MRPL3", "MRPL51", "MRPL35", "MRPL27", "MPV17L2", "MRPL17", "MRPS21", "MRPL11", "MRPL58", "MRPL47", "MRPL40", "MRPS5", "MRPL12", "MRPS14", "MRPL19", "MRPL36", "MRPL23", "MRPL50", "MRPL2", "MRPS26", "MRPS18A", "MRPS24", "MRPL49", "MRPL24", "MRPL48"…
GOMF_CADHERIN_BINDING	1.24653e-05	0.00119814	0.593325	0.486258	1.62318	305	c("EEF2", "HSPA8", "RACK1", "RPL15", "KIF5B", "PRDX1", "CHMP5", "RPL14", "EEF1G", "RPL29", "APC", "PRDX6", "RPS2", "ENO1", "HSP90AB1", "RPL34", "YWHAB", "YWHAE", "PSMB6", "RPL24", "PKM", "PKP4", "EZR", "CDH8", "RPS26", "ALDOA", "RANBP1", "BMPR2", "RDX", "RPL6", "SPTBN1", "EIF4H", "CTNND2", "CDH10", "FLNA", "PKP2", "LASP1", "TRIM25", "CAPZB", "PSEN1", "RPL23A", "NUDC", "PARK7", "CNN3", "CDK5R1", "…
GOBP_RIBONUCLEOPROTEIN_COMPLEX_SUBUNIT_ORGANIZATION	1.28652e-05	0.00122544	0.593325	0.558033	1.77364	167	c("RPSA", "KIF5B", "RPL3", "GEMIN8", "RPS5", "PSIP1", "RPS19", "HSP90AB1", "LSM4", "RPS15", "RPL24", "RPL38", "RPS14", "RPL6", "EIF4H", "RPS27", "SNRPB", "MRPL20", "RPL23A", "SNRPE", "SNU13", "RAMAC", "SNRPD1", "HSP90AA1", "VCP", "EIF6", "SNRPD2", "CELF3", "RPS28", "AGO4", "EIF4B", "DHX30", "EIF2S2", "CELF2", "SNRPC", "CELF4", "DENR", "GEMIN6", "PRPF31", "PRPF19", "SNRPD3", "ZFAND1", "PRKRA", "PT…
GOBP_NEURAL_NUCLEUS_DEVELOPMENT	1.31188e-05	0.00123844	0.593325	0.722277	1.96393	51	c("MBP", "S100A1", "GLUD1", "CALM3", "BASP1", "CALM1", "ACTB", "CKB", "NDRG2", "YWHAE", "NDUFS3", "CDK5R2", "COX6B1", "PADI2", "CDC42", "ATF2", "CDK5R1", "YWHAH", "DYNLL1", "PLP1")
GOCC_VESICLE_LUMEN	1.42382e-05	0.00133222	0.593325	0.49197	1.63082	267	c("EEF2", "EEF1A1", "ALDOC", "HSPA8", "ALAD", "CLU", "PRDX6", "PDGFA", "PSMB1", "HSP90AB1", "PSMA2", "SCG3", "MIF", "TIMP2", "CCT2", "PKM", "PSMB7", "IGF2", "B2M", "NME2", "ALDOA", "CTSZ", "LGALS3BP", "VEGFB", "PSMA5", "PGAM1", "PSMD13", "APRT", "PADI2", "APP", "PAFAH1B2", "MAGED2", "ITIH3", "HSP90AA1", "GNS", "VCP", "FABP5", "GRP", "PTGES2", "VTI1B", "PROS1", "OLA1", "CYB5R3", "TEX264", "ERP44",…
GOCC_GLUTAMATERGIC_SYNAPSE	1.4834e-05	0.00137578	0.593325	0.483313	1.61463	308	c("APOE", "HSPA8", "PCDH17", "SPARCL1", "ABHD17A", "GPM6A", "ACTB", "SHANK1", "CNIH2", "SYT4", "CSPG5", "SLC1A2", "NRP1", "SLC6A17", "RNF10", "ADGRL3", "BCAN", "ADCY8", "AP2M1", "NPTXR", "DNM1", "ADGRA1", "CDH8", "CRTC1", "ABR", "SLITRK1", "EFNB3", "CALY", "SPTBN1", "PPP2R1A", "SYN2", "SHISA6", "CDH10", "LRRC4C", "GUCY1A1", "ELAVL4", "C1QBP", "SNAP25", "PRR7", "CORO1A", "GRID2", "PIN1", "GIPC1", …
GOBP_REGULATION_OF_TRANS_SYNAPTIC_SIGNALING	1.76047e-05	0.00161856	0.57561	0.464987	1.57413	394	c("GLUL", "PPP1R9B", "ATP1A2", "APOE", "PCDH17", "KIF5B", "GIT1", "TUBB2B", "CALM3", "SERPINE2", "NSMF", "SLC1A3", "SHANK1", "CNIH2", "SYT4", "SNCA", "S100B", "CSPG5", "VGF", "GRM8", "MAPK8IP2", "PINK1", "MAP1A", "PTN", "JPH4", "RAB3A", "MEF2C", "YTHDF1", "ADCY8", "NPTXR", "VAMP2", "DNM1", "DMPK", "CAMK2A", "CRTC1", "ABR", "RAB26", "TYROBP", "NRXN1", "FAM107A", "SHISA6", "LRRC4C", "RGS4", "PTGS2"…
GOBP_RIBOSOME_BIOGENESIS	1.82235e-05	0.00166101	0.57561	0.492855	1.63627	275	c("GLUL", "RPSA", "RPL3", "RPS7", "RPL14", "RPS16", "RPL7", "RPS6", "RPS8", "RPS5", "RPS25", "RPS24", "RPL10A", "WDR18", "RPL26", "RPL35A", "RPS19", "RPS15", "RPL35", "RPL24", "RRP1", "RPL38", "RPS21", "RPS14", "MRPL22", "NHP2", "RPL6", "RPS27", "MRPL20", "C1QBP", "RPL23A", "METTL5", "SNU13", "EIF6", "UTP14A", "METTL15", "RPS28", "LSM6", "TRMT112", "MPV17L2", "DHX30", "RIOX2", "NOP10", "POP7", "F…
GOMF_TRANSLATION_REGULATOR_ACTIVITY	1.98898e-05	0.00179739	0.57561	0.588675	1.80948	120	c("EEF2", "EEF1A1", "RPS9", "EEF1B2", "EIF3F", "EEF1G", "EIF3K", "EIF5A", "EIF3I", "EIF3C", "EIF1", "EIF3G", "RPS14", "EEF1A2", "EIF3H", "CIRBP", "EIF4H", "TSFM", "ELAVL4", "EIF4A1", "EIF3M", "EIF6", "RPL22", "EEF1D", "EIF4B", "EIF2S2", "MRPL58", "CELF4", "EIF4G1", "DENR", "MTIF2", "EIF4EBP1", "EIF2B4", "EIF2A", "DHX29", "SAMD4B", "CNBP", "FMR1", "EIF4A3", "PURA", "MTRF1L", "EIF3D")
GOCC_RESPIRATORY_CHAIN_COMPLEX_IV	2.09443e-05	0.00187664	0.57561	0.844128	2.00157	23	c("MT-CO1", "MT-CO2", "MT-CO3", "COX4I1", "COX6C", "COX7A2L", "COX8A", "COX5A", "COX5B", "NDUFA4", "UQCRFS1", "COX6B1", "COX7B2", "COX6A1", "UQCRC2")
GOCC_DENDRITIC_TREE	2.29291e-05	0.00203722	0.57561	0.429336	1.48163	567	c("FRMPD4", "DDN", "PPP1R9B", "ATP1A2", "APOE", "HSPA8", "RACK1", "KIF5B", "CLU", "ABHD17A", "KIF1A", "RIT2", "GPM6A", "RPS6", "NCS1", "NSMF", "SHANK1", "CNIH2", "CKB", "SYT4", "KIF5C", "FBXO2", "MAPK8IP1", "MAP1A", "HSP90AB1", "PSD", "GAP43", "RPL28", "JPH4", "ADCY8", "ATXN10", "CAMK2A", "CRTC1", "NOS1", "ABR", "MAP2", "WFS1", "GABRB1", "PPP2R1A", "THY1", "SHISA6", "CTNND2", "ZWINT", "PALMD", "N…
GOBP_POSITIVE_REGULATION_OF_INTRINSIC_APOPTOTIC_SIGNALING_PATHWAY_BY_P53_CLASS_MEDIATOR	2.34844e-05	0.00206917	0.57561	0.967668	1.72317	6	c("RPS7", "EIF5A", "RPL26", "UBB")
GOBP_NEGATIVE_REGULATION_OF_UBIQUITIN_PROTEIN_LIGASE_ACTIVITY	2.4199e-05	0.00211452	0.57561	0.925182	1.8407	10	c("RPS7", "RPS20", "RPL23", "RPS15", "RPL37")
GOBP_SUBSTANTIA_NIGRA_DEVELOPMENT	2.57201e-05	0.002229	0.57561	0.770444	1.99317	36	c("MBP", "S100A1", "GLUD1", "CALM3", "BASP1", "CALM1", "ACTB", "CKB", "NDRG2", "YWHAE", "NDUFS3", "COX6B1", "PADI2", "CDC42", "YWHAH", "DYNLL1", "PLP1")
GOCC_NEURON_TO_NEURON_SYNAPSE	2.81417e-05	0.00241719	0.57561	0.472403	1.58304	334	c("PPP1R9B", "RPS3", "RPS13", "ATP1B2", "GIT1", "ABHD17A", "RPL14", "RPL7", "NCS1", "RPS25", "NSMF", "SHANK1", "CNIH2", "RPL12", "MAPK8IP2", "CAMK2N1", "RPS19", "PSD", "GAP43", "RPL8", "RNF10", "MT-ND2", "RPL30", "ADCY8", "PKP4", "RPL38", "PSD3", "ADGRA1", "CAMK2A", "RPS14", "CRTC1", "NOS1", "LIN7B", "BMPR2", "SLITRK1", "EFNB3", "RPL6", "SPTBN1", "SYN2", "SHISA6", "CTNND2", "LRRC4C", "RPS27", "PA…
GOMF_OXIDOREDUCTASE_ACTIVITY_ACTING_ON_A_HEME_GROUP_OF_DONORS	2.83487e-05	0.00241719	0.57561	0.872888	1.95346	18	c("MT-CO1", "MT-CO2", "MT-CO3", "COX4I1", "COX7A2L", "COX8A", "COX5A", "COX5B", "COX6B1", "COX7B2", "COX6A1", "SURF1")
GOBP_REGULATION_OF_PROTEIN_STABILITY	3.12528e-05	0.00264348	0.557332	0.49955	1.65324	266	c("HSPA8", "GAPDH", "ATP1B2", "PLPP3", "RPS7", "CLU", "RPL23", "SNCA", "PINK1", "HSP90AB1", "CCT3", "DAD1", "BAG1", "COG7", "RNF5", "CCT2", "CD81", "TBL1X", "STK3", "CCT6A", "CDKN2AIP", "TYROBP", "WFS1", "FAM107A", "ANK2", "PEX2", "FLNA", "PIK3R1", "RAD23A", "CCT5", "STX12", "SUGT1", "PARK7", "MAPK8IP3", "CCT7", "STXBP4", "PIN1", "PDCD10", "GIPC1", "CRYAB", "HSP90AA1", "PEX6", "CCT4", "TBRG1", "G…
GOMF_OXIDOREDUCTASE_ACTIVITY_ACTING_ON_NAD_P_H	3.15416e-05	0.00264674	0.557332	0.652166	1.89159	78	c("MT-ND1", "MT-ND4", "NDUFS7", "NDUFB5", "NDUFA7", "NDUFB9", "MT-ND4L", "NDUFA8", "MT-ND5", "NDUFA12", "NDUFC2", "NDUFS3", "MT-ND2", "NDUFS6", "NDUFS8", "NDUFS1", "NDUFA4", "NDUFB7", "NDUFV1", "NDUFS5", "NDUFA1", "NDUFV2", "NDUFB10", "MT-ND6", "NDUFB6", "NDUFA13", "NDUFB3", "NDUFA5", "NDUFA6", "NDUFA9", "CYB5R3", "CYBA", "NDUFS4", "MICAL1", "NDUFA2", "NDUFB4", "CRYZL1", "NDUFB8", "NDUFB2", "MT-N…
WP_MITOCHONDRIAL_COMPLEX_IV_ASSEMBLY	3.5811e-05	0.00298133	0.557332	0.778639	1.96634	33	c("MT-CO1", "MT-CO2", "MT-CO3", "COX4I1", "COX6C", "COA3", "COX8A", "COX5A", "COX5B", "NDUFA4", "COX6B1", "COX6A1", "SURF1", "SMIM20", "PET100")
GOBP_NITROGEN_COMPOUND_TRANSPORT	3.91642e-05	0.00321287	0.557332	0.363726	1.29237	1760	c("GPM6B", "GLUL", "RASL10B", "ATP1A2", "APOE", "HSPA8", "RACK1", "KIF5B", "CLU", "PPP1R10", "TOMM22", "CHMP5", "GABARAPL2", "GLUD1", "SFRP1", "EIF5A", "ARL3", "ACTB", "TST", "SLC1A3", "SYT4", "CPE", "RPL23", "SNCA", "KIF5C", "TOMM20", "ARF5", "VGF", "MLC1", "PINK1", "MAP1A", "HSP90AB1", "G3BP2", "VIP", "GJA1", "OAZ1", "SLC1A2", "CHMP6", "SLC6A17", "YWHAB", "YWHAE", "RAB3A", "COG7", "PSAP", "PIK3…
GOCC_PROTON_TRANSPORTING_TWO_SECTOR_ATPASE_COMPLEX	3.91999e-05	0.00321287	0.557332	0.801855	1.97023	28	c("ATP6V1A", "ATP6V1G1", "ATP6V1B2", "TMEM199", "ATP6V0C", "ATP6V1E1", "MT-ATP6", "ATP6V1D", "ATP6V1F", "ATP6AP2", "ATP6V0D1", "ATP6V0E2", "RNASEK", "DMAC2L")
GOMF_PEPTIDOGLYCAN_IMMUNE_RECEPTOR_ACTIVITY	4.06531e-05	0.00330635	0.557332	-0.981107	-1.78324	5	PGLYRP1
GOMF_THREONINE_TYPE_ENDOPEPTIDASE_ACTIVITY	4.18177e-05	0.0033751	0.557332	0.891377	1.90246	14	c("PSMB4", "PSMB5", "PSMB1", "PSMB6", "PSMB7", "PSMB8", "PSMB3", "PSMB2", "PSMA4", "PSMB10")
GOMF_PROTEIN_TYROSINE_KINASE_ACTIVITY	4.3505e-05	0.00348469	0.557332	-0.476476	-1.71125	139	c("TEK", "HIPK4", "PDGFRL", "FGFR2", "EPHA10", "ERBB4", "PBK", "TTN", "JAK2", "LYN", "EPHA3", "HIPK2", "CLK2", "EPHA8", "EPHB2", "EPHB1", "TYK2")
GOCC_PERINUCLEAR_REGION_OF_CYTOPLASM	4.48637e-05	0.00356649	0.557332	0.412559	1.43258	651	c("HSPA8", "GAPDH", "RACK1", "KIF5B", "TRAPPC2", "CLU", "PTOV1", "KIF1A", "MOBP", "ATRAID", "RPS6", "NCS1", "SLC1A3", "APC", "SYT4", "CCN2", "NDRG2", "SNCA", "PRDX6", "S100B", "ARF5", "MAPK8IP1", "MLC1", "PINK1", "HSP90AB1", "YWHAB", "RAB3A", "ATXN10", "PKP4", "VAMP2", "EIF3G", "EZR", "S100A13", "ARF3", "TMEM100", "PRDX5", "NOS1", "MRFAP1", "VPS50", "STMN2", "RAC3", "RAB1B", "MTPN", "NOCT", "EIF4…
GOBP_REGULATION_OF_CYTOSKELETON_ORGANIZATION	4.53179e-05	0.00357572	0.557332	0.435825	1.49211	486	c("GPM6B", "DLC1", "ACTG1", "RPS3", "GNAI1", "GIT1", "CHMP5", "SFRP1", "ARL3", "SHANK1", "APC", "CCN2", "SNCA", "PDGFA", "MAP1A", "ARHGDIA", "SDC4", "MAPK3", "CHMP6", "NRP1", "SEMA5A", "BST2", "STMN3", "PDXP", "EZR", "MYOC", "DSTN", "STMN1", "CAPZA2", "RDX", "STMN2", "RND3", "RAC3", "CDC42EP4", "MAP2", "SPTBN1", "FAM107A", "MTPN", "TENM1", "FLNA", "TESK1", "RGS4", "TMOD2", "RHOB", "BRK1", "PIK3R1…
GOCC_PROTEASOME_CORE_COMPLEX	4.58896e-05	0.00359401	0.557332	0.860893	1.97716	20	c("PSMB4", "PSMB5", "PSMB1", "PSMA2", "PSMB6", "PSMB7", "PSMB8", "PSMA6", "PSMA7", "PSMA5", "PSMB3", "PSMB2", "PSMA4", "PSMB10")
GOMF_PROTEIN_KINASE_ACTIVITY	4.72481e-05	0.00367319	0.557332	-0.335315	-1.36471	547	c("TEK", "HIPK4", "PDGFRL", "MAPK4", "ALPK1", "FGFR2", "EPHA10", "ERBB4", "VRK2", "PLK5", "PBK", "TTN", "RASSF2", "JAK2", "PRKCG", "EIF2AK4", "LRRK2", "LYN", "CIITA", "SIK1", "CAMK1D", "CDK8", "PHKG1", "IRAK4", "GRK3", "RIOK3", "PRKDC", "MAP4K4", "STK4", "EPHA3", "MAP3K7", "HIPK2", "CLK2", "MAPK12", "MAP3K4", "EPHA8", "CSNK1A1", "RPS6KA2", "NRBP2", "ACVRL1", "CDKL2", "CDC7", "SBK1", "EPHB2", "MAP…
GOBP_REGULATION_OF_NEUROTRANSMITTER_LEVELS	4.91842e-05	0.0037958	0.557332	0.517749	1.67628	202	c("GPM6B", "ATP1A2", "GIT1", "CALM3", "SLC1A3", "SYT4", "SNCA", "CSPG5", "SLC1A2", "RAB3A", "MEF2C", "VAMP2", "CAMK2A", "NOS1", "LIN7B", "NRXN1", "SYN2", "PSEN1", "SNAP25", "PARK7", "STX1B", "GIPC1", "ADCY1", "UNC13C", "DOC2A", "NAPB", "RIMS4", "BRSK1", "GRIN3A", "ADRA1A", "PFN2", "RIMS2", "MAOA", "DNAJC5", "SLC6A11", "PDZD11", "SYT11", "SNAP47", "SYNJ1", "DOC2B", "DVL1", "HTR1B", "STXBP2", "LIN7…
GOBP_NEURON_DEVELOPMENT	5.00095e-05	0.00383153	0.557332	0.391117	1.37627	1011	c("GPM6B", "PPP1R9B", "APOE", "C1QA", "PTPRZ1", "MBP", "PBX1", "NDN", "KIF5B", "ATP1B2", "GIT1", "TUBB2B", "CFL1", "KIF1A", "RIT2", "TOX", "GPM6A", "SFRP1", "NCS1", "ARL3", "NSMF", "ACTB", "SLC1A3", "PHGDH", "SHANK1", "SYT4", "KIF5C", "S100B", "CSPG5", "FEZF2", "MAPK8IP2", "MAP1A", "HSP90AB1", "PSD", "NR2F6", "SDC4", "PTN", "STK25", "KREMEN1", "UBB", "GAP43", "PRMT1", "NRP1", "SEMA5A", "RAB3A", "…
WP_AEROBIC_GLYCOLYSIS	5.04552e-05	0.00383786	0.557332	0.9163	1.82303	10	c("GAPDH", "PGK1", "ENO1", "TPI1", "PKM", "ALDOA")
HALLMARK_MTORC1_SIGNALING	5.09827e-05	0.00384465	0.557332	0.52534	1.681	181	c("GAPDH", "PRDX1", "PHGDH", "PSMB5", "PGK1", "TCEA1", "ENO1", "FADS2", "TPI1", "FADS1", "ALDOA", "CD9", "CCT6A", "PSAT1", "ATP6V1D", "TUBA4A", "ASNS", "PSMA4", "PSMD13", "SLC9A3R1", "CORO1A", "AK4", "QDPR", "ACTR3", "PSMC4", "NUPR1", "IMMT", "SEC11A", "SQSTM1", "EIF2S2", "MTHFD2L", "GMPS", "HMGCS1", "HK2", "DAPP1", "PPP1R15A", "NMT1", "NAMPT", "PSMD14", "PSME3", "PSPH", "CACYBP", "TUBG1", "EBP",…
GOMF_GTPASE_ACTIVITY	5.13356e-05	0.00384465	0.557332	0.488541	1.61992	271	c("EEF2", "EEF1A1", "RASL10B", "GNAI1", "TUBB2B", "RIT2", "TUBA1A", "ARL3", "TUBB2A", "GNA11", "GNL1", "ARF5", "TUBA1B", "RAB3A", "AGAP3", "GNB1", "DNM1", "AGAP2", "ARF3", "EEF1A2", "RAB24", "RAB26", "RND3", "RAC3", "RAB1B", "RRAGD", "TUBA4A", "RGS4", "GNAS", "RHOB", "TBCC", "GNA13", "RHEB", "CDC42", "RAB22A", "RAB13", "TUBB3", "HRAS", "DIRAS1", "SAR1B", "KRAS", "RAP2C", "RGS14", "ARF6", "GNB2", …
GOMF_TRANSFERASE_ACTIVITY_TRANSFERRING_PHOSPHORUS_CONTAINING_GROUPS	5.17619e-05	0.00384465	0.557332	-0.303717	-1.28532	838	c("TEK", "HIPK4", "NUDT5", "PDGFRL", "MAPK4", "ALPK1", "TENT5D", "FGFR2", "CKMT2", "EPHA10", "ERBB4", "POLQ", "VRK2", "PLK5", "PBK", "TTN", "RASSF2", "JAK2", "PTDSS1", "PRKCG", "EIF2AK4", "LRRK2", "LYN", "CIITA", "SIK1", "CAMK1D", "CDK8", "PHKG1", "IRAK4", "TENT4A", "GRK3", "NME7", "RIOK3", "POLN", "PRKDC", "MAP4K4", "POLG", "STK4", "EPHA3", "MAP3K7", "HIPK2", "PPIP5K2", "CLK2", "MAPK12", "PAPSS2…
GOBP_HEAD_DEVELOPMENT	5.19989e-05	0.00384465	0.557332	0.407003	1.41709	701	c("DLC1", "PPP1R9B", "ATP1A2", "MT-CO1", "MBP", "PBX1", "S100A1", "ATP1B2", "GIT1", "GLUD1", "CALM3", "MT-ND4", "TOX", "BASP1", "B4GALT2", "CALM1", "SERPINE2", "SFRP1", "ACTB", "BOK", "PHGDH", "PCDH19", "CKB", "NDRG2", "FEZF2", "ID4", "UBB", "MAPK3", "SLC1A2", "NRP1", "SEMA5A", "SLC6A17", "YWHAE", "FZD6", "ADGRL3", "NDUFS3", "EMX2", "PRKG1", "BCAN", "CDK5R2", "B2M", "KCNK3", "NEFL", "TRNP1", "RAC…
WP_MYOMETRIAL_RELAXATION_AND_CONTRACTION_PATHWAYS	5.3061e-05	0.00389593	0.557332	0.543836	1.69948	145	c("ACTG1", "CALM3", "RXFP1", "CALM1", "ACTB", "CACNB3", "GJA1", "YWHAB", "YWHAE", "MYL4", "ADCY8", "GNB1", "CAMK2A", "NOS1", "RGS4", "GNAS", "YWHAG", "GUCY1A1", "ATF5", "GNG7", "PRKACB", "ATF2", "ADCY1", "PRKAR1B", "YWHAH", "IGFBP6", "IGFBP2", "PKIA", "SLC8A1", "RGS14", "GNB2", "RGS10", "RAMP3", "DGKZ", "PRKACA", "YWHAQ", "RYR3", "JUN", "ATF4", "RGS3", "PRKCD", "RGS7", "PRKCB", "RGS5", "ADCY5", "…
GOBP_COLLAGEN_ACTIVATED_SIGNALING_PATHWAY	5.733e-05	0.00418035	0.557332	-0.844949	-2.04392	16	c("OSCAR", "JAK2", "ITGA2", "COL4A2", "COL4A1", "SYK", "COL4A3", "COL4A5", "COL4A6", "UBASH3B")
GOBP_NEUROTRANSMITTER_TRANSPORT	6.5766e-05	0.00476049	0.538434	0.514606	1.66479	198	c("GPM6B", "ATP1A2", "GIT1", "CALM3", "SLC1A3", "SYT4", "SNCA", "CSPG5", "SLC1A2", "SLC6A17", "RAB3A", "MEF2C", "VAMP2", "CAMK2A", "NOS1", "LIN7B", "NRXN1", "SYN2", "PSEN1", "SNAP25", "PARK7", "STX1B", "GIPC1", "ADCY1", "UNC13C", "DOC2A", "NAPB", "RIMS4", "BRSK1", "GRIN3A", "ADRA1A", "PFN2", "RIMS2", "DNAJC5", "SLC6A11", "PDZD11", "SYT11", "SNAP47", "SYNJ1", "DOC2B", "DVL1", "HTR1B", "STXBP2", "L…
GOMF_5_DEOXYRIBOSE_5_PHOSPHATE_LYASE_ACTIVITY	6.61868e-05	0.00476049	0.538434	-0.978536	-1.77856	5	c("XRCC6", "POLQ")
GOMF_METAL_ION_TRANSMEMBRANE_TRANSPORTER_ACTIVITY	7.03769e-05	0.00502767	0.538434	-0.354648	-1.42198	395	c("PKD2L2", "TRPM3", "SLC5A12", "CACNG8", "SLC18A2", "PKD1L3", "OPRM1", "KCNT1", "SLC24A4", "SLC24A3", "SLC1A1", "KCNH4", "KCNJ13", "TRPC3", "SLC4A5", "SLC4A4", "KCNIP4", "KCNIP2", "SCN9A", "SHROOM2", "CACNA1I", "CACNA1H", "KCNT2", "SLC23A2", "FXYD4", "CACNA1A", "SCN10A", "SLC9B1", "CACNG3", "KCNIP3", "TRPM4", "SLC1A6", "SLC24A5", "KCNJ11", "NIPA2", "KCNA1", "SLC10A1", "GRIK4", "ATP2B2", "TPCN2",…
GOCC_PROTEASOME_CORE_COMPLEX_BETA_SUBUNIT_COMPLEX	7.76318e-05	0.00550873	0.538434	0.901208	1.84319	11	c("PSMB4", "PSMB5", "PSMB1", "PSMB6", "PSMB7", "PSMB8", "PSMB3", "PSMB2", "PSMB10")
GOCC_NEURON_SPINE	7.99735e-05	0.00562305	0.538434	0.537036	1.70419	164	c("FRMPD4", "DDN", "PPP1R9B", "ATP1A2", "ABHD17A", "GPM6A", "SHANK1", "CNIH2", "FBXO2", "PSD", "CAMK2A", "NOS1", "ABR", "SHISA6", "PALMD", "NEDD4", "PALM", "APP", "PDLIM4", "CDC42", "GRID2", "CDK5R1", "GIPC1", "CRYAB", "P2RX4", "ATP6AP2", "NRGN", "CALB1", "PPP1CA", "TENM2", "SLC8A1", "RGS14", "KCND3", "DGKI", "ASIC2", "MAPT", "BCR", "SYT11", "ITPKA", "MPP2", "RAC1", "NTSR1", "MAP1B", "DVL1", "HAP…
GOBP_REGULATION_OF_CELLULAR_AMIDE_METABOLIC_PROCESS	8.03065e-05	0.00562305	0.538434	0.445278	1.511	405	c("EEF2", "APOE", "GAPDH", "RPS3", "RPS9", "RPS4X", "RACK1", "CLU", "EIF3K", "EIF5A", "SNCA", "RPL26", "COA3", "RPLP1", "PINK1", "PKM", "YTHDF1", "RPL38", "EIF3C", "EIF1", "RPS14", "RTN2", "IMPACT", "EIF3H", "MTPN", "RTN1", "NOCT", "CIRBP", "EIF4H", "TSFM", "JMJD4", "ELAVL4", "C1QBP", "PGAM1", "ENC1", "PUM2", "SPON1", "UHMK1", "SECISBP2L", "METTL5", "APP", "PIN1", "DIO2", "SPHK2", "EIF6", "DAPK3"…
GOBP_PROTEIN_STABILIZATION	8.11441e-05	0.00564432	0.538434	0.537092	1.70656	165	c("GAPDH", "ATP1B2", "PLPP3", "RPS7", "CLU", "RPL23", "PINK1", "HSP90AB1", "CCT3", "BAG1", "COG7", "CCT2", "TBL1X", "STK3", "CCT6A", "TYROBP", "WFS1", "ANK2", "FLNA", "PIK3R1", "CCT5", "STX12", "SUGT1", "PARK7", "MAPK8IP3", "CCT7", "STXBP4", "PIN1", "PDCD10", "CRYAB", "HSP90AA1", "PEX6", "CCT4", "TBRG1", "TCP1", "PFN2", "CHEK2", "GTPBP4", "BAG6", "HSPA1A", "GOLGA7", "LAMP1", "GRN", "DVL1", "PRKRA…
GOBP_NEURON_DIFFERENTIATION	8.26935e-05	0.0057145	0.538434	0.374841	1.32449	1226	c("GPM6B", "PPP1R9B", "APOE", "C1QA", "PTPRZ1", "OLIG1", "MBP", "PBX1", "NDN", "KIF5B", "ATP1B2", "GIT1", "TUBB2B", "CFL1", "KIF1A", "RIT2", "RSPO2", "TOX", "GPM6A", "SFRP1", "NCS1", "ARL3", "NSMF", "ACTB", "SLC1A3", "PHGDH", "SHANK1", "EPOP", "SYT4", "KIF5C", "S100B", "CSPG5", "FEZF2", "MAPK8IP2", "ID4", "MAP1A", "HSP90AB1", "PSD", "NR2F6", "SDC4", "PTN", "STK25", "KREMEN1", "UBB", "GAP43", "ID3…
GOBP_POSITIVE_REGULATION_OF_TRANSPORT	8.48627e-05	0.00582632	0.538434	0.394936	1.38316	784	c("GLUL", "RASL10B", "APOE", "DBI", "RACK1", "KIF5B", "ATP1B2", "CLU", "MFGE8", "GLUD1", "CALM3", "CALM1", "ACTB", "BOK", "CACNB3", "SYT4", "SNCA", "CTSS", "MLC1", "PINK1", "HSP90AB1", "VIP", "SDC4", "OAZ1", "SLC1A2", "YWHAE", "RAB3A", "MIF", "SIRPA", "PIK3R2", "CDK5R2", "ADCY8", "AP2M1", "SCP2", "VAMP2", "GRK2", "EZR", "ANGPT1", "B2M", "CHCHD10", "CAMK2A", "GAB2", "NDUFA4", "CD81", "NOS1", "VSNL…
GOBP_CELLULAR_RESPONSE_TO_TOXIC_SUBSTANCE	8.63326e-05	0.005889	0.538434	0.602982	1.77053	89	c("GSTM1", "APOE", "GSTM3", "PRDX1", "ESD", "PRDX6", "PINK1", "MGST1", "PRXL2A", "MGST3", "PRDX5", "GPX4", "PRDX3", "AKR1A1", "SELENOW", "PTGS2", "PRDX2", "SOD1", "PARK7", "NXN", "PRXL2B", "GPX1", "SELENOF", "GPX3", "TXNRD2", "SOD2", "ALOX5AP", "ADH5", "PTGS1", "PRKN", "DUOX1", "IPCEF1", "PTGES", "FBLN5", "UBIAD1")
GOBP_NEGATIVE_REGULATION_OF_ION_TRANSPORT	9.58061e-05	0.00647819	0.538434	0.582953	1.78057	116	c("GPM6B", "ATP1A2", "CALM3", "CALM1", "SERPINE2", "SNCA", "VIP", "YWHAE", "CBARP", "FKBP1A", "KCNAB1", "NOS1", "RGS4", "PTGS2", "NEDD4", "SLC9A3R1", "TMBIM6", "PRKG2", "SYT11", "OPRL1", "GRM7", "NTSR1", "HTR1B", "ARL6IP5", "CNR1", "ACTN2", "FKBP1B", "ATF4", "UBQLN1", "FMR1", "SRI", "KCNH2")
GOMF_PROTEIN_CONTAINING_COMPLEX_BINDING	9.65756e-05	0.00647819	0.538434	0.379141	1.33698	1106	c("RPSA", "PPP1R9B", "EEF2", "APOE", "HSPA8", "RPS3", "PTPRZ1", "GNAI1", "ALAD", "RACK1", "SPARCL1", "PLPP3", "GIT1", "NACC2", "CLU", "MFGE8", "MARCKS", "CFL1", "EIF3K", "EDF1", "EIF5A", "ACTB", "BOK", "SHANK1", "APC", "CCN2", "DCTN6", "THRA", "SNCA", "GNA11", "PDGFA", "MAPK8IP2", "RPLP1", "CTSS", "MLC1", "PINK1", "HSP90AB1", "NDUFA8", "PTN", "SNRPA", "CHMP6", "YWHAE", "MYL4", "RNF5", "NME1", "PK…
HALLMARK_FATTY_ACID_METABOLISM	9.68083e-05	0.00647819	0.538434	0.552645	1.71667	139	c("GLUL", "ALAD", "ACAA2", "PRDX6", "LGALS1", "MIF", "ACADL", "MDH2", "MDH1", "ALDOA", "MCEE", "ACO2", "SUCLG1", "HSD17B10", "PDHA1", "ECI2", "HSP90AA1", "YWHAH", "GPD2", "MAOA", "SDHA", "RAP1GDS1", "HCCS", "SDHC", "HMGCS1", "NTHL1", "HADH", "S100A10", "APEX1", "GABARAPL1", "ENO2", "SDHD", "MGLL", "FASN", "DLD", "PTS", "DECR1", "GAD2", "ACAT2", "NCAPH2", "CRYZ", "CPT1A")
GOBP_REGULATION_OF_ORGANELLE_ORGANIZATION	0.000108333	0.00720384	0.538434	0.378287	1.33216	1052	c("GPM6B", "DLC1", "ACTG1", "RPS3", "GNAI1", "ACAA2", "GIT1", "CLU", "PPP1R10", "CHMP5", "AURKAIP1", "SFRP1", "ARL3", "BOK", "SHANK1", "APC", "SYT4", "CCN2", "SNCA", "PDGFA", "PINK1", "MAP1A", "G3BP2", "IK", "ARHGDIA", "CCT3", "SDC4", "GAP43", "MAPK3", "CHMP6", "NRP1", "SEMA5A", "BST2", "RAB3A", "RNF5", "STMN3", "CCT2", "TERF2IP", "PDXP", "IGF2", "MAP2K7", "EHMT2", "EZR", "CHCHD10", "MYOC", "DSTN…
GOCC_ROUGH_ENDOPLASMIC_RETICULUM	0.000110146	0.00727862	0.538434	0.631363	1.8065	70	c("GLUL", "RPL18", "RPL4", "RPS29", "PKM", "RPS21", "NAT8L", "MYOC", "SEC61G", "RPS26", "RPL6", "SSR4", "RPS23", "SEC62", "PSEN1", "APP", "ARL6IP1", "CKAP4", "MTTP", "FKRP", "SRP9", "RPS28", "EPHA5", "RANGRF", "LRPAP1", "BAIAP2", "SEC63", "SLC7A11", "RAB14", "RPL27", "EDN1", "TMCC1", "SPPL3", "SEC61A2")
GOBP_ADP_METABOLIC_PROCESS	0.000113529	0.00745553	0.538434	0.60485	1.7654	82	c("ALDOC", "GAPDH", "GIT1", "PGK1", "ENO1", "TPI1", "PKM", "AK1", "ALDOA", "PGAM1", "PSEN1", "APP", "AK4", "EIF6", "NUPR1", "ARNT", "PRKAA1", "HK2", "AK5", "ENO2", "BPGM", "JMJD8", "BAD", "IGF1", "OGT", "PFKL")
GOBP_RIBOSOMAL_SMALL_SUBUNIT_BIOGENESIS	0.000120209	0.0078092	0.538434	0.651526	1.85581	68	c("RPSA", "RPS7", "RPS16", "RPS6", "RPS8", "RPS5", "RPS25", "RPS24", "RPS19", "RPS15", "RPL38", "RPS21", "RPS14", "RPS27", "SNU13", "RPS28", "LSM6")
GOCC_AXON	0.000120392	0.0078092	0.538434	0.414188	1.43061	599	c("GLUL", "PPP1R9B", "ACTG1", "HSPA8", "MBP", "KIF5B", "GIT1", "CALM3", "KIF1A", "BASP1", "GPM6A", "NCS1", "ACTB", "SYT4", "NDRG2", "SNCA", "KIF5C", "MAPK8IP1", "PINK1", "MAP1A", "HSP90AB1", "GAP43", "SLC1A2", "NRP1", "RAB3A", "CBARP", "ADGRL3", "STMN3", "CDK5R2", "ADCY8", "MYOC", "CDH8", "KCNAB1", "NEFL", "ABR", "STMN2", "RAC3", "ROBO1", "MAP2", "CALY", "SPTBN1", "MTPN", "THY1", "FLNA", "DPYSL3"…
GOBP_INTRACELLULAR_PROTEIN_TRANSPORT	0.000131248	0.00846152	0.518848	0.397593	1.39146	764	c("HSPA8", "KIF5B", "CLU", "PPP1R10", "TOMM22", "RPL23", "KIF5C", "TOMM20", "ARF5", "PINK1", "MAP1A", "HSP90AB1", "OAZ1", "YWHAB", "YWHAE", "COG7", "PIK3R2", "AP2M1", "TIMM10", "SPCS1", "VAMP2", "CLTA", "ANGPT1", "SEC61G", "AP1S1", "ARF3", "RTN2", "RAB24", "ZDHHC22", "CD81", "MON1A", "VPS28", "STK3", "RAB1B", "TENM1", "COPZ2", "PEX2", "FLNA", "SNF8", "PTGS2", "RHOB", "PIK3R1", "NEDD4", "YWHAG", "…
GOBP_CILIUM_OR_FLAGELLUM_DEPENDENT_CELL_MOTILITY	0.000136163	0.00872516	0.518848	-0.48483	-1.71356	118	c("CFAP54", "MNS1", "IQCG", "CCDC40", "PLA2G3", "DNAH6", "CACNA1I", "DNAH3", "CFAP157", "SLC9B1", "DNAH17", "DDX4", "VPS13A", "TEKT1", "DNAH14", "EFCAB9", "INTS13", "DNAH11", "LDHC", "SPEF2", "SLC9C1", "CATSPER3", "DZIP1", "DNAH8", "ENO4", "TAC4", "RSPH6A", "SLC22A14", "TTLL9", "CFAP46", "CFAP44", "SORD", "SLC26A8", "GAPDHS", "CFAP52", "KLC3", "BBS2", "TACR1", "CFAP43")
GOBP_NEGATIVE_REGULATION_OF_MOLECULAR_FUNCTION	0.000138076	0.00879443	0.518848	0.392462	1.37779	898	c("PPP1R9B", "CST3", "ATP1A2", "APOE", "GAPDH", "RACK1", "NDN", "RPS7", "PPP1R10", "PCSK1N", "CALM3", "CALM1", "SERPINE2", "SFRP1", "RPS20", "ACTB", "APC", "RPL23", "SNCA", "LRCH1", "LY6H", "MAPK8IP1", "CAMK2N1", "G3BP2", "PTN", "ID3", "PPP1R1A", "OAZ1", "MAPK3", "RPS15", "CHMP6", "BST2", "YWHAB", "YWHAE", "FZD6", "CBARP", "TIMP2", "CAMK2N2", "AKT1S1", "PPP1R14C", "FKBP1A", "B2M", "TLE5", "STMN1"…
GOBP_DETECTION_OF_OTHER_ORGANISM	0.000150075	0.00950148	0.518848	-0.875	-1.94224	12	c("PGLYRP1", "TLR4")

## Sheet: L6 IT
ADvaporVSctrl_L6.IT.pathway	ADvaporVSctrl_L6.IT.pval	ADvaporVSctrl_L6.IT.padj	ADvaporVSctrl_L6.IT.log2err	ADvaporVSctrl_L6.IT.ES	ADvaporVSctrl_L6.IT.NES	ADvaporVSctrl_L6.IT.size	ADvaporVSctrl_L6.IT.leadingEdge
KEGG_RIBOSOME	1.11149e-17	1.18362e-13	1.08644	-0.812342	-2.64585	65	c("RPL23A", "RPL37", "RPS15", "RPL35A", "RPS28", "RPS23", "RPS29", "RPL27", "RPS21", "RPL37A", "RPL31", "RPL38", "RPL26", "RPS20", "RPL39", "RPL34", "RPS19", "RPL36AL", "RPS16", "RPL12", "RPS24", "RPL4", "RPL28", "RPS8", "RPL8", "RPL18A", "RPS26", "RPL24", "RPL23", "RPLP1", "RPL13", "RPL27A", "RPS6", "RPL7", "RPS3", "RPL30", "RPL32", "RPS11", "RPL19", "FAU", "RPSA", "RPL22", "RPL35", "RPS27", "RP…
GOCC_CYTOSOLIC_RIBOSOME	8.83702e-16	4.70527e-12	1.02767	-0.763922	-2.52472	73	c("RPL23A", "RPL37", "RPS15", "RPL35A", "RPS28", "RPS23", "RPS29", "RPL27", "RPS21", "RPL37A", "RPL31", "RPL38", "RPL26", "RPS20", "RPL39", "RPL34", "RPS19", "RPL36AL", "FXR2", "RPS16", "RPL12", "RPS24", "RPL4", "RPL28", "RPS8", "RPS14", "RPL8", "RPL18A", "RPS26", "RPL24", "RPL23", "RPLP1", "RPL13", "RPL27A", "RPS6", "RPL7", "RPS3", "RPL30", "RPL32", "RPS11", "RPL19", "RPSA", "RPL22", "RPL35", "R…
GOMF_STRUCTURAL_CONSTITUENT_OF_RIBOSOME	6.0403e-15	2.14411e-11	0.996986	-0.649926	-2.3485	134	c("MRPL33", "RPL23A", "RPL37", "RPS15", "RPL35A", "RPS28", "RPS23", "RPS29", "RPL27", "RPS21", "RPL37A", "RPL31", "RPL38", "RPL26", "RPS20", "RPL39", "RPL34", "RPS19", "RPL36AL", "RPS16", "RPL12", "RPS24", "RPL4", "RPL28", "RPS8", "RPS14", "RPL8", "RPL18A", "RPS26", "RPL24", "RPL23", "RPLP1", "RPL13", "RPL27A", "RPS6", "RPL7", "MRPL18", "RPS3", "RPL30", "RPL32", "RPS11", "RPL19", "RPSA", "RPL22",…
HALLMARK_OXIDATIVE_PHOSPHORYLATION	3.24808e-14	8.64719e-11	0.965328	-0.602477	-2.26177	174	c("COX7C", "ALDH6A1", "ATP1B1", "COX7A2L", "NDUFA2", "GOT2", "NDUFA5", "NDUFB2", "SDHA", "UQCR11", "UQCRH", "NDUFS2", "ACO2", "NDUFC1", "NDUFA3", "TIMM8B", "COX6A1", "UQCR10", "COX17", "UQCRQ", "ETFB", "SLC25A4", "PDHB", "GLUD1", "COX6B1", "SLC25A5", "COX7A2", "NDUFS6", "COX8A", "OPA1", "NDUFA1", "NDUFB8", "MDH1", "NDUFB5", "HSPA9", "ATP6AP1", "TIMM17A", "POR", "PHYH", "GPX4", "NDUFB7", "NDUFB4",…
WP_ELECTRON_TRANSPORT_CHAIN_OXPHOS_SYSTEM_IN_MITOCHONDRIA	7.79851e-14	1.57942e-10	0.954542	-0.719546	-2.40866	83	c("MT-ATP8", "MT-ND3", "MT-ND5", "MT-ND4", "MT-ND6", "MT-ND2", "MT-ATP6", "MT-CO2", "COX7C", "MT-CO1", "MT-ND1", "MT-ND4L", "MT-CO3", "COX7A2L", "NDUFA2", "NDUFA5", "NDUFB2", "SDHA", "UQCR11", "UQCRH", "NDUFS2", "NDUFC1", "NDUFS5", "NDUFA3", "COX6A1", "UQCR10", "COX17", "UQCRQ", "SLC25A4", "COX6B1", "SLC25A5", "COX7A2", "NDUFS6", "COX8A", "NDUFA1", "NDUFB8", "NDUFB5", "NDUFV3", "NDUFB7", "NDUFB4"…
WP_CYTOPLASMIC_RIBOSOMAL_PROTEINS	8.89898e-14	1.57942e-10	0.954542	-0.760132	-2.48761	68	c("RPL23A", "RPL37", "RPS15", "RPL35A", "RPS28", "RPS23", "RPS29", "RPL27", "RPS21", "RPL37A", "RPL31", "RPL38", "RPL26", "RPS20", "RPL39", "RPL34", "RPS19", "RPS16", "RPL12", "RPS24", "RPL4", "RPL28", "RPS8", "RPS14", "RPL8", "RPL18A", "RPS26", "RPL24", "RPL23", "RPLP1", "RPL13", "RPL27A", "RPS6", "RPL7", "RPS3", "RPL30", "RPL32", "RPS11", "RPL19", "FAU", "RPSA", "RPL22", "RPL35", "RPS27", "RPL3…
KEGG_OXIDATIVE_PHOSPHORYLATION	4.09905e-13	6.23583e-10	0.932595	-0.66999	-2.33692	104	c("MT-ATP8", "MT-ND3", "MT-ND5", "MT-ND4", "MT-ND6", "MT-ND2", "MT-ATP6", "MT-CO2", "COX7C", "MT-CO1", "MT-ND1", "MT-ND4L", "MT-CO3", "COX7A2L", "NDUFA2", "NDUFA5", "NDUFB2", "SDHA", "UQCR11", "UQCRH", "NDUFS2", "NDUFC1", "NDUFS5", "NDUFA3", "COX6A1", "UQCR10", "COX17", "UQCRQ", "COX6B1", "COX7A2", "NDUFS6", "COX8A", "NDUFA1", "NDUFB8", "ATP6V0E2", "NDUFB5", "ATP6V1C2", "ATP6AP1", "NDUFV3", "NDUF…
GOCC_RIBOSOMAL_SUBUNIT	1.16115e-12	1.54563e-09	0.91012	-0.608512	-2.248	148	c("MRPL33", "RPL23A", "RPL37", "RPS15", "RPL35A", "RPS28", "RPS23", "RPS29", "RPL27", "RPS21", "RPL37A", "RPL31", "RPL38", "RPL26", "RPS20", "RPL39", "RPL34", "RPS19", "RPL36AL", "FXR2", "RPS16", "RPL12", "RPS24", "RPL4", "RPL28", "RPS8", "RPS14", "RPL8", "RPL18A", "RPS26", "RPL24", "RPL23", "RPLP1", "RPL13", "RPL27A", "RPS6", "RPL7", "MRPL18", "RPS3", "RPL30", "RPL32", "RPS11", "RPL19", "RPSA", …
GOBP_CELLULAR_RESPIRATION	2.01599e-12	2.16051e-09	0.898671	-0.559545	-2.13544	201	c("MT-ATP8", "MT-ND3", "MT-ND5", "MT-ND4", "MT-ND6", "MT-ND2", "MT-ATP6", "GHITM", "MT-CO2", "NOP53", "COX7C", "SLC25A13", "MT-CO1", "MT-ND1", "MT-ND4L", "PINK1", "MT-CO3", "COX7A2L", "NDUFA2", "BNIP3", "GPD1", "NDUFA5", "VCP", "NDUFB2", "SDHA", "UQCRH", "NDUFS2", "UQCC3", "CHCHD2", "ACO2", "NDUFC1", "NDUFS5", "NDUFA3", "COX6A1", "UQCR10", "UQCRQ", "ETFB", "PDHB", "COX7A2", "NDUFS6", "NDUFA1", "U…
GOBP_ATP_SYNTHESIS_COUPLED_ELECTRON_TRANSPORT	2.02884e-12	2.16051e-09	0.898671	-0.707502	-2.37454	81	c("MT-ND3", "MT-ND5", "MT-ND4", "MT-ND6", "MT-ND2", "GHITM", "MT-CO2", "COX7C", "MT-CO1", "MT-ND1", "MT-ND4L", "PINK1", "MT-CO3", "COX7A2L", "NDUFA2", "NDUFA5", "NDUFB2", "SDHA", "UQCRH", "NDUFS2", "UQCC3", "CHCHD2", "NDUFC1", "NDUFS5", "NDUFA3", "COX6A1", "UQCR10", "UQCRQ", "NDUFS6", "NDUFA1", "NDUFB8", "NDUFB5", "NDUFV3", "NDUFB7", "NDUFB4", "NDUFB9", "COX6A2", "NDUFA7", "NDUFAB1", "NDUFA12", "…
GOBP_OXIDATIVE_PHOSPHORYLATION	2.30432e-12	2.23079e-09	0.898671	-0.652203	-2.29606	113	c("MT-ATP8", "MT-ND3", "MT-ND5", "MT-ND4", "MT-ND6", "MT-ND2", "MT-ATP6", "GHITM", "MT-CO2", "COX7C", "MT-CO1", "MT-ND1", "MT-ND4L", "PINK1", "MT-CO3", "COX7A2L", "NDUFA2", "NDUFA5", "VCP", "NDUFB2", "SDHA", "UQCRH", "NDUFS2", "UQCC3", "CHCHD2", "NDUFC1", "NDUFS5", "NDUFA3", "COX6A1", "UQCR10", "UQCRQ", "COX7A2", "NDUFS6", "NDUFA1", "UQCC2", "NDUFB8", "NDUFB5", "CHCHD10", "NDUFV3", "NDUFB7", "NDU…
GOBP_RESPIRATORY_ELECTRON_TRANSPORT_CHAIN	2.73666e-12	2.27807e-09	0.898671	-0.668321	-2.3273	102	c("MT-ND3", "MT-ND5", "MT-ND4", "MT-ND6", "MT-ND2", "GHITM", "MT-CO2", "COX7C", "SLC25A13", "MT-CO1", "MT-ND1", "MT-ND4L", "PINK1", "MT-CO3", "COX7A2L", "NDUFA2", "GPD1", "NDUFA5", "NDUFB2", "SDHA", "UQCRH", "NDUFS2", "UQCC3", "CHCHD2", "NDUFC1", "NDUFS5", "NDUFA3", "COX6A1", "UQCR10", "UQCRQ", "ETFB", "NDUFS6", "NDUFA1", "PLEC", "NDUFB8", "NDUFB5", "NDUFV3", "GPD2", "NDUFB7", "NDUFB4", "NDUFB9",…
GOCC_RESPIRASOME	2.781e-12	2.27807e-09	0.898671	-0.689693	-2.34615	89	c("MT-ND3", "MT-ND5", "MT-ND4", "MT-ND6", "MT-ND2", "MT-CO2", "COX7C", "MT-CO1", "MT-ND1", "MT-ND4L", "MT-CO3", "COX7A2L", "NDUFA2", "NDUFA5", "NDUFB2", "SDHA", "UQCR11", "UQCRH", "NDUFA13", "NDUFS2", "NDUFC1", "NDUFS5", "NDUFA3", "COX6A1", "UQCR10", "UQCRQ", "COX6B1", "COX7A2", "NDUFS6", "COX8A", "NDUFA1", "NDUFB8", "NDUFB5", "NDUFV3", "NDUFB7", "NDUFB4", "NDUFB9", "COX6A2", "NDUFA7", "HIGD1A", …
GOBP_ENERGY_DERIVATION_BY_OXIDATION_OF_ORGANIC_COMPOUNDS	3.4953e-12	2.52425e-09	0.898671	-0.520938	-2.06627	275	c("GSK3A", "MT-ATP8", "MT-ND3", "MT-ND5", "MT-ND4", "MT-ND6", "MT-ND2", "MT-ATP6", "GHITM", "MT-CO2", "NOP53", "IGF1", "COX7C", "PPP1CA", "SLC25A13", "MT-CO1", "MT-ND1", "MT-ND4L", "PINK1", "MT-CO3", "COX7A2L", "PPP1CC", "NDUFA2", "BNIP3", "GPD1", "NDUFA5", "VCP", "EPM2AIP1", "NDUFB2", "GAA", "SDHA", "UQCRH", "PYGB", "PPP1R3F", "NDUFS2", "UQCC3", "CHCHD2", "ACO2", "NDUFC1", "NDUFS5", "NDUFA3", "C…
GOBP_AEROBIC_RESPIRATION	3.55562e-12	2.52425e-09	0.898671	-0.599984	-2.2322	159	c("MT-ATP8", "MT-ND3", "MT-ND5", "MT-ND4", "MT-ND6", "MT-ND2", "MT-ATP6", "GHITM", "MT-CO2", "NOP53", "COX7C", "MT-CO1", "MT-ND1", "MT-ND4L", "PINK1", "MT-CO3", "COX7A2L", "NDUFA2", "BNIP3", "NDUFA5", "VCP", "NDUFB2", "SDHA", "UQCRH", "NDUFS2", "UQCC3", "CHCHD2", "ACO2", "NDUFC1", "NDUFS5", "NDUFA3", "COX6A1", "UQCR10", "UQCRQ", "PDHB", "COX7A2", "NDUFS6", "NDUFA1", "UQCC2", "NDUFB8", "MDH1", "ND…
GOBP_GENERATION_OF_PRECURSOR_METABOLITES_AND_ENERGY	4.36343e-12	2.86876e-09	0.887075	-0.460226	-1.88013	422	c("GSK3A", "MT-ATP8", "MT-ND3", "ZBTB20", "MT-ND5", "MT-ND4", "MT-ND6", "GIT1", "MT-ND2", "MT-ATP6", "GHITM", "MT-CO2", "NOP53", "QDPR", "IGF1", "COX7C", "PPP1CA", "SLC25A13", "MT-CO1", "MT-ND1", "MT-ND4L", "PINK1", "MT-CO3", "COX7A2L", "PPP1CC", "NDUFA2", "BNIP3", "CYB561", "GPD1", "NDUFA5", "VCP", "EPM2AIP1", "NDUFB2", "GAA", "SDHA", "UQCR11", "UQCRH", "NDUFA13", "PYGB", "ZBTB7A", "TKT", "PPP1R…
GOCC_MITOCHONDRIAL_PROTEIN_CONTAINING_COMPLEX	4.57967e-12	2.86876e-09	0.887075	-0.527532	-2.07062	244	c("MT-ATP8", "MT-ND3", "MRPL33", "MT-ND5", "MT-ND4", "MT-ND6", "MT-ND2", "MT-ATP6", "MT-CO2", "SMDT1", "COX7C", "MT-CO1", "MT-ND1", "MT-ND4L", "MT-CO3", "COX7A2L", "NDUFA2", "NDUFA5", "NDUFB2", "SDHA", "UQCR11", "UQCRH", "NDUFA13", "TOMM7", "SPG7", "NDUFS2", "NDUFC1", "NDUFS5", "NDUFA3", "TIMM8B", "COX6A1", "UQCR10", "UQCRQ", "SLC25A4", "PDHB", "ROMO1", "COX6B1", "SLC25A5", "COX7A2", "NDUFS6", "C…
GOMF_ELECTRON_TRANSFER_ACTIVITY	7.1561e-12	4.23363e-09	0.887075	-0.649307	-2.28521	110	c("MT-ND3", "MT-ND5", "MT-ND4", "MT-ND6", "MT-ND2", "MT-CO2", "QDPR", "MT-CO1", "MT-ND1", "MT-ND4L", "MT-CO3", "COX7A2L", "NDUFA2", "NDUFA5", "NDUFB2", "SDHA", "UQCR11", "UQCRH", "NDUFA13", "NDUFS2", "NDUFC1", "NDUFS5", "NDUFA3", "COX6A1", "UQCR10", "ALDH4A1", "ETFB", "COX6B1", "COX7A2", "NDUFS6", "COX8A", "NDUFA1", "NDUFB8", "NDUFB5", "NDUFV3", "POR", "NDUFB7", "NDUFB4", "CIAPIN1", "NDUFB9", "CO…
KEGG_PARKINSONS_DISEASE	8.8109e-12	4.93828e-09	0.875325	-0.656596	-2.29369	106	c("MT-ATP8", "MT-ND3", "MT-ND5", "MT-ND4", "MT-ND6", "MT-ND2", "MT-ATP6", "MT-CO2", "COX7C", "MT-CO1", "MT-ND1", "MT-ND4L", "PINK1", "MT-CO3", "COX7A2L", "NDUFA2", "NDUFA5", "NDUFB2", "SDHA", "TH", "UQCR11", "UQCRH", "NDUFS2", "NDUFC1", "NDUFS5", "NDUFA3", "COX6A1", "UQCR10", "UQCRQ", "SLC25A4", "UBA1", "COX6B1", "SLC25A5", "COX7A2", "NDUFS6", "COX8A", "NDUFA1", "NDUFB8", "NDUFB5", "NDUFV3", "NDU…
GOBP_ELECTRON_TRANSPORT_CHAIN	9.78043e-12	5.20759e-09	0.875325	-0.599757	-2.20785	147	c("MT-ND3", "MT-ND5", "MT-ND4", "MT-ND6", "MT-ND2", "GHITM", "MT-CO2", "QDPR", "COX7C", "SLC25A13", "MT-CO1", "MT-ND1", "MT-ND4L", "PINK1", "MT-CO3", "COX7A2L", "NDUFA2", "CYB561", "GPD1", "NDUFA5", "NDUFB2", "SDHA", "UQCRH", "NDUFA13", "NDUFS2", "UQCC3", "CHCHD2", "NDUFC1", "NDUFS5", "NDUFA3", "COX6A1", "UQCR10", "UQCRQ", "ALDH4A1", "ETFB", "PDIA5", "NDUFS6", "NDUFA1", "PLEC", "NDUFB8", "NDUFB5"…
GOCC_RIBOSOME	1.66614e-11	8.44889e-09	0.863415	-0.568814	-2.13889	176	c("MRPL33", "CANX", "RPL23A", "RPL37", "RPS15", "RPL35A", "RPS28", "RPS23", "RPS29", "RPL27", "RPS21", "RPL37A", "RPL31", "RPL38", "RPL26", "RPS20", "RPL39", "RPL34", "RPS19", "RPL36AL", "FXR2", "RPS16", "RPL12", "RPS24", "RPL4", "RPL28", "RPS8", "RPS14", "RPL8", "RPL18A", "RPS26", "RPL24", "RPL23", "RPLP1", "RPL13", "RPL27A", "RPS6", "RPL7", "MRPL18", "RPS3", "RPL30", "RPL32", "RPS11", "RPL19", …
GOCC_INNER_MITOCHONDRIAL_MEMBRANE_PROTEIN_COMPLEX	4.11036e-11	1.9896e-08	0.851339	-0.625573	-2.22673	123	c("MT-ATP8", "MT-ND3", "MT-ND5", "MT-ND4", "MT-ND6", "MT-ND2", "MT-ATP6", "MT-CO2", "SMDT1", "COX7C", "MT-CO1", "MT-ND1", "MT-ND4L", "MT-CO3", "COX7A2L", "NDUFA2", "NDUFA5", "NDUFB2", "SDHA", "UQCR11", "UQCRH", "NDUFA13", "SPG7", "NDUFS2", "NDUFC1", "NDUFS5", "NDUFA3", "COX6A1", "UQCR10", "UQCRQ", "ROMO1", "COX6B1", "COX7A2", "NDUFS6", "COX8A", "NDUFA1", "NDUFB8", "MICOS10", "NDUFB5", "HSPA9", "C…
GOMF_OXIDOREDUCTION_DRIVEN_ACTIVE_TRANSMEMBRANE_TRANSPORTER_ACTIVITY	4.32208e-11	2.00112e-08	0.851339	-0.715997	-2.32594	67	c("MT-ND3", "MT-ND5", "MT-ND4", "MT-ND6", "MT-ND2", "MT-CO2", "MT-CO1", "MT-ND1", "MT-ND4L", "MT-CO3", "COX7A2L", "NDUFA2", "NDUFA5", "NDUFB2", "UQCRH", "NDUFA13", "NDUFS2", "NDUFC1", "NDUFS5", "NDUFA3", "COX6A1", "UQCR10", "COX6B1", "NDUFS6", "COX8A", "NDUFA1", "NDUFB8", "NDUFB5", "NDUFV3", "NDUFB7", "NDUFB4", "NDUFB9", "COX6A2", "NDUFA7", "UQCRC1", "NDUFA12", "UQCRFS1", "NDUFA6", "NDUFA4", "COX…
GOMF_PRIMARY_ACTIVE_TRANSMEMBRANE_TRANSPORTER_ACTIVITY	6.26636e-11	2.78044e-08	0.839089	-0.574227	-2.14267	164	c("ATP1A3", "MT-ND3", "MT-ND5", "MT-ND4", "KCNJ11", "MT-ND6", "MT-ND2", "MT-CO2", "ATP2B2", "ATP2A2", "ABCA1", "ATP1A1", "MT-CO1", "MT-ND1", "MT-ND4L", "ATP1B1", "MT-CO3", "COX7A2L", "NDUFA2", "NDUFA5", "NDUFB2", "UQCRH", "NDUFA13", "ATP13A2", "NDUFS2", "NDUFC1", "NDUFS5", "NDUFA3", "COX6A1", "UQCR10", "ATP1A2", "COX6B1", "NDUFS6", "COX8A", "NDUFA1", "NDUFB8", "ABCD2", "ATP6V0E2", "NDUFB5", "ATP1…
GOCC_CYTOSOLIC_LARGE_RIBOSOMAL_SUBUNIT	9.64617e-11	4.10888e-08	0.839089	-0.794508	-2.40316	41	c("RPL23A", "RPL37", "RPL35A", "RPL27", "RPL37A", "RPL31", "RPL38", "RPL26", "RPL39", "RPL34", "RPL36AL", "FXR2", "RPL12", "RPL4", "RPL28", "RPL8", "RPL18A", "RPL24", "RPL23", "RPLP1", "RPL13", "RPL27A", "RPL7", "RPL30", "RPL32", "RPL19", "RPL22", "RPL35", "RPL3", "RPL36A", "RPL15", "RPL14")
GOCC_OXIDOREDUCTASE_COMPLEX	2.6779e-10	1.09681e-07	0.814036	-0.628346	-2.20159	108	c("MT-ND3", "MT-ND5", "MT-ND4", "MT-ND6", "MT-ND2", "MT-CO1", "MT-ND1", "MT-ND4L", "NDUFA2", "GPD1", "NDUFA5", "NDUFB2", "SDHA", "UQCR11", "UQCRH", "NDUFA13", "NDUFS2", "NDUFC1", "NDUFS5", "NDUFA3", "UQCR10", "UQCRQ", "ETFB", "PDHB", "DUOX1", "NDUFS6", "NDUFA1", "NDUFB8", "NDUFB5", "P4HB", "NDUFV3", "GPD2", "NDUFB7", "NDUFB4", "GCSH", "LDHB", "NDUFB9", "NDUFA7", "NDUFAB1", "UQCRC1", "PDHA1", "GLD…
GOMF_STRUCTURAL_MOLECULE_ACTIVITY	3.68982e-10	1.45529e-07	0.814036	-0.414046	-1.72831	554	c("KRT12", "SBSPON", "KRT20", "MAL", "MRPL33", "LAMA3", "ERBIN", "NPNT", "EVPL", "MAP1B", "NEFH", "MBP", "MAL2", "RPL23A", "RPL37", "RPS15", "RPL35A", "CSRP1", "RPS28", "TUBG2", "PLP1", "RPS23", "FN1", "SPTBN1", "EIF3A", "MAP1A", "RPS29", "RPL27", "COPB2", "OGN", "RPS21", "RPL37A", "RPL31", "EPB41L1", "RPL38", "MUC3A", "RPL26", "RPS20", "RPL39", "RPL34", "SPTAN1", "SPTBN2", "RPS19", "ABI3BP", "RP…
GOBP_CYTOPLASMIC_TRANSLATION	1.82812e-09	6.95275e-07	0.788187	-0.604118	-2.14018	117	c("DHX36", "RPL23A", "RPL37", "RPS15", "RPL35A", "RPS28", "RPS23", "EIF3A", "RPS29", "RPL27", "DENR", "RPS21", "RPL37A", "RPL31", "RPL38", "RPL26", "RPS20", "RPL39", "RPL34", "RPS19", "RPS16", "RPL12", "RPS24", "RPL4", "RPL28", "RPS8", "RPS14", "RPL8", "RPL18A", "RPS26", "RPL24", "RPL23", "RPLP1", "RPL13", "RPL27A", "RPS6", "RPL7", "RPS3", "RPL30", "RPL32", "RPS11", "RPL19", "RPSA", "RPL22", "RPL…
GOCC_LARGE_RIBOSOMAL_SUBUNIT	3.62858e-09	1.33244e-06	0.774939	-0.625317	-2.14234	94	c("MRPL33", "RPL23A", "RPL37", "RPL35A", "RPL27", "RPL37A", "RPL31", "RPL38", "RPL26", "RPL39", "RPL34", "RPL36AL", "FXR2", "RPL12", "RPL4", "RPL28", "RPL8", "RPL18A", "RPL24", "RPL23", "RPLP1", "RPL13", "RPL27A", "RPL7", "MRPL18", "RPL30", "RPL32", "RPL19", "RPL22", "RPL35", "RPL3", "MRPL37", "RPL36A", "RPL15", "RPL14", "MRPL20", "RPL7L1", "MRPL11", "RPL6", "MRPL46", "RPL10A", "MRPL52", "MRPL51"…
GOBP_MIDBRAIN_DEVELOPMENT	1.35896e-08	4.82385e-06	0.74774	-0.646462	-2.13941	76	c("SIRT2", "MBP", "CTNNB1", "PLP1", "FZD3", "TTBK1", "CKB", "UQCRQ", "YWHAE", "CNP", "ACTB", "YWHAH", "S100A1", "HES1", "GLUD1", "CALM2", "COX6B1", "SYNGR3", "CALM1", "NDST1", "CSNK1E", "NDRG2", "KAT2A", "BASP1", "CALM3", "INA", "TFAP2D", "HSPA5", "RHOA", "SFRP2", "OTX1", "NR4A2", "YWHAQ", "SYPL2", "FZD1", "FGF9", "SUDS3", "MSX1", "WNT1")
GOCC_NADH_DEHYDROGENASE_COMPLEX	1.68694e-08	5.7949e-06	0.733762	-0.73918	-2.2931	47	c("MT-ND3", "MT-ND5", "MT-ND4", "MT-ND6", "MT-ND2", "MT-ND1", "MT-ND4L", "NDUFA2", "NDUFA5", "NDUFB2", "NDUFA13", "NDUFS2", "NDUFC1", "NDUFS5", "NDUFA3", "NDUFS6", "NDUFA1", "NDUFB8", "NDUFB5", "NDUFV3", "NDUFB7", "NDUFB4", "NDUFB9", "NDUFA7", "NDUFAB1", "NDUFA12", "NDUFA6", "NDUFB11", "NDUFA4", "NDUFB10", "NDUFS1", "NDUFV1", "NDUFA11", "NDUFC2", "NDUFAF1", "NDUFB3", "NDUFA8", "NDUFB6", "NDUFA9")
GOBP_MITOCHONDRIAL_ELECTRON_TRANSPORT_NADH_TO_UBIQUINONE	3.98449e-08	1.32596e-05	0.719513	-0.731028	-2.26781	47	c("MT-ND3", "MT-ND5", "MT-ND4", "MT-ND6", "MT-ND2", "MT-ND1", "MT-ND4L", "PINK1", "NDUFA2", "NDUFA5", "NDUFB2", "NDUFS2", "NDUFC1", "NDUFS5", "NDUFA3", "NDUFS6", "NDUFA1", "NDUFB8", "NDUFB5", "NDUFV3", "NDUFB7", "NDUFB4", "NDUFB9", "NDUFA7", "NDUFAB1", "NDUFA6", "PARK7", "NDUFA4", "NDUFB10", "NDUFS1", "NDUFV1", "DLD", "NDUFC2", "NDUFAF1", "NDUFB3", "NDUFA8", "NDUFB6", "NDUFA9")
GOMF_OXIDOREDUCTASE_ACTIVITY_ACTING_ON_NAD_P_H_QUINONE_OR_SIMILAR_COMPOUND_AS_ACCEPTOR	4.57564e-08	1.47655e-05	0.719513	-0.710502	-2.23749	51	c("MT-ND3", "MT-ND5", "MT-ND4", "MT-ND6", "MT-ND2", "MT-ND1", "MT-ND4L", "NDUFA2", "NDUFA5", "NDUFB2", "NDUFA13", "NDUFS2", "NDUFC1", "NDUFS5", "NDUFA3", "NDUFS6", "NDUFA1", "NDUFB8", "DHRS4", "NDUFB5", "NDUFV3", "NDUFB7", "NDUFB4", "NDUFB9", "NDUFA7", "NDUFA12", "NDUFA6", "NDUFA4", "NQO1", "CRYZ", "NDUFB10", "NDUFS1", "NDUFV1", "NDUFC2", "NDUFB3", "NDUFA8", "NDUFB6", "NDUFA9", "AIFM2")
GOCC_MITOCHONDRIAL_ENVELOPE	5.71578e-08	1.79022e-05	0.719513	-0.365254	-1.54893	694	c("MT-ATP8", "SNN", "MT-ND3", "MRPL33", "MT-ND5", "MT-ND4", "MT-ND6", "MT-ND2", "CDS2", "MT-ATP6", "GHITM", "MT-CO2", "SMDT1", "COX7C", "SLC25A13", "MT-CO1", "MT-ND1", "MT-ND4L", "PINK1", "SLC25A44", "ARMCX3", "MT-CO3", "COX7A2L", "PPP1CC", "NAT8L", "NDUFA2", "TMEM242", "BRI3BP", "SLC25A37", "BNIP3", "UBC", "COX20", "NDUFA5", "NDUFB2", "SDHA", "UQCR11", "UQCRH", "ACSL3", "NDUFA13", "FUNDC2", "PGS…
GOBP_ATP_METABOLIC_PROCESS	5.9443e-08	1.80859e-05	0.719513	-0.476299	-1.86148	230	c("MT-ATP8", "MT-ND3", "ZBTB20", "MT-ND5", "MT-ND4", "MT-ND6", "GIT1", "MT-ND2", "MT-ATP6", "GHITM", "MT-CO2", "IGF1", "COX7C", "SLC25A13", "MT-CO1", "MT-ND1", "MT-ND4L", "PINK1", "ATP1B1", "MT-CO3", "COX7A2L", "NDUFA2", "GPD1", "NDUFA5", "VCP", "NDUFB2", "SDHA", "UQCRH", "ZBTB7A", "ENO2", "NDUFS2", "UQCC3", "CHCHD2", "NDUFC1", "NDUFS5", "NDUFA3", "COX6A1", "UQCR10", "UQCRQ", "ATP1A2", "MYH6", "C…
WP_OXIDATIVE_PHOSPHORYLATION	7.34152e-08	2.17166e-05	0.704976	-0.721443	-2.2434	45	c("MT-ND3", "MT-ND5", "MT-ND4", "MT-ND6", "MT-ND2", "MT-ATP6", "MT-ND1", "MT-ND4L", "NDUFA2", "NDUFA5", "NDUFB2", "NDUFS2", "NDUFC1", "NDUFS5", "NDUFA3", "NDUFS6", "NDUFB8", "NDUFB5", "ATP6AP1", "NDUFV3", "ATP6AP2", "NDUFB7", "NDUFB4", "NDUFB9", "NDUFA7", "NDUFAB1", "NDUFA6", "NDUFA4", "NDUFB10", "NDUFS1", "NDUFV1", "NDUFA11", "NDUFC2", "NDUFA8", "NDUFB6", "NDUFA9")
GOBP_GLIOGENESIS	7.78842e-08	2.24159e-05	0.704976	-0.466223	-1.8468	269	c("ROR1", "MAG", "MAL", "SIRT2", "ID4", "SERPINE2", "CDK5R1", "KCNJ10", "DLX1", "DAAM2", "PAFAH1B1", "CTNNB1", "PLP1", "PPP1CC", "TPPP", "NDRG1", "PTN", "BNIP3", "SOX6", "IFNGR1", "POU3F2", "CNTN2", "TTBK1", "CD9", "NDUFS2", "SOX4", "PTEN", "PRPF19", "ASPA", "CNTNAP1", "NAB2", "CDK5R2", "NKX6-2", "AKT1", "CNP", "TSPAN2", "SOD1", "OPALIN", "PAX6", "HES1", "CSF1R", "PENK", "E2F1", "PLEC", "METRN", …
KEGG_HUNTINGTONS_DISEASE	1.65488e-07	4.63758e-05	0.690132	-0.53097	-1.96825	151	c("MT-ATP8", "PLCB4", "MT-ATP6", "MT-CO2", "DCTN1", "COX7C", "MT-CO1", "MT-CO3", "COX7A2L", "CREB3L2", "AP2A1", "NDUFA2", "NDUFA5", "NDUFB2", "SDHA", "UQCR11", "UQCRH", "NDUFS2", "NDUFC1", "NDUFS5", "NDUFA3", "COX6A1", "UQCR10", "UQCRQ", "SLC25A4", "SOD1", "COX6B1", "CLTC", "SLC25A5", "COX7A2", "NDUFS6", "COX8A", "POLR2L", "NDUFA1", "NDUFB8", "NDUFB5", "DLG4", "NDUFV3", "NDUFB7", "NDUFB4", "AP2S1…
HALLMARK_ADIPOGENESIS	1.72204e-07	4.70205e-05	0.690132	-0.487862	-1.86055	193	c("GHITM", "QDPR", "MGLL", "ABCA1", "GPHN", "APLP2", "CCNG2", "UBC", "NDUFA5", "IFNGR1", "UQCR11", "NKIRAS1", "SSPN", "SPARCL1", "TKT", "ACO2", "G3BP2", "COX6A1", "UQCR10", "UBQLN1", "UQCRQ", "RNF11", "ETFB", "SOD1", "MYLK", "HADH", "COX8A", "SCP2", "ATP1B3", "CHCHD10", "ITIH5", "POR", "GPD2", "PHYH", "GPX4", "NDUFB7", "CAVIN1", "YWHAG", "ACLY", "REEP5", "NDUFAB1", "GPX3", "UQCRC1", "ARL4A", "PDC…
WP_NONALCOHOLIC_FATTY_LIVER_DISEASE	1.85418e-07	4.93629e-05	0.690132	-0.526623	-1.93013	143	c("GSK3A", "MT-CO2", "MAPK9", "COX7C", "MT-CO1", "MT-CO3", "COX7A2L", "NDUFA2", "NDUFA5", "NDUFB2", "SDHA", "UQCR11", "UQCRH", "NDUFA13", "NDUFS2", "NDUFC1", "NDUFS5", "NDUFA3", "COX6A1", "UQCR10", "UQCRQ", "AKT1", "COX6B1", "COX7A2", "NDUFS6", "COX8A", "NDUFA1", "IRS2", "NDUFB8", "NDUFB5", "RAC1", "NDUFV3", "NDUFB7", "MAP3K11", "NDUFB4", "SMAD7", "NDUFB9", "COX6A2", "NDUFA7", "NDUFAB1", "UQCRC1"…
GOCC_SYNAPSE	2e-07	5.19462e-05	0.690132	-0.319269	-1.40616	1227	c("ROR1", "SLC6A1", "GSK3A", "ZDHHC2", "GRIK1", "CPLX1", "ERBB4", "DYNLL2", "NLGN2", "ATP1A3", "MYO7A", "SLC32A1", "IQSEC3", "GAD1", "CACNG5", "GAD2", "SYT2", "NAPB", "RASGRP2", "VWC2", "PRR12", "BRSK1", "ERBIN", "ELFN1", "NRXN2", "KIF5A", "KCNK2", "CPLX2", "PSD", "GIT1", "MT-ND2", "GRM4", "HRH3", "SERPINE2", "RAB6B", "GRK2", "CANX", "PVALB", "SV2A", "ARHGAP22", "SYNJ2", "ATP2B2", "RAB3C", "MINK1…
GOMF_ACTIVE_TRANSMEMBRANE_TRANSPORTER_ACTIVITY	2.08477e-07	5.28589e-05	0.690132	-0.416798	-1.68753	366	c("SLC6A1", "ATP1A3", "SLC32A1", "MT-ND3", "SLC13A1", "MT-ND5", "SLC13A5", "MT-ND4", "KCNJ11", "MT-ND6", "MT-ND2", "MT-CO2", "ATP2B2", "SLC4A5", "ATP2A2", "CLCN4", "ABCA1", "ATP1A1", "MT-CO1", "MT-ND1", "SLC5A12", "MT-ND4L", "ATP1B1", "MT-CO3", "SLC1A2", "COX7A2L", "SLCO1C1", "NDUFA2", "NDUFA5", "NDUFB2", "UQCRH", "NDUFA13", "SLC5A5", "SLC9A2", "ATP13A2", "NDUFS2", "NDUFC1", "NDUFS5", "NDUFA3", "…
GOBP_SUBSTANTIA_NIGRA_DEVELOPMENT	2.76665e-07	6.85163e-05	0.674963	-0.755405	-2.23019	36	c("SIRT2", "MBP", "PLP1", "TTBK1", "CKB", "YWHAE", "CNP", "ACTB", "YWHAH", "S100A1", "GLUD1", "CALM2", "COX6B1", "SYNGR3", "CALM1", "NDRG2", "BASP1", "CALM3", "INA", "HSPA5", "RHOA", "YWHAQ", "SYPL2", "FGF9", "SUDS3")
GOCC_AXON	2.9689e-07	7.18542e-05	0.674963	-0.369403	-1.55165	605	c("ROR1", "SLC6A1", "GSK3A", "CPLX1", "MAG", "ATP1A3", "SLC32A1", "GAD1", "GAD2", "SIRT2", "SEMA6A", "SYT2", "TAOK2", "KLC1", "NRSN1", "BRSK1", "NGEF", "KIF5A", "KCNK2", "CPLX2", "GIT1", "CANX", "PVALB", "STMN4", "MINK1", "PAK1", "MAP1B", "CALB2", "NECAB2", "DCTN1", "ATP1A1", "NEFH", "MBP", "CDK5R1", "DHX36", "PAFAH1B1", "PTPRO", "FGF13", "INPP5J", "HSP90AA1", "HEPACAM", "DYNC1H1", "PINK1", "KIF1…
KEGG_ALZHEIMERS_DISEASE	5.30059e-07	0.000124527	0.659444	-0.513219	-1.87494	142	c("MT-ATP8", "PLCB4", "MT-ATP6", "MT-CO2", "ATP2A2", "CDK5R1", "COX7C", "MT-CO1", "MT-CO3", "COX7A2L", "NDUFA2", "NDUFA5", "NDUFB2", "PPP3R1", "SDHA", "UQCR11", "UQCRH", "NDUFS2", "NDUFC1", "NDUFS5", "NDUFA3", "COX6A1", "UQCR10", "UQCRQ", "CALM2", "COX6B1", "CALM1", "COX7A2", "NDUFS6", "COX8A", "NDUFA1", "PSENEN", "NDUFB8", "GRIN2C", "NDUFB5", "NDUFV3", "APBB1", "ITPR2", "NDUFB7", "NDUFB4", "NDUF…
WP_MITOCHONDRIAL_COMPLEX_I_ASSEMBLY_MODEL_OXPHOS_SYSTEM	5.37912e-07	0.000124527	0.659444	-0.667298	-2.12729	54	c("MT-ND5", "MT-ND4", "MT-ND6", "MT-ND2", "MT-ND1", "MT-ND4L", "NDUFA2", "NDUFA5", "NDUFB2", "NDUFA13", "NDUFS2", "NDUFC1", "NDUFS5", "NDUFA3", "NDUFS6", "NDUFA1", "NDUFB8", "NDUFB5", "NDUFV3", "NDUFB7", "NDUFB4", "NDUFB9", "NDUFA7", "NDUFAB1", "NDUFA12", "NDUFA6", "NDUFB11", "NDUFB10", "NDUFS1", "NDUFV1", "NDUFC2", "NDUFAF1", "NDUFB3", "NDUFA8", "NDUFB6")
GOBP_NEURAL_NUCLEUS_DEVELOPMENT	8.12831e-07	0.000184167	0.659444	-0.661734	-2.10955	54	c("SIRT2", "MBP", "CDK5R1", "PLP1", "ARX", "TTBK1", "CKB", "KCNC2", "CDK5R2", "YWHAE", "CNP", "ACTB", "YWHAH", "S100A1", "GLUD1", "CALM2", "COX6B1", "SYNGR3", "CALM1", "NDRG2", "KCNC1", "BASP1", "CALM3", "INA", "HSPA5", "RHOA", "YWHAQ", "SYPL2", "FGF9", "KIRREL3", "SUDS3")
GOCC_ORGANELLE_INNER_MEMBRANE	8.47239e-07	0.000187964	0.659444	-0.381492	-1.57999	489	c("MT-ATP8", "MT-ND3", "MRPL33", "MT-ND5", "MT-ND4", "MT-ND6", "MT-ND2", "CDS2", "MT-ATP6", "GHITM", "MT-CO2", "SMDT1", "COX7C", "SLC25A13", "MT-CO1", "MT-ND1", "MT-ND4L", "PINK1", "MT-CO3", "COX7A2L", "NDUFA2", "TMEM242", "SLC25A37", "COX20", "NDUFA5", "NDUFB2", "SDHA", "UQCR11", "UQCRH", "NDUFA13", "CBX3", "PGS1", "MPC2", "SPG7", "NDUFS2", "UQCC3", "NDUFC1", "NDUFS5", "NDUFA3", "TIMM8B", "COX6A…
GOBP_MITOCHONDRION_ORGANIZATION	1.74131e-06	0.000378433	0.643552	-0.375389	-1.54729	470	c("GSK3A", "ERBB4", "INF2", "MT-ND5", "MT-ND4", "PYROXD2", "MT-ND6", "MT-ND2", "GHITM", "SLC4A5", "IGF1", "MT-ND1", "HSP90AA1", "PINK1", "ARMCX3", "COX7A2L", "NDUFA2", "TMEM242", "BNIP3", "COX20", "NDUFA5", "NDUFB2", "NDUFA13", "EPAS1", "FUNDC2", "TOMM7", "HSPA4", "CAMK2A", "ATP13A2", "SPG7", "POLDIP2", "GGCT", "NDUFS2", "MAP1LC3A", "UQCC3", "CHCHD2", "NDUFC1", "NDUFS5", "NDUFA3", "TIMM8B", "CLUH…
WP_CILIOPATHIES	1.82503e-06	0.000388694	0.643552	0.50231	1.8499	158	c("SPATA7", "CEP164", "CSPP1", "GAS8", "OFD1", "WDPCP", "GALNT11", "BBS9", "IQCB1", "RAB28", "PIBF1", "OCRL", "INVS", "NEK1", "TMEM216", "SDCCAG8", "BBS5", "LZTFL1", "TBC1D32", "CLUAP1", "IFT43", "XPNPEP3", "CEP78", "BBIP1", "SPAG1", "SCLT1", "IFT81", "NPHP4", "AHI1", "WDR19", "CCDC65", "DYNC2H1", "INTU", "POC1B", "DNAAF5", "IFT52", "LCA5", "PKD1", "TUB", "PDE6D", "BBS4", "ARL6", "TMEM67", "ANKS3…
GOCC_MITOCHONDRION	2.48125e-06	0.000516654	0.627257	-0.304731	-1.35424	1457	c("GSK3A", "MT-ATP8", "LARS2", "ERBB4", "SNN", "MT-ND3", "SIRT2", "MRPL33", "MT-ND5", "MTUS1", "PFDN2", "MT-ND4", "PYROXD2", "MT-ND6", "ABAT", "GIT1", "MT-ND2", "CDS2", "MT-ATP6", "GHITM", "MT-CO2", "BCAT1", "MAPK9", "SMDT1", "NACC2", "COX7C", "ALDH6A1", "LRRC59", "DHX36", "SLC25A13", "MT-CO1", "MT-ND1", "HSP90AA1", "MT-ND4L", "PINK1", "SLC25A44", "ZMIZ2", "RFK", "ARMCX3", "MT-CO3", "COX7A2L", "P…
GOCC_CYTOSOLIC_SMALL_RIBOSOMAL_SUBUNIT	2.52287e-06	0.000516654	0.627257	-0.747463	-2.15269	31	c("RPS15", "RPS28", "RPS23", "RPS29", "RPS21", "RPS20", "RPS19", "RPS16", "RPS24", "RPS8", "RPS14", "RPS26", "RPS6", "RPS3", "RPS11", "RPSA", "RPS27", "RPS5", "RPS25", "RPS27L", "RPS7", "RPS9")
KEGG_CARDIAC_MUSCLE_CONTRACTION	2.83313e-06	0.000569245	0.627257	-0.598285	-1.9773	73	c("FXYD2", "ATP1A3", "CACNG5", "MT-CO2", "ATP2A2", "ATP1A1", "COX7C", "MT-CO1", "ATP1B1", "MT-CO3", "COX7A2L", "TNNT2", "CACNG4", "UQCR11", "CACNB3", "UQCRH", "CACNG8", "COX6A1", "UQCR10", "UQCRQ", "ATP1A2", "MYH6", "COX6B1", "COX7A2", "COX8A", "ATP1B3", "TPM2", "CACNA2D4", "TPM4", "COX6A2", "UQCRC1", "CACNG2", "CACNB1", "SLC9A6", "ATP1B2", "UQCRFS1", "COX4I1", "UQCRB")
GOBP_MRNA_PROCESSING	3.5483e-06	0.000699739	0.627257	0.393143	1.60087	420	c("RBMXL1", "GEMIN8", "THOC1", "AFF2", "CELF2", "CSTF3", "TIA1", "CPSF6", "CELF3", "KHDRBS3", "RBM5", "FAM172A", "RNGTT", "RSRC1", "RBM39", "KHDRBS2", "PNN", "CPEB3", "AKAP8L", "WDR33", "LSM7", "RAMAC", "CWC27", "DHX35", "USP49", "TRA2A", "PNPT1", "SRSF10", "TRA2B", "RBM6", "SFSWAP", "SRSF7", "PAN3", "PAPOLA", "SUGP1", "ZRANB2", "ACIN1", "CDK12", "RBM4", "TUT1", "SNRNP40", "RBM41", "SNRNP48", "PT…
GOBP_GLIAL_CELL_DIFFERENTIATION	3.61538e-06	0.000700003	0.627257	-0.46288	-1.77673	207	c("ROR1", "MAG", "MAL", "SIRT2", "ID4", "SERPINE2", "KCNJ10", "DLX1", "DAAM2", "CTNNB1", "PLP1", "TPPP", "NDRG1", "PTN", "BNIP3", "SOX6", "IFNGR1", "POU3F2", "CNTN2", "TTBK1", "SOX4", "PTEN", "PRPF19", "ASPA", "CNTNAP1", "NAB2", "NKX6-2", "AKT1", "CNP", "TSPAN2", "SOD1", "OPALIN", "PAX6", "HES1", "PLEC", "METRN", "CLU", "ITGB4", "SOX10", "EIF2B2", "KDM4A", "OLIG1", "PTPRZ1", "FA2H", "CSPG5", "PRD…
GOBP_ENSHEATHMENT_OF_NEURONS	3.91687e-06	0.000744834	0.610527	-0.511957	-1.84975	132	c("MAG", "MAL", "SIRT2", "BCAS1", "ID4", "MBP", "MAL2", "KCNJ10", "CTNNB1", "PLP1", "TPPP", "NDRG1", "PTN", "ACSBG1", "POU3F2", "CNTN2", "CD9", "PMP22", "CLDN11", "JAM2", "GJC3", "PTEN", "ASPA", "CNTNAP1", "NAB2", "NKX6-2", "AKT1", "TSPAN2", "SOD1", "ZPR1", "PLEC", "CLU", "EPB41L3", "ABCD2", "RNF10", "CLDN5", "ITGB4", "SOX10", "AMIGO1", "EIF2B2", "PTPRZ1", "FA2H")
GOCC_PIGMENT_GRANULE	4.76353e-06	0.000889944	0.610527	-0.538994	-1.8697	100	c("MYO7A", "CTSB", "CANX", "FASN", "RPN1", "ATP1A1", "HSP90AA1", "RAB5C", "MYO5A", "DNAJC5", "TH", "SYNGR1", "HSP90AB1", "CTSD", "YWHAE", "CNP", "CD63", "HSP90B1", "CLTC", "SDCBP", "ATP1B3", "YWHAB", "P4HB", "MFSD12", "TFRC", "RAC1", "ERP29", "RAB35", "RAB1A", "TMEM33", "LAMP1", "NAP1L1", "YWHAZ", "RAB2A", "PDIA3", "HSPA5", "RAB5B")
GOBP_MRNA_METABOLIC_PROCESS	5.40127e-06	0.000991692	0.610527	0.352895	1.48216	634	c("RBMXL1", "GEMIN8", "THOC1", "TTC37", "AFF2", "CELF2", "CSTF3", "TIA1", "CPSF6", "CELF3", "KHDRBS3", "RBM5", "FAM172A", "RNGTT", "RSRC1", "RBM39", "KHDRBS2", "PNN", "CPEB3", "AKAP8L", "WDR33", "ATF2", "AP3B1", "CNOT2", "LSM7", "SMG6", "RAMAC", "TNRC6C", "DIS3L2", "PPARG", "CWC27", "DHX35", "USP49", "TTC5", "TRA2A", "PNPT1", "SRSF10", "TRA2B", "RBM6", "SFSWAP", "TUT4", "SRSF7", "PAN3", "PAPOLA",…
GOCC_SYNAPTIC_MEMBRANE	6.20677e-06	0.00112027	0.610527	0.39716	1.59583	362	c("CDH10", "SORCS3", "PSEN1", "DMD", "GRM7", "RIMS2", "GRID2", "GABRB1", "PTPRD", "CLSTN2", "LRRC4C", "GRM5", "KCTD16", "OPRK1", "NRXN1", "PCDH17", "DGKB", "LRFN5", "GRM1", "APBA1", "CASK", "CNKSR2", "SYT1", "DCC", "DLG2", "CDH8", "NRCAM", "NTRK3", "UNC13C", "GRID1", "RIMS1", "GRIA1", "DENND1A", "DLG1", "SHISA9", "NLGN1", "SNTA1", "DGKI", "GRIA4", "ITSN2", "GRIN2A", "GRIN2B", "KCNMA1", "GRM3", "C…
GOMF_NADH_DEHYDROGENASE_ACTIVITY	7.0756e-06	0.0012558	0.610527	-0.675192	-2.09697	44	c("MT-ND3", "MT-ND5", "MT-ND4", "MT-ND6", "MT-ND2", "MT-ND1", "MT-ND4L", "NDUFA2", "NDUFA5", "NDUFB2", "NDUFA13", "NDUFS2", "NDUFC1", "NDUFS5", "NDUFA3", "NDUFS6", "NDUFA1", "NDUFB8", "NDUFB5", "NDUFV3", "NDUFB7", "NDUFB4", "NDUFB9", "NDUFA7", "NDUFA12", "NDUFA6", "NDUFA4", "NQO1", "NDUFB10", "NDUFS1", "NDUFV1", "NDUFC2", "NDUFB3", "NDUFA8", "NDUFB6", "NDUFA9")
GOMF_OXIDOREDUCTASE_ACTIVITY	7.56002e-06	0.00131978	0.610527	-0.349972	-1.47336	610	c("MT-ND3", "MT-ND5", "MT-ND4", "PYROXD2", "MT-ND6", "MT-ND2", "MT-CO2", "QDPR", "FASN", "ALDH6A1", "ZADH2", "MT-CO1", "MT-ND1", "GPHN", "MT-ND4L", "MT-CO3", "COX7A2L", "CTBP1", "NDUFA2", "DEGS2", "ASPHD1", "KCNAB3", "ALDH5A1", "CYB561", "GPD1", "NDUFA5", "NDUFB2", "SDHA", "TH", "UQCR11", "UQCRH", "IMPDH1", "NDUFA13", "CBS", "ADO", "ALDH1L1", "NDUFS2", "NDUFC1", "NDUFS5", "NDUFA3", "COX6A1", "UQC…
GOBP_NADH_DEHYDROGENASE_COMPLEX_ASSEMBLY	8.45607e-06	0.0014524	0.593325	-0.637975	-2.03958	55	c("MT-ND5", "MT-ND4", "MT-ND6", "MT-ND2", "MT-ND1", "NDUFA2", "NDUFA5", "NDUFB2", "NDUFA13", "NDUFS2", "NDUFC1", "NDUFS5", "NDUFA3", "NDUFA1", "NDUFB8", "NDUFB5", "NDUFB7", "NDUFB4", "NDUFB9", "NDUFAB1", "NDUFA12", "NDUFA6", "NDUFB11", "NDUFB10", "NDUFS1", "NDUFAF8", "NDUFA11", "NDUFC2", "NDUFAF1", "NDUFB3", "NDUFA8", "NDUFB6", "NDUFA9", "BCS1L", "NDUFS8", "FOXRED1", "NDUFA10", "DMAC1")
WP_GENES_RELATED_TO_PRIMARY_CILIUM_DEVELOPMENT_BASED_ON_CRISPR	9.00422e-06	0.00151673	0.593325	0.555932	1.9196	92	c("ARMC9", "OFD1", "WDPCP", "BBS9", "PIBF1", "CEP162", "TMEM216", "BBS5", "TTC26", "LZTFL1", "CLUAP1", "IFT43", "SCLT1", "IFT81", "WDR19", "TUBD1", "DYNC2H1", "CEP44", "TUBE1", "IFT88", "IFT52", "BBS4", "TULP3", "CEP192", "CPLANE2", "ARL6", "TMEM67", "CPLANE1", "RAB23", "IFT80", "RPGRIP1L", "TMEM17", "TMEM107", "CEP83", "TTC21B", "TMEM231", "ARL13B", "BBS1", "CEP120", "IFT140")
GOBP_OLIGODENDROCYTE_DIFFERENTIATION	9.11547e-06	0.00151673	0.593325	-0.553718	-1.88672	90	c("MAG", "MAL", "ID4", "KCNJ10", "DLX1", "DAAM2", "CTNNB1", "PLP1", "TPPP", "PTN", "BNIP3", "SOX6", "CNTN2", "PTEN", "ASPA", "CNTNAP1", "NKX6-2", "CNP", "TSPAN2", "OPALIN", "PAX6", "HES1", "CLU", "SOX10", "EIF2B2", "OLIG1", "PTPRZ1", "FA2H", "PRDM8", "MED12", "BOK", "WASF3", "ABCA2", "EIF2B5")
GOMF_OXIDOREDUCTASE_ACTIVITY_ACTING_ON_NAD_P_H	1.24528e-05	0.00204016	0.593325	-0.574883	-1.9066	77	c("MT-ND3", "MT-ND5", "MT-ND4", "MT-ND6", "MT-ND2", "MT-ND1", "MT-ND4L", "NDUFA2", "NDUFA5", "NDUFB2", "NDUFA13", "NDUFS2", "NDUFC1", "NDUFS5", "NDUFA3", "DUOX1", "NDUFS6", "NDUFA1", "NDUFB8", "DHRS4", "NDUFB5", "NDUFV3", "POR", "NDUFB7", "NDUFB4", "NDUFB9", "NDUFA7", "NDUFA12", "KMO", "NDUFA6", "NDUFA4", "NQO1", "CRYZ", "NDUFB10", "NDUFS1", "NDUFV1", "NNT", "NDUFC2", "NDUFB3", "CYB5R1", "NDUFA8"…
HALLMARK_MYC_TARGETS_V1	1.27821e-05	0.00206237	0.593325	-0.456348	-1.72054	180	c("CANX", "DEK", "EIF4G2", "HNRNPA3", "GOT2", "PSMC6", "CBX3", "RPL34", "EIF1AX", "GLO1", "HSP90AB1", "ODC1", "TCP1", "XPOT", "YWHAE", "RPS6", "SERBP1", "RPS3", "PTGES3", "RPL22", "PSMD8", "HNRNPA1", "EIF4H", "RACK1", "PABPC1", "RPS5", "HNRNPD", "ETF1", "NAP1L1", "RPL14", "EEF1B2", "PCBP1", "CCT7", "NDUFAB1", "SLC25A3", "APEX1", "XRCC6", "PGK1", "CCT2", "PSMA4", "PHB", "CCT5", "PSMD7", "CAD", "NH…
GOBP_CATION_TRANSPORT	1.35974e-05	0.00216118	0.593325	-0.310149	-1.35078	1046	c("SLC6A1", "MT-ATP8", "FXYD2", "KCNF1", "NLGN2", "ATP1A3", "SLC32A1", "KCNIP3", "SLC13A1", "CACNG5", "SYT2", "MT-ND5", "SLC13A5", "KCNIP1", "MT-ND4", "KCNK2", "KCNJ11", "ABAT", "MT-ATP6", "HRH3", "SERPINE2", "MT-CO2", "SMDT1", "CACNA1I", "ATP2B2", "SLC4A5", "SLC39A6", "MINK1", "ATP2A2", "CLCN4", "KCNH5", "ATP1A1", "KCNJ10", "MT-CO1", "JPH3", "CTNNB1", "KCNK1", "SLC5A12", "FGF13", "CDKN1B", "KCNH…
GOBP_CENTRAL_NERVOUS_SYSTEM_DEVELOPMENT	1.47807e-05	0.00231471	0.593325	-0.318619	-1.37851	922	c("ROR1", "GRIK1", "MAG", "ERBB4", "NLGN2", "SLC32A1", "MAL", "SIRT2", "NDNF", "PLXDC1", "MT-ND4", "ID4", "ABAT", "GIT1", "SERPINE2", "POU3F3", "CCDC85C", "S100B", "RFX4", "SYNJ2", "ATP2B2", "MINK1", "FAIM2", "DCTN1", "MBP", "CDK5R1", "BCAN", "CHD5", "KCNJ10", "DLX1", "LHX6", "DAAM2", "MT-CO1", "PAFAH1B1", "CTNNB1", "SBK1", "FGF13", "APLP2", "BTBD3", "HSP90AA1", "RGS4", "B4GALT2", "CIC", "SLC1A2"…
GOCC_CELL_BODY	1.72812e-05	0.00266706	0.57561	-0.352203	-1.46584	521	c("SLC6A1", "GSK3A", "CPLX1", "ATP1A3", "SIRT2", "NRSN1", "PLXDC1", "KIF5A", "KCNK2", "CPLX2", "S100B", "CANX", "PVALB", "SV2A", "ATP2B2", "MAP1B", "DCTN1", "MBP", "CDK5R1", "PPP1CA", "DHX36", "KCNJ10", "PAFAH1B1", "KCNK1", "DMWD", "HSP90AA1", "PINK1", "SORL1", "CRHBP", "SYT11", "SLC1A2", "KIF5C", "HPCA", "KCNA2", "MAP1A", "NCDN", "ERMN", "PDE1C", "NPY", "CACNG4", "SCN1B", "FZD3", "TH", "DVL1", "…
GOCC_STRIATED_MUSCLE_THIN_FILAMENT	1.99273e-05	0.00303151	0.57561	-0.794674	-2.03672	19	c("TNNT2", "TMOD2", "TNNT1", "TPM2", "TPM4", "LMOD1")
GOBP_GLIAL_CELL_DEVELOPMENT	2.12848e-05	0.00319242	0.57561	-0.521588	-1.82471	107	c("ROR1", "MAG", "MAL", "SIRT2", "ID4", "KCNJ10", "PLP1", "TPPP", "NDRG1", "IFNGR1", "POU3F2", "CNTN2", "TTBK1", "SOX4", "PTEN", "ASPA", "CNTNAP1", "NKX6-2", "AKT1", "TSPAN2", "SOD1", "PLEC", "CLU", "ITGB4", "SOX10", "EIF2B2", "OLIG1", "FA2H", "CSPG5", "PRDM8", "TREM2", "NR1D1", "MED12", "TLR4", "LAMB2", "KRAS", "POU3F1", "PHGDH", "WASF3", "SH3TC2", "ABCA2", "EIF2B5", "LRP1")
GOBP_MITOCHONDRIAL_RESPIRATORY_CHAIN_COMPLEX_ASSEMBLY	2.38002e-05	0.00352012	0.57561	-0.551053	-1.8775	88	c("MT-ND5", "MT-ND4", "MT-ND6", "MT-ND2", "MT-ND1", "NDUFA2", "COX20", "NDUFA5", "NDUFB2", "NDUFA13", "NDUFS2", "UQCC3", "NDUFC1", "NDUFS5", "NDUFA3", "COX17", "NDUFA1", "UQCC2", "NDUFB8", "COX14", "NDUFB5", "NDUFB7", "NDUFB4", "NDUFB9", "NDUFAB1", "NDUFA12", "UQCRFS1", "NDUFA6", "NDUFB11", "TFAM", "NDUFB10", "NDUFS1", "COA5", "NDUFAF8", "NDUFA11", "NDUFC2", "NDUFAF1", "NDUFB3", "NDUFA8", "NDUFB6…
GOCC_MYOFILAMENT	2.44875e-05	0.00357216	0.57561	-0.765826	-2.06561	23	c("TRIM32", "TNNT2", "TMOD2", "TNNT1", "TPM2", "TPM4", "LMOD1")
HALLMARK_FATTY_ACID_METABOLISM	2.76314e-05	0.00397631	0.57561	-0.487517	-1.76688	135	c("GAD2", "SERINC1", "FASN", "MGLL", "HSP90AA1", "GPD1", "HSPH1", "SDHA", "ENO2", "ACO2", "ODC1", "HMGCS1", "YWHAH", "HADH", "PDHB", "GABARAPL1", "MDH1", "G0S2", "ERP29", "GPD2", "GLUL", "HSD17B11", "CPT1A", "CBR3", "APEX1", "PDHA1", "ALDOA", "ACSL5", "GRHPR", "ECH1", "ADIPOR2", "ACADVL", "ACADL", "ECI2", "CRYZ", "IDH3G", "BLVRA", "ACOX1", "DLD", "MDH2", "SMS", "RETSAT", "ACADM", "HPGD", "HSDL2",…
GOCC_CELL_SUBSTRATE_JUNCTION	3.54917e-05	0.00501671	0.557332	-0.36762	-1.49977	407	c("TEK", "PHLDB2", "ERBIN", "GIT1", "ARHGAP22", "PAK1", "FGFR3", "CTNNB1", "RPS15", "SVIL", "CSRP1", "CD44", "PPP1CC", "CALR", "RPS29", "RPL27", "TNS3", "RPL37A", "EZR", "AFAP1", "RPL31", "EHD3", "RPL38", "PACSIN2", "FAM107A", "IGF2R", "LIMS2", "CD9", "LAP3", "ANXA5", "RPS19", "RND3", "TNS1", "PIP5K1C", "GJA1", "RPS16", "FAT1", "RPL12", "RPL4", "AHNAK", "RPS8", "RPS14", "LASP1", "RPL8", "ITGA4", …
GOMF_TAU_PROTEIN_BINDING	3.58033e-05	0.00501671	0.557332	-0.64698	-1.99285	43	c("GSK3A", "TAOK2", "BRSK1", "S100B", "DCTN1", "PPP5C", "HSP90AA1", "BRSK2", "MAP1A", "PPP2CA", "TTBK2", "TTBK1", "HSP90AB1", "ACTB", "MAP2", "CLU")
WP_IL18_SIGNALING_PATHWAY	4.29839e-05	0.00594086	0.557332	-0.417805	-1.63621	235	c("NFKB2", "LARS2", "KLC1", "TSHZ1", "MAPK9", "CENPB", "DEK", "CTNNB1", "IL18", "FN1", "RND2", "RANGAP1", "EEF2", "CNTN2", "SEMA6C", "PYGB", "KCNH2", "ZBTB7A", "NSMF", "NDUFC1", "PTEN", "COX17", "ITM2C", "CDK5R2", "EPS8", "CD81", "HADH", "MYH6", "RPS11", "COL1A1", "USP5", "ADAMTS5", "MAP3K7", "CPT1A", "PTPRZ1", "ABCF1", "TRPC4AP", "RASA3", "ARL4D", "TNFAIP3", "NACA", "MTCH1", "SDC4", "MEPCE", "EC…
GOBP_MUSCLE_CELL_FATE_COMMITMENT	4.35146e-05	0.00594086	0.557332	0.841256	2.05359	15	c("FGF10", "ACVR1", "MEF2C")
GOBP_EXPORT_FROM_CELL	4.88023e-05	0.00657843	0.557332	-0.322922	-1.37492	748	c("CPLX1", "FXYD2", "NLGN2", "ATP1A3", "KRT20", "SLC32A1", "SYT2", "NAPB", "BRSK1", "STXBP6", "UBE2Q1", "NRXN2", "KCNJ11", "CPLX2", "ABAT", "GIT1", "GRM4", "HRH3", "SERPINE2", "GRK2", "CANX", "SV2A", "CACNA1I", "RAB3C", "RASL10B", "ATP2A2", "PAK1", "IGF1", "ABCA1", "ATP1A1", "PAFAH1B1", "RGCC", "RIMS3", "PINK1", "ATP1B1", "CRHBP", "BRSK2", "SYT11", "KCNA2", "BTK", "SYT7", "EDNRB", "ADCY1", "CDK16…
GOBP_REGULATION_OF_TRANSPORT	5.06308e-05	0.00673959	0.557332	-0.291707	-1.29809	1522	c("SLC6A1", "GSK3A", "ZDHHC2", "CPLX1", "FXYD2", "KCNF1", "NLGN2", "KRT20", "KCNIP3", "CACNG5", "SYT2", "STXBP6", "KCNIP1", "KCNJ11", "CPLX2", "ABAT", "GIT1", "HRH3", "SERPINE2", "GRK2", "SV2A", "CACNA1I", "RAB3C", "RASL10B", "MINK1", "PRR5L", "ATP2A2", "MAP1B", "IGF1", "NECAB2", "KCNH5", "ABCA1", "ATP1A1", "NEFH", "CDK5R1", "RAPGEF3", "KCNJ10", "JPH3", "CTNNB1", "CAMK1D", "RGCC", "RIMS3", "FGF13…
GOBP_CELL_CELL_SIGNALING	5.50139e-05	0.00723263	0.557332	-0.292754	-1.30122	1437	c("ROR1", "TEK", "SLC6A1", "GSK3A", "ZDHHC2", "GRIK1", "CPLX1", "NLGN2", "SLC32A1", "GPRC5B", "PCDH1", "GAD1", "CACNG5", "GAD2", "SYT2", "NAPB", "LGR5", "BRSK1", "UBE2Q1", "NRXN2", "KIF5A", "SULF2", "KCNJ11", "CPLX2", "ABAT", "GIT1", "GRM4", "HRH3", "SERPINE2", "GRK2", "S100B", "PVALB", "SV2A", "RASL10B", "MINK1", "ATP2A2", "MAP1B", "CALB2", "ABCA1", "MBP", "CDK5R1", "PPP1CA", "KCNJ10", "DAAM2", …
WP_GLYCOLYSIS_AND_GLUCONEOGENESIS	5.88327e-05	0.00764036	0.557332	-0.677532	-2.00028	36	c("GOT2", "GOT1", "MPC2", "ENO2", "HK1", "MDH1", "LDHB", "PGAM1", "PDHA1", "PGK1", "PKM", "ALDOA", "TPI1", "DLD", "MDH2", "ALDOC", "DLAT")
GOBP_CELL_JUNCTION_ASSEMBLY	7.1081e-05	0.00911978	0.538434	0.376468	1.52344	388	c("GPM6B", "CDH10", "CDH9", "SDK1", "LINGO2", "ADGRL3", "ADGRB3", "PTPRK", "GRID2", "FLRT2", "PTPRD", "CLSTN2", "CTNND2", "PKP2", "PTK2", "NRXN1", "PCDH17", "DLC1", "LRFN5", "RAPGEF2", "CDH11", "IL1RAP", "CDH8", "NRCAM", "SETD5", "NTRK3", "LAMC1", "CTNND1", "DLG1", "WDPCP", "NLGN1", "NRG1", "GPC6", "ANK2", "MYO9A", "CAPZA1", "BDNF", "GABRB2", "TJP1", "BCAS3", "CDH12", "PDLIM5", "CNTN5", "IL1RAPL2…
GOCC_TRANSPORTER_COMPLEX	7.69698e-05	0.00975775	0.538434	-0.376596	-1.52315	369	c("FXYD2", "KCNF1", "ATP1A3", "KCNIP3", "MT-ND3", "CACNG5", "VWC2", "MT-ND5", "KCNIP1", "MT-ND4", "KCNK2", "KCNJ11", "MT-ND6", "MT-ND2", "SMDT1", "CACNA1I", "ATP1A1", "MT-CO1", "MT-ND1", "KCNK1", "MT-ND4L", "ATP1B1", "TRPC3", "TTYH1", "KCNA2", "NDUFA2", "SCN4B", "KCNAB3", "CACNG4", "SCN1B", "TTYH2", "TMEM30A", "KCNJ16", "NDUFA5", "NDUFB2", "UQCR11", "CACNB3", "UQCRH", "NDUFA13", "SCN2B", "CACNG8"…

## Sheet: L6b
ADvaporVSctrl_L6b.pathway	ADvaporVSctrl_L6b.pval	ADvaporVSctrl_L6b.padj	ADvaporVSctrl_L6b.log2err	ADvaporVSctrl_L6b.ES	ADvaporVSctrl_L6b.NES	ADvaporVSctrl_L6b.size	ADvaporVSctrl_L6b.leadingEdge
GOCC_POSTSYNAPSE	1.98484e-15	2.07238e-11	1.00732	0.483279	2.12539	579	c("FRMPD4", "LRFN5", "NLGN1", "ANK2", "KCTD8", "GABRB1", "MAGI2", "HSPA8", "CTNND2", "GRIA3", "GLRA2", "DCC", "CLSTN2", "CADM1", "DMD", "DGKI", "KCND2", "BAIAP2", "GRM7", "PCDH17", "IL1RAPL1", "ADRA1A", "SNCA", "SNAP25", "PRKN", "ASIC2", "GRID2", "ADGRB3", "DLGAP1", "PPP3CA", "DLG2", "ACTG1", "GRIA4", "CNKSR2", "GRIK2", "DGKB", "PLEKHA5", "CTTNBP2", "PSD3", "PDE4B", "LRRC7", "NTRK3", "GPM6A", "GR…
GOCC_SYNAPSE	4.6275e-15	2.41579e-11	0.996986	0.3833	1.74354	1201	c("FRMPD4", "LRFN5", "PCDH15", "NLGN1", "ANK2", "KCTD8", "CACNB4", "GABRB1", "MAGI2", "RIMS2", "HSPA8", "CTNND2", "RAPGEF4", "GRIA3", "CNTN5", "GLRA2", "CADM2", "DCC", "CLSTN2", "CADM1", "KCNK2", "DMD", "RIT2", "DGKI", "KCND2", "BAIAP2", "STXBP5", "GRM7", "PCDH17", "IL1RAPL1", "ADRA1A", "SNCA", "SNAP25", "PRKN", "ASIC2", "GRID2", "ADGRB3", "DLGAP1", "PPP3CA", "DLG2", "FLRT2", "CNTNAP4", "ACTG1", …
GOBP_CELL_JUNCTION_ORGANIZATION	5.54117e-10	1.92851e-06	0.801216	0.415937	1.84193	622	c("GPM6B", "FRMPD4", "DLC1", "LRFN5", "NLGN1", "ANK2", "CACNB4", "HSPA8", "CTNND2", "CNTN5", "CLSTN2", "BAIAP2", "PCDH17", "PIK3R1", "IL1RAPL1", "SNCA", "PARD3", "APC", "ASIC2", "GRID2", "ADGRB3", "FLRT2", "FERMT2", "CTNNA2", "ACTG1", "EXT1", "CNKSR2", "PTPRD", "CTTNBP2", "NTRK3", "GPM6A", "PTK2", "MEF2C", "NRP1", "TJP1", "C1QB", "ABI2", "PRMT3", "CFL1", "LINGO2", "CDH9", "PPFIBP1", "NFIA", "DOCK…
GOCC_SYNAPTIC_MEMBRANE	1.54702e-09	4.03811e-06	0.788187	0.489207	2.05242	354	c("LRFN5", "NLGN1", "ANK2", "KCTD8", "GABRB1", "RIMS2", "HSPA8", "GRIA3", "CNTN5", "GLRA2", "DCC", "CLSTN2", "DMD", "DGKI", "KCND2", "BAIAP2", "GRM7", "PCDH17", "IL1RAPL1", "ADRA1A", "SNAP25", "GRID2", "DLG2", "CNTNAP4", "GRIA4", "CNKSR2", "GRIK2", "DGKB", "PTPRD", "NTRK3", "GPM6A", "GRM1", "SYT1", "NRP1", "GLRA3", "PI4K2A", "KCND3", "APBA1", "LRRC4C", "GABBR2", "NETO1", "KCNMA1", "CASK", "GABRB2…
GOCC_NEURON_SPINE	7.97095e-08	0.000166449	0.704976	0.546617	2.10772	165	c("FRMPD4", "NLGN1", "GRIA3", "DGKI", "KCND2", "BAIAP2", "ASIC2", "GRID2", "PPP3CA", "GRIA4", "CTTNBP2", "PDE4B", "GPM6A", "PTK2", "ABI2", "ANKS1B", "KCND3", "DOCK10", "APBA1", "PPP1R9A", "SIPA1L1", "NEDD4", "ARF4", "CAMK2A", "SLA", "TENM2", "ACTN1", "RGS7BP", "GRIA1", "TANC2", "DDN", "ABHD17C", "APP", "EPHA4", "SLC8A1", "MTMR2", "CRYAB", "CTNND1", "GRIN1", "SHISA7", "PRKAR2B", "ALS2")
GOCC_POSTSYNAPTIC_MEMBRANE	1.00714e-07	0.000175259	0.704976	0.501932	2.04109	257	c("LRFN5", "NLGN1", "ANK2", "KCTD8", "GABRB1", "HSPA8", "GRIA3", "GLRA2", "DCC", "CLSTN2", "DMD", "KCND2", "GRM7", "PCDH17", "IL1RAPL1", "ADRA1A", "GRID2", "DLG2", "GRIA4", "CNKSR2", "GRIK2", "DGKB", "NTRK3", "GRM1", "NRP1", "GLRA3", "KCND3", "LRRC4C", "GABBR2", "NETO1", "KCNMA1", "GABRB2", "CDH2", "KCTD16", "GABRA2", "TENM2", "NPTN", "DLG1", "EFNB3", "RGS7BP", "GABRA5", "PRR7", "GABRA3", "ADCY1"…
GOBP_SYNAPSE_ORGANIZATION	1.55593e-07	0.000232078	0.690132	0.434165	1.8551	390	c("FRMPD4", "LRFN5", "NLGN1", "CACNB4", "HSPA8", "CTNND2", "CNTN5", "CLSTN2", "BAIAP2", "PCDH17", "IL1RAPL1", "SNCA", "ASIC2", "GRID2", "ADGRB3", "FLRT2", "CTNNA2", "ACTG1", "CNKSR2", "PTPRD", "CTTNBP2", "NTRK3", "GPM6A", "MEF2C", "NRP1", "C1QB", "ABI2", "PRMT3", "CFL1", "LINGO2", "PPFIBP1", "NFIA", "DOCK10", "SIPA1L1", "LRRC4C", "NEDD4", "GABRB2", "CDH2", "ARF4", "DISC1", "STAU1", "C1QA", "GABRA…
GOCC_NEURON_TO_NEURON_SYNAPSE	2.18242e-07	0.000284834	0.690132	0.447842	1.87619	333	c("LRFN5", "NLGN1", "MAGI2", "CTNND2", "RAPGEF4", "DCC", "CLSTN2", "CADM1", "DGKI", "KCND2", "BAIAP2", "STXBP5", "GRM7", "PRKN", "GRID2", "DLGAP1", "DLG2", "CNKSR2", "GRIK2", "PLEKHA5", "PTPRD", "PSD3", "PDE4B", "LRRC7", "GRM1", "SYT1", "ITPR1", "ANKS1B", "KCND3", "PPP1R9A", "SIPA1L1", "LRRC4C", "NETO1", "CDH2", "CAMK2A", "DISC1", "NPTN", "KALRN", "CPEB3", "DLG1", "EFNB3", "SYT12", "RPL14", "RGS7…
GOCC_NEURON_PROJECTION	2.75299e-07	0.000319378	0.674963	0.322108	1.45927	1209	c("FRMPD4", "PCDH15", "NLGN1", "ANK2", "AHCYL2", "GABRB1", "MAGI2", "NCAM2", "HSPA8", "CTNND2", "GRIA3", "CNTN5", "GLRA2", "CADM2", "DCC", "EPHA6", "CLSTN2", "CADM1", "KCNK2", "DMD", "RIT2", "HCN1", "DGKI", "KCND2", "PCDH9", "BAIAP2", "GRM7", "DOCK4", "IL1RAPL1", "SNCA", "PARD3", "SNAP25", "PRKN", "PCSK2", "ASIC2", "GRID2", "PPP3CA", "DLG2", "SEMA3A", "FLRT2", "CTNNA2", "ACTG1", "GRIA4", "CNKSR2"…
GOBP_CELL_JUNCTION_ASSEMBLY	9.92928e-07	0.00103672	0.643552	0.427861	1.81259	375	c("GPM6B", "DLC1", "LRFN5", "NLGN1", "ANK2", "CTNND2", "CNTN5", "CLSTN2", "PCDH17", "IL1RAPL1", "SNCA", "PARD3", "APC", "ASIC2", "GRID2", "ADGRB3", "FLRT2", "FERMT2", "ACTG1", "PTPRD", "NTRK3", "GPM6A", "PTK2", "MEF2C", "NRP1", "TJP1", "LINGO2", "CDH9", "GABRB2", "CDH2", "PTPRK", "MYO9A", "PATJ", "GABRA2", "NPTN", "APOD", "DLG1", "VCL", "DUSP22", "SDK1", "PEAK1", "ACTN1")
GOBP_NEURON_DEVELOPMENT	1.73278e-06	0.00164472	0.643552	0.325592	1.46642	994	c("GPM6B", "PRKG1", "NLGN1", "GABRB1", "MAGI2", "RIMS2", "NCAM2", "CTNND2", "TOX", "CNTN5", "DCC", "EPHA6", "SEMA5A", "DMD", "RIT2", "NRXN3", "HCN1", "BAIAP2", "GRM7", "IL1RAPL1", "PARD3", "SNAP25", "PRKN", "GRID2", "ADGRB3", "PPP3CA", "SEMA3A", "FLRT2", "HECW1", "CTNNA2", "EXT1", "ARL3", "PTPRD", "PBX1", "LRRC7", "NDN", "NTRK3", "GPM6A", "SLC4A10", "RAPH1", "SYT1", "PTK2", "MEF2C", "NRP1", "RAC3…
GOBP_REGULATION_OF_CELL_JUNCTION_ASSEMBLY	2.69544e-06	0.00234526	0.627257	0.506936	1.98023	179	c("GPM6B", "DLC1", "LRFN5", "NLGN1", "CLSTN2", "IL1RAPL1", "SNCA", "ASIC2", "GRID2", "ADGRB3", "FLRT2", "FERMT2", "ACTG1", "PTPRD", "NTRK3", "PTK2", "MEF2C", "NRP1", "TJP1", "LINGO2", "APOD", "VCL", "DUSP22")
GOCC_DENDRITIC_TREE	3.39897e-06	0.00272989	0.627257	0.366869	1.60569	557	c("FRMPD4", "NLGN1", "GABRB1", "MAGI2", "HSPA8", "CTNND2", "GRIA3", "CLSTN2", "RIT2", "HCN1", "DGKI", "KCND2", "BAIAP2", "GRM7", "IL1RAPL1", "PCSK2", "ASIC2", "GRID2", "PPP3CA", "SEMA3A", "GRIA4", "GRIK2", "CTTNBP2", "PDE4B", "HTR1F", "GPM6A", "GRM1", "SLC4A10", "PTK2", "GLRA3", "ABI2", "HTR7", "ANKS1B", "PI4K2A", "KCND3", "ADCY9", "DOCK10", "APBA1", "PPP1R9A", "SIPA1L1", "NEDD4", "ARF4", "CAMK2A…
GOCC_GLUTAMATERGIC_SYNAPSE	5.56426e-06	0.00414974	0.610527	0.440869	1.82117	305	c("LRFN5", "NLGN1", "HSPA8", "CLSTN2", "KCND2", "BAIAP2", "PCDH17", "IL1RAPL1", "ADRA1A", "SNAP25", "GRID2", "DLGAP1", "PPP3CA", "CNKSR2", "GRIK2", "PLEKHA5", "PTPRD", "CTTNBP2", "NTRK3", "GPM6A", "GRM1", "SYT1", "NPTX2", "NRP1", "PLCB1", "SLC6A17", "APBA1", "LRRC4C", "NETO1", "ARF4", "STAU1", "SCN2A", "NPTN", "ELAVL1", "DLG1", "EFNB3", "SH3GL1", "NOS1AP", "ACTN1", "RGS7BP", "NRG3", "SH3GL2", "PR…
GOBP_REGULATION_OF_SYNAPSE_STRUCTURE_OR_ACTIVITY	9.20526e-06	0.00640747	0.593325	0.49933	1.97414	197	c("FRMPD4", "LRFN5", "NLGN1", "HSPA8", "CLSTN2", "BAIAP2", "IL1RAPL1", "SNCA", "ASIC2", "GRID2", "ADGRB3", "FLRT2", "CTNNA2", "PTPRD", "CTTNBP2", "NTRK3", "GPM6A", "MEF2C", "ABI2", "CFL1", "LINGO2", "SIPA1L1", "NEDD4", "CDH2", "ARF4", "DISC1", "C1QL3")
GOBP_PLANAR_CELL_POLARITY_PATHWAY_INVOLVED_IN_AXIS_ELONGATION	1.02324e-05	0.00642564	0.593325	0.984039	1.8294	5	c("MAGI2", "WNT5A")
GOBP_SYNAPTIC_SIGNALING	1.04622e-05	0.00642564	0.593325	0.348922	1.54915	648	c("NLGN1", "CACNB4", "GABRB1", "RIMS2", "GRM8", "GLRA2", "DCC", "CLSTN2", "RIT2", "DGKI", "KCND2", "BAIAP2", "STXBP5", "GRM7", "PCDH17", "IL1RAPL1", "ADRA1A", "SNCA", "SNAP25", "PRKN", "ASIC2", "GRID2", "DLGAP1", "PPP3CA", "DLG2", "CNTNAP4", "EXT1", "GRIK2", "PTPRD", "HTR1F", "GRM1", "SLC4A10", "SYT1", "NPTX2", "MEF2C", "RAC3", "GLRA3", "MCTP1", "HTR7", "PLCB1", "EXOC4", "IQSEC2", "APBA1", "PPP1R…
GOBP_CELL_CELL_SIGNALING	1.22639e-05	0.00711376	0.593325	0.287809	1.32071	1372	c("NLGN1", "RSPO2", "ANK2", "CACNB4", "GABRB1", "MAGI2", "RIMS2", "CTNND2", "RAPGEF4", "GRM8", "GLRA2", "DCC", "CLSTN2", "SEMA5A", "CDK14", "RIT2", "DGKI", "KCND2", "RYR2", "BAIAP2", "STXBP5", "STK3", "GRM7", "PCDH17", "IL1RAPL1", "ADRA1A", "SNCA", "APC", "SNAP25", "PRKN", "ASIC2", "GRID2", "DLGAP1", "PPP3CA", "DLG2", "ZEB2", "HECW1", "FGF14", "FERMT2", "CNTNAP4", "EXT1", "GRIK2", "PTPRD", "SYT6"…
GOCC_SOMATODENDRITIC_COMPARTMENT	1.41999e-05	0.0078032	0.593325	0.331252	1.47234	756	c("FRMPD4", "NLGN1", "GABRB1", "MAGI2", "HSPA8", "CTNND2", "GRIA3", "CLSTN2", "KCNK2", "GHR", "RIT2", "HCN1", "DGKI", "KCND2", "BAIAP2", "GRM7", "IL1RAPL1", "SNCA", "SNAP25", "PCSK2", "ASIC2", "GRID2", "PPP3CA", "DLG2", "SEMA3A", "GRIA4", "CNKSR2", "GRIK2", "CTTNBP2", "PDE4B", "NDN", "HTR1F", "GPM6A", "GRM1", "SLC4A10", "ASTN1", "PTK2", "RAC3", "GLRA3", "ABI2", "HTR7", "ANKS1B", "PI4K2A", "KCND3"…
GOBP_NEURON_DIFFERENTIATION	1.52904e-05	0.00798237	0.57561	0.299295	1.35919	1204	c("GPM6B", "PRKG1", "NLGN1", "RSPO2", "GABRB1", "MAGI2", "RIMS2", "NCAM2", "CTNND2", "TOX", "CNTN5", "DCC", "EPHA6", "SEMA5A", "DMD", "RIT2", "NRXN3", "HCN1", "BAIAP2", "GRM7", "IL1RAPL1", "TCF4", "PARD3", "SNAP25", "PRKN", "GRID2", "ADGRB3", "PPP3CA", "SEMA3A", "FLRT2", "HECW1", "CTNNA2", "CDK5RAP2", "EXT1", "SOCS2", "ARL3", "PTPRD", "PBX1", "LRRC7", "NDN", "NTRK3", "GPM6A", "SLC4A10", "RAPH1", …

## Sheet: Lamp5
ADvaporVSctrl_Lamp5.pathway	ADvaporVSctrl_Lamp5.pval	ADvaporVSctrl_Lamp5.padj	ADvaporVSctrl_Lamp5.log2err	ADvaporVSctrl_Lamp5.ES	ADvaporVSctrl_Lamp5.NES	ADvaporVSctrl_Lamp5.size	ADvaporVSctrl_Lamp5.leadingEdge
GOCC_SYNAPSE	1.85193e-09	1.2887e-05	0.788187	0.382943	1.61448	1189	c("FRMPD4", "ERBB4", "GABRB1", "CNTN5", "NRG3", "NRG1", "GRIP1", "CTNND2", "SNAP25", "UNC5C", "LRFN5", "DMD", "NRXN1", "ANK2", "CADM1", "KCNQ3", "FGF12", "PSEN1", "GABRA2", "RAB27B", "SV2C", "ICA1", "GRID2", "GRIN3A", "SYT1", "NTRK3", "GRIK1", "DOCK10", "SNTA1", "EMB", "HTR4", "ATP6AP2", "CACNB2", "DCC", "EXT1", "PTPRD", "PLCB1", "FLRT2", "CNTN6", "MAGI2", "RIMS1", "SLC3A2", "RIMS2", "ADGRL3", "L…
GOCC_NEURON_PROJECTION	2.49676e-09	1.2887e-05	0.774939	0.381116	1.60725	1194	c("FRMPD4", "CNTN4", "GABRB1", "CNTN5", "ROBO1", "PCDH9", "NRG1", "NCAM2", "GRIP1", "CTNNA2", "CTNND2", "SNAP25", "UNC5C", "ROR2", "DMD", "RIPOR2", "ANK2", "CADM1", "KCNQ3", "CHL1", "PSEN1", "GABRA2", "RAB27B", "SEMA6A", "SV2C", "ROBO2", "GRID2", "GRIN3A", "SYT1", "NTRK3", "DOCK10", "EMB", "HTR4", "ATP6AP2", "PAM", "DCC", "PSPH", "FLRT2", "ADCY6", "CNTN6", "MAGI2", "ADGRL3", "PARK7", "GRM7", "PRK…
GOCC_POSTSYNAPSE	1.81334e-08	6.23971e-05	0.733762	0.448122	1.81028	576	c("FRMPD4", "ERBB4", "GABRB1", "GRIP1", "CTNND2", "SNAP25", "LRFN5", "DMD", "ANK2", "CADM1", "GABRA2", "GRID2", "GRIN3A", "NTRK3", "GRIK1", "DOCK10", "SNTA1", "ATP6AP2", "DCC", "PLCB1", "MAGI2", "GRM7", "LRRC4C", "PRKN", "GLRA2", "EPHA7", "CTTNBP2", "GABRB2", "NRCAM", "ANKS1B", "DLGAP1", "CACNG3", "GLRA3", "PDLIM5", "ADGRB3", "EIF4E", "SYN2", "APP", "RPS3", "DLG1", "GSK3B", "CDC42", "AP2B1", "PCL…
GOBP_CELL_JUNCTION_ORGANIZATION	2.50884e-08	6.4747e-05	0.733762	0.437671	1.77413	609	c("FRMPD4", "GPM6B", "ARHGAP6", "ERBB4", "CNTN5", "LINGO2", "NRG1", "CTNNA2", "CTNND2", "LRFN5", "NRXN1", "ANK2", "PSEN1", "GABRA2", "ROBO2", "GRID2", "NTRK3", "DOCK10", "SNTA1", "CACNB2", "EXT1", "PTPRD", "FLRT2", "APC", "ADGRL3", "LRRC4C", "PLEKHA7", "OXTR", "EPHA7", "CTTNBP2", "ERC1", "FGF13", "KIRREL3", "GABRB2", "NRCAM", "PDLIM5", "PGRMC1", "ADGRB3", "PDZRN3", "CDH9", "APP", "DLG1", "PRTN3",…
GOBP_SYNAPSE_ORGANIZATION	3.29607e-08	6.80507e-05	0.719513	0.496285	1.93379	383	c("FRMPD4", "ERBB4", "CNTN5", "LINGO2", "NRG1", "CTNNA2", "CTNND2", "LRFN5", "NRXN1", "PSEN1", "GABRA2", "ROBO2", "GRID2", "NTRK3", "DOCK10", "SNTA1", "CACNB2", "PTPRD", "FLRT2", "ADGRL3", "LRRC4C", "OXTR", "EPHA7", "CTTNBP2", "ERC1", "FGF13", "KIRREL3", "GABRB2", "NRCAM", "PDLIM5", "PGRMC1", "ADGRB3", "PDZRN3", "APP", "DLG1", "CDC42", "CDH8", "PCLO", "NTN1", "NEGR1", "ACTG1", "DNER", "PTPRO", "I…
GOBP_NEURON_DEVELOPMENT	1.69744e-06	0.00292044	0.643552	0.373363	1.55441	980	c("GPM6B", "CNTN4", "GABRB1", "CNTN5", "ROBO1", "NCAM2", "GRIP1", "CTNNA2", "CTNND2", "SNAP25", "THRB", "CSMD3", "UNC5C", "ROR2", "DMD", "NRXN1", "PRKD1", "DAB1", "CHL1", "HECW2", "PSEN1", "SEMA6A", "ROBO2", "GRID2", "GRIN3A", "SYT1", "NTRK3", "NYAP2", "DOCK10", "EMB", "DCC", "EXT1", "PTPRD", "SEMA5A", "FLRT2", "ADCY6", "CNTN6", "MAGI2", "RIMS1", "RIMS2", "SDC2", "GRM7", "LRRC4C", "PRKN", "EPHA7"…
GOBP_NEURON_DIFFERENTIATION	3.07586e-06	0.00453601	0.627257	0.356174	1.49985	1178	c("GPM6B", "CNTN4", "ERBB4", "GABRB1", "CNTN5", "ROBO1", "NRG1", "NCAM2", "GRIP1", "CTNNA2", "CTNND2", "SNAP25", "THRB", "CSMD3", "UNC5C", "ROR2", "DMD", "NRXN1", "PRKD1", "DAB1", "CHL1", "HECW2", "PSEN1", "SEMA6A", "ROBO2", "GRID2", "GRIN3A", "SYT1", "NTRK3", "NYAP2", "DOCK10", "MET", "EMB", "DCC", "EXT1", "PTPRD", "MDGA2", "SEMA5A", "FLRT2", "ADCY6", "DOK5", "SOCS2", "CNTN6", "MAGI2", "RIMS1", …
GOBP_NEUROGENESIS	3.95203e-06	0.00477451	0.610527	0.340233	1.45283	1415	c("GPM6B", "CNTN4", "ERBB4", "GABRB1", "CNTN5", "ROBO1", "NRG3", "TAFA1", "NRG1", "NCAM2", "GRIP1", "CTNNA2", "CTNND2", "SNAP25", "THRB", "CSMD3", "UNC5C", "ROR2", "DMD", "NRXN1", "PRKD1", "DAB1", "CHL1", "HECW2", "PSEN1", "SEMA6A", "ROBO2", "GRID2", "GRIN3A", "SYT1", "NTRK3", "NYAP2", "DOCK10", "MET", "EMB", "DCC", "EXT1", "PTPRD", "MDGA2", "SEMA5A", "FLRT2", "ADCY6", "DOK5", "SOCS2", "CNTN6", "…
GOBP_CELL_CELL_ADHESION	4.1626e-06	0.00477451	0.610527	0.39308	1.60642	703	c("PTPRT", "CNTN4", "CNTN5", "ROBO1", "PCDH9", "NCAM2", "CTNNA2", "CTNND2", "PCDH7", "LRFN5", "RIPOR2", "NRXN1", "CADM1", "DAB1", "PSEN1", "ROBO2", "EGFR", "GRID2", "FNDC3A", "EMB", "DCC", "EXT1", "PTPRD", "IRAK1", "CNTN6", "ADGRL3", "LRRC4C", "PLEKHA7", "ADAMTS18", "EPHA7", "KIRREL3", "MAD1L1", "NRCAM", "PDLIM5", "BLOC1S4", "ASTN2", "UNC5D", "CDH9", "RPS3", "DLG1", "CDH8", "THY1", "NTN1", "NEGR1…
GOBP_BIOLOGICAL_ADHESION	8.44251e-06	0.0087152	0.593325	0.348816	1.46901	1174	c("GPM6B", "LSAMP", "PTPRT", "ARHGAP6", "CNTN4", "CNTN5", "ROBO1", "PCDH9", "NCAM2", "CTNNA2", "EDIL3", "CTNND2", "PCDH7", "LRFN5", "RIPOR2", "NRXN1", "CADM1", "DAB1", "CHL1", "PSEN1", "SEMA6A", "ROBO2", "EGFR", "GRID2", "FNDC3A", "FBN1", "EMB", "DDR2", "DCC", "EXT1", "PTPRD", "SEMA5A", "FLRT2", "IRAK1", "CNTN6", "APC", "ADGRL3", "LRRC4C", "PLEKHA7", "ADAMTS18", "EPHA7", "CCN2", "KIRREL3", "MAD1L…
GOCC_SYNAPTIC_MEMBRANE	1.01108e-05	0.00948851	0.593325	0.469516	1.80883	349	c("ERBB4", "GABRB1", "CNTN5", "GRIP1", "SNAP25", "LRFN5", "DMD", "NRXN1", "ANK2", "PSEN1", "GABRA2", "GRID2", "GRIN3A", "SYT1", "NTRK3", "GRIK1", "SNTA1", "ATP6AP2", "DCC", "PTPRD", "CNTN6", "RIMS1", "RIMS2", "GRM7", "LRRC4C", "GLRA2", "EPHA7", "ERC1", "GABRB2", "NRCAM", "CACNG3", "GLRA3", "SCN2A", "DLG1", "CDH8", "KCND3", "GRIK2", "CDH10", "CLCN3", "SYNJ2BP", "KCTD16", "PTPRO", "CHRM3", "ITGA8",…

[truncated: 11 more sheets: Meis2, Micro-PVM, Oligo, OPC, Peri, Pvalb, Sncg, Sst, Sst Chodl, Vip, VLMC]
