# Supplementary material for: A History of Repeated Alcohol Intoxication Promotes Cognitive Impairment and Gene Expression Signatures of Disease Progression in the 3xTg Mouse Model of Alzheimer’s Disease
Source: eNeuro. 2023 Jul 4;10(7):ENEURO.0456-22.2023. doi: 10.1523/ENEURO.0456-22.2023 (PMC10337838; doi:10.1523/ENEURO.0456-22.2023)
Supplement: Figure 6-2 — Significant (adjusted p ≤ 0.01) pathways enriched in the contrast of 3xTg-AD mice with a history of repeated alcohol intoxication by exposure to alcohol vapor (ADvapor) versus WT mice exposed to alcohol (vapor), according to the fgsea algorithm. Each tab represents a specific cell type in which the analysis was performed. Download Figure 6-2, XLS file. [file enu-eN-MNT-0456-22-s09.xls]

## Sheet: Astro
ADvaporVSvapor_Astro.pathway	ADvaporVSvapor_Astro.pval	ADvaporVSvapor_Astro.padj	ADvaporVSvapor_Astro.log2err	ADvaporVSvapor_Astro.ES	ADvaporVSvapor_Astro.NES	ADvaporVSvapor_Astro.size	ADvaporVSvapor_Astro.leadingEdge
HALLMARK_INTERFERON_GAMMA_RESPONSE	1.05887e-13	1.11499e-09	0.954542	0.685872	2.47305	169	c("DDX60", "B2M", "LGALS3BP", "SAMD9L", "RNF213", "USP18", "ISG15", "RSAD2", "GBP6", "IRF9", "GBP4", "DDX58", "IFIT3", "PARP14", "BST2", "STAT1", "NLRC5", "IRF7", "HERC6", "XAF1", "PARP12", "TAP1", "DHX58", "IFI35", "STAT2", "PSMB8", "CD274", "PELI1", "IFIH1", "TNFAIP6", "TAPBP", "BTG1", "ZNFX1", "EIF2AK2", "IFI44", "TRIM21", "CXCL10", "SAMHD1", "IFI30", "TXNIP", "CD40", "OGFR", "STAT3", "VAMP5",…
HALLMARK_INTERFERON_ALPHA_RESPONSE	1.24589e-11	6.55963e-08	0.875325	0.787469	2.58761	82	c("DDX60", "B2M", "LGALS3BP", "SAMD9L", "USP18", "ISG15", "RSAD2", "IRF9", "GBP4", "IFIT3", "PARP14", "BST2", "TRIM5", "IRF7", "HERC6", "PARP12", "TAP1", "PARP9", "DHX58", "IFI35", "STAT2", "PSMB8", "IFIH1", "EIF2AK2", "IFI44", "MOV10", "TRIM21", "CXCL10", "IFI30", "TENT5A", "TXNIP", "TMEM140", "UBA7", "OGFR", "RTP4", "ELF1", "UBE2L6", "CMTR1", "NMI", "PSMB9")
GOBP_SYNAPTIC_SIGNALING	2.24991e-09	7.89718e-06	0.774939	-0.389471	-1.67208	667	c("CAMK2B", "RASGRF1", "GSK3A", "SNAP25", "STXBP1", "YWHAH", "RASGRF2", "INSYN2A", "GLRB", "SYT9", "KCNJ10", "PPP3CA", "CACNA1A", "APP", "RELN", "CALB2", "PLK2", "UNC13C", "SYN1", "GRIK4", "GAD1", "CACNG5", "PRKCG", "GLS", "HTR2C", "KRAS", "LRRTM1", "IL1RAPL1", "PRKAR1B", "RGS4", "SLC18A2", "SYT11", "PCDHB14", "HCRT", "PTK2B", "GUCY1B1", "CLSTN3", "SCN2B", "PAFAH1B1", "RIMBP2", "NCDN", "UNC13B", …
GOCC_SYNAPSE	5.72595e-09	1.50736e-05	0.761461	-0.334077	-1.49668	1220	c("CAMK2B", "MYO7A", "MAL2", "GSK3A", "SNAP25", "MAGEE1", "STXBP1", "NRP1", "BCL11A", "CAMK4", "AAK1", "CYFIP2", "WASF1", "GRIP1", "INSYN2A", "GLRB", "HPCA", "DYNLL2", "RGS7BP", "CADM1", "SYT9", "KCNJ10", "KCNN2", "CTTNBP2", "KCNK9", "PPP3CA", "CACNA1A", "APP", "NSF", "CALB2", "UNC13C", "SYN1", "GRIK4", "GAD1", "CACNG5", "PRKCG", "GLS", "HTR2C", "SLC16A1", "LRRTM1", "IL1RAPL1", "PRKAR1B", "SLC18A…
GOBP_POSITIVE_REGULATION_OF_RNA_METABOLIC_PROCESS	7.23719e-08	0.000152415	0.704976	0.3532	1.49855	1434	c("SFRP1", "ABHD14B", "RBMXL1", "HMGN3", "MLH1", "BMPR1B", "BTG2", "IRF9", "GCN1", "DDX58", "TRIM5", "STAT1", "ATF7", "NLRC5", "XBP1", "IRF7", "MED25", "RARB", "RERE", "POU3F2", "PARP9", "STAT2", "TCF7L2", "HES1", "INO80B", "GPS2", "CREBRF", "TOX3", "RC3H1", "PPARGC1A", "TCF12", "EXOSC7", "BMP6", "METTL3", "AKAP8L", "PLCB1", "AGO2", "TGFB2", "HYAL2", "ZFP36L2", "NFAT5", "VEGFA", "GTF2I", "EYA1", …
GOCC_NEURON_PROJECTION	1.14459e-07	0.000200875	0.704976	-0.318441	-1.42719	1228	c("CAMK2B", "MYO7A", "RASGRF1", "GSK3A", "CTNNA2", "SNAP25", "MAGEE1", "CHL1", "STXBP1", "KCNAB1", "UCHL1", "NRP1", "VCAN", "SAV1", "AAK1", "CYFIP2", "WASF1", "GRIP1", "GLRB", "HPCA", "RGS7BP", "SACS", "ZWINT", "CADM1", "KCNN2", "CTTNBP2", "PPP3CA", "STMN4", "APP", "NSF", "RELN", "CALB2", "PLK2", "NEXN", "UNC13C", "SYN1", "SIRT2", "GAD1", "PRKCG", "TUBB4A", "CAMKK2", "EPS8L2", "HTR2C", "LRRTM1", …
GOBP_POSITIVE_REGULATION_OF_NUCLEOBASE_CONTAINING_COMPOUND_METABOLIC_PROCESS	2.61049e-07	0.000392692	0.674963	0.339592	1.44866	1600	c("SFRP1", "ABHD14B", "RBMXL1", "HMGN3", "MLH1", "BMPR1B", "BTG2", "IRF9", "GCN1", "DDX58", "TRIM5", "STAT1", "ATF7", "NLRC5", "XBP1", "IRF7", "MED25", "RARB", "RERE", "POU3F2", "PARP9", "TOX", "STAT2", "TCF7L2", "HES1", "INO80B", "GPS2", "PRKCD", "CREBRF", "TOX3", "RC3H1", "PPARGC1A", "TCF12", "EXOSC7", "BMP6", "METTL3", "AKAP8L", "PLCB1", "AGO2", "TGFB2", "HYAL2", "ZFP36L2", "NFAT5", "VEGFA", "…
GOCC_PRESYNAPSE	9.24204e-07	0.00121648	0.659444	-0.388648	-1.64318	463	c("MAL2", "SNAP25", "STXBP1", "AAK1", "RGS7BP", "SYT9", "KCNJ10", "CTTNBP2", "KCNK9", "APP", "CALB2", "UNC13C", "SYN1", "GRIK4", "GAD1", "PRKCG", "SLC18A2", "SYT11", "HCRT", "GUCY1B1", "KCNA6", "KCNJ9", "FLRT3", "UNC13B", "RAB3C", "YWHAG", "SV2A", "BAIAP2", "P2RX7", "TSPOAP1", "SLC2A8", "SV2B", "STXBP2", "RIMS3", "CALB1", "SNCA", "PPT1", "SYN3", "SYN2", "PRKCB", "ATP6V0D1", "SYT12", "ICA1", "NEFL…
GOCC_SYNAPTIC_VESICLE_MEMBRANE	1.64135e-06	0.00192038	0.643552	-0.593578	-2.07306	96	c("MAL2", "SYT9", "UNC13C", "SYN1", "SLC18A2", "UNC13B", "RAB3C", "SV2A", "SV2B", "SNCA", "SYN3", "SYN2", "SYT12", "ICA1", "BIN1", "PTPRN2", "SCAMP5", "STX1A", "CLTA", "GABRA2", "BSN", "GAD2", "SLC6A17", "DMXL2", "SVOP", "DOC2A", "SYP", "ABCC8", "SYT5", "RAB3A", "AMPH", "PRRT1", "CPLX3", "SYNDIG1", "SLC17A7", "GRIA1", "CLTB", "RAB35", "SYT2", "SYNPR", "CALM3", "RPH3A", "DNAJC5", "SYT4", "UNC13A",…
GOBP_MRNA_METABOLIC_PROCESS	2.17463e-06	0.00228988	0.627257	0.40977	1.66322	632	c("RBMXL1", "MLH1", "BTG2", "UPF2", "GEMIN8", "USP4", "TIA1", "RBFOX2", "VIM", "PRKCD", "RC3H1", "ZHX2", "PPARGC1A", "SRPK2", "EXOSC7", "RAVER2", "METTL3", "AKAP8L", "RBM28", "AGO3", "AGO2", "ZFP36L2", "PNN", "RBM6", "RBFOX1", "THRAP3", "MOV10", "NOCT", "YTHDF2", "TNRC6B", "CWF19L1", "SRSF11", "KHDRBS2", "ZC3H13", "PUS3", "TENT5A", "TRA2A", "XRN1", "SCNM1", "CACNG7", "ZC3HAV1", "STAT3", "FAM172A"…
GOBP_POSITIVE_REGULATION_OF_TRANSCRIPTION_BY_RNA_POLYMERASE_II	2.77042e-06	0.00265204	0.627257	0.367351	1.52738	952	c("ABHD14B", "HMGN3", "BMPR1B", "IRF9", "GCN1", "DDX58", "STAT1", "ATF7", "NLRC5", "XBP1", "IRF7", "MED25", "RARB", "POU3F2", "STAT2", "TCF7L2", "HES1", "GPS2", "CREBRF", "TOX3", "PPARGC1A", "TCF12", "BMP6", "AKAP8L", "AGO2", "HYAL2", "NFAT5", "VEGFA", "GTF2I", "EYA1", "NOTCH1", "TRERF1", "PRDM2", "THRAP3", "ZMIZ1", "ZFPM2", "SMAD3", "HDAC4", "KMT2C", "ARNTL", "CXCL10", "ZEB2", "USF3", "HGF", "PB…
GOBP_REGULATION_OF_SYNAPTIC_PLASTICITY	3.36944e-06	0.00295668	0.627257	-0.490116	-1.8612	178	c("CAMK2B", "RASGRF1", "SNAP25", "STXBP1", "YWHAH", "RASGRF2", "KCNJ10", "APP", "RELN", "CALB2", "PLK2", "UNC13C", "PRKCG", "KRAS", "LRRTM1", "PTK2B", "NCDN", "ZDHHC2", "YWHAG", "TNR", "HRAS", "BAIAP2", "RIMS3", "CALB1", "SNCA", "SHISA9", "CHRNA7", "SLC24A2", "SYT12", "SLC1A1", "STAU2", "NEUROD2", "MEF2C", "STX3", "GRIN2A", "JPH3", "RIMS1", "ERC2", "PTEN")
GOBP_INORGANIC_ION_TRANSMEMBRANE_TRANSPORT	4.238e-06	0.00323691	0.610527	-0.340172	-1.47322	729	c("SLC20A1", "SNAP25", "FXYD2", "YWHAH", "KCNAB1", "KCNJ11", "GLRB", "HPCA", "KCNJ10", "KCNN2", "KCNK9", "CACNA1A", "CACNA2D1", "ATP6V1E1", "CACNG5", "KCNIP3", "HTR2C", "RGS4", "PKD1L3", "PTK2B", "KCNA6", "KCNH8", "HECW2", "YWHAE", "CALM2", "SLC13A1", "SCN2B", "PLN", "COX5A", "KCNJ9", "SLC24A3", "DPP6", "SLC25A5", "KCNC4", "NALCN", "SLC9A7", "KCNQ3", "GABRA3", "KCNF1", "P2RX7", "ATP1B1", "FXYD4",…
GOMF_TRANSCRIPTION_REGULATOR_ACTIVITY	4.30359e-06	0.00323691	0.610527	0.353826	1.4892	1167	c("BTG2", "PARP10", "IRF9", "PARP14", "TRIM5", "STAT1", "ATF7", "XBP1", "IRF7", "RARB", "RERE", "POU3F2", "PARP9", "STAT2", "RBFOX2", "TCF7L2", "HES1", "GPS2", "ZFP1", "CREBRF", "TOX3", "ZHX2", "KLF8", "PPARGC1A", "TCF12", "HYAL2", "NFAT5", "SOX6", "PA2G4", "GTF2I", "NOTCH1", "BTG1", "ZBTB20", "TRERF1", "PRDM2", "HR", "MIER1", "HIVEP2", "ACTL6A", "THRAP3", "ZSCAN22", "ZMIZ1", "RFX7", "ZFPM2", "SM…
WP_CALCIUM_REGULATION_IN_CARDIAC_CELLS	6.17199e-06	0.00433274	0.610527	-0.507229	-1.86542	137	c("CAMK2B", "FXYD2", "GNB4", "YWHAH", "CAMK4", "CACNA1A", "PRKCG", "PRKAR1B", "RGS4", "ADRA1B", "YWHAE", "CALM2", "PLN", "YWHAG", "ATP1B1", "GJB1", "YWHAB", "PRKCB", "GNAI1", "PRKD1", "GJA5", "CACNA1C", "GNG4", "PRKAR1A", "ATP2B2", "PKIA", "RGS5", "KCNJ3", "GNAS", "GNB1", "GJD2", "CACNA1D", "CACNA1E", "RGS9", "ADCY1", "STIM2", "GNG13", "ADCY2")
GOBP_ION_TRANSMEMBRANE_TRANSPORT	7.62985e-06	0.0050214	0.593325	-0.315648	-1.39874	965	c("RASGRF1", "SLC20A1", "SNAP25", "FXYD2", "YWHAH", "KCNAB1", "SLC35A3", "KCNJ11", "RASGRF2", "GLRB", "HPCA", "KCNJ10", "KCNN2", "KCNK9", "CACNA1A", "CACNA2D1", "APP", "RELN", "ATP6V1E1", "GRIK4", "CACNG5", "KCNIP3", "HTR2C", "SLC16A1", "RGS4", "PKD1L3", "PTK2B", "KCNA6", "KCNH8", "HECW2", "CNIH3", "YWHAE", "CALM2", "SLC13A1", "SCN2B", "PLN", "COX5A", "KCNJ9", "SLC24A3", "DPP6", "SLC25A5", "KCNC4…
GOCC_AXON	1.07732e-05	0.00667306	0.593325	-0.346879	-1.48293	598	c("RASGRF1", "GSK3A", "CTNNA2", "SNAP25", "STXBP1", "KCNAB1", "UCHL1", "NRP1", "AAK1", "HPCA", "RGS7BP", "SACS", "STMN4", "APP", "CALB2", "NEXN", "UNC13C", "SYN1", "SIRT2", "GAD1", "PRKCG", "TUBB4A", "LRRTM1", "IL1RAPL1", "TUBB3", "SLC18A2", "SYT11", "PTK2B", "PRKAA2", "KCNA6", "ZPR1", "ANXA3", "NECAB2", "FLRT3", "PAFAH1B1", "MYPN", "NCDN", "UNC13B", "KCNC4", "NRG1", "ARL8B", "MYO5A", "KCNQ3", "C…
GOBP_LOCOMOTORY_BEHAVIOR	1.50992e-05	0.00838912	0.593325	-0.469411	-1.78262	173	c("OXR1", "SNAP25", "CHL1", "UCHL1", "GLRB", "KCNJ10", "APP", "RELN", "GAD1", "HTR2C", "LRRTM1", "SLC18A2", "ALDH1A3", "CDH23", "PAFAH1B1", "NRG1", "HPGDS", "DPP4", "CIART", "TNR", "CALB1", "SNCA", "PPT1", "KCND2", "GPR37", "SLC1A1", "MEIS1", "CEND1", "CTNS", "BLOC1S6", "FIG4", "PTEN", "VPS35", "VPS13A", "CNTN1", "SOBP", "CLN6", "C1QL1")
GOBP_DEFENSE_RESPONSE_TO_SYMBIONT	1.51371e-05	0.00838912	0.593325	0.529732	1.9411	199	c("DDX60", "ISG15", "RSAD2", "IRF9", "DDX58", "IFIT3", "BST2", "TRIM5", "STAT1", "NLRC5", "IRF7", "DNAJC3", "TTC4", "PARP9", "DHX58", "STAT2", "IFIH1", "ATAD3A", "HYAL2", "ZNFX1", "EIF2AK2", "ITCH", "MOV10", "TRIM21", "CXCL10", "SHFL", "SAMHD1", "DDIT4", "CD40", "TRIM8", "ZC3HAV1", "ZC3H12A", "RTP4", "DTX3L", "SETD2", "ANKRD17", "PML", "FOXP3", "IRF3", "PHB", "GPAM", "IFIT2", "ELMOD2", "SIN3A", "…

## Sheet: Endo
ADvaporVSvapor_Endo.pathway	ADvaporVSvapor_Endo.pval	ADvaporVSvapor_Endo.padj	ADvaporVSvapor_Endo.log2err	ADvaporVSvapor_Endo.ES	ADvaporVSvapor_Endo.NES	ADvaporVSvapor_Endo.size	ADvaporVSvapor_Endo.leadingEdge
GOCC_SOMATODENDRITIC_COMPARTMENT	1.02255e-09	1.02388e-05	0.788187	-0.388113	-1.64329	714	c("ATP1A3", "CNTNAP2", "ANK3", "KCNN2", "HPCA", "PRKCG", "GABBR1", "PDE1B", "MAP1B", "SHTN1", "ATP13A2", "MAPK8IP2", "MAP1A", "RAP1GAP", "IL1RAPL1", "MPP2", "SACS", "KCNA2", "AKAP5", "UCHL1", "ZWINT", "GABRG2", "CYP46A1", "CIB1", "LRP4", "SORL1", "CACNA1A", "SAV1", "HCN1", "VTI1B", "FBXO31", "SCN1A", "NCDN", "HRH3", "SHANK2", "VGF", "NFASC", "SPTBN2", "ENO2", "KCNC2", "PVALB", "NSG1", "TGFB2", "C…
GOCC_CYTOSOLIC_RIBOSOME	4.51022e-09	2.25804e-05	0.761461	0.686017	2.29299	71	c("RPL29", "RPLP1", "ISG15", "RPS21", "RPL4", "RPL22", "RPS24", "DHX29", "RPL32", "RPS27", "RPL37", "UBA52", "RPS20", "RPL7", "RPL36A", "RPS13", "RPL37A", "EIF2A", "RPL39", "RPS27L", "RPS23", "RPS6", "RPL35", "RPL26", "RPL27A", "RPL10A", "RPL13", "RPL30", "RPS15", "RPS7", "RPS25", "RPS11", "RPL18", "RPL24", "RPS9", "RPL35A", "RPL3", "RPL6", "RPL23A", "RPS29", "RPL23", "RPL34", "EIF2AK4")
KEGG_RIBOSOME	7.02797e-09	2.3457e-05	0.761461	0.707318	2.33146	63	c("RPL29", "RPLP1", "RPS21", "RPL4", "RPL22", "RPS24", "RPL32", "RPS27", "RPL37", "UBA52", "RPS20", "RPL7", "RPL36A", "RPS13", "RPL37A", "RPL39", "RPS27L", "RPS23", "RPS6", "RPL35", "RPL26", "RPL27A", "RPL10A", "RPL13", "RPL30", "RPS15", "RPS7", "RPS25", "RPS11", "RPL18", "RPL24", "RPS9", "RPL35A", "RPL3", "RPL6", "RPL23A")
WP_CYTOPLASMIC_RIBOSOMAL_PROTEINS	1.94731e-08	4.8746e-05	0.733762	0.684812	2.27074	67	c("RPL29", "RPLP1", "RPS6KB2", "RPS21", "RPL4", "RPL22", "RPS24", "RPL32", "RPS27", "RPL37", "UBA52", "RPS20", "RPL7", "RPL36A", "RPS13", "RPL37A", "RPL39", "RPS23", "RPS6", "RPL35", "RPL26", "RPL27A", "RPL10A", "RPL13", "RPL30", "RPS15", "RPS7", "RPS25", "RPS11", "RPL18", "RPL24", "RPS9", "RPL35A", "RPL3", "RPL6", "RPL23A")
HALLMARK_INTERFERON_ALPHA_RESPONSE	4.5253e-08	9.06237e-05	0.719513	0.641428	2.1715	80	c("BST2", "IRF7", "IFI35", "CSF1", "B2M", "GBP4", "TRIM5", "ISG15", "PARP14", "HELZ2", "EIF2AK2", "UBE2L6", "DDX60", "LGALS3BP", "PSMB8", "IRF2", "ADAR", "STAT2", "RIPK2", "LY6E", "EPSTI1", "GBP2", "MOV10", "USP18", "TRIM25", "PSME2", "IFIT3", "CMTR1", "SAMD9L", "UBA7", "CNP", "IFI44")
GOCC_NEURON_PROJECTION	2.5457e-07	0.000417037	0.674963	-0.329617	-1.4342	1119	c("ATP1A3", "CNTNAP2", "ANK3", "KCNN2", "HPCA", "INPP5K", "PRKCG", "GABBR1", "MAP1B", "RAB21", "SHTN1", "GRIN2B", "ATP13A2", "MAP1A", "RAP1GAP", "IL1RAPL1", "MYO5A", "MPP2", "SACS", "KCNA2", "AKAP5", "UCHL1", "CYFIP2", "ABAT", "ZWINT", "GABRG2", "CYP46A1", "ATL1", "RSPH9", "SCN8A", "CIB1", "LRP4", "PACRG", "SAV1", "HCN1", "FLRT2", "DOC2A", "CEP290", "RASGRF1", "DLG1", "SCN1A", "NCDN", "HRH3", "HI…
GOBP_CYTOPLASMIC_TRANSLATION	2.91547e-07	0.000417037	0.674963	0.570401	2.03518	115	c("RPL29", "RPLP1", "RPS21", "DENR", "RPL4", "RPL22", "RPS24", "DHX29", "RPL32", "RPS27", "RPL37", "UBA52", "RPS20", "RPL7", "RBM4", "RPL36A", "RPS13", "RPL37A", "RPL39", "DPH7", "DPH6", "EIF2D", "DRG1", "RPS23", "RPS6", "RPL35", "HNRNPU", "RPL26", "RPL27A", "RPL10A", "RPL13", "RPL30", "RPS15", "NCK1", "RPS7", "EIF4A1", "RPS25", "RPS11", "RPL18", "RPL24", "RPS9", "CPEB1", "RPL35A", "RPL3", "RPL6"…
GOCC_POSTSYNAPSE	3.34673e-07	0.000418885	0.674963	-0.37567	-1.56331	549	c("GRIK1", "ANK3", "KCNN2", "HPCA", "PRKCG", "PLAT", "GABBR1", "MAP1B", "INA", "GRIN2B", "ERBB4", "MAPK8IP2", "IL1RAPL1", "MPP2", "AKAP5", "SYN3", "PJA2", "GABRG2", "CDH10", "CYP46A1", "DMTN", "PAK3", "LRP4", "PAK2", "NETO1", "CTNNB1", "DYNLL2", "DLG1", "NCDN", "AP2B1", "SHANK2", "SPTBN2", "PRKN", "KCNC2", "NSG1", "GABRB3", "CACNA1C", "LRRC4C", "GABRA4", "SYN2", "SYT11", "ADD2", "STXBP1", "GRIP1"…
GOBP_REGULATION_OF_TRANS_SYNAPTIC_SIGNALING	1.11892e-06	0.00124486	0.643552	-0.412284	-1.65652	357	c("GRIK1", "PRKCG", "PLAT", "GABBR1", "MAP1B", "GRIN2B", "CACNA1B", "MAPK8IP2", "MAP1A", "MPP2", "AKAP5", "PLCL2", "SYN3", "CYP46A1", "CACNA1A", "NETO1", "RASGRF1", "NCDN", "PLCL1", "SHANK2", "VGF", "PRKN", "CNTNAP4", "NSG1", "LRRC4C", "PRKAR1B", "S100B", "SYT11", "STXBP1", "CAMK2B", "RAB3A", "SLC8A3", "DLGAP3", "GRIK3", "TNR", "CELF4", "SLC4A10", "APBA1", "PTN", "SLC6A6", "EDN1", "RGS4", "GRIK2"…
GOCC_CELL_BODY	1.40736e-06	0.00140919	0.643552	-0.389115	-1.60523	465	c("ATP1A3", "CNTNAP2", "KCNN2", "HPCA", "GABBR1", "PDE1B", "MAP1B", "SHTN1", "ATP13A2", "MAPK8IP2", "MAP1A", "RAP1GAP", "KCNA2", "UCHL1", "CIB1", "LRP4", "SORL1", "CACNA1A", "PACRG", "VTI1B", "FBXO31", "SCN1A", "NCDN", "SHANK2", "VGF", "SPTBN2", "ENO2", "KCNC2", "PVALB", "TGFB2", "CACNA1C", "S100B", "ENC1", "SYT11", "TAC1", "GRIP1", "CCT8", "SOS1", "TOP1", "SLC8A3", "GRIK3", "TUBB4A", "OLFM1", "S…
GOMF_SCAVENGER_RECEPTOR_ACTIVITY	3.09385e-06	0.00280481	0.627257	0.7535	2.10585	31	c("SCARB1", "STAB1", "COLEC12", "LGALS3BP", "ENPP2", "SCARB2")
GOMF_CARGO_RECEPTOR_ACTIVITY	3.40811e-06	0.00280481	0.627257	0.658462	2.09917	55	c("DAB2", "SCARB1", "STAB1", "COLEC12", "ABCA7", "ABCA1", "LGALS3BP", "ENPP2", "LRP8", "SCARB2", "MRC1", "LRP1B")
GOCC_SYNAPSE	3.64152e-06	0.00280481	0.627257	-0.314513	-1.36955	1146	c("ATP1A3", "GRIK1", "ANK3", "KCNN2", "HPCA", "PRKCG", "PLAT", "GABBR1", "MAP1B", "INA", "RAB21", "GRIN2B", "CACNA1B", "ERBB4", "MAPK8IP2", "MAP1A", "IL1RAPL1", "MPP2", "KCNA2", "AKAP5", "CYFIP2", "SYN3", "PJA2", "GABRG2", "CDH10", "CYP46A1", "EGFLAM", "DMTN", "SLITRK4", "PAK3", "LRP4", "CACNA1A", "ADAM23", "PAK2", "NRXN2", "NETO1", "CTNNB1", "FLRT2", "DYNLL2", "DOC2A", "VTI1B", "DLG1", "NCDN", "…
GOCC_CYTOSOLIC_LARGE_RIBOSOMAL_SUBUNIT	5.72641e-06	0.00386238	0.610527	0.702959	2.08302	39	c("RPL29", "RPLP1", "RPL4", "RPL22", "RPL32", "RPL37", "UBA52", "RPL7", "RPL36A", "RPL37A", "RPL39", "RPL35", "RPL26", "RPL27A", "RPL10A", "RPL13", "RPL30", "RPL18", "RPL24", "RPL35A", "RPL3", "RPL6", "RPL23A")
HALLMARK_INTERFERON_GAMMA_RESPONSE	5.78604e-06	0.00386238	0.610527	0.487964	1.80968	153	c("BST2", "IRF7", "IFI35", "SAMHD1", "B2M", "GBP4", "RNF213", "ISG15", "PARP14", "HELZ2", "EIF2AK2", "UBE2L6", "VCAM1", "FAS", "GBP6", "DDX60", "SRI", "LGALS3BP", "XAF1", "PSMB8", "IRF2", "IFNAR2", "ADAR", "STAT2", "RIPK2", "LY6E", "EPSTI1", "PELI1", "BPGM", "USP18", "TRIM25", "PSME2", "SSPN", "ICAM1", "GCH1", "IFIT3", "CMTR1", "PLA2G4A", "SAMD9L", "MVP", "IFI44", "PDE4B")
GOBP_SYNAPTIC_SIGNALING	6.19198e-06	0.00387502	0.610527	-0.359684	-1.50417	598	c("GRIK1", "PRKCG", "PLAT", "GABBR1", "MAP1B", "GRIN2B", "CACNA1B", "MAPK8IP2", "MAP1A", "IL1RAPL1", "MPP2", "AKAP5", "PLCL2", "SYN3", "ABAT", "GABRG2", "CYP46A1", "CACNA1A", "NRXN2", "NETO1", "CTNNB1", "DOC2A", "RASGRF1", "DLG1", "NCDN", "HRH3", "PLCL1", "SHANK2", "VGF", "PRKN", "CNTNAP4", "PVALB", "NSG1", "GABRB3", "LRRC4C", "PRKAR1B", "GABRA4", "S100B", "SYN2", "SYT11", "KCNK3", "STXBP1", "TAC…

## Sheet: L2-3 IT
ADvaporVSvapor_L2.3.IT.pathway	ADvaporVSvapor_L2.3.IT.pval	ADvaporVSvapor_L2.3.IT.padj	ADvaporVSvapor_L2.3.IT.log2err	ADvaporVSvapor_L2.3.IT.ES	ADvaporVSvapor_L2.3.IT.NES	ADvaporVSvapor_L2.3.IT.size	ADvaporVSvapor_L2.3.IT.leadingEdge
GOBP_RNA_PROCESSING	1.64135e-20	1.76199e-16	1.16907	0.494505	2.00631	828	c("RBMXL1", "GEMIN8", "KAT2B", "PSIP1", "CELF3", "EXOSC7", "KHDRBS2", "CSTF3", "LCMT2", "RBM28", "DALRD3", "TIA1", "WDR36", "TRMT9B", "TRMT2B", "CELF5", "DDX41", "INTS10", "RBMX", "CPSF6", "TSEN2", "PPARGC1A", "CLNS1A", "NSUN5", "AFF2", "EFTUD2", "SRFBP1", "ALKBH1", "SNRNP48", "SLTM", "U2SURP", "SRRM1", "EXOSC10", "TUT4", "ALKBH8", "THOC2", "QTRT1", "ZCRB1", "CWC22", "BICD1", "MTO1", "FTSJ1", "DD…
GOBP_MRNA_METABOLIC_PROCESS	1.11959e-17	6.00941e-14	1.08644	0.510939	2.03056	636	c("RBMXL1", "GEMIN8", "MLH1", "PSIP1", "MOV10", "CELF3", "EXOSC7", "KHDRBS2", "CSTF3", "RBM28", "TIA1", "UPF2", "CELF5", "DDX41", "RBMX", "CPSF6", "TSEN2", "PPARGC1A", "CLNS1A", "AFF2", "EFTUD2", "SNRNP48", "SLTM", "SRRM1", "EXOSC10", "TUT4", "THOC2", "ZCRB1", "CWC22", "DCP1A", "DDX46", "RBM7", "CPSF7", "ACIN1", "PNN", "RBM22", "FRG1", "SECISBP2", "SF3A3", "TTC37", "CELF2", "SF3B1", "ELAVL1", "SR…
GOMF_RNA_BINDING	2.56033e-16	9.1617e-13	1.0377	0.407661	1.70629	1462	c("RBMXL1", "DDX60", "RPL29", "JUN", "PSIP1", "MOV10", "BST2", "CELF3", "EXOSC7", "HNRNPDL", "KHDRBS2", "RSRC2", "CSTF3", "RBM28", "DALRD3", "TIA1", "UPF2", "WDR36", "PARP12", "TRMT9B", "NKAP", "CELF5", "DDX41", "RBMX", "DDX42", "CPSF6", "CCAR1", "ASCC3", "FUBP1", "TLR7", "PPARGC1A", "CLNS1A", "NSUN5", "IFIT3", "LSM14A", "PPP1R10", "AFF2", "EFTUD2", "SRFBP1", "EYA1", "ALKBH1", "FNDC3A", "NXF1", "…
GOBP_MRNA_PROCESSING	5.02822e-15	1.34945e-11	0.996986	0.545439	2.11145	422	c("RBMXL1", "GEMIN8", "PSIP1", "CELF3", "KHDRBS2", "CSTF3", "RBM28", "TIA1", "CELF5", "DDX41", "RBMX", "CPSF6", "TSEN2", "PPARGC1A", "CLNS1A", "AFF2", "EFTUD2", "SNRNP48", "SLTM", "SRRM1", "THOC2", "ZCRB1", "CWC22", "DDX46", "RBM7", "CPSF7", "ACIN1", "PNN", "RBM22", "FRG1", "SF3A3", "CELF2", "SF3B1", "SRRT", "SNRPA", "SNRPB2", "SRSF1", "RNGTT", "SUGP2", "SCNM1", "HNRNPH1", "PRPF40A", "HNRNPLL", "…
GOBP_RNA_SPLICING	6.82038e-14	1.46434e-10	0.954542	0.552984	2.12355	364	c("RBMXL1", "GEMIN8", "PSIP1", "CELF3", "KHDRBS2", "RBM28", "TIA1", "CELF5", "DDX41", "RBMX", "TSEN2", "PPARGC1A", "CLNS1A", "AFF2", "EFTUD2", "SNRNP48", "SRRM1", "THOC2", "ZCRB1", "CWC22", "DDX46", "RBM7", "ACIN1", "PNN", "RBM22", "FRG1", "CLK1", "SF3A3", "PPIG", "CELF2", "SF3B1", "SNRPA", "PDCD7", "SNRPB2", "SRSF1", "SUGP2", "SCNM1", "HNRNPH1", "PRPF40A", "HNRNPLL", "AKAP8L", "LSM7", "THOC1", "…
GOCC_NUCLEAR_PROTEIN_CONTAINING_COMPLEX	1.37597e-12	2.46184e-09	0.91012	0.411766	1.69814	1109	c("MSL3", "SAP130", "RBMXL1", "MLH1", "TERF1", "KAT2B", "JUN", "EXOSC7", "IRF9", "RBM28", "OGT", "UPF2", "WDR36", "MEAF6", "CEBPD", "ARNT", "POLR2K", "BRCC3", "DDX41", "STAT1", "INTS10", "RBMX", "CPSF6", "SAE1", "TSEN2", "ASCC3", "TCEA1", "CLNS1A", "CDC23", "DNTTIP1", "AFF2", "XRCC4", "INO80B", "EFTUD2", "ATF6", "PBX1", "CFDP1", "NXF1", "SNRNP48", "PCGF1", "ASH2L", "SRRM1", "MED23", "STAT2", "UIM…
GOCC_RIBONUCLEOPROTEIN_COMPLEX	6.27024e-11	9.61586e-08	0.839089	0.459969	1.82261	598	c("RBMXL1", "RPL29", "CELF3", "RBM28", "UPF2", "WDR36", "MRPL55", "CELF5", "DDX41", "RBMX", "CPSF6", "ISG15", "CLNS1A", "LSM14A", "EFTUD2", "SRFBP1", "SRP19", "SNRNP48", "XPO1", "SRRM1", "EIF3F", "WAC", "ZCRB1", "CWC22", "LIMD1", "UTP11", "GCN1", "PNN", "RPS9", "RBM22", "G3BP1", "FRG1", "SECISBP2", "SF3A3", "CELF2", "SF3B1", "ELAVL1", "PPAN", "SRRT", "AGO3", "SNRPA", "PDCD7", "SLIRP", "SNRPB2", "…
GOBP_RNA_SPLICING_VIA_TRANSESTERIFICATION_REACTIONS	3.99079e-10	5.35514e-07	0.814036	0.559293	2.06954	267	c("RBMXL1", "GEMIN8", "PSIP1", "CELF3", "KHDRBS2", "TIA1", "CELF5", "DDX41", "RBMX", "CLNS1A", "EFTUD2", "SRRM1", "ZCRB1", "CWC22", "DDX46", "RBM7", "PNN", "RBM22", "FRG1", "SF3A3", "CELF2", "SF3B1", "SNRPA", "SNRPB2", "SRSF1", "SCNM1", "HNRNPH1", "PRPF40A", "LSM7", "TRA2A", "FXR1", "CWF19L1", "RBM39", "TRA2B", "PTBP2", "SON", "DDX23", "PTBP1", "YJU2", "RBM4", "RBM6", "RSRC1", "RBM41", "RBM5", "S…
GOCC_NUCLEAR_BODY	4.94494e-09	5.89822e-06	0.761461	0.413065	1.65989	731	c("SAP130", "GEMIN8", "TERF1", "CELF3", "ATF7IP", "ARNT", "DAPK3", "DDX42", "CPSF6", "ASCC3", "PPARGC1A", "PPP1R10", "NCAPG2", "AFF2", "EFTUD2", "EYA1", "NXF1", "SLTM", "TRIP11", "XPO1", "NCAM2", "SRRM1", "UIMC1", "AAGAB", "ALKBH8", "THOC2", "WAC", "CWC22", "DDX46", "BABAM1", "ELL", "ACIN1", "PNN", "PRDM5", "FRG1", "SF3A3", "PPIG", "MAMLD1", "SF3B1", "BCLAF1", "SRRT", "DNAJC11", "MTDH", "TRIM25",…
GOCC_NUCLEAR_SPECK	7.79587e-09	8.36886e-06	0.74774	0.482173	1.85498	376	c("SAP130", "DDX42", "CPSF6", "ASCC3", "NCAPG2", "AFF2", "EFTUD2", "NXF1", "TRIP11", "SRRM1", "AAGAB", "THOC2", "WAC", "CWC22", "DDX46", "ELL", "ACIN1", "PNN", "SF3A3", "PPIG", "SF3B1", "BCLAF1", "DNAJC11", "SNRPB2", "COP1", "SRSF1", "SCNM1", "PRPF40A", "AKAP8L", "TAB1", "THOC1", "ZC3H18", "RBM39", "POLI", "SARNP", "SON", "PNISR", "BAZ2A", "RING1", "SPOP", "RBM4", "THOC7", "SRSF11", "MEF2C", "RSR…
GOBP_RIBONUCLEOPROTEIN_COMPLEX_BIOGENESIS	1.58827e-08	1.55e-05	0.733762	0.478784	1.84905	387	c("GEMIN8", "KAT2B", "PSIP1", "CELF3", "EXOSC7", "WDR36", "CELF5", "CPSF6", "CLNS1A", "NSUN5", "SRFBP1", "XPO1", "EXOSC10", "CPSF7", "UTP11", "ERAL1", "EIF2S2", "GTPBP4", "FRG1", "EXOSC1", "SF3A3", "CELF2", "SF3B1", "PPAN", "AGO3", "DHX30", "ESF1", "SRSF1", "UTP6", "WDR12", "NAT10", "NSUN3", "PTBP2", "FBLL1", "TFB1M", "MTG2", "TRAF7", "FASTKD2", "DDX23", "RAMAC", "YJU2", "EXOSC5", "IMP4", "UTP14A…
GOBP_REGULATION_OF_MRNA_METABOLIC_PROCESS	7.77441e-08	6.95486e-05	0.704976	0.510534	1.89935	274	c("RBMXL1", "MLH1", "MOV10", "CELF3", "EXOSC7", "KHDRBS2", "TIA1", "CELF5", "RBMX", "CPSF6", "SLTM", "SRRM1", "TUT4", "CWC22", "DCP1A", "RBM7", "CPSF7", "SECISBP2", "CELF2", "ELAVL1", "SNRPA", "CACNG7", "CNOT2", "VIM", "TRA2A", "FXR1", "RBM39", "TRA2B", "SON", "YTHDF3", "FASTKD2", "PTBP1", "CCNT1", "RBM4", "EXOSC5", "CSDC2", "TNRC6B", "NOCT", "LARP4B", "RBM5", "TNRC6C", "ROCK1", "VIP", "NSRP1", "…
GOBP_REGULATION_OF_RNA_SPLICING	1.21463e-07	0.000100301	0.690132	0.59874	2.06533	142	c("RBMXL1", "CELF3", "KHDRBS2", "TIA1", "CELF5", "RBMX", "AFF2", "SRRM1", "CWC22", "RBM7", "RBM22", "CLK1", "CELF2", "SRSF1", "HNRNPH1", "HNRNPLL", "TRA2A", "FXR1", "RBM39", "TRA2B", "PTBP2", "SON", "PTBP1", "RBM4", "RBM5", "METTL4", "NSRP1", "SRSF5", "PTBP3", "BRDT", "SRSF9", "DYRK1A", "RBM25", "FAM50A", "CELF4", "HNRNPA1", "FAM172A", "YTHDC1", "FMR1", "HNRNPA2B1", "NUP98", "MBNL1", "RBFOX2", "P…
GOBP_REGULATION_OF_MRNA_PROCESSING	3.80011e-07	0.000291387	0.674963	0.61074	2.08377	128	c("RBMXL1", "CELF3", "KHDRBS2", "TIA1", "CELF5", "RBMX", "CPSF6", "SLTM", "SRRM1", "CWC22", "RBM7", "CPSF7", "CELF2", "SNRPA", "TRA2A", "FXR1", "RBM39", "TRA2B", "SON", "PTBP1", "CCNT1", "RBM4", "RBM5", "NSRP1", "PAPOLA", "CPEB3", "SRSF9", "DYRK1A", "RBM25", "NUDT21", "DHX36", "CELF4", "HNRNPA1", "FAM172A", "YTHDC1", "FMR1", "HNRNPA2B1", "NUP98", "MBNL1", "RBFOX2", "THRAP3", "SLC39A5", "ZC3H10", …
GOBP_NCRNA_PROCESSING	7.24947e-07	0.000504835	0.659444	0.460473	1.75675	351	c("KAT2B", "EXOSC7", "LCMT2", "DALRD3", "WDR36", "TRMT9B", "TRMT2B", "INTS10", "TSEN2", "NSUN5", "SRFBP1", "ALKBH1", "EXOSC10", "TUT4", "ALKBH8", "QTRT1", "MTO1", "FTSJ1", "UTP11", "GTPBP4", "FRG1", "EXOSC1", "METTL1", "PPAN", "SRRT", "AGO3", "ESF1", "UTP6", "WDR12", "PUSL1", "NAT10", "CDKAL1", "NSUN3", "DUS1L", "INTS7", "FBLL1", "TFB1M", "SMAD2", "INTS6", "EXOSC5", "IMP4", "POP1", "UTP14A", "UTP…
GOBP_POSITIVE_REGULATION_OF_MRNA_METABOLIC_PROCESS	7.52432e-07	0.000504835	0.659444	0.60428	2.04445	117	c("RBMXL1", "MLH1", "MOV10", "CELF3", "EXOSC7", "RBMX", "TUT4", "DCP1A", "CNOT2", "TRA2A", "TRA2B", "YTHDF3", "EXOSC5", "TNRC6B", "NOCT", "TNRC6C", "ROCK1", "CPEB3", "DIS3L2", "HNRNPD", "NUDT21", "DHX36", "CELF4", "NUP98", "ZFP36", "THRAP3", "SLC39A5", "NT5C3B", "HSPA8", "METTL3", "GIGYF2", "EXOSC9", "YTHDF1", "PAN2", "DAZAP1", "PNLDC1", "CNOT7", "CNOT1", "TARDBP", "RC3H1", "CNOT3", "EXOSC3", "PA…
GOCC_SPLICEOSOMAL_COMPLEX	8.64537e-07	0.00054593	0.659444	0.552875	1.97392	175	c("RBMXL1", "RBM28", "DDX41", "RBMX", "CLNS1A", "EFTUD2", "SNRNP48", "SRRM1", "WAC", "ZCRB1", "CWC22", "PNN", "RBM22", "FRG1", "SF3A3", "SF3B1", "SNRPA", "PDCD7", "SNRPB2", "SRSF1", "HNRNPH1", "PRPF40A", "LSM7", "TRA2A", "CWF19L1", "TRA2B", "PTBP2", "DDX23", "YJU2", "RBM41", "RBM5", "SNRPD2", "CWC27", "ZCCHC8", "SLU7", "ISY1", "HNRNPA1", "RNPC3", "HNRNPA2B1", "PRPF38B", "LUC7L", "LSM4", "DHX35", …
GOCC_NUCLEOLUS	1.27956e-06	0.000763113	0.643552	0.369937	1.50651	874	c("TERF1", "EXOSC7", "RBM28", "WDR36", "MEAF6", "POLR2K", "STAT1", "TSEN2", "KLHL7", "TCEA1", "NSUN5", "AGPS", "DNTTIP1", "INO80B", "MRO", "SRP19", "XPO1", "EXOSC10", "ESRRA", "TAF1B", "TUT4", "DDX46", "RBM7", "UTP11", "STON2", "RPS9", "MAP1S", "LRWD1", "DOCK4", "PRDM5", "GTPBP4", "FRG1", "EXOSC1", "ZCCHC7", "RSAD2", "CASK", "SF3B1", "METTL1", "VRK1", "PPAN", "PHF8", "MTDH", "DEDD2", "HAP1", "SNR…
GOCC_INTRINSIC_COMPONENT_OF_PLASMA_MEMBRANE	1.45419e-06	0.00082162	0.643552	-0.306832	-1.36249	1492	c("TEK", "KCNG2", "HAS1", "ZDHHC2", "OPRM1", "ADGRG4", "ITGBL1", "ACKR4", "CD163", "ITGA4", "PKHD1", "CACNG5", "PCDHGA6", "TNFRSF9", "TSPAN18", "TMC7", "MET", "ADRA1B", "ADCY2", "SLC8A2", "LRRC32", "SLC25A13", "KCNF1", "DIABLO", "ADGRD1", "SEMA4F", "GPR19", "PSENEN", "PCDHGA11", "SLCO2A1", "LPAR2", "FXYD2", "GABRR3", "KCNQ4", "RAMP3", "ITGA1", "SLC39A6", "GRM2", "KCNS2", "PTPRH", "TMEM150B", "APC…
GOBP_REGULATION_OF_MRNA_SPLICING_VIA_SPLICEOSOME	3.40734e-06	0.00182889	0.627257	0.631558	2.06886	96	c("RBMXL1", "CELF3", "KHDRBS2", "TIA1", "CELF5", "RBMX", "SRRM1", "CWC22", "RBM7", "CELF2", "TRA2A", "FXR1", "RBM39", "TRA2B", "SON", "PTBP1", "RBM4", "RBM5", "NSRP1", "SRSF9", "DYRK1A", "RBM25", "CELF4", "HNRNPA1", "FAM172A", "YTHDC1", "FMR1", "HNRNPA2B1", "NUP98", "MBNL1", "RBFOX2", "THRAP3", "SLC39A5", "ZC3H10", "CELF6", "HSPA8", "SRSF7", "SFSWAP", "DAZAP1", "U2AF2", "CELF1", "RBM42")
GOMF_CATALYTIC_ACTIVITY_ACTING_ON_RNA	5.59539e-06	0.00286031	0.610527	0.456705	1.74149	339	c("DDX60", "MOV10", "EXOSC7", "LCMT2", "DALRD3", "TRMT9B", "POLR2K", "TRMT2B", "DDX41", "DDX42", "TSEN2", "EXD2", "NSUN5", "ALKBH1", "EXOSC10", "TUT4", "ALKBH8", "QTRT1", "POLR3A", "FTSJ1", "DDX46", "QRSL1", "G3BP1", "EXOSC1", "METTL1", "AGO3", "DHX30", "DDX3Y", "XRN1", "CNOT2", "DDX58", "FARSB", "CDKAL1", "DHX40", "NSUN3", "DUS1L", "FBLL1", "TFB1M", "DDX23", "EXOSC5", "POP1", "TDRD12", "ZC3H12B"…
WP_MRNA_PROCESSING	9.64882e-06	0.00470819	0.593325	0.585182	1.98314	119	c("CSTF3", "RBMX", "EFTUD2", "NXF1", "SRRM1", "CLK1", "SF3A3", "CELF2", "SF3B1", "SNRPA", "SNRPB2", "SRSF1", "RNGTT", "SUGP2", "HNRNPH1", "PRPF40A", "LSM7", "PPM1G", "RBM39", "TRA2B", "PTBP2", "SPOP", "PTBP1", "RBM5", "SNRPD2", "SRSF5", "PAPOLA", "SRSF9", "CLP1", "HNRNPD", "NUDT21", "CELF4", "HNRNPA1", "HNRNPA2B1", "SNRNP40", "PRPF6", "PCBP2", "SMC1A", "SRSF7", "METTL3", "XRN2", "PHF5A", "SFSWAP"…
GOBP_RIBONUCLEOPROTEIN_COMPLEX_SUBUNIT_ORGANIZATION	1.04759e-05	0.0048895	0.593325	0.530631	1.87197	167	c("GEMIN8", "PSIP1", "CELF3", "CELF5", "CPSF6", "CLNS1A", "KIF5B", "CPSF7", "ERAL1", "EIF2S2", "SF3A3", "CELF2", "SF3B1", "PPAN", "AGO3", "DHX30", "SRSF1", "PTBP2", "TRAF7", "FASTKD2", "DDX23", "RAMAC", "YJU2", "RBM5", "SNRPD2", "SRSF5", "SRSF9", "CLP1", "USP4", "SLU7", "ISY1", "NUDT21", "SHQ1", "CELF4", "YTHDC1", "LUC7L", "RPL23A", "LSM4", "TAF9", "KHDC4", "PRPF6", "CELF6", "AAR2", "LUC7L3", "SF…
GOBP_NCRNA_METABOLIC_PROCESS	1.14917e-05	0.00503262	0.593325	0.41527	1.61774	466	c("KAT2B", "EXOSC7", "LCMT2", "GTF3C2", "DALRD3", "WDR36", "TRMT9B", "TRMT2B", "INTS10", "TSEN2", "NSUN5", "SRFBP1", "ALKBH1", "EXOSC10", "TAF1B", "TUT4", "ALKBH8", "QTRT1", "MTO1", "FTSJ1", "RBM7", "UTP11", "ELL", "QRSL1", "GTPBP4", "FRG1", "EXOSC1", "METTL1", "PPAN", "SRRT", "BRF1", "AGO3", "DEDD2", "XRN1", "ESF1", "UTP6", "WDR12", "PUSL1", "FARSB", "NAT10", "CDKAL1", "NSUN3", "DUS1L", "INTS7",…
GOCC_CATALYTIC_COMPLEX	1.17201e-05	0.00503262	0.593325	0.338069	1.41179	1320	c("MSL3", "SAP130", "FBXL7", "PRPS2", "KAT2B", "EXOSC7", "NUDCD3", "OGT", "MEAF6", "CCND3", "POLR2K", "BRCC3", "UBE2J2", "DDX41", "RBMX", "SAE1", "TSEN2", "KLHL7", "ATG3", "TCEA1", "CLNS1A", "CDC23", "PPP1R10", "DNTTIP1", "INO80B", "EFTUD2", "NAA16", "CFDP1", "FBXL12", "PCGF1", "ASH2L", "PSMD14", "SRRM1", "EXOSC10", "QTRT1", "POLR3A", "SS18", "CWC22", "PHF12", "LPL", "PNN", "MAT2A", "JARID2", "RB…

## Sheet: L5 ET
ADvaporVSvapor_L5.ET.pathway	ADvaporVSvapor_L5.ET.pval	ADvaporVSvapor_L5.ET.padj	ADvaporVSvapor_L5.ET.log2err	ADvaporVSvapor_L5.ET.ES	ADvaporVSvapor_L5.ET.NES	ADvaporVSvapor_L5.ET.size	ADvaporVSvapor_L5.ET.leadingEdge
GOBP_RNA_PROCESSING	6.48543e-19	6.89336e-15	1.12391	0.467982	1.95521	824	c("RBMXL1", "GEMIN8", "CELF3", "DALRD3", "TIA1", "KAT2B", "ZCRB1", "NSUN5", "CLNS1A", "PSIP1", "TRMT1L", "ZFC3H1", "RPF1", "U2SURP", "EXOSC7", "RPP21", "FAM50A", "ELP4", "FXR1", "SRSF5", "SON", "KHDRBS2", "SRRM1", "AKAP8L", "DCAF13", "PRPF18", "CLK1", "RBM28", "TUT4", "TRIT1", "DDX41", "DDX18", "ACIN1", "SRPK2", "SRSF7", "USP4", "DIMT1", "CDC73", "AGO3", "DDX47", "PRPF40A", "NAT10", "MTO1", "SMAD…
GOMF_RNA_BINDING	1.77808e-14	9.44959e-11	0.975995	0.385585	1.6579	1457	c("RBMXL1", "RPL29", "CELF3", "DALRD3", "BST2", "TIA1", "FLNA", "ZFR", "FUBP1", "MOV10", "ZCRB1", "MRPL13", "NSUN5", "CLNS1A", "ZC3H18", "PSIP1", "DHX30", "ENDOV", "RSRC2", "TRMT1L", "RPF1", "MRPL3", "EZH2", "U2SURP", "EIF2S2", "ASCC3", "EXOSC7", "RPP21", "DIAPH1", "FAM50A", "HNRNPDL", "EIF3M", "FXR1", "FNDC3A", "SRSF5", "SON", "KHDRBS2", "SRRM1", "AKAP8L", "DCAF13", "RBM28", "TUT4", "DDX41", "DD…
GOBP_RNA_SPLICING	3.51754e-14	1.24627e-10	0.965328	0.541419	2.13377	362	c("RBMXL1", "GEMIN8", "CELF3", "TIA1", "ZCRB1", "CLNS1A", "PSIP1", "FAM50A", "FXR1", "SRSF5", "SON", "KHDRBS2", "SRRM1", "AKAP8L", "PRPF18", "CLK1", "RBM28", "DDX41", "ACIN1", "SRPK2", "SRSF7", "USP4", "DDX47", "PRPF40A", "CELF5", "DDX23", "SRSF11", "FRG1", "PNN", "PTBP2", "DDX46", "RBM41", "RBM7", "HNRNPA2B1", "TRA2A", "SRSF1", "HNRNPH1", "MBNL1", "ZRANB2", "SAP18", "METTL4", "SRSF6", "CELF2", "…
GOBP_MRNA_METABOLIC_PROCESS	2.0535e-13	5.45666e-10	0.943632	0.46499	1.90775	634	c("RBMXL1", "GEMIN8", "CELF3", "MLH1", "TIA1", "MOV10", "ZCRB1", "CLNS1A", "PSIP1", "EXOSC7", "FAM50A", "CNOT3", "FXR1", "SRSF5", "SON", "KHDRBS2", "SRRM1", "AKAP8L", "PRPF18", "RBM28", "TUT4", "DDX41", "ACIN1", "SRPK2", "SRSF7", "USP4", "CDC73", "CNOT2", "AGO3", "DDX47", "PRPF40A", "CELF5", "DDX23", "CPSF6", "SRSF11", "FRG1", "PNN", "UPF2", "SLTM", "PATL1", "CACNG7", "PTBP2", "DDX46", "RBM41", "…
GOBP_MRNA_PROCESSING	2.66399e-13	5.66311e-10	0.932595	0.513551	2.06186	420	c("RBMXL1", "GEMIN8", "CELF3", "TIA1", "ZCRB1", "CLNS1A", "PSIP1", "FAM50A", "FXR1", "SRSF5", "SON", "KHDRBS2", "SRRM1", "AKAP8L", "PRPF18", "RBM28", "DDX41", "ACIN1", "SRPK2", "SRSF7", "USP4", "CDC73", "DDX47", "PRPF40A", "CELF5", "DDX23", "CPSF6", "SRSF11", "FRG1", "PNN", "SLTM", "PTBP2", "DDX46", "RBM41", "RBM7", "HNRNPA2B1", "TRA2A", "SRSF1", "HNRNPH1", "MBNL1", "CPSF7", "ZRANB2", "SAP18", "S…
GOBP_RNA_SPLICING_VIA_TRANSESTERIFICATION_REACTIONS	6.59975e-11	1.16914e-07	0.839089	0.545628	2.089	266	c("RBMXL1", "GEMIN8", "CELF3", "TIA1", "ZCRB1", "CLNS1A", "PSIP1", "FXR1", "SRSF5", "SON", "KHDRBS2", "SRRM1", "PRPF18", "DDX41", "SRPK2", "SRSF7", "USP4", "PRPF40A", "CELF5", "DDX23", "FRG1", "PNN", "PTBP2", "DDX46", "RBM41", "RBM7", "HNRNPA2B1", "TRA2A", "SRSF1", "HNRNPH1", "MBNL1", "SAP18", "SRSF6", "CELF2", "RBM39", "SF3B3", "CWF19L2", "RBM5", "LUC7L", "LSM7", "METTL3", "DHX16", "SF3B1", "HNR…
GOCC_NUCLEAR_PROTEIN_CONTAINING_COMPLEX	2.05507e-09	3.12048e-06	0.774939	0.374213	1.5879	1104	c("RBMXL1", "MSL3", "SAP130", "MLH1", "FLNA", "KAT2B", "ZCRB1", "CLNS1A", "STAT1", "GTF2H3", "XRCC4", "BABAM1", "PHC3", "SAE1", "EZH2", "BRMS1L", "ASCC3", "EXOSC7", "GTF2H2", "RPP21", "NRIP1", "ELP4", "MED20", "POLR2K", "SRRM1", "PRPF18", "RBM28", "DDX41", "POLA1", "CDC73", "OGT", "ATF5", "GTF2F1", "PRPF40A", "NAT10", "SMAD2", "DDX23", "CPSF6", "PBX1", "UIMC1", "FRG1", "PNN", "UPF2", "TCEA1", "GP…
GOCC_NUCLEAR_SPECK	8.58027e-09	1.14e-05	0.74774	0.472045	1.87127	370	c("SAP130", "ZC3H18", "ASCC3", "GTF2H2", "NRIP1", "SRSF5", "PIAS2", "SON", "SRRM1", "AKAP8L", "PRPF18", "ACIN1", "SRPK2", "SRSF7", "SCAPER", "PRPF40A", "CPSF6", "SRSF11", "PNN", "PATL1", "TOPORS", "ELL", "YLPM1", "DDX46", "SRSF1", "PIAS1", "SAP18", "SRSF6", "RING1", "RAF1", "TRIP11", "RBM39", "AAGAB", "MEF2C", "PPIG", "MOCS2", "EAF1", "TCF12", "ARL6IP4", "TCERG1", "METTL3", "SURF2", "ADAMTS4", "E…
GOCC_NUCLEAR_BODY	1.24352e-08	1.4686e-05	0.74774	0.39829	1.65179	723	c("GEMIN8", "SAP130", "CELF3", "ZC3H18", "BABAM1", "ASCC3", "GTF2H2", "NRIP1", "ATF7IP", "SRSF5", "PIAS2", "SON", "PRDM5", "SRRM1", "AKAP8L", "PRPF18", "ACIN1", "SRPK2", "SRSF7", "SCAPER", "KIF2A", "PRPF40A", "CPSF6", "STAG1", "UIMC1", "SRSF11", "FRG1", "PNN", "SLTM", "PATL1", "TOPORS", "ELL", "YLPM1", "DDX46", "ARNT", "RIF1", "HNRNPA2B1", "SRSF1", "PIAS1", "SAP18", "SRSF6", "RING1", "RAF1", "TRI…
GOBP_REGULATION_OF_RNA_SPLICING	3.16408e-08	3.3631e-05	0.719513	0.586331	2.10819	141	c("RBMXL1", "CELF3", "TIA1", "FAM50A", "FXR1", "SRSF5", "SON", "KHDRBS2", "SRRM1", "CLK1", "SRPK2", "SRSF7", "CELF5", "PTBP2", "RBM7", "HNRNPA2B1", "TRA2A", "SRSF1", "HNRNPH1", "MBNL1", "SAP18", "METTL4", "SRSF6", "CELF2", "RBM39", "RRP1B", "FASTK", "RBM5", "HNRNPH3", "CCNL2", "CWC22", "CCNL1", "TRA2B", "AFF2", "HNRNPA1", "RBFOX1", "RAVER2", "HNRNPH2", "PTBP1", "SRSF12", "SLC38A2", "C1QBP", "RBMX…
GOCC_RIBONUCLEOPROTEIN_COMPLEX	7.90688e-08	7.6402e-05	0.704976	0.406708	1.66644	598	c("RBMXL1", "RPL29", "CELF3", "ZCRB1", "MRPL13", "CLNS1A", "ZC3H18", "RPF1", "MRPL3", "RPP21", "ISG15", "EIF3M", "FXR1", "SRRM1", "AKAP8L", "DCAF13", "PRPF18", "RBM28", "DDX41", "LIMD1", "DDX58", "AGO3", "PRPF40A", "NAT10", "CELF5", "DDX23", "CPSF6", "FRG1", "PNN", "UPF2", "EEFSEC", "PTBP2", "EFL1", "RBM41", "HNRNPA2B1", "TRA2A", "SRSF1", "HNRNPH1", "PSMA1", "UTP11", "CELF2", "TAF9", "SF3B3", "RP…
GOBP_RIBONUCLEOPROTEIN_COMPLEX_BIOGENESIS	1.38329e-07	0.000122525	0.690132	0.444959	1.77041	387	c("GEMIN8", "CELF3", "KAT2B", "NSUN5", "CLNS1A", "PSIP1", "DHX30", "RPF1", "EIF2S2", "EXOSC7", "SRSF5", "DCAF13", "PRPF18", "DDX18", "SRPK2", "USP4", "DIMT1", "CDC73", "AGO3", "DDX47", "NAT10", "CELF5", "DDX23", "CPSF6", "FRG1", "PTBP2", "EFL1", "SRSF1", "CPSF7", "EXOSC2", "METTL15", "SRSF6", "UTP11", "EXOSC10", "CELF2", "MTG2", "TAF9", "TFB1M", "RPP30", "NVL", "RRP1B", "UTP18", "ERAL1", "WDR36",…
GOMF_CATALYTIC_ACTIVITY_ACTING_ON_RNA	2.84013e-07	0.000232213	0.674963	0.455959	1.78976	336	c("DALRD3", "MOV10", "NSUN5", "DHX30", "ENDOV", "TRMT1L", "EXOSC7", "RPP21", "MED20", "POLR2K", "TUT4", "TRIT1", "DDX41", "DDX18", "DIMT1", "CNOT2", "DDX58", "AGO3", "DDX47", "DDX23", "DDX46", "RARS2", "EXD2", "THUMPD3", "EXOSC2", "METTL15", "LCMT2", "METTL4", "EXOSC10", "DUS3L", "DDX3Y", "TRMT10B", "TFB1M", "RPP30", "ALKBH1", "POP1", "CNOT6L", "METTL1", "TENT2", "ZC3H12C", "ZC3H12B", "DROSHA", "…
GOCC_CATALYTIC_COMPLEX	3.55153e-07	0.000269637	0.674963	0.336006	1.44095	1312	c("MSL3", "SAP130", "DNAH9", "KAT2B", "STT3B", "CLNS1A", "GTF2H3", "DCUN1D5", "ZFC3H1", "PHC3", "SAE1", "EZH2", "BRMS1L", "MAT2A", "CAT", "EXOSC7", "PRPS2", "GTF2H2", "RPP21", "MAGT1", "SLA2", "NRIP1", "FBXL12", "POLR2K", "SRRM1", "DCAF13", "CCNG1", "DDX41", "POLA1", "FBXL7", "CDC73", "CDK14", "OGT", "GTF2F1", "ACVR1C", "USP47", "AGO3", "PPCDC", "DDX23", "CHUK", "FRG1", "PNN", "NDUFS4", "TCEA1", …
GOMF_CATALYTIC_ACTIVITY_ACTING_ON_A_NUCLEIC_ACID	5.38721e-07	0.000381738	0.659444	0.406328	1.64691	523	c("DALRD3", "MAP1S", "MOV10", "NSUN5", "DHX30", "ENDOV", "TRMT1L", "ASCC3", "EXOSC7", "RPP21", "MED20", "POLR2K", "TUT4", "TRIT1", "DDX41", "DDX18", "POLA1", "DIMT1", "CNOT2", "DDX58", "AGO3", "DDX47", "DDX23", "DDX46", "RARS2", "EXD2", "THUMPD3", "EXOSC2", "METTL15", "LCMT2", "METTL4", "SMC3", "EXOSC10", "DUS3L", "DDX3Y", "TRMT10B", "TFB1M", "RAD17", "RPP30", "ALKBH1", "POP1", "CNOT6L", "METTL1"…
GOBP_REGULATION_OF_MRNA_PROCESSING	1.58556e-06	0.0010533	0.643552	0.574663	2.04085	127	c("RBMXL1", "CELF3", "TIA1", "FXR1", "SON", "KHDRBS2", "SRRM1", "SRPK2", "SRSF7", "CDC73", "CELF5", "CPSF6", "SLTM", "RBM7", "HNRNPA2B1", "TRA2A", "MBNL1", "CPSF7", "SAP18", "SRSF6", "CELF2", "RBM39", "CCNT1", "RBM5", "HSF1", "CDK11B", "CWC22", "TRA2B", "HNRNPA1", "RBFOX1", "RAVER2", "NUDT21", "PTBP1", "SRSF12", "C1QBP", "CPEB3", "RBMX", "RBM15B", "RBM25", "REST", "HSPA8", "FMR1", "RNF20", "RBM4"…
GOBP_NCRNA_METABOLIC_PROCESS	1.71045e-06	0.00106943	0.643552	0.409343	1.65203	465	c("DALRD3", "KAT2B", "NSUN5", "TRMT1L", "RPF1", "EXOSC7", "RPP21", "ELP4", "GTF3C2", "DCAF13", "TUT4", "TRIT1", "DDX18", "DIMT1", "AGO3", "DDX47", "NAT10", "MTO1", "SMAD2", "FRG1", "ELL", "RARS2", "RBM7", "HNRNPA2B1", "THUMPD3", "THADA", "EXOSC2", "METTL15", "LCMT2", "METTL4", "UTP11", "EXOSC10", "DUS3L", "TRMT10B", "TFB1M", "BRF1", "RPP30", "NVL", "ALKBH1", "RRP1B", "POP1", "UTP18", "INTS4", "RC…
GOCC_SPLICEOSOMAL_COMPLEX	2.10444e-06	0.00124267	0.627257	0.514227	1.87376	175	c("RBMXL1", "ZCRB1", "CLNS1A", "SRRM1", "PRPF18", "RBM28", "DDX41", "PRPF40A", "DDX23", "FRG1", "PNN", "PTBP2", "RBM41", "HNRNPA2B1", "TRA2A", "SRSF1", "HNRNPH1", "SF3B3", "CWF19L2", "RBM5", "LUC7L", "LSM7", "DHX16", "SF3B1", "HNRNPH3", "SNRNP48", "CWC22", "TRA2B", "HNRNPA1", "MTREX", "ZCCHC8", "PRKRIP1", "CASC3", "RNPC3", "PDCD7", "RBMX", "RHEB", "BUD13", "EFTUD2", "SNRPC", "WAC", "ZMAT5", "LUC7…
GOBP_NCRNA_PROCESSING	3.36344e-06	0.00188158	0.627257	0.431368	1.70281	351	c("DALRD3", "KAT2B", "NSUN5", "TRMT1L", "RPF1", "EXOSC7", "RPP21", "ELP4", "DCAF13", "TUT4", "TRIT1", "DDX18", "DIMT1", "AGO3", "DDX47", "NAT10", "MTO1", "SMAD2", "FRG1", "HNRNPA2B1", "THUMPD3", "THADA", "EXOSC2", "METTL15", "LCMT2", "UTP11", "EXOSC10", "DUS3L", "TRMT10B", "TFB1M", "RPP30", "NVL", "ALKBH1", "RRP1B", "POP1", "UTP18", "INTS4", "METTL1", "INTS8", "WDR36", "DROSHA", "DDX52", "XRN2", …
WP_MRNA_PROCESSING	4.31829e-06	0.00229495	0.610527	0.563948	1.99249	119	c("SRSF5", "SRRM1", "PRPF18", "CLK1", "SRPK2", "SRSF7", "PRPF40A", "PTBP2", "HNRNPA2B1", "SRSF1", "HNRNPH1", "SRSF6", "CELF2", "RBM39", "CSTF3", "SF3B3", "RBM5", "LSM7", "XRN2", "CPSF4", "METTL3", "DHX16", "SF3B1", "CSTF1", "PCBP2", "TRA2B", "HNRNPA1", "NUDT21", "HNRNPH2", "PTBP1", "DDX20", "PSKH1", "RBMX", "SUGP2", "EFTUD2", "CPSF1", "SNRPB", "NXF1", "TMED10", "CD2BP2", "HNRNPR", "SRSF9", "PAPOL…
HALLMARK_INTERFERON_ALPHA_RESPONSE	4.87793e-06	0.00246893	0.610527	0.623362	2.06035	81	c("BST2", "MOV10", "PARP9", "SAMD9L", "RTP4", "NUB1", "ISG15", "RSAD2", "LGALS3BP", "USP18", "IFI44", "HERC6", "NMI", "NCOA7", "PSMB8", "EIF2AK2", "TAP1", "IRF9", "PSMA3", "TRIM5", "IRF7", "PARP12", "STAT2", "GBP4", "PSME1", "UBA7", "IFIT3", "IFIH1", "BATF2", "B2M")
WP_CILIOPATHIES	9.32663e-06	0.00450603	0.593325	0.509091	1.84286	161	c("OFD1", "LZTFL1", "SPAG1", "CSPP1", "GPR161", "BBIP1", "RPGRIP1L", "PIBF1", "XPNPEP3", "CEP78", "INVS", "ARL3", "MKKS", "AK7", "TOPORS", "TUB", "SDCCAG8", "PLK4", "GALNT11", "IFT52", "BBS1", "GLI2", "OCRL", "NEK9", "SCLT1", "GAS8", "CCDC65", "TMEM231", "TMEM67", "CCDC28B", "ARL13B", "ANKS3", "TTC21B", "TCTN2", "IFT80", "TRAF3IP1", "DNAAF4", "NEK1", "ATXN10", "HYDIN", "DYNC2H1", "WDPCP", "RP2", …
GOBP_POSITIVE_REGULATION_OF_MRNA_METABOLIC_PROCESS	1.05326e-05	0.00486744	0.593325	0.548817	1.93324	117	c("RBMXL1", "CELF3", "MLH1", "MOV10", "EXOSC7", "CNOT3", "TUT4", "CDC73", "CNOT2", "PATL1", "TRA2A", "EXOSC2", "CNOT6L", "RC3H1", "HSF1", "METTL3", "PUM1", "TRA2B", "NUDT21", "RC3H2", "TARDBP", "TNRC6C", "PLEKHN1", "FTO", "NOCT", "ROCK1", "CSDE1", "CPEB3", "RBMX")
GOBP_REGULATION_OF_MRNA_METABOLIC_PROCESS	1.19859e-05	0.00530825	0.593325	0.453047	1.74455	273	c("RBMXL1", "CELF3", "MLH1", "TIA1", "MOV10", "EXOSC7", "CNOT3", "FXR1", "SON", "KHDRBS2", "SRRM1", "TUT4", "SRPK2", "SRSF7", "CDC73", "CNOT2", "CELF5", "CPSF6", "SLTM", "PATL1", "CACNG7", "RBM7", "HNRNPA2B1", "TRA2A", "MBNL1", "CPSF7", "EXOSC2", "SAP18", "SRSF6", "CELF2", "RBM39", "CNOT6L", "FASTK", "RC3H1", "CCNT1", "RBM5", "HSF1", "METTL3", "PUM1", "CDK11B", "CWC22", "TRA2B", "VIP", "HNRNPA1",…
WP_PROXIMAL_TUBULE_TRANSPORT	1.49145e-05	0.00634106	0.593325	-0.67394	-2.07879	46	c("FXYD2", "SLC5A5", "ABCC4", "SLC1A1", "SLC3A1", "ATP1B1", "SLC4A4", "ATP1A1", "ATP6V1E1", "ABCG2", "SLC7A8", "ATP6V0C")
GOBP_REGULATION_OF_MRNA_SPLICING_VIA_SPLICEOSOME	1.94035e-05	0.0079323	0.57561	0.586887	1.99109	95	c("RBMXL1", "CELF3", "TIA1", "FXR1", "SON", "KHDRBS2", "SRRM1", "SRPK2", "SRSF7", "CELF5", "RBM7", "HNRNPA2B1", "TRA2A", "MBNL1", "SAP18", "SRSF6", "CELF2", "RBM39", "RBM5", "CWC22", "TRA2B", "HNRNPA1", "RBFOX1", "RAVER2", "PTBP1", "SRSF12", "C1QBP", "RBMX", "RBM15B", "RBM25", "REST", "HSPA8", "FMR1", "RBM4", "KHDRBS3", "CELF6", "LARP7")
GOBP_RENAL_SYSTEM_VASCULATURE_DEVELOPMENT	2.18552e-05	0.00860367	0.57561	-0.77172	-2.13035	26	c("TEK", "EDNRA", "HES1", "CD34", "NOTCH3", "BMP4")

## Sheet: L5 IT
ADvaporVSvapor_L5.IT.pathway	ADvaporVSvapor_L5.IT.pval	ADvaporVSvapor_L5.IT.padj	ADvaporVSvapor_L5.IT.log2err	ADvaporVSvapor_L5.IT.ES	ADvaporVSvapor_L5.IT.NES	ADvaporVSvapor_L5.IT.size	ADvaporVSvapor_L5.IT.leadingEdge
GOBP_RNA_PROCESSING	5.44803e-19	5.84029e-15	1.12391	0.513372	2.03318	828	c("RBMXL1", "GEMIN8", "CELF3", "WDR36", "PSIP1", "CSTF3", "RAMAC", "TIA1", "MTO1", "EXOSC7", "EIF6", "USP4", "RBM4", "UTP14A", "U2SURP", "SRPK2", "INTS3", "RBM22", "FXR1", "DAZAP1", "TRMT1L", "CPSF6", "CHD7", "DDX41", "ACIN1", "SLTM", "SON", "CELF2", "BRIX1", "BUD13", "SRRM1", "CASC3", "INTS10", "RBM39", "TSEN34", "MTFMT", "FMR1", "CSDC2", "RBFOX2", "HSF1", "ARL6IP4", "RBM28", "PTBP1", "DDX23", "…
GOMF_RNA_BINDING	2.29298e-16	1.22904e-12	1.0377	0.429905	1.74901	1463	c("RBMXL1", "RPL29", "CELF3", "WDR36", "PSIP1", "ASCC3", "DDX60", "CSTF3", "ZFR", "RAMAC", "RSRC2", "FNDC3A", "TIA1", "MTO1", "FUBP1", "ZC3H18", "EXOSC7", "EIF6", "NCOA5", "RBM45", "BST2", "RBM4", "KYAT3", "MAPT", "UTP14A", "FAM133B", "U2SURP", "XPO1", "UPF2", "SRPK2", "ZNFX1", "FLNA", "RBM22", "FXR1", "DAZAP1", "TRMT1L", "R3HDM1", "CPSF6", "DDX41", "RALYL", "FAM32A", "ACIN1", "SLTM", "TLR7", "PT…
GOBP_MRNA_PROCESSING	5.4175e-14	1.93585e-10	0.965328	0.554875	2.09325	422	c("RBMXL1", "GEMIN8", "CELF3", "PSIP1", "CSTF3", "RAMAC", "TIA1", "USP4", "RBM4", "SRPK2", "RBM22", "FXR1", "DAZAP1", "CPSF6", "DDX41", "ACIN1", "SLTM", "SON", "CELF2", "BUD13", "SRRM1", "CASC3", "RBM39", "TSEN34", "FMR1", "CSDC2", "RBFOX2", "HSF1", "ARL6IP4", "RBM28", "PTBP1", "DDX23", "CLNS1A", "LARP7", "RBM7", "THOC1", "SF3A1", "PNN", "SRSF5", "CDK11B", "SUGP2", "SF3A3", "ZCRB1", "HNRNPH1", "H…
GOBP_MRNA_METABOLIC_PROCESS	2.2381e-13	5.99812e-10	0.943632	0.507313	1.98165	636	c("RBMXL1", "GEMIN8", "MLH1", "CELF3", "PSIP1", "CSTF3", "RAMAC", "TIA1", "EXOSC7", "USP4", "RBM4", "TTC37", "UPF2", "SRPK2", "RBM22", "ZHX2", "FXR1", "DAZAP1", "CPSF6", "DDX41", "ACIN1", "SLTM", "SON", "CELF2", "BUD13", "SRRM1", "CASC3", "RBM39", "TSEN34", "FMR1", "CSDC2", "RBFOX2", "HSF1", "ARL6IP4", "RBM28", "PTBP1", "DDX23", "CLNS1A", "MED1", "LARP7", "RBM7", "PCBP2", "NOCT", "THOC1", "NSUN2"…
GOCC_NUCLEAR_PROTEIN_CONTAINING_COMPLEX	4.86098e-12	1.04219e-08	0.887075	0.430814	1.73405	1107	c("RBMXL1", "MSL3", "SAP130", "MLH1", "WDR36", "MED23", "TCF12", "ASCC3", "BABAM1", "SAE1", "RAMAC", "POLR2K", "INO80B", "EXOSC7", "PHC1", "ARNT", "OGT", "MLLT3", "RAD51C", "UPF2", "ZNFX1", "SMARCA2", "INTS3", "FLNA", "RBM22", "TERF1", "TIMELESS", "SMARCC1", "CPSF6", "DDX41", "MED15", "MED25", "BUD13", "MED12L", "SRRM1", "CASC3", "MMS19", "INTS10", "TSEN34", "XRCC4", "STAT1", "RBM28", "UBAP2L", "…
GOBP_RNA_SPLICING	4.2088e-11	7.51973e-08	0.851339	0.564516	2.11712	364	c("RBMXL1", "GEMIN8", "CELF3", "PSIP1", "TIA1", "USP4", "RBM4", "SRPK2", "RBM22", "FXR1", "DAZAP1", "DDX41", "ACIN1", "SON", "CELF2", "BUD13", "SRRM1", "CASC3", "RBM39", "TSEN34", "FMR1", "RBFOX2", "ARL6IP4", "RBM28", "PTBP1", "DDX23", "CLNS1A", "LARP7", "RBM7", "THOC1", "SF3A1", "PNN", "SRSF5", "SUGP2", "PRX", "SF3A3", "ZCRB1", "HNRNPH1", "HSPA8", "PPIG", "DDX47", "PDCD7", "YTHDC1", "FRG1", "DDX…
GOCC_NUCLEAR_BODY	1.95822e-09	2.79465e-06	0.774939	0.449876	1.77311	731	c("GEMIN8", "SAP130", "CELF3", "TCF12", "ASCC3", "MEF2C", "BABAM1", "ZC3H18", "ARNT", "ATP8B1", "RBM4", "MAPT", "SETBP1", "NHS", "ZMYM2", "XPO1", "SRPK2", "TERF1", "CPSF6", "ACIN1", "SLTM", "RREB1", "SON", "SRRM1", "CASC3", "RBM39", "KIF2A", "FMR1", "HSF1", "ARL6IP4", "TENM1", "MAMLD1", "STAG1", "ANKS1B", "EYA1", "UIMC1", "THOC1", "RNF169", "DGKZ", "CHD5", "ATF7IP", "DGCR8", "SF3A1", "PNN", "SRSF…
GOCC_RIBONUCLEOPROTEIN_COMPLEX	2.08556e-09	2.79465e-06	0.774939	0.474628	1.84769	599	c("RBMXL1", "RPL29", "CELF3", "WDR36", "MRPL55", "LIMD1", "ZC3H18", "EIF6", "RBM45", "UTP14A", "XPO1", "UPF2", "RBM22", "FXR1", "DAZAP1", "CPSF6", "DDX41", "CELF2", "BUD13", "SRRM1", "CASC3", "EIF3F", "FMR1", "HSF1", "GCN1", "RBM28", "G3BP1", "DDX23", "CLNS1A", "UTP11", "LARP7", "POP1", "ISG15", "EIF2A", "NSUN3", "SF3A1", "PNN", "EIF4E", "SF3A3", "ZCRB1", "HNRNPH1", "HSPA8", "PDCD7", "PKP2", "NOC…
GOBP_RNA_SPLICING_VIA_TRANSESTERIFICATION_REACTIONS	8.08824e-09	9.634e-06	0.74774	0.572854	2.0849	267	c("RBMXL1", "GEMIN8", "CELF3", "PSIP1", "TIA1", "USP4", "RBM4", "SRPK2", "RBM22", "FXR1", "DAZAP1", "DDX41", "SON", "CELF2", "BUD13", "SRRM1", "CASC3", "RBM39", "FMR1", "RBFOX2", "PTBP1", "DDX23", "CLNS1A", "LARP7", "RBM7", "SF3A1", "PNN", "SRSF5", "SF3A3", "ZCRB1", "HNRNPH1", "HSPA8", "YTHDC1", "FRG1", "DDX46", "CWC22", "PRPF3", "SART3", "PRPF40A", "LSM1", "NSRP1", "FAM172A", "MBNL1", "TRA2B", "…
GOCC_NUCLEAR_SPECK	5.84698e-08	6.26796e-05	0.719513	0.500759	1.88286	375	c("SAP130", "TCF12", "ASCC3", "MEF2C", "ZC3H18", "RBM4", "MAPT", "SRPK2", "CPSF6", "ACIN1", "RREB1", "SON", "SRRM1", "CASC3", "RBM39", "ARL6IP4", "TENM1", "THOC1", "DGKZ", "CHD5", "SF3A1", "PNN", "SRSF5", "SMC5", "SF3A3", "PPIG", "MAML3", "YTHDC1", "DDX46", "CWC22", "TAB1", "RING1", "PRPF3", "SART3", "PRPF40A", "NXF1", "ASCC1", "AKAP8L", "WAC", "NCAPG2", "NSRP1", "SART1", "AFDN", "PIAS2", "SF3B2"…
GOCC_CATALYTIC_COMPLEX	2.47603e-07	0.0002413	0.674963	0.374216	1.51864	1319	c("MSL3", "SAP130", "NUDCD3", "PRPS2", "TGFBR2", "ACVR1C", "RNF144B", "SAE1", "RAMAC", "POLR2K", "INO80B", "UVRAG", "ACVR1", "EXOSC7", "PHC1", "OGT", "UBE2J2", "PARD3", "MLLT3", "STT3B", "ZNFX1", "SMARCA2", "PAFAH1B3", "RBM22", "FBXL12", "SMARCC1", "PHKG1", "UBE2B", "DDX41", "DCAF15", "PRKAB2", "CYBA", "SRRM1", "CASC3", "MMS19", "TUSC3", "KLHL7", "TSEN34", "PSMD14", "PSMB9", "ERC1", "DDX23", "ING…
GOBP_RIBONUCLEOPROTEIN_COMPLEX_BIOGENESIS	5.91217e-07	0.000528154	0.659444	0.49572	1.86464	387	c("GEMIN8", "CELF3", "WDR36", "PSIP1", "RAMAC", "EXOSC7", "EIF6", "USP4", "UTP14A", "XPO1", "SRPK2", "CPSF6", "CHD7", "DHX30", "CELF2", "BRIX1", "DDX23", "CLNS1A", "UTP11", "KAT2B", "EIF2A", "NSUN3", "SF3A1", "SRSF5", "SF3A3", "DDX47", "EXOSC1", "NOC2L", "DCAF13", "YTHDC1", "FRG1", "LSG1", "TFB1M", "EXOSC3", "PRPF3", "NOC4L", "SART3", "URB1", "AGO3", "GLUL", "HELQ", "NUDT21", "EMG1", "PRKRA", "DH…
GOCC_INTRINSIC_COMPONENT_OF_PLASMA_MEMBRANE	9.39977e-07	0.000775119	0.659444	-0.306241	-1.36243	1485	c("TEK", "KCNIP3", "PTPRO", "ROR1", "TMC7", "HAS1", "SLC39A6", "KCNA6", "FXYD2", "SLC25A13", "ITGBL1", "SLC35G2", "KIT", "CD44", "CD226", "HRH3", "CXCR6", "ADRA1A", "PSENEN", "TSPAN11", "SGMS2", "ITGA1", "P2RY6", "TMC5", "PLXNB1", "ENTPD1", "TMC2", "GABRR3", "RASA3", "ADAM9", "CACNG8", "GPC1", "CHRM1", "FLT3", "ACKR4", "SLC16A1", "APCDD1", "FSHR", "ITGA4", "ITGA2", "ATP1A3", "TNFRSF9", "PCDHGA6",…
GOBP_REGULATION_OF_MRNA_PROCESSING	2.46785e-06	0.00178951	0.627257	0.632482	2.15231	128	c("RBMXL1", "CELF3", "TIA1", "RBM4", "SRPK2", "FXR1", "DAZAP1", "CPSF6", "SLTM", "SON", "CELF2", "SRRM1", "RBM39", "FMR1", "RBFOX2", "HSF1", "PTBP1", "LARP7", "RBM7", "CDK11B", "HSPA8", "YTHDC1", "CCNT1", "CWC22", "CDK9", "NSRP1", "NUDT21", "FAM172A", "MBNL1", "TRA2B", "CELF5", "PAPOLA", "CELF1", "HNRNPA1", "DHX36", "SAFB2", "TRA2A", "RBM24", "CPEB3", "ZC3H14", "DYRK1A", "KHDRBS1", "SRSF12", "RBM…
GOBP_RIBONUCLEOPROTEIN_COMPLEX_SUBUNIT_ORGANIZATION	2.50397e-06	0.00178951	0.627257	0.579314	2.01797	167	c("GEMIN8", "CELF3", "KIF5B", "PSIP1", "RAMAC", "EIF6", "USP4", "SRPK2", "CPSF6", "DHX30", "CELF2", "BRIX1", "DDX23", "CLNS1A", "SF3A1", "SRSF5", "SF3A3", "YTHDC1", "PRPF3", "SART3", "AGO3", "NUDT21", "PRKRA", "DHX29", "SART1", "CELF5", "CELF1", "NLE1", "ERAL1", "PPAN", "EIF4H", "PIH1D2", "EIF2D", "PRPF31", "TRAF7", "LUC7L2", "SNRPC", "LUC7L", "SRSF12", "YJU2", "USP39", "RBM5", "EIF2S2", "KHDC4",…
GOMF_MOLECULAR_TRANSDUCER_ACTIVITY	3.37561e-06	0.00226166	0.627257	-0.332	-1.44031	894	c("TEK", "OSCAR", "PGLYRP1", "PTPRO", "ROR1", "FPR1", "NR1D2", "KIT", "CD44", "TNFRSF11B", "ADGRV1", "HRH3", "CXCR6", "ADRA1A", "P2RY6", "PLXNB1", "GABRR3", "GPR87", "CHRM1", "FLT3", "ACKR4", "FSHR", "ITGA4", "ITGA2", "TNFRSF9", "IL5RA", "FCRL5", "ADGRG4", "RARB", "LIFR", "NR1I3", "PKHD1L1", "NR1D1", "F2RL2", "P2RY13", "GRIN2D", "ADRA1B", "CX3CR1", "IL17RD", "PTPRB", "CD72", "GPR34", "FGFR2", "OP…
GOCC_EXTERNAL_ENCAPSULATING_STRUCTURE	3.82615e-06	0.00236347	0.610527	-0.384009	-1.59209	494	c("SBSPON", "TIMP4", "ADAMTS16", "PXDN", "ANGPT1", "COCH", "EPYC", "NTN5", "TNFRSF11B", "OTOGL", "ADAMTS1", "CD180", "TIMP2", "ASPN", "GPC1", "WNT4", "HMCN1", "CPA3", "COL5A1", "WNT5B", "POSTN", "ELFN1", "COL6A5", "SERPINB8", "ANGPTL6", "PKHD1L1", "LRRTM4", "ANGPTL1", "DGCR6", "ECM2", "ANGPT4", "MMP17", "SPON1", "COL26A1", "FLRT3", "FGFR2", "COL4A4", "SNORC", "SPOCK2", "PKM", "EMID1", "COL4A3", "…
GOBP_REGULATION_OF_RNA_SPLICING	3.96851e-06	0.00236347	0.610527	0.603132	2.07074	142	c("RBMXL1", "CELF3", "TIA1", "RBM4", "SRPK2", "RBM22", "FXR1", "DAZAP1", "SON", "CELF2", "SRRM1", "RBM39", "FMR1", "RBFOX2", "PTBP1", "LARP7", "RBM7", "SRSF5", "PRX", "HNRNPH1", "HSPA8", "YTHDC1", "CWC22", "CLK1", "NSRP1", "FAM172A", "MBNL1", "TRA2B", "CELF5", "CELF1", "HNRNPA1", "CLK2", "AFF2", "TRA2A", "CLK4", "CCNL1", "RBM24", "DYRK1A", "CLK3", "KHDRBS1", "SRSF12", "RBM5", "PTBP2", "SRPK1", "K…
GOBP_POSITIVE_REGULATION_OF_PHOSPHATIDYLINOSITOL_3_KINASE_SIGNALING	4.533e-06	0.00255757	0.610527	-0.646181	-2.11835	72	c("TEK", "ROR1", "ANGPT1", "UBE3A", "KIT", "HGF", "PLXNB1", "FLT3", "IL18", "FSHR")
GOBP_CELLULAR_MACROMOLECULE_LOCALIZATION	5.91465e-06	0.00317025	0.610527	0.348659	1.42329	1536	c("GPM6B", "MON1A", "LZTFL1", "STK3", "APC", "PTCH1", "NUDCD3", "PSEN1", "COLQ", "KIF5B", "PRKD1", "RIMS2", "BBIP1", "SAE1", "PRRT1", "TIA1", "CENPQ", "MAGI2", "USP4", "UBE2J2", "PARD3", "SYTL2", "MAPT", "FGF7", "AP1M1", "LRRC7", "XPO1", "FLNA", "PKIG", "RBM22", "ENTR1", "TERF1", "AIFM1", "PTPRK", "PPIL2", "SNAP25", "TUB", "GRIN2C", "PTPN1", "DLG1", "MAL", "LAMTOR3", "CASC3", "CEP290", "XRCC4", "…
GOBP_REGULATION_OF_MRNA_METABOLIC_PROCESS	9.0809e-06	0.00463558	0.593325	0.508322	1.85367	274	c("RBMXL1", "MLH1", "CELF3", "TIA1", "EXOSC7", "RBM4", "SRPK2", "FXR1", "DAZAP1", "CPSF6", "SLTM", "SON", "CELF2", "SRRM1", "CASC3", "RBM39", "FMR1", "CSDC2", "RBFOX2", "HSF1", "PTBP1", "LARP7", "RBM7", "NOCT", "ROCK1", "CDK11B", "HSPA8", "DCP1A", "YTHDC1", "CCNT1", "EXOSC3", "CWC22", "LSM1", "NBAS", "CDK9", "NSRP1", "NUDT21", "FAM172A", "MBNL1", "TRA2B", "CELF5", "PAPOLA", "CELF1", "HNRNPA1", "M…
GOCC_TRANSFERASE_COMPLEX	1.08791e-05	0.00530111	0.593325	0.396309	1.5615	732	c("MSL3", "PRPS2", "TGFBR2", "ACVR1C", "RNF144B", "RAMAC", "POLR2K", "UVRAG", "ACVR1", "PHC1", "OGT", "UBE2J2", "PARD3", "MLLT3", "STT3B", "ZNFX1", "FBXL12", "PHKG1", "UBE2B", "DCAF15", "PRKAB2", "MMS19", "TUSC3", "KLHL7", "ERC1", "CLNS1A", "BCCIP", "PDCD6", "MBTD1", "ACTL6A", "KAT2B", "ELOVL6", "DLST", "MNAT1", "ATF2", "SGF29", "SMC5", "QTRT1", "ZSWIM5", "DAPK1", "RNF19A", "ING3", "KLHDC10", "CC…
GOMF_ION_TRANSMEMBRANE_TRANSPORTER_ACTIVITY	1.37886e-05	0.0064267	0.593325	-0.332074	-1.43059	769	c("KCNIP3", "SLC5A12", "TMC7", "SLC39A6", "KCNA6", "SLC25A13", "SLC37A1", "SLC5A5", "TMEM165", "ATP6V1E1", "TMC5", "PKD1L2", "TMC2", "GABRR3", "RASA3", "CACNG8", "CACNA1A", "SLC16A1", "ATP1A3", "ATP1A4", "SLC9B1", "SLC8A2", "TPCN2", "TMC4", "KCNF1", "SLC30A1", "GRIN2D", "SLC4A5", "KCNQ1", "SLC4A9", "SLC27A1", "SLC3A1", "SLC35B4", "MFSD5", "KCNJ13", "SLC24A3", "ANO2", "SLC1A1", "SLC9C1", "KCNS3", …
GOBP_REGULATION_OF_MRNA_SPLICING_VIA_SPLICEOSOME	2.07659e-05	0.00927543	0.57561	0.640883	2.08984	96	c("RBMXL1", "CELF3", "TIA1", "RBM4", "SRPK2", "FXR1", "DAZAP1", "SON", "CELF2", "SRRM1", "RBM39", "FMR1", "RBFOX2", "PTBP1", "LARP7", "RBM7", "HSPA8", "YTHDC1", "CWC22", "NSRP1", "FAM172A", "MBNL1", "TRA2B", "CELF5", "CELF1", "HNRNPA1", "TRA2A", "RBM24", "DYRK1A", "KHDRBS1", "SRSF12", "RBM5", "SRPK1", "KHDRBS2", "RBM42", "SRSF9", "RBM25", "SRSF7")

## Sheet: L5-6 NP
ADvaporVSvapor_L5.6.NP.pathway	ADvaporVSvapor_L5.6.NP.pval	ADvaporVSvapor_L5.6.NP.padj	ADvaporVSvapor_L5.6.NP.log2err	ADvaporVSvapor_L5.6.NP.ES	ADvaporVSvapor_L5.6.NP.NES	ADvaporVSvapor_L5.6.NP.size	ADvaporVSvapor_L5.6.NP.leadingEdge

## Sheet: L6 CT
ADvaporVSvapor_L6.CT.pathway	ADvaporVSvapor_L6.CT.pval	ADvaporVSvapor_L6.CT.padj	ADvaporVSvapor_L6.CT.log2err	ADvaporVSvapor_L6.CT.ES	ADvaporVSvapor_L6.CT.NES	ADvaporVSvapor_L6.CT.size	ADvaporVSvapor_L6.CT.leadingEdge
HALLMARK_OXIDATIVE_PHOSPHORYLATION	3.89825e-22	4.1224e-18	1.22105	-0.676522	-2.65302	174	c("VDAC3", "ECH1", "PDHA1", "MGST3", "ATP1B1", "NDUFS2", "ALAS1", "NDUFB8", "GPX4", "NDUFA3", "ATP6V1D", "ATP6V1E1", "MRPS12", "MDH1", "NDUFB6", "COX7A2L", "UQCRFS1", "NDUFAB1", "COX7A2", "PDHB", "ATP6V0C", "TIMM8B", "COX5A", "ACADM", "ETFB", "COX7C", "GRPEL1", "NDUFA2", "UQCRC2", "IDH3B", "UQCR11", "COX8A", "GOT2", "ATP6V1C1", "NDUFA4", "NDUFS6", "IMMT", "NDUFB4", "NDUFA7", "COX6A1", "MDH2", "VD…
KEGG_PARKINSONS_DISEASE	1.07594e-18	5.68901e-15	1.11466	-0.737348	-2.6924	106	c("VDAC3", "UCHL1", "NDUFS2", "NDUFB8", "PINK1", "MT-ND6", "NDUFA3", "NDUFB6", "COX7A2L", "MT-ND3", "UBA1", "PARK7", "UQCRFS1", "NDUFAB1", "COX7A2", "SLC18A2", "COX5A", "NDUFB9", "NDUFB10", "MT-CO1", "COX7C", "NDUFA2", "UQCRC2", "UQCR11", "COX8A", "NDUFA4", "NDUFS6", "NDUFB4", "NDUFA7", "MT-ATP6", "COX6A1", "VDAC2", "SDHA", "SLC25A4", "NDUFB3", "NDUFB5", "COX4I1", "NDUFC2", "NDUFB2", "MT-ND5", "U…
GOCC_MITOCHONDRIAL_PROTEIN_CONTAINING_COMPLEX	9.64226e-18	2.63355e-14	1.08644	-0.582897	-2.34519	244	c("PDHA1", "NDUFS2", "NDUFB8", "MT-ND6", "NDUFA3", "SMDT1", "MRPS12", "MRPL49", "NDUFB6", "COX7A2L", "MT-ND3", "UQCRFS1", "NDUFAB1", "COX7A2", "PDHB", "TIMM8B", "COX5A", "NDUFB9", "NDUFB10", "MT-CO1", "MICOS13", "COX7C", "GRPEL1", "NDUFA2", "UQCRC2", "IDH3B", "PDK2", "UQCR11", "COX8A", "MRPL16", "CHCHD10", "NDUFA4", "NDUFS6", "IMMT", "NDUFB4", "NDUFA7", "MT-ATP6", "COX6A1", "SUCLG2", "SDHA", "SLC…
KEGG_OXIDATIVE_PHOSPHORYLATION	9.96142e-18	2.63355e-14	1.08644	-0.732804	-2.65942	105	c("NDUFS2", "NDUFB8", "MT-ND6", "NDUFA3", "ATP6V1D", "ATP6V1E1", "NDUFB6", "COX7A2L", "MT-ND3", "UQCRFS1", "NDUFAB1", "COX7A2", "ATP6V0C", "ATP6V0E2", "ATP6V1A", "COX5A", "NDUFB9", "ATP6V1B2", "NDUFB10", "MT-CO1", "COX7C", "NDUFA2", "UQCRC2", "UQCR11", "COX8A", "ATP6V1C1", "NDUFA4", "NDUFS6", "NDUFB4", "NDUFA7", "MT-ATP6", "COX6A1", "PPA1", "SDHA", "NDUFB3", "NDUFB5", "COX4I1", "NDUFC2", "NDUFB2"…
GOCC_INNER_MITOCHONDRIAL_MEMBRANE_PROTEIN_COMPLEX	5.81265e-16	1.22938e-12	1.02767	-0.677846	-2.48413	123	c("NDUFS2", "NDUFB8", "MT-ND6", "NDUFA3", "SMDT1", "NDUFB6", "COX7A2L", "MT-ND3", "UQCRFS1", "NDUFAB1", "COX7A2", "COX5A", "NDUFB9", "NDUFB10", "MT-CO1", "MICOS13", "COX7C", "GRPEL1", "NDUFA2", "UQCRC2", "UQCR11", "COX8A", "CHCHD10", "NDUFA4", "NDUFS6", "IMMT", "NDUFB4", "NDUFA7", "MT-ATP6", "COX6A1", "SDHA", "NDUFB3", "TIMM29", "NDUFB5", "COX4I1", "NDUFC2", "NDUFB2", "MT-ND5", "NDUFA13", "UQCRC1…
GOBP_AEROBIC_RESPIRATION	1.42829e-15	2.51736e-12	1.01754	-0.626027	-2.40919	158	c("PDHA1", "NDUFS2", "NDUFB8", "PINK1", "MT-ND6", "NDUFA3", "BNIP3", "MDH1", "NOP53", "NDUFB6", "COX7A2L", "MT-ND3", "PARK7", "UQCRFS1", "NDUFAB1", "COX7A2", "PDHB", "GHITM", "COX5A", "NDUFB9", "NDUFB10", "VCP", "MT-CO1", "COX7C", "ARL2", "NDUFA2", "UQCRC2", "IDH3B", "UQCC2", "CHCHD10", "NDUFA4", "NDUFS6", "NDUFB4", "NDUFA7", "MT-ATP6", "COX6A1", "SUCLG2", "MDH2", "IDH1", "SDHA", "NDUFB3", "CHCHD…
WP_ELECTRON_TRANSPORT_CHAIN_OXPHOS_SYSTEM_IN_MITOCHONDRIA	2.01163e-15	3.039e-12	1.00732	-0.744186	-2.59057	83	c("NDUFS2", "NDUFB8", "MT-ND6", "NDUFA3", "NDUFB6", "COX7A2L", "MT-ND3", "UQCRFS1", "NDUFAB1", "COX7A2", "COX5A", "NDUFB9", "NDUFB10", "MT-CO1", "COX7C", "NDUFA2", "UQCRC2", "UQCR11", "COX8A", "NDUFA4", "NDUFS6", "NDUFB4", "NDUFA7", "MT-ATP6", "COX6A1", "SDHA", "SLC25A4", "NDUFB3", "NDUFB5", "COX4I1", "NDUFC2", "NDUFB2", "MT-ND5", "UQCRC1", "UQCR10", "NDUFB7", "NDUFV1", "MT-ND4", "NDUFV2", "NDUFC…
GOCC_RESPIRASOME	5.26297e-15	6.95698e-12	0.996986	-0.728368	-2.58085	89	c("NDUFS2", "NDUFB8", "MT-ND6", "NDUFA3", "NDUFB6", "COX7A2L", "MT-ND3", "UQCRFS1", "NDUFAB1", "COX7A2", "COX5A", "NDUFB9", "NDUFB10", "MT-CO1", "COX7C", "NDUFA2", "UQCRC2", "UQCR11", "COX8A", "NDUFA4", "NDUFS6", "NDUFB4", "NDUFA7", "COX6A1", "SDHA", "NDUFB3", "NDUFB5", "COX4I1", "NDUFC2", "RAB5IF", "NDUFB2", "MT-ND5", "NDUFA13", "UQCRC1", "UQCR10", "NDUFB7", "CYC1", "NDUFV1", "MT-ND4", "NDUFV2",…
GOCC_OXIDOREDUCTASE_COMPLEX	1.55553e-13	1.82775e-10	0.943632	-0.680061	-2.48131	108	c("PDHA1", "NDUFS2", "NDUFB8", "MT-ND6", "NDUFA3", "NDUFB6", "MT-ND3", "UQCRFS1", "NDUFAB1", "PDHB", "NDUFB9", "ETFB", "NDUFB10", "MT-CO1", "NDUFA2", "UQCRC2", "IDH3B", "PDK2", "UQCR11", "NDUFA4", "NDUFS6", "NDUFB4", "NDUFA7", "GCSH", "LDHB", "SDHA", "NDUFB3", "NDUFB5", "NDUFC2", "NDUFB2", "IDH3A", "MT-ND5", "NDUFA13", "UQCRC1", "UQCR10", "NDUFB7", "CYC1", "NDUFV1", "MT-ND4", "NDUFV2", "NDUFC1", …
GOMF_OXIDOREDUCTION_DRIVEN_ACTIVE_TRANSMEMBRANE_TRANSPORTER_ACTIVITY	4.60805e-13	4.87302e-10	0.921426	-0.747521	-2.50709	67	c("NDUFS2", "NDUFB8", "MT-ND6", "NDUFA3", "NDUFB6", "COX7A2L", "MT-ND3", "UQCRFS1", "COX5A", "NDUFB9", "NDUFB10", "MT-CO1", "NDUFA2", "COX8A", "NDUFA4", "NDUFS6", "NDUFB4", "NDUFA7", "COX6A1", "NDUFB3", "NDUFB5", "COX4I1", "NDUFC2", "NDUFB2", "MT-ND5", "NDUFA13", "UQCRC1", "UQCR10", "NDUFB7", "CYC1", "NDUFV1", "MT-ND4", "NDUFV2", "NDUFC1", "NDUFA5", "MT-CO2", "NDUFA10", "MT-CO3", "NDUFS8", "NDUFS…
GOBP_CELLULAR_RESPIRATION	1.10989e-12	1.06701e-09	0.91012	-0.557342	-2.21161	198	c("PDHA1", "NDUFS2", "NDUFB8", "PINK1", "MT-ND6", "NDUFA3", "SLC25A18", "BNIP3", "MDH1", "NOP53", "NDUFB6", "COX7A2L", "MT-ND3", "PARK7", "UQCRFS1", "NDUFAB1", "COX7A2", "PDHB", "GHITM", "COX5A", "NDUFB9", "ETFB", "NDUFB10", "SDHAF4", "VCP", "MT-CO1", "COX7C", "ARL2", "NDUFA2", "UQCRC2", "IDH3B", "UQCC2", "CHCHD10", "NDUFA4", "NDUFS6", "NDUFB4", "NDUFA7", "MT-ATP6", "COX6A1", "SUCLG2", "MDH2", "I…
GOCC_MITOCHONDRIAL_ENVELOPE	1.71935e-12	1.51518e-09	0.91012	-0.393369	-1.72198	693	c("VDAC3", "UBC", "MTCH1", "COQ7", "NDUFS2", "NDUFB8", "PINK1", "COX14", "MT-ND6", "NDUFA3", "SMDT1", "SLC25A18", "MRPS12", "DMAC1", "BNIP3", "MRPL49", "MPC2", "NDUFB6", "COX7A2L", "LETM1", "MT-ND3", "PARK7", "UQCRFS1", "NDUFAB1", "COX7A2", "CDS2", "TIMM8B", "GHITM", "SNN", "COX5A", "NDUFB9", "ACADM", "ARMCX3", "TMEM14A", "NDUFB10", "MT-CO1", "MICOS13", "COX7C", "GRPEL1", "SLC25A44", "ACSL5", "AR…
GOMF_ELECTRON_TRANSFER_ACTIVITY	2.52584e-12	2.05467e-09	0.898671	-0.65474	-2.38675	111	c("NDUFS2", "NDUFB8", "MT-ND6", "NDUFA3", "NDUFB6", "COX7A2L", "MT-ND3", "UQCRFS1", "COX7A2", "COX5A", "NDUFB9", "ETFB", "NDUFB10", "MT-CO1", "DMGDH", "NDUFA2", "IDH3B", "UQCR11", "COX8A", "NDUFA4", "NDUFS6", "NDUFB4", "NDUFA7", "COX6A1", "QDPR", "SDHA", "NDUFB3", "ADH5", "NDUFB5", "COX4I1", "NDUFC2", "NDUFB2", "MT-ND5", "NDUFA13", "UQCRC1", "UQCR10", "FDX2", "NDUFB7", "CYC1", "NDUFV1", "MT-ND4",…
GOMF_STRUCTURAL_CONSTITUENT_OF_RIBOSOME	1.1098e-11	8.38294e-09	0.875325	-0.612433	-2.27766	134	c("RPL36AL", "MRPS12", "MRPL49", "RPS5", "RPL8", "RPL26", "RPS14", "RPL32", "RPS16", "RPL23A", "RPL38", "RPS23", "MRPS23", "RPL18", "MRPL16", "NDUFA7", "RPL31", "RPS29", "RPL35A", "RPL37A", "MRPL34", "RPL13", "RPS6", "RPS4X", "RPL24", "RPL18A", "RPL19", "RPL7", "RPS27L", "RPS20", "MRPL20", "RPS21", "RPL15", "MRPS33", "RPS13", "RPS11", "MRPL33", "RPS7", "RPS28", "MRPL11", "RPL3", "RPL4", "RPL39", …
GOBP_ATP_SYNTHESIS_COUPLED_ELECTRON_TRANSPORT	1.38331e-11	9.31103e-09	0.875325	-0.693025	-2.37133	81	c("NDUFS2", "NDUFB8", "PINK1", "MT-ND6", "NDUFA3", "NDUFB6", "COX7A2L", "MT-ND3", "PARK7", "UQCRFS1", "NDUFAB1", "GHITM", "COX5A", "NDUFB9", "NDUFB10", "MT-CO1", "COX7C", "NDUFA2", "NDUFA4", "NDUFS6", "NDUFB4", "NDUFA7", "COX6A1", "SDHA", "NDUFB3", "CHCHD2", "NDUFB5", "COX4I1", "NDUFC2", "NDUFB2", "MT-ND5", "UQCR10", "NDUFB7", "CYC1", "NDUFV1", "MT-ND4", "NDUFV2", "NDUFC1", "NDUFA5", "MT-CO2", "U…
GOMF_PRIMARY_ACTIVE_TRANSMEMBRANE_TRANSPORTER_ACTIVITY	1.40876e-11	9.31103e-09	0.875325	-0.573316	-2.22086	163	c("ATP1A3", "ATP1B1", "NDUFS2", "NDUFB8", "MT-ND6", "NDUFA3", "ATP6V1D", "ATP6V1E1", "ABCA9", "NDUFB6", "COX7A2L", "KCNJ11", "MT-ND3", "UQCRFS1", "ATP1A1", "ATP6V0C", "ATP6V0E2", "ATP6V1A", "COX5A", "NDUFB9", "ATP6V1B2", "NDUFB10", "MT-CO1", "NDUFA2", "COX8A", "ATP6V1C1", "NDUFA4", "NDUFS6", "NDUFB4", "NDUFA7", "COX6A1", "NDUFB3", "NDUFB5", "COX4I1", "NDUFC2", "NDUFB2", "ATP6V1F", "MT-ND5", "NDUF…
GOBP_ENERGY_DERIVATION_BY_OXIDATION_OF_ORGANIC_COMPOUNDS	1.76683e-11	1.09907e-08	0.863415	-0.498003	-2.03084	269	c("GSK3A", "PDHA1", "NDUFS2", "NDUFB8", "PINK1", "MT-ND6", "NDUFA3", "SLC25A18", "NR1D1", "BNIP3", "MDH1", "NOP53", "NDUFB6", "COX7A2L", "MT-ND3", "PARK7", "UQCRFS1", "NDUFAB1", "COX7A2", "PDHB", "PYGB", "GHITM", "PPP1CA", "SELENOS", "COX5A", "NDUFB9", "GAA", "ACADM", "ETFB", "NDUFB10", "SDHAF4", "VCP", "MT-CO1", "COX7C", "ARL2", "NDUFA2", "UQCRC2", "IDH3B", "UQCC2", "CHCHD10", "NDUFA4", "NDUFS6"…
GOBP_RESPIRATORY_ELECTRON_TRANSPORT_CHAIN	2.0032e-11	1.17688e-08	0.863415	-0.65108	-2.3446	102	c("NDUFS2", "NDUFB8", "PINK1", "MT-ND6", "NDUFA3", "SLC25A18", "NDUFB6", "COX7A2L", "MT-ND3", "PARK7", "UQCRFS1", "NDUFAB1", "GHITM", "COX5A", "NDUFB9", "ETFB", "NDUFB10", "MT-CO1", "COX7C", "NDUFA2", "NDUFA4", "NDUFS6", "NDUFB4", "NDUFA7", "COX6A1", "SDHA", "NDUFB3", "CHCHD2", "NDUFB5", "COX4I1", "NDUFC2", "NDUFB2", "MT-ND5", "UQCR10", "NDUFB7", "CYC1", "NDUFV1", "MT-ND4", "NDUFV2", "NDUFC1", "N…
GOBP_GENERATION_OF_PRECURSOR_METABOLITES_AND_ENERGY	2.40044e-11	1.33603e-08	0.863415	-0.440086	-1.86054	416	c("GSK3A", "PDHA1", "PKM", "NDUFS2", "NDUFB8", "PINK1", "ENO2", "MT-ND6", "NDUFA3", "SLC25A18", "NR1D1", "SLC4A4", "BNIP3", "MDH1", "NOP53", "NDUFB6", "COX7A2L", "MT-ND3", "PARK7", "UQCRFS1", "PGAM1", "NDUFAB1", "COX7A2", "TPI1", "PDHB", "PYGB", "GHITM", "PPP1CA", "SELENOS", "GIT1", "COX5A", "NDUFB9", "GAA", "ACADM", "ETFB", "NDUFB10", "SDHAF4", "VCP", "MT-CO1", "COX7C", "ARL2", "DMGDH", "NDUFA2"…
GOBP_ELECTRON_TRANSPORT_CHAIN	4.25196e-11	2.24822e-08	0.851339	-0.578573	-2.19333	147	c("NDUFS2", "NDUFB8", "PINK1", "MT-ND6", "NDUFA3", "SLC25A18", "NDUFB6", "COX7A2L", "MT-ND3", "PARK7", "UQCRFS1", "NDUFAB1", "GHITM", "COX5A", "NDUFB9", "ETFB", "NDUFB10", "MT-CO1", "COX7C", "DMGDH", "NDUFA2", "IDH3B", "NDUFA4", "NDUFS6", "NDUFB4", "NDUFA7", "COX6A1", "QDPR", "SDHA", "NDUFB3", "CHCHD2", "ADH5", "NDUFB5", "COX4I1", "NDUFC2", "NDUFB2", "MT-ND5", "NDUFA13", "UQCR10", "FDX2", "NDUFB7…
WP_OXIDATIVE_PHOSPHORYLATION	4.80194e-11	2.41812e-08	0.851339	-0.799147	-2.51317	45	c("NDUFS2", "NDUFB8", "MT-ND6", "NDUFA3", "NDUFB6", "MT-ND3", "NDUFAB1", "NDUFB9", "NDUFB10", "NDUFA2", "NDUFA4", "NDUFS6", "NDUFB4", "NDUFA7", "MT-ATP6", "NDUFB5", "NDUFC2", "NDUFB2", "MT-ND5", "NDUFB7", "ATP6AP2", "NDUFV1", "MT-ND4", "NDUFV2", "NDUFC1", "NDUFA5", "NDUFA11", "NDUFA10", "NDUFS8", "ATP6AP1", "NDUFS5", "MT-ND2", "NDUFA8")
GOBP_OXIDATIVE_PHOSPHORYLATION	5.25308e-11	2.52506e-08	0.851339	-0.637353	-2.32951	112	c("NDUFS2", "NDUFB8", "PINK1", "MT-ND6", "NDUFA3", "NDUFB6", "COX7A2L", "MT-ND3", "PARK7", "UQCRFS1", "NDUFAB1", "COX7A2", "GHITM", "COX5A", "NDUFB9", "NDUFB10", "VCP", "MT-CO1", "COX7C", "NDUFA2", "UQCRC2", "UQCC2", "CHCHD10", "NDUFA4", "NDUFS6", "NDUFB4", "NDUFA7", "MT-ATP6", "COX6A1", "SDHA", "NDUFB3", "CHCHD2", "NDUFB5", "COX4I1", "NDUFC2", "NDUFB2", "MT-ND5", "UQCRC1", "UQCR10", "NDUFB7", "C…
GOCC_NADH_DEHYDROGENASE_COMPLEX	1.56963e-10	7.2169e-08	0.826657	-0.76884	-2.43266	47	c("NDUFS2", "NDUFB8", "MT-ND6", "NDUFA3", "NDUFB6", "MT-ND3", "NDUFAB1", "NDUFB9", "NDUFB10", "NDUFA2", "NDUFA4", "NDUFS6", "NDUFB4", "NDUFA7", "NDUFB3", "NDUFB5", "NDUFC2", "NDUFB2", "MT-ND5", "NDUFA13", "NDUFB7", "NDUFV1", "MT-ND4", "NDUFV2", "NDUFC1", "NDUFA5", "NDUFA11", "NDUFA10", "NDUFS8", "NDUFS5", "NDUFB11", "MT-ND2", "NDUFA8")
GOBP_NADH_DEHYDROGENASE_COMPLEX_ASSEMBLY	1.94417e-10	8.56649e-08	0.826657	-0.739985	-2.41239	55	c("NDUFS2", "NDUFB8", "MT-ND6", "NDUFA3", "DMAC1", "NDUFB6", "NDUFAB1", "NDUFB9", "NDUFB10", "NDUFA2", "NDUFB4", "NDUFB3", "NDUFB5", "NDUFC2", "NDUFB2", "MT-ND5", "NDUFA13", "NDUFB7", "NDUFAF8", "NDUFAF3", "MT-ND4", "NDUFC1", "NDUFA5", "NDUFA11", "NDUFA10", "NDUFS8", "NDUFS5", "NDUFB11", "MT-ND2", "NDUFA8", "NDUFAF1", "DMAC2", "ACAD9", "NDUFA1", "NDUFA6")
HALLMARK_FATTY_ACID_METABOLISM	2.32133e-10	9.81923e-08	0.826657	-0.586859	-2.20911	139	c("HMGCS1", "SERINC1", "YWHAH", "ECH1", "PDHA1", "CBR1", "GABARAPL1", "ENO2", "GAD2", "IDI1", "MDH1", "HSP90AA1", "PSME1", "PDHB", "MIF", "HAO2", "ACADM", "ACSL5", "IDH3B", "FASN", "ALDOA", "SUCLG2", "MDH2", "IDH1", "PCBD1", "SDHA", "ECHS1", "BPHL", "RDH11", "CBR3", "MGLL", "G0S2", "MLYCD", "UROD", "ACOX1", "ACO2", "EPHX1", "DECR1", "HADH", "SMS", "HSPH1", "GLUL", "SDHC", "ODC1", "APEX1", "GRHPR"…
GOBP_ATP_METABOLIC_PROCESS	2.84465e-10	1.15701e-07	0.814036	-0.502368	-2.01465	227	c("PKM", "ATP1B1", "NDUFS2", "NDUFB8", "PINK1", "ENO2", "MT-ND6", "NDUFA3", "SLC4A4", "NDUFB6", "COX7A2L", "MT-ND3", "PARK7", "UQCRFS1", "PGAM1", "NDUFAB1", "COX7A2", "TPI1", "ATP6V0C", "GHITM", "ATP6V1A", "GIT1", "COX5A", "NDUFB9", "ATP6V1B2", "NDUFB10", "VCP", "MT-CO1", "COX7C", "ARL2", "NDUFA2", "UQCRC2", "UQCC2", "CHCHD10", "NDUFA4", "NDUFS6", "NDUFB4", "NDUFA7", "MT-ATP6", "COX6A1", "ALDOA",…
GOBP_MITOCHONDRIAL_ELECTRON_TRANSPORT_NADH_TO_UBIQUINONE	3.05695e-10	1.1973e-07	0.814036	-0.76286	-2.41374	47	c("NDUFS2", "NDUFB8", "PINK1", "MT-ND6", "NDUFA3", "NDUFB6", "MT-ND3", "PARK7", "NDUFAB1", "NDUFB9", "NDUFB10", "NDUFA2", "NDUFA4", "NDUFS6", "NDUFB4", "NDUFA7", "NDUFB3", "NDUFB5", "NDUFC2", "NDUFB2", "MT-ND5", "NDUFB7", "NDUFV1", "MT-ND4", "NDUFV2", "NDUFC1", "NDUFA5", "NDUFA10", "NDUFS8", "NDUFS5", "MT-ND2", "NDUFA8", "NDUFAF1", "NDUFA1", "NDUFA6", "DNAJC15")
GOBP_MRNA_METABOLIC_PROCESS	3.48914e-10	1.31777e-07	0.814036	0.454449	1.77885	634	c("RBMXL1", "MLH1", "TUT4", "KHDRBS3", "ACIN1", "GEMIN8", "CPSF6", "CNOT2", "CELF3", "AKAP8L", "CELF2", "TIA1", "CSTF3", "RBM41", "AGO3", "PSIP1", "UPF2", "FAM172A", "ROCK1", "WDR33", "MAPK14", "LUC7L2", "DYRK1A", "RBFOX2", "SON", "NOCT", "AGO4", "PRKCA", "DCP1A", "PAPOLA", "KHDC4", "SLTM", "MOV10", "ZRANB2", "RBM5", "PNN", "TRA2A", "TTC5", "TTC37", "ELAVL4", "ATF2", "RBM25", "SRSF11", "RBM6", "C…
WP_MITOCHONDRIAL_COMPLEX_I_ASSEMBLY_MODEL_OXPHOS_SYSTEM	3.98705e-10	1.4539e-07	0.814036	-0.737545	-2.39551	54	c("NDUFS2", "NDUFB8", "MT-ND6", "NDUFA3", "DMAC1", "NDUFB6", "NDUFAB1", "NDUFB9", "NDUFB10", "NDUFA2", "NDUFS6", "NDUFB4", "NDUFA7", "NDUFB3", "NDUFB5", "NDUFC2", "NDUFB2", "MT-ND5", "NDUFA13", "NDUFB7", "NDUFAF3", "NDUFV1", "MT-ND4", "NDUFV2", "NDUFC1", "NDUFA5", "NDUFA10", "NDUFS5", "NDUFB11", "MT-ND2", "NDUFA8", "NDUFAF1", "DMAC2", "ACAD9", "TMEM70", "NDUFA1", "NDUFA6")
GOCC_MITOCHONDRION	5.93903e-10	2.0816e-07	0.801216	-0.312233	-1.4217	1450	c("VDAC3", "UBC", "ECH1", "MTCH1", "COQ7", "GSK3A", "NENF", "PDHA1", "WWOX", "PKM", "NDUFS2", "PPP2R1A", "ALAS1", "TUSC2", "NDUFB8", "SULT4A1", "GABARAPL1", "PINK1", "COX14", "GPX4", "MT-ND6", "GADD45GIP1", "RIDA", "NDUFA3", "SMDT1", "SLC25A18", "STAP1", "MRPS12", "DMAC1", "BNIP3", "ABAT", "SPARC", "C1QBP", "MRPL49", "MPC2", "AGMAT", "NDUFB6", "COX7A2L", "HSP90AB1", "LETM1", "MT-ND3", "UBA1", "HS…
KEGG_RIBOSOME	6.10209e-10	2.0816e-07	0.801216	-0.709509	-2.36221	65	c("RPL36AL", "RPS5", "RPL8", "RPL26", "RPL32", "RPS16", "RPL23A", "RPL38", "RPS23", "RPL18", "RPL31", "RPS29", "RPL35A", "RPL37A", "RPL13", "RPS6", "RPS4X", "RPL24", "RPL18A", "RPL19", "FAU", "RPL7", "RPS27L", "RPS20", "RPS21", "RPL15", "RPS13", "RPS11", "RPS7", "RPS28", "RPL3", "RPL4", "RPL39", "RPL23", "RPL27A", "RPS24", "RPL27", "RPS19", "RPSA", "RPL22L1", "RPL12", "RPS15", "RPS8", "RPS2", "RP…
GOCC_RIBOSOMAL_SUBUNIT	6.63209e-10	2.1917e-07	0.801216	-0.566968	-2.145	148	c("RPL36AL", "MRPS12", "MRPL49", "RPS5", "RPL8", "RPL26", "RPS14", "RPL32", "RPS16", "RPL23A", "RPL38", "RPS23", "RPL18", "MRPL16", "RPL31", "RPS29", "RPL35A", "RPL37A", "MRPL34", "RPL13", "RPS6", "RPS4X", "RPL24", "RPL18A", "RPL19", "RPL7", "RPS27L", "RPS20", "MRPL20", "RPS21", "RPL15", "MRPS33", "RPS13", "RPS11", "MRPL33", "RPS7", "RPS28", "MRPL11", "RPL3", "RACK1", "RPL4", "RPL39", "RPL23", "R…
GOCC_NUCLEAR_BODY	7.09864e-10	2.27479e-07	0.801216	0.433959	1.70911	717	c("SETBP1", "SAP130", "ARNT", "ACIN1", "GEMIN8", "NXF1", "CPSF6", "TENM1", "CELF3", "PIAS2", "AKAP8L", "ANKS1B", "STAG1", "SFMBT2", "NSMCE2", "MAMLD1", "HIVEP1", "PNISR", "ATP8B1", "PLCB1", "MAPK14", "LUC7L2", "CMYA5", "DYRK1A", "FNBP4", "MAML2", "AFF3", "ASCC3", "SON", "PPP1R10", "YME1L1", "PRDM15", "UNC45A", "ZMYM2", "NCAM2", "SLTM", "COP1", "RING1", "AFDN", "MAML3", "EP400", "MAU2", "PNN", "NC…
KEGG_HUNTINGTONS_DISEASE	1.29948e-09	4.04178e-07	0.788187	-0.561572	-2.13356	151	c("VDAC3", "AP2S1", "NDUFS2", "NDUFB8", "CLTC", "NDUFA3", "AP2M1", "NDUFB6", "COX7A2L", "UQCRFS1", "NDUFAB1", "COX7A2", "COX5A", "DCTN1", "NDUFB9", "NDUFB10", "MT-CO1", "COX7C", "NDUFA2", "UQCRC2", "UQCR11", "COX8A", "NDUFA4", "NDUFS6", "POLR2E", "NDUFB4", "NDUFA7", "MT-ATP6", "COX6A1", "VDAC2", "SDHA", "SLC25A4", "NDUFB3", "SOD1", "NDUFB5", "COX4I1", "NDUFC2", "NDUFB2", "UQCRC1", "UQCR10", "POLR…
GOCC_ORGANELLE_INNER_MEMBRANE	1.65927e-09	5.01337e-07	0.788187	-0.396645	-1.69309	490	c("COQ7", "NDUFS2", "NDUFB8", "PINK1", "MT-ND6", "NDUFA3", "SMDT1", "SLC25A18", "MRPS12", "DMAC1", "MRPL49", "MPC2", "NDUFB6", "COX7A2L", "LETM1", "MT-ND3", "UQCRFS1", "NDUFAB1", "COX7A2", "CDS2", "TIMM8B", "GHITM", "CBX3", "COX5A", "NDUFB9", "NDUFB10", "MT-CO1", "MICOS13", "COX7C", "GRPEL1", "MRPS23", "NDUFA2", "UQCRC2", "MCUR1", "UQCR11", "COX8A", "MRPL16", "UQCC2", "CHCHD10", "NDUFA4", "NDUFS6…
GOCC_RIBOSOME	2.13895e-09	6.28318e-07	0.774939	-0.519459	-2.04268	176	c("RPL36AL", "MRPS12", "MRPL49", "RPS5", "RPL8", "RPL26", "RPS14", "RPL32", "RPS16", "BTF3", "RPL23A", "RPL38", "RPS23", "RPL18", "MRPL16", "NDUFA7", "RPL31", "RPS29", "RPL35A", "RPL37A", "MRPL34", "RPL13", "RPS6", "RPS4X", "RPL24", "RPL18A", "RPL19", "RPL7", "RPS27L", "RPS20", "MRPL20", "RPS21", "RPL15", "MRPS33", "RPS13", "RPS11", "MRPL33", "RPS7", "RPS28", "MRPL11", "RPL3", "RACK1", "RPL4", "R…
GOMF_OXIDOREDUCTASE_ACTIVITY_ACTING_ON_NAD_P_H_QUINONE_OR_SIMILAR_COMPOUND_AS_ACCEPTOR	3.71967e-09	1.06312e-06	0.774939	-0.732086	-2.35694	51	c("CBR1", "NDUFS2", "NDUFB8", "MT-ND6", "NDUFA3", "NDUFB6", "MT-ND3", "NDUFB9", "NDUFB10", "NDUFA2", "NDUFA4", "NDUFS6", "NDUFB4", "NDUFA7", "NDUFB3", "NDUFB5", "NDUFC2", "NDUFB2", "MT-ND5", "NDUFA13", "NDUFB7", "NDUFV1", "MT-ND4", "NDUFV2", "NDUFC1", "NDUFA5", "NDUFA10", "NDUFS8", "NDUFS5", "MT-ND2", "NDUFA8")
GOMF_STRUCTURAL_MOLECULE_ACTIVITY	4.10214e-09	1.14158e-06	0.761461	-0.380534	-1.63616	547	c("SBSPON", "FRAS1", "TUBA4A", "COL5A1", "RPL36AL", "KRT12", "ACTB", "CLTC", "TUBA1A", "COL11A1", "AGRN", "MRPS12", "ARPC3", "SPARC", "ABI3BP", "MRPL49", "ACTG1", "MAP1B", "RPS5", "TUBB4B", "MUC3A", "TUBB3", "TUBB2A", "TUBA1B", "RPL8", "AHNAK", "TUBB4A", "MAP4", "RPL26", "RPS14", "RPL32", "RPS16", "MAPK8IP2", "DCTN3", "RPL23A", "RPL38", "KRT24", "RPS23", "MRPS23", "RPL18", "NEFL", "VILL", "MRPL16…
GOBP_MITOCHONDRIAL_RESPIRATORY_CHAIN_COMPLEX_ASSEMBLY	8.8307e-09	2.39448e-06	0.74774	-0.62789	-2.21383	88	c("NDUFS2", "NDUFB8", "COX14", "MT-ND6", "NDUFA3", "DMAC1", "NDUFB6", "UQCRFS1", "NDUFAB1", "NDUFB9", "NDUFB10", "SDHAF4", "NDUFA2", "UQCC2", "NDUFB4", "NDUFB3", "NDUFB5", "NDUFC2", "NDUFB2", "MT-ND5", "NDUFA13", "NDUFB7", "NDUFAF8", "NDUFAF3", "MT-ND4", "COA3", "COA5", "NDUFC1", "NDUFA5", "NDUFA11", "NDUFA10", "NDUFS8", "NDUFS5", "NDUFB11", "MT-ND2", "NDUFA8", "CHCHD4", "NDUFAF1", "DMAC2", "ACAD…
HALLMARK_ADIPOGENESIS	1.07247e-08	2.83535e-06	0.74774	-0.500487	-1.98031	193	c("UBC", "ECH1", "MGST3", "GPX4", "NKIRAS1", "NDUFAB1", "EPHX2", "CCNG2", "YWHAG", "CD302", "GHITM", "CAVIN1", "ACADM", "ETFB", "VEGFB", "GRPEL1", "APLP2", "UQCR11", "COX8A", "PLIN2", "TKT", "CHCHD10", "IMMT", "COX6A1", "ALDOA", "MDH2", "QDPR", "IDH1", "ECHS1", "SOD1", "IDH3A", "UQCRC1", "UQCR10", "ACLY", "NDUFB7", "PFKL", "MGLL", "CYC1", "SPARCL1", "ENPP2", "PPP1R15B", "NDUFA5", "SSPN", "ACOX1",…
GOMF_ACTIVE_TRANSMEMBRANE_TRANSPORTER_ACTIVITY	1.20711e-08	3.11347e-06	0.74774	-0.423809	-1.76337	360	c("ATP1A3", "SLC5A5", "ATP1B1", "NDUFS2", "NDUFB8", "MT-ND6", "NDUFA3", "SLC25A18", "ATP6V1D", "ATP6V1E1", "ABCA9", "SLC4A4", "NDUFB6", "COX7A2L", "SLC17A7", "LETM1", "KCNJ11", "MT-ND3", "SLC7A11", "UQCRFS1", "ATP1A1", "SLC24A5", "ATP6V0C", "ATP6V0E2", "SLC18A2", "ATP6V1A", "COX5A", "SLC5A12", "NDUFB9", "ATP6V1B2", "NDUFB10", "MT-CO1", "SLC9B1", "NDUFA2", "COX8A", "ATP6V1C1", "NDUFA4", "NDUFS6", …
KEGG_ALZHEIMERS_DISEASE	2.76212e-08	6.95463e-06	0.733762	-0.546247	-2.05623	139	c("APBB1", "NDUFS2", "NDUFB8", "PPP3R1", "NDUFA3", "GRIN2D", "BACE1", "NDUFB6", "COX7A2L", "PSENEN", "CALM2", "UQCRFS1", "NDUFAB1", "COX7A2", "COX5A", "NDUFB9", "NDUFB10", "MT-CO1", "CDK5R1", "COX7C", "CALM1", "NDUFA2", "UQCRC2", "UQCR11", "COX8A", "NOS1", "NDUFA4", "NDUFS6", "NDUFB4", "NDUFA7", "MT-ATP6", "COX6A1", "SDHA", "NDUFB3", "MAPK1", "NDUFB5", "COX4I1", "NDUFC2", "NDUFB2", "IDE", "UQCRC1…
GOMF_OXIDOREDUCTASE_ACTIVITY	3.11587e-08	7.66286e-06	0.719513	-0.361233	-1.56909	608	c("COQ7", "PDHA1", "CBR1", "MGST3", "WWOX", "EGLN2", "NDUFS2", "NDUFB8", "GPX4", "MT-ND6", "NDUFA3", "MDH1", "NDUFB6", "COX7A2L", "MT-ND3", "PARK7", "UQCRFS1", "COX7A2", "PDHB", "HMGCR", "HAO2", "CYP46A1", "PNPO", "TXNDC17", "COX5A", "NDUFB9", "ACADM", "PRDX2", "ETFB", "NDUFB10", "MT-CO1", "PYROXD2", "CYGB", "CTBP1", "DMGDH", "NDUFA2", "IDH3B", "UQCR11", "COX8A", "NOS1", "SELENOM", "NDUFA4", "NDU…
GOCC_CYTOSOLIC_RIBOSOME	3.26837e-08	7.85524e-06	0.719513	-0.646437	-2.18098	73	c("RPL36AL", "RPS5", "RPL8", "RPL26", "RPS14", "RPL32", "RPS16", "RPL23A", "RPL38", "RPS23", "RPL18", "RPL31", "RPS29", "RPL35A", "RPL37A", "RPL13", "RPS6", "RPS4X", "RPL24", "RPL18A", "RPL19", "RPL7", "RPS27L", "RPS20", "RPS21", "RPL15", "RPS13", "RPS11", "RPS7", "RPS28", "RPL3", "RPL4", "RPL39", "RPL23", "RPL27A", "RPS24", "RPL27", "RPS19", "RPSA", "RPL12", "RPS15", "RPS8", "RPS2", "RPL36A", "R…
WP_CYTOPLASMIC_RIBOSOMAL_PROTEINS	3.80891e-08	8.95093e-06	0.719513	-0.651347	-2.18059	68	c("RPS5", "RPL8", "RPL26", "RPS14", "RPL32", "RPS16", "RPL23A", "RPL38", "RPS23", "RPL18", "RPL31", "RPS29", "RPL35A", "RPL37A", "RPL13", "RPS6", "RPS4X", "RPL24", "RPL18A", "RPL19", "FAU", "RPL7", "RPS20", "RPS21", "RPL15", "RPS13", "RPS11", "RPS7", "RPS28", "RPL3", "RPL4", "RPL39", "RPL23", "RPL27A", "RPS24", "RPL27", "RPS19", "RPSA", "RPL12", "RPS15", "RPS8", "RPS2", "RPL36A", "RPS6KA6", "RPL1…
WP_GLYCOLYSIS_AND_GLUCONEOGENESIS	4.01485e-08	9.2298e-06	0.719513	-0.7694	-2.35189	37	c("PDHA1", "PKM", "ENO2", "MDH1", "MPC2", "PGAM1", "TPI1", "GOT1", "GOT2", "ALDOA", "MDH2", "LDHB", "PGK1", "HK1", "PFKL", "ENO1", "GCK")
GOBP_CYTOPLASMIC_TRANSLATION	4.22757e-08	9.51204e-06	0.719513	-0.559699	-2.04886	118	c("PKM", "RPS5", "RPL8", "RPL26", "RPS14", "RPL32", "RPS16", "EIF4H", "RPL23A", "RPL38", "RPS23", "RPL18", "YBX1", "RPL31", "MCTS1", "RPS29", "RPL35A", "RPL37A", "RPL13", "RPS6", "RPS4X", "RPL24", "RPL18A", "RPL19", "RPL7", "RPS20", "RPS21", "RPL15", "RPS13", "RPS11", "RPS7", "RPS28", "EIF4B", "RPL3", "RPL4", "RPL39", "RPL23", "RPL27A", "RPS24", "RPL27", "RPS19", "RPSA", "RPL22L1", "CSDE1", "RPL1…
GOMF_NADH_DEHYDROGENASE_ACTIVITY	5.40329e-08	1.19041e-05	0.719513	-0.732311	-2.30626	44	c("NDUFS2", "NDUFB8", "MT-ND6", "NDUFA3", "NDUFB6", "MT-ND3", "NDUFB9", "NDUFB10", "NDUFA2", "NDUFA4", "NDUFS6", "NDUFB4", "NDUFA7", "NDUFB3", "NDUFB5", "NDUFC2", "NDUFB2", "MT-ND5", "NDUFA13", "NDUFB7", "NDUFV1", "MT-ND4", "NDUFV2", "NDUFC1", "NDUFA5", "NDUFA10", "NDUFS8", "NDUFS5", "MT-ND2", "NDUFA8")
HALLMARK_XENOBIOTIC_METABOLISM	8.87058e-08	1.91442e-05	0.704976	-0.494768	-1.93052	169	c("ECH1", "CBR1", "ID2", "GCNT2", "ALAS1", "GABARAPL1", "PINK1", "PMM1", "NFS1", "PTGDS", "ETS2", "DDAH2", "IDH1", "PGRMC1", "GAD1", "ADH5", "ARPP19", "BPHL", "PTGES3", "TMBIM6", "TMEM97", "ACOX2", "ACOX1", "GSTO1", "ACO2", "EPHX1", "NDRG2", "SERTAD1", "DDT", "ANGPTL3", "PEMT", "CYFIP2", "RAP1GAP", "POR", "ACP1", "ESR1", "ALDH3A1", "IGFBP4", "PDK4", "GSTM4", "IL1R1", "TNFRSF1A", "F11", "CYB5A", "…
GOBP_MRNA_PROCESSING	2.01379e-07	4.25917e-05	0.690132	0.462578	1.76574	420	c("RBMXL1", "KHDRBS3", "ACIN1", "GEMIN8", "CPSF6", "CELF3", "AKAP8L", "CELF2", "TIA1", "CSTF3", "RBM41", "PSIP1", "FAM172A", "WDR33", "LUC7L2", "DYRK1A", "RBFOX2", "SON", "PAPOLA", "KHDC4", "SLTM", "ZRANB2", "RBM5", "PNN", "TRA2A", "ELAVL4", "RBM25", "SRSF11", "RBM6", "CDK13", "MTPAP", "RBM28", "THOC2", "SFSWAP", "FXR1", "CASC3", "DDX46", "SRPK2", "SCAF8", "KHDRBS2", "TENT2", "SNRNP70", "ZCCHC8",…
GOCC_VESICLE_LUMEN	2.10423e-07	4.29319e-05	0.690132	-0.433987	-1.76808	267	c("OSCAR", "SRP14", "FABP5", "PSMD2", "PGLYRP1", "PKM", "HGF", "NME2", "SPARC", "CTSD", "BACE1", "HSP90AB1", "FAM3C", "HSP90AA1", "PGAM1", "TUBB4B", "PYGB", "FUCA1", "MIF", "EEF1A1", "PSMD3", "VCP", "VEGFB", "DDX3X", "GCG", "ARHGAP45", "KPNB1", "ALDOA", "PDXK", "IDH1", "EEF2", "MAPK1", "PSMC2", "CCT2", "PSMC3", "PTGES2", "ACLY", "SDCBP", "HSPA8", "PENK", "PFKL", "TXNDC5", "PRDX4", "GAS6", "ACTR1B…
GOCC_NUCLEAR_SPECK	2.1288e-07	4.29319e-05	0.690132	0.47311	1.78681	368	c("SAP130", "ACIN1", "NXF1", "CPSF6", "TENM1", "PIAS2", "AKAP8L", "SFMBT2", "PNISR", "PLCB1", "MAPK14", "LUC7L2", "CMYA5", "DYRK1A", "FNBP4", "MAML2", "ASCC3", "SON", "UNC45A", "COP1", "RING1", "AFDN", "MAML3", "EP400", "PNN", "NCAPG2", "SGK1", "SMURF2", "HDAC4", "RBM25", "SRSF11", "CDK13", "THOC2", "SMC5", "CASC3", "SCAPER", "DDX46", "SRPK2", "SNRNP70", "YLPM1", "PSME4", "PIP5K1A", "ASCC2", "TCF…
GOCC_SECRETORY_GRANULE	2.15167e-07	4.29319e-05	0.690132	-0.340784	-1.48895	696	c("OSCAR", "SRP14", "FABP5", "EQTN", "PSMD2", "PGLYRP1", "RAB3A", "PKM", "CCDC136", "HGF", "NME2", "ATP6V1D", "ARL8A", "PSAP", "PDAP1", "SPARC", "CTSD", "NPY", "TMEM30A", "HSP90AB1", "FAM3C", "HSP90AA1", "BRI3", "PGAM1", "KIF1A", "TUBB4B", "PYGB", "FUCA1", "ATP6V0C", "MIF", "FPR1", "LAMTOR1", "ATP6V1A", "ITGB3", "EEF1A1", "DKKL1", "PSMD3", "STXBP1", "GAA", "VCP", "NPPC", "VEGFB", "DDX3X", "GCG", …
GOBP_MITOCHONDRION_ORGANIZATION	2.66236e-07	5.21379e-05	0.674963	-0.373709	-1.59481	468	c("RAB3A", "GSK3A", "HGF", "NDUFS2", "NDUFB8", "GABARAPL1", "PINK1", "COX14", "MT-ND6", "NDUFA3", "DMAC1", "BNIP3", "NDUFB6", "COX7A2L", "LETM1", "HSP90AA1", "PARK7", "UQCRFS1", "NDUFAB1", "COX7A2", "TIMM8B", "GHITM", "RHOU", "NDUFB9", "ARMCX3", "TMEM14A", "NDUFB10", "SDHAF4", "ERBB4", "MAP1LC3A", "PYROXD2", "MICOS13", "GRPEL1", "CAMK2A", "SLC35F6", "NDUFA2", "UQCC2", "CHCHD10", "IMMT", "NDUFB4",…
GOCC_SYNAPTIC_MEMBRANE	3.20088e-07	6.15443e-05	0.674963	0.473278	1.78492	361	c("CDH10", "NRP1", "GRIA3", "DGKI", "RIMS2", "ERC1", "DLG2", "ANK2", "GLRA2", "GRIK2", "SLC8A1", "DCC", "NRXN1", "LRRTM3", "KCND3", "LRFN5", "CNKSR2", "IL1RAPL1", "RIMS1", "DMD", "KCNMA1", "GABRB1", "GRIA4", "GRIP1", "PTPRD", "KCND2", "DNM2", "ADCY8", "PCDH17", "PSEN1", "ANK3", "GRIA1", "GRID2", "GRIN2B", "NCSTN", "NLGN1", "GRM1", "SYT1", "FCHO2", "SNAP25", "DLG1", "ATP2B3", "SORCS3", "ERC2", "GR…
GOMF_MHC_PROTEIN_COMPLEX_BINDING	3.26189e-07	6.15973e-05	0.674963	-0.883516	-2.22899	16	c("PKM", "ATP1B1", "YWHAE", "HSP90AB1", "HSP90AA1", "CD81", "ANXA11", "HSPA8")
GOCC_SECRETORY_VESICLE	3.59069e-07	6.66167e-05	0.674963	-0.32323	-1.43795	843	c("SYP", "OSCAR", "SRP14", "FABP5", "EQTN", "PSMD2", "PGLYRP1", "RAB3A", "PKM", "CCDC136", "RAB3C", "HGF", "RABAC1", "NME2", "GAD2", "ATP6V1D", "ARL8A", "PSAP", "PDAP1", "SPARC", "CTSD", "NPY", "CPLX3", "TMEM30A", "BACE1", "SLC17A7", "HSP90AB1", "FAM3C", "HSP90AA1", "BRI3", "PGAM1", "KIF1A", "TUBB4B", "PYGB", "FUCA1", "ATP6V0C", "MIF", "SLC18A2", "FPR1", "SV2A", "LAMTOR1", "ATP6V1A", "ITGB3", "SY…
HALLMARK_MYC_TARGETS_V1	5.4936e-07	0.000100164	0.659444	-0.476783	-1.88054	179	c("VDAC3", "YWHAE", "C1QBP", "HSP90AB1", "RPS5", "NDUFAB1", "NAP1L1", "MCM6", "YWHAQ", "CBX3", "COX5A", "PSMD3", "EIF1AX", "EIF4H", "NME1", "RPL18", "GOT2", "KPNB1", "PCBP1", "RPS6", "PSMB3", "TCP1", "CCT2", "PSMA7", "EIF4G2", "PTGES3", "PGK1", "CCT7", "PRDX4", "CYC1", "UBE2L3", "NOP16", "RACK1", "PSMA4", "SRM", "PCNA", "PSMD8", "PHB2", "GLO1", "SSBP1", "EIF2S1", "RPS2", "PSMA6", "TXNL4A", "RPL14…
GOCC_FICOLIN_1_RICH_GRANULE	6.51944e-07	0.00011522	0.659444	-0.492646	-1.88919	154	c("SRP14", "PSMD2", "PKM", "NME2", "ARL8A", "PDAP1", "CTSD", "HSP90AB1", "HSP90AA1", "PGAM1", "ATP6V0C", "MIF", "FPR1", "LAMTOR1", "EEF1A1", "PSMD3", "GAA", "VCP", "DDX3X", "CTSB", "KPNB1", "ALDOA", "IDH1", "EEF2", "MAPK1", "PSMC2", "CD93", "PSMC3", "ACLY", "HSPA8", "PFKL", "ATP6AP2", "PRDX4", "AP2A2", "ACTR1B", "RAC1", "ENPP4", "CCT8", "ALOX5", "PSMB1", "FTH1", "PSMD6", "OSTF1", "TIMP2", "CSTB",…
GOMF_PROTON_TRANSMEMBRANE_TRANSPORTER_ACTIVITY	6.641e-07	0.00011522	0.659444	-0.555239	-1.99524	99	c("SLC25A18", "ATP6V1D", "ATP6V1E1", "COX7A2L", "LETM1", "UQCRFS1", "ATP6V0C", "ATP6V0E2", "ATP6V1A", "COX5A", "ATP6V1B2", "MT-CO1", "SLC9B1", "COX8A", "ATP6V1C1", "MT-ATP6", "COX6A1", "SLC32A1", "SLC25A4", "COX4I1", "ATP6V1F", "UQCRC1", "UQCR10", "CYC1", "MT-CO2", "MT-CO3", "SLC25A3", "MT-ATP8", "UQCRH", "SLC9A6", "COX6B1", "COX5B", "SLC25A5", "SLC45A4", "CYB5A", "SLC9A3", "SLC2A9", "COX15")
GOBP_REGULATION_OF_MRNA_METABOLIC_PROCESS	6.64626e-07	0.00011522	0.659444	0.508121	1.87719	273	c("RBMXL1", "MLH1", "TUT4", "KHDRBS3", "CPSF6", "CNOT2", "CELF3", "CELF2", "TIA1", "FAM172A", "ROCK1", "MAPK14", "DYRK1A", "RBFOX2", "SON", "NOCT", "PRKCA", "DCP1A", "PAPOLA", "SLTM", "MOV10", "RBM5", "TRA2A", "TTC5", "ELAVL4", "RBM25", "SFSWAP", "FXR1", "CASC3", "SRPK2", "RC3H2", "KHDRBS2", "TNRC6A", "SNRNP70", "TNRC6C", "PRR5L", "ELAVL1", "PKP1", "CNOT6L", "PAN3", "CNOT3", "RBM39", "YTHDF3", "N…
GOBP_SECONDARY_ALCOHOL_METABOLIC_PROCESS	7.54557e-07	0.000128701	0.659444	-0.529118	-1.94567	124	c("HMGCS1", "IDI1", "OSBPL1A", "FDPS", "EPHX2", "HMGCR", "CYP46A1", "NFE2L1", "LDLR", "IDH3B", "SMPD1", "IDH1", "SQLE", "SOD1", "IDH3A", "SEC14L2", "ACLY", "SREBF1", "PMVK", "ACO2", "SOAT1", "PCSK9", "CEBPA", "SULT2B1", "LIPE", "ANGPTL3", "POR", "OSBPL5", "IDH2", "SNX17", "ACADL", "DHCR7", "CFTR", "MVD", "PON1", "FDFT1", "LSS", "CYB5R3", "DHCR24", "RXRA")
GOCC_POSTSYNAPSE	7.68784e-07	0.000129046	0.659444	0.414968	1.61632	585	c("FRMPD4", "CDH10", "NRP1", "GRIA3", "DGKI", "CTNND2", "DLG2", "ANK2", "GLRA2", "LRRC7", "GRIK2", "SLC8A1", "DCC", "PTK2", "MAGI2", "NETO2", "LRRTM3", "P2RX4", "KCND3", "PLEKHA5", "ANKS1B", "LRFN5", "ADGRB3", "TANC2", "CNKSR2", "IL1RAPL1", "DMD", "KCNMA1", "OPHN1", "GABRB1", "ASIC2", "GRIA4", "PLCB1", "GRIP1", "KCND2", "DNM2", "ADCY8", "PCDH17", "ANK3", "CAMK4", "GRIA1", "GRID2", "GRIN2B", "NLGN…
WP_NONALCOHOLIC_FATTY_LIVER_DISEASE	8.20526e-07	0.000135579	0.659444	-0.509267	-1.91388	141	c("GSK3A", "NDUFS2", "NDUFB8", "NDUFA3", "NDUFB6", "COX7A2L", "UQCRFS1", "NDUFAB1", "COX7A2", "COX5A", "NDUFB9", "NDUFB10", "MT-CO1", "COX7C", "NDUFA2", "UQCRC2", "UQCR11", "COX8A", "NDUFA4", "NDUFS6", "NDUFB4", "NDUFA7", "COX6A1", "SDHA", "NDUFB3", "NDUFB5", "COX4I1", "NDUFC2", "NDUFB2", "NDUFA13", "UQCRC1", "UQCR10", "NDUFB7", "CYC1", "NDUFV1", "SREBF1", "NDUFV2", "NDUFC1", "NDUFA5", "MT-CO2", …
KEGG_CITRATE_CYCLE_TCA_CYCLE	1.06049e-06	0.000171606	0.643552	-0.79593	-2.23552	26	c("PDHA1", "MDH1", "PDHB", "IDH3B", "SUCLG2", "MDH2", "IDH1", "SDHA", "IDH3A", "ACLY", "ACO2", "SDHB", "PCK2", "SDHC", "IDH2", "SUCLG1")
GOCC_POSTSYNAPTIC_MEMBRANE	1.07102e-06	0.000171606	0.643552	0.49547	1.82216	264	c("CDH10", "NRP1", "GRIA3", "DLG2", "ANK2", "GLRA2", "GRIK2", "SLC8A1", "DCC", "LRRTM3", "KCND3", "LRFN5", "CNKSR2", "IL1RAPL1", "DMD", "KCNMA1", "GABRB1", "GRIA4", "GRIP1", "KCND2", "DNM2", "PCDH17", "ANK3", "GRIA1", "GRID2", "GRIN2B", "NLGN1", "GRM1", "DLG1", "SORCS3", "GRM7", "SHISA7", "NETO1", "GRM5", "RGS7BP", "SHISA6", "GABRB2", "NRCAM", "GRM3", "NTRK3", "GRIA2", "SHC4", "PICALM", "CHRM2", …
GOCC_LARGE_RIBOSOMAL_SUBUNIT	1.10697e-06	0.000174719	0.643552	-0.570361	-2.03138	94	c("RPL36AL", "MRPL49", "RPL8", "RPL26", "RPL32", "RPL23A", "RPL38", "RPL18", "MRPL16", "RPL31", "RPL35A", "RPL37A", "MRPL34", "RPL13", "RPL24", "RPL18A", "RPL19", "RPL7", "MRPL20", "RPL15", "MRPL33", "MRPL11", "RPL3", "RPL4", "RPL39", "RPL23", "RPL27A", "RPL27", "RPL12", "MRPL41", "MRPL57", "MRPS30", "RPL36A", "MRPL18", "RPL14", "RPL37", "MRPL44", "MRPL43", "RPL34", "MRPL14", "MRPL51", "MRPL46", …
GOMF_MHC_CLASS_II_PROTEIN_COMPLEX_BINDING	1.23453e-06	0.000191988	0.643552	-0.908118	-2.09906	12	c("PKM", "ATP1B1", "YWHAE", "HSP90AB1", "HSP90AA1", "CD81", "ANXA11", "HSPA8")
WP_METABOLIC_REPROGRAMMING_IN_COLON_CANCER	1.65259e-06	0.000253278	0.643552	-0.719809	-2.20841	38	c("PDHA1", "PKM", "PGAM1", "PDHB", "PAICS", "TKT", "GOT2", "FASN", "SUCLG2", "MDH2", "IDH3A", "PGK1", "ACLY", "GLUD1", "PFKL", "ENO1", "ACO2", "SDHB")
GOCC_FICOLIN_1_RICH_GRANULE_LUMEN	1.73158e-06	0.000261593	0.643552	-0.536682	-1.9629	109	c("SRP14", "PSMD2", "PKM", "NME2", "PDAP1", "CTSD", "HSP90AB1", "HSP90AA1", "PGAM1", "MIF", "EEF1A1", "PSMD3", "VCP", "DDX3X", "CTSB", "KPNB1", "ALDOA", "IDH1", "EEF2", "MAPK1", "PSMC2", "PSMC3", "ACLY", "HSPA8", "PFKL", "PRDX4", "ACTR1B", "CCT8", "ALOX5", "PSMB1", "FTH1", "PSMD6", "OSTF1", "TIMP2", "CSTB", "PYGL", "DBNL", "DERA", "PSMA5", "PAFAH1B2", "CAND1", "ALDOC", "PSMD12")
GOBP_CELL_JUNCTION_ORGANIZATION	1.91332e-06	0.000284977	0.627257	0.402883	1.57715	630	c("FRMPD4", "GPM6B", "DLC1", "FLRT2", "ADGRL3", "CDH10", "NRP1", "CTNND2", "APC", "ERC1", "ANK2", "CACNB4", "PTK2", "NRXN1", "FLNA", "DSCAM", "LRRTM3", "LRFN5", "ADGRB3", "TANC2", "CDH11", "CNKSR2", "DMPK", "EXT1", "IL1RAPL1", "OPHN1", "ASIC2", "PKP2", "CDH18", "NFIA", "CACNB2", "NOS1AP", "PTPRD", "ROCK1", "SLIT1", "MAPK14", "PCDH17", "PSEN1", "SETD5", "ANK3", "MACF1", "GRID2", "GRIN2B", "NLGN1",…
GOCC_VACUOLAR_MEMBRANE	2.03984e-06	0.000299601	0.627257	-0.380486	-1.58667	385	c("RAB2A", "AP2S1", "GNB4", "GABARAPL1", "CLTC", "TM6SF1", "AP2M1", "ATP6V1D", "ARL8A", "ATP6V1E1", "PSAP", "CTSD", "CHMP4C", "TMEM30A", "HSP90AB1", "UBA1", "BRI3", "PLD3", "NSF", "MYO7A", "ATP6V0C", "RNASEK", "ATP6V0E2", "FPR1", "LAMTOR1", "ATP6V1A", "SYT11", "EEF1A1", "AHNAK", "YWHAB", "TPCN2", "CHMP7", "FLOT1", "GAA", "EEF1A2", "ATP6V1B2", "MAP1LC3A", "ARRB1", "SLC35F6", "LDLR", "ARL8B", "DDOS…
KEGG_GLYCOLYSIS_GLUCONEOGENESIS	2.7678e-06	0.000400952	0.627257	-0.656324	-2.08527	49	c("PDHA1", "PKM", "ENO2", "PGAM1", "TPI1", "PDHB", "ALDOA", "LDHB", "ADH5", "BPGM", "PGK1", "HK1", "PFKL", "ENO1", "PCK2", "GCK", "ALDH3A1", "ALDOC", "ALDH1B1", "AKR1A1", "PFKM")
WP_PROTEASOME_DEGRADATION	4.00127e-06	0.000571803	0.610527	-0.64842	-2.08757	51	c("UBC", "UCHL1", "PSMD2", "UBA1", "PSME1", "RPN1", "PSMD3", "PSMC5", "PSMC2", "PSMB3", "PSMC3", "PSMA7", "PSMB5", "PSMB6", "PSMD4", "PSMA4", "PSMD8", "PSMB1", "RPN2", "PSMB4", "PSMA6", "PSMD6", "UBB", "PSMC1", "PSMA5", "PSMD10")
GOCC_PIGMENT_GRANULE	4.25783e-06	0.000600354	0.610527	-0.550837	-1.96404	97	c("RAB2A", "CLTC", "YWHAE", "CTSD", "HSP90AB1", "HSP90AA1", "RPN1", "YWHAZ", "NAP1L1", "ATP1A1", "SLC24A5", "MYO7A", "ITGB3", "YWHAB", "FLOT1", "ATP6V1B2", "RAB1A", "CTSB", "FASN", "SYNGR1", "PRDX1", "RAB5C", "ANXA11", "SDCBP", "HSPA8", "RAB35", "RAC1", "CD63", "CNP", "HSP90B1", "CCT4", "PDIA4", "ERP29", "RAB27A", "SLC1A4", "BSG")
GOCC_VACUOLE	4.60608e-06	0.000640912	0.610527	-0.321798	-1.40113	707	c("FABP5", "RAB3A", "RAB2A", "NSG2", "AP2S1", "GNB4", "GABARAPL1", "USP5", "CD34", "CLTC", "TM6SF1", "AP2M1", "ATP6V1D", "ARL8A", "ATP6V1E1", "PSAP", "AGRN", "IDS", "CTSD", "CHMP4C", "TMEM30A", "BACE1", "HSP90AB1", "UBA1", "HSP90AA1", "BRI3", "PLD3", "TUBB4B", "NSF", "NSG1", "MYO7A", "PYGB", "FUCA1", "ATP6V0C", "RNASEK", "ATP6V0E2", "FPR1", "LAMTOR1", "ATP6V1A", "SYT11", "EEF1A1", "AHNAK", "YWHAB…
GOBP_POSITIVE_REGULATION_OF_RNA_METABOLIC_PROCESS	5.11077e-06	0.000701902	0.610527	0.341362	1.38567	1444	c("RBMXL1", "PBX1", "MLH1", "RIT2", "TUT4", "ATF6", "ARNT", "KLF12", "MICAL2", "CNOT2", "ETV4", "CELF3", "SSBP2", "AKAP8L", "MLLT3", "NCOA7", "BTRC", "MED12L", "NSD1", "RERE", "LDB2", "HIVEP1", "TBL1X", "CLOCK", "ZFPM2", "PLCB1", "RPS6KA3", "NFIA", "MLLT10", "KAT2B", "ROCK1", "TRERF1", "DNM2", "AHI1", "MAPK14", "DYRK1A", "PSEN1", "MAML2", "CAMK4", "GMEB1", "NOCT", "PRDM15", "NRF1", "ZSWIM8", "OGT…
WP_TCA_CYCLE_AND_DEFICIENCY_OF_PYRUVATE_DEHYDROGENASE_COMPLEX_PDHC	6.12149e-06	0.000822451	0.610527	-0.886919	-2.11606	13	c("PDHA1", "MDH1", "SUCLG2", "IDH1", "SDHA", "IDH3A", "ACLY")
HALLMARK_MTORC1_SIGNALING	6.14408e-06	0.000822451	0.610527	-0.45292	-1.7909	181	c("HMGCS1", "TUBA4A", "IGFBP5", "ATP6V1D", "PDAP1", "IDI1", "SLC7A11", "RPN1", "TPI1", "HMGCR", "GOT1", "RAB1A", "CACYBP", "LDLR", "IMMT", "ALDOA", "QDPR", "PPA1", "IDH1", "SQLE", "PSMC2", "PRDX1", "PGK1", "ACLY", "TMEM97", "CORO1A", "RDH11", "PFKL", "SLC37A4", "SORD", "PSMB5", "SLC9A3R1", "ABCF2", "UFM1", "PSMA4", "CCT6A", "ENO1", "ARPC5L", "ACSL3", "LGMN", "HSP90B1", "CALR", "TES", "TXNRD1", "D…
GOMF_GTPASE_ACTIVITY	6.36147e-06	0.000840907	0.610527	-0.405977	-1.65575	271	c("RAB3A", "TUBA4A", "RAB6B", "RAB2A", "RAB3C", "ARF3", "DNM1", "TUBA1A", "ARL8A", "ARL4C", "NKIRAS1", "GNG3", "TUBB4B", "TUBB3", "GNAS", "ARL1", "TPPP", "TUBB2A", "TUBA1B", "RGS4", "EEF1A1", "TUBB4A", "RHOU", "EEF1A2", "RAB1B", "ARF1", "RAB1A", "DDX3X", "ARL2", "ARL8B", "RAB11B", "RASL10B", "RGS8", "SAR1A", "ARHGAP5", "RAB18", "EEF2", "HRAS", "RAB5C", "GNB2", "GNAI2", "MFN2", "TUBG2", "RHOB", "R…
GOCC_CYTOCHROME_COMPLEX	6.45539e-06	0.000842788	0.610527	-0.729003	-2.13967	33	c("COX7A2L", "UQCRFS1", "COX7A2", "COX5A", "MT-CO1", "COX7C", "UQCRC2", "UQCR11", "COX8A", "NDUFA4", "COX6A1", "COX4I1", "UQCRC1", "UQCR10", "CYC1", "MT-CO2", "UQCRQ", "MT-CO3", "UQCRH", "COX6B1", "COX5B")
GOBP_SUBSTANTIA_NIGRA_DEVELOPMENT	6.67323e-06	0.000860602	0.610527	-0.709741	-2.14151	36	c("YWHAH", "GNB4", "ACTB", "YWHAE", "CALM2", "YWHAQ", "BASP1", "CALM1", "SIRT2", "SUDS3", "GLUD1", "CKB", "TTBK1", "CALM3", "S100A1", "NDRG2", "CNP", "SYPL2", "FGF2", "COX6B1")
GOBP_CELL_JUNCTION_ASSEMBLY	6.98201e-06	0.000880013	0.610527	0.448738	1.6981	378	c("GPM6B", "DLC1", "FLRT2", "ADGRL3", "CDH10", "NRP1", "CTNND2", "APC", "ANK2", "PTK2", "NRXN1", "DSCAM", "LRRTM3", "LRFN5", "ADGRB3", "CDH11", "IL1RAPL1", "OPHN1", "ASIC2", "PKP2", "CDH18", "PTPRD", "ROCK1", "SLIT1", "PCDH17", "SETD5", "MACF1", "GRID2", "NLGN1", "SORBS1", "PRKCA", "DLG1", "AFDN", "GABRB2", "MYO9A", "NRCAM", "CDH24", "PKP4", "PARD3", "NTRK3", "CNTN5", "CAPZA1", "OCEL1", "PKP1", "…
GOCC_NEURON_SPINE	6.99017e-06	0.000880013	0.610527	0.555592	1.9365	164	c("FRMPD4", "GRIA3", "DGKI", "SLC8A1", "PTK2", "P2RX4", "KCND3", "ANKS1B", "TANC2", "OPHN1", "ASIC2", "GRIA4", "KCND2", "GRIA1", "GRID2", "NLGN1", "PDE4B", "PPFIA2", "SHISA7", "ABI2", "KCNN2", "GRM5", "CTTNBP2", "RGS7BP", "SHISA6", "ASAP1", "FXR1", "GRM3", "GRIA2", "PPP1R9A", "APBA1", "DVL1", "GRIN1", "DNM3", "GRIN2A", "SLC8A3", "CPEB4", "SEZ6", "ARHGAP32", "MAPT", "RPH3A", "ITGA8", "DOCK10", "HO…
GOBP_PROTON_TRANSMEMBRANE_TRANSPORT	8.3016e-06	0.00103282	0.593325	-0.502866	-1.84513	120	c("ATP1A3", "SLC25A18", "ATP6V1E1", "COX7A2L", "PARK7", "UQCRFS1", "ATP1A1", "ATP6V0C", "RNASEK", "ATP6V0E2", "ATP6V1A", "COX5A", "ATP6V1B2", "MT-CO1", "SLC9B1", "COX8A", "ATP6V1C1", "NDUFA4", "MT-ATP6", "COX6A1", "SLC25A4", "COX4I1", "ATP6V1F", "MT-ND5", "UQCRC1", "UQCR10", "CYC1", "MT-ND4", "SLC9A3R1", "ATP1A2", "MT-CO2", "PHB2", "MT-CO3", "SLC25A3", "MT-ATP8", "UQCRH", "SLC9A6", "COX6B1", "COX…
GOBP_POSITIVE_REGULATION_OF_NUCLEOBASE_CONTAINING_COMPOUND_METABOLIC_PROCESS	1.11292e-05	0.0013685	0.593325	0.331906	1.35258	1610	c("RBMXL1", "PBX1", "MLH1", "RIT2", "TUT4", "ATF6", "ARNT", "TOX", "KLF12", "MICAL2", "CNOT2", "ETV4", "CELF3", "SSBP2", "AKAP8L", "MLLT3", "NCOA7", "BTRC", "MED12L", "NSD1", "RERE", "LDB2", "HIVEP1", "TBL1X", "CLOCK", "ZFPM2", "PLCB1", "RPS6KA3", "NFIA", "MLLT10", "KAT2B", "ROCK1", "TRERF1", "DNM2", "AHI1", "MAPK14", "DYRK1A", "PSEN1", "FMN2", "MAML2", "CAMK4", "GMEB1", "NOCT", "PPP1R10", "PRDM1…
GOBP_RNA_PROCESSING	1.5532e-05	0.00188794	0.57561	0.373164	1.47884	823	c("RBMXL1", "TUT4", "KHDRBS3", "ACIN1", "GEMIN8", "CPSF6", "CELF3", "AKAP8L", "CELF2", "TIA1", "ATXN1", "CSTF3", "RBM41", "AGO3", "PSIP1", "CLK1", "KAT2B", "FAM172A", "WDR33", "LUC7L2", "DYRK1A", "POP1", "RBFOX2", "SON", "AGO4", "PAPOLA", "KHDC4", "SLTM", "ZRANB2", "EXOSC1", "RBM5", "PNN", "TRA2A", "BICD1", "ELAVL4", "RBM25", "SRSF11", "RBM6", "UTP14A", "CDK13", "MTPAP", "RBM28", "THOC2", "SFSWAP…
GOCC_NUCLEAR_PROTEIN_CONTAINING_COMPLEX	1.79897e-05	0.00216183	0.57561	0.351295	1.41016	1100	c("RBMXL1", "PBX1", "MLH1", "TLE4", "MSL3", "SAP130", "ATF6", "ARNT", "NXF1", "CPSF6", "FLNA", "KANSL1", "HDAC9", "MLLT3", "RBM41", "MED12L", "RERE", "TBL1X", "UPF2", "CLOCK", "KAT2B", "WDR33", "TRERF1", "PHF14", "LUC7L2", "POP1", "AFF3", "ASCC3", "ANAPC1", "UTY", "OGT", "NIPBL", "RING1", "TCF3", "JMJD1C", "EXOSC1", "EP400", "MAU2", "RBM5", "PNN", "TRA2A", "BICRA", "ATF2", "HDAC4", "PHC3", "CDK13…
GOCC_VACUOLAR_LUMEN	1.88037e-05	0.00223425	0.57561	-0.460843	-1.74308	146	c("FABP5", "NSG2", "PSAP", "AGRN", "IDS", "CTSD", "HSP90AA1", "PLD3", "TUBB4B", "NSG1", "PYGB", "FUCA1", "GAA", "VCP", "ARHGAP45", "CTSB", "SMPD1", "OGN", "MAPK1", "CCT2", "NCAN", "PTGES2", "ACLY", "SDCBP", "HSPA8", "TXNDC5", "IDUA", "CCT8", "BCAN", "LGMN", "ATP13A2", "LUM", "HEXB", "PRTN3", "CTSF", "CTSC", "TTR", "GALNS", "CYB5R3", "NEU4", "DYNC1H1", "VAT1", "ACTR10", "MAN2B2", "PDGFRB", "TPP1",…
GOMF_OXIDOREDUCTASE_ACTIVITY_ACTING_ON_NAD_P_H	1.94495e-05	0.00228532	0.57561	-0.562076	-1.91124	78	c("CBR1", "NDUFS2", "NDUFB8", "MT-ND6", "NDUFA3", "NDUFB6", "MT-ND3", "NDUFB9", "NDUFB10", "NDUFA2", "NDUFA4", "NDUFS6", "NDUFB4", "NDUFA7", "NDUFB3", "NDUFB5", "NDUFC2", "NDUFB2", "MT-ND5", "NDUFA13", "NDUFB7", "NDUFV1", "MT-ND4", "NDUFV2", "NDUFC1", "NDUFA5", "NDUFA10", "NOX1", "NDUFS8", "NDUFS5", "MT-ND2", "POR", "NDUFA8")
GOBP_ORGANIC_HYDROXY_COMPOUND_METABOLIC_PROCESS	2.1861e-05	0.00254044	0.57561	-0.342061	-1.45127	452	c("HMGCS1", "INPP4B", "SLC5A5", "NR1D1", "ABAT", "IDI1", "NPY", "OSBPL1A", "MTPN", "SLC7A11", "PARK7", "TPI1", "HTR1A", "SLC24A5", "FDPS", "EPHX2", "HMGCR", "WNT5A", "CYP46A1", "PNPO", "DKKL1", "GOT1", "NFE2L1", "ADCYAP1R1", "RTL4", "LDLR", "IDH3B", "CTSB", "SMPD1", "TG", "SPTSSA", "PDXP", "NUDT4", "DEGS2", "QDPR", "PDXK", "IDH1", "LDHB", "PCBD1", "EBPL", "SQLE", "PDE1B", "ADH5", "SOD1", "CACNA1H…
GOBP_MIDBRAIN_DEVELOPMENT	2.29187e-05	0.0026344	0.57561	-0.561516	-1.90167	75	c("YWHAH", "GNB4", "ACTB", "YWHAE", "CALM2", "YWHAQ", "WNT5A", "BASP1", "CTNNB1", "CALM1", "SIRT2", "FZD1", "FGFR2", "SUDS3", "GLUD1", "CKB", "TTBK1", "CALM3", "S100A1", "NDRG2", "UQCRQ", "CNP", "SYPL2", "FGF2", "COX6B1", "OTX1", "UCHL5", "HES1", "WLS", "WNT3")
GOMF_PHOSPHATIDYLINOSITOL_BINDING	2.47851e-05	0.00281123	0.57561	0.473847	1.73725	253	c("FRMPD4", "SNX24", "CLVS1", "PLEKHA5", "GAB2", "SBF2", "IQGAP1", "CLVS2", "KRIT1", "PLCB1", "RUBCN", "ESYT2", "OSBPL8", "OGT", "SYT1", "FCHO2", "PITPNC1", "RPS6KC1", "CCDC88A", "ZFYVE9", "IQGAP2", "ASAP1", "OBSCN", "WDFY3", "SNX29", "PARD3", "EPB41", "PICALM", "SNX30", "SNX14", "CGAS", "DENND1A", "ZCCHC14", "ATG2A", "ARHGAP32", "SNX32", "MAPT", "MCF2L", "RPH3A", "DENND1B", "SNX13", "PIK3C2B", "…
GOCC_ENVELOPE	2.49887e-05	0.00281123	0.57561	-0.29006	-1.30386	1096	c("MNS1", "VDAC3", "UBC", "MTCH1", "RANGAP1", "COQ7", "MGST3", "NDUFS2", "NDUFB8", "PINK1", "COX14", "GPX4", "MT-ND6", "PAFAH1B1", "NDUFA3", "SMDT1", "SLC25A18", "MRPS12", "PRNP", "DMAC1", "BNIP3", "CHMP4C", "MRPL49", "MPC2", "NDUFB6", "COX7A2L", "LETM1", "MT-ND3", "PARK7", "UQCRFS1", "NDUFAB1", "COX7A2", "CDS2", "ANXA4", "CUEDC2", "TIMM8B", "JPT1", "GHITM", "SNN", "CBX3", "COX5A", "CHMP7", "DCTN…
GOBP_RNA_CATABOLIC_PROCESS	2.58282e-05	0.00287509	0.57561	0.465118	1.71488	265	c("MLH1", "TUT4", "CNOT2", "AGO3", "UPF2", "ROCK1", "MAPK14", "POP1", "NOCT", "AGO4", "ZSWIM8", "PRKCA", "DCP1A", "MOV10", "EXOSC1", "TTC5", "TTC37", "ELAVL4", "MTPAP", "FXR1", "CASC3", "RC3H2", "TENT2", "TNRC6A", "TNRC6C", "PRR5L", "LRPPRC", "ELAVL1", "PKP1", "ZCCHC8", "RNASEH1", "NUDT12", "CNOT6L", "PAN3", "CNOT3", "YTHDF3", "OAS2", "XRN1", "GIGYF2", "TUT1", "SMG5", "CPEB3", "ERN1", "PCID2", "Z…
GOBP_RESPONSE_TO_TOXIC_SUBSTANCE	2.78604e-05	0.003069	0.57561	-0.436728	-1.72333	180	c("MGST3", "PINK1", "GPX4", "MAP1B", "SELENOW", "SLC7A11", "PARK7", "EPHX2", "SLC18A2", "SNN", "SELENOS", "TXNDC17", "PRDX2", "CYGB", "NEFL", "SLC6A1", "PDZK1", "SRXN1", "PRXL2A", "ADH5", "SOD1", "PRDX1", "BPHL", "SCN9A", "RDH11", "PENK", "PRDX4", "SELENOF", "RAD51", "PRDX5", "GSTM3", "PXDN", "PRKCG", "SCN2B", "GSTO1", "EPHX1", "OSCP1", "CNP", "TXNRD1", "KCNC2", "AKR1B10", "FANCC", "DRD2", "PON2"…
GOCC_CYTOSOLIC_LARGE_RIBOSOMAL_SUBUNIT	2.85333e-05	0.00311072	0.57561	-0.649517	-2.02293	41	c("RPL36AL", "RPL8", "RPL26", "RPL32", "RPL23A", "RPL38", "RPL18", "RPL31", "RPL35A", "RPL37A", "RPL13", "RPL24", "RPL18A", "RPL19", "RPL7", "RPL15", "RPL3", "RPL4", "RPL39", "RPL23", "RPL27A", "RPL27", "RPL12", "RPL36A", "RPL14", "RPL37", "RPL34", "RPL22", "ZCCHC17", "RPL6", "RPL28")
GOCC_MEMBRANE_PROTEIN_COMPLEX	2.93861e-05	0.003171	0.57561	-0.291587	-1.30686	1042	c("VDAC3", "CPLX1", "FXYD2", "NAPB", "ARL6IP1", "ATP1A3", "EPN1", "AP2S1", "ATP1B1", "SEC11C", "NDUFS2", "GNB4", "NDUFB8", "CD34", "MT-ND6", "CLTC", "NDUFA3", "DNM1", "KCNIP2", "SMDT1", "GRIN2D", "AP2M1", "SNAP47", "ATP6V1D", "ATP6V1E1", "CHMP4C", "GNG3", "CPLX3", "NDUFB6", "COX7A2L", "PSENEN", "CALM2", "KCNJ11", "MT-ND3", "ACVRL1", "UQCRFS1", "NDUFAB1", "COX7A2", "RPN1", "ATP1A1", "GNAS", "ATP6V…
GOMF_ACTIVE_ION_TRANSMEMBRANE_TRANSPORTER_ACTIVITY	3.42135e-05	0.00365462	0.557332	-0.40812	-1.63565	231	c("ATP1A3", "SLC5A5", "ATP1B1", "SLC25A18", "ATP6V1D", "ATP6V1E1", "SLC4A4", "COX7A2L", "SLC17A7", "LETM1", "KCNJ11", "SLC7A11", "UQCRFS1", "ATP1A1", "SLC24A5", "ATP6V0C", "ATP6V0E2", "SLC18A2", "ATP6V1A", "COX5A", "SLC5A12", "ATP6V1B2", "MT-CO1", "SLC9B1", "COX8A", "ATP6V1C1", "SLC1A6", "SLC6A1", "COX6A1", "SLC32A1", "SLC25A4", "COX4I1", "SLC24A3", "ATP6V1F", "UQCRC1", "UQCR10", "CYC1", "ATP2B4"…
GOCC_RESPIRATORY_CHAIN_COMPLEX_IV	3.53255e-05	0.00373567	0.557332	-0.753581	-2.0696	23	c("COX7A2L", "UQCRFS1", "COX7A2", "COX5A", "MT-CO1", "COX7C", "UQCRC2", "COX8A", "NDUFA4", "COX6A1", "COX4I1", "MT-CO2", "MT-CO3", "COX6B1", "COX5B")
WP_PROXIMAL_TUBULE_TRANSPORT	3.76161e-05	0.00393852	0.557332	-0.626617	-1.99516	48	c("FXYD2", "SLC5A5", "ATP1B1", "ATP6V1D", "ATP6V1E1", "SLC4A4", "ATP1A1", "ATP6V0C", "ATP6V1A", "ATP6V1C1", "ATP6V1F")
GOBP_SMALL_MOLECULE_METABOLIC_PROCESS	3.94745e-05	0.00409257	0.557332	-0.273486	-1.24856	1452	c("MRI1", "HMGCS1", "INPP4B", "HPCA", "FABP5", "CHST1", "ECH1", "COQ7", "GSK3A", "PDHA1", "CBR1", "MGST3", "PKM", "NME7", "PINK1", "NME2", "ENO2", "GPX4", "PAFAH1B1", "GADL1", "RIDA", "GAD2", "GUCY1A1", "NR1D1", "PDE7B", "SLC4A4", "ABAT", "IDI1", "MDH1", "MPC2", "AGMAT", "FAM3C", "KCNJ11", "BLOC1S6", "OSBPL1A", "SLC7A11", "PARK7", "PGAM1", "NDUFAB1", "TPI1", "FDPS", "PDHB", "EPHX2", "FUCA1", "HMG…
HALLMARK_CHOLESTEROL_HOMEOSTASIS	4.02068e-05	0.00412803	0.557332	-0.558422	-1.8695	68	c("HMGCS1", "FABP5", "ECH1", "SEMA3B", "IDI1", "ACTG1", "PNRC1", "FDPS", "HMGCR", "ANXA5", "CTNNB1", "LDLR", "FASN", "SQLE", "TMEM97", "PMVK", "MAL2", "LGMN", "DHCR7", "JAG1", "MVD", "FDFT1", "STARD4", "LSS", "PLAUR", "ALDOC", "ETHE1")
GOMF_PROTEASE_BINDING	5.1959e-05	0.00528333	0.557332	-0.500827	-1.82735	108	c("TIMP4", "UBC", "PINK1", "CLTC", "PSAP", "PRNP", "PARK7", "MIF", "ITGB3", "SELENOS", "FLOT1", "VCP", "CDK5R1", "LDLR", "RHBDD2", "TTN", "ADAMTSL4", "DPP4", "SUMO1", "TNFAIP3", "BAG6", "COMP", "CCBE1", "NOL3", "CD28")
GOBP_STEROL_METABOLIC_PROCESS	5.54952e-05	0.00558916	0.557332	-0.473557	-1.75323	126	c("HMGCS1", "IDI1", "OSBPL1A", "FDPS", "EPHX2", "HMGCR", "CYP46A1", "NFE2L1", "LDLR", "SMPD1", "EBPL", "SQLE", "SOD1", "SEC14L2", "ACLY", "SREBF1", "PMVK", "SOAT1", "PCSK9", "CEBPA", "SULT2B1", "LIPE", "ANGPTL3", "POR", "OSBPL5", "SNX17", "ACADL", "DHCR7", "CFTR", "MVD", "PON1", "FDFT1", "LSS", "CYB5R3", "DHCR24", "RXRA")
GOBP_NEURON_DEVELOPMENT	6.55787e-05	0.00648309	0.538434	0.349467	1.40036	1011	c("GPM6B", "PBX1", "FLRT2", "RIT2", "NRP1", "RIMS2", "CTNND2", "EPHA5", "PRKG1", "SEMA3A", "TOX", "LRRC7", "DCC", "PTK2", "TENM1", "NRXN1", "FLNA", "DSCAM", "MAGI2", "HCN1", "PHACTR1", "ADGRB3", "SDC2", "TANC2", "NRXN3", "FUT9", "CDH11", "EXT1", "IL1RAPL1", "RIMS1", "DMD", "KREMEN1", "IQGAP1", "RERE", "OPHN1", "GABRB1", "ATP8B1", "CSMD3", "UST", "RDH13", "GRIP1", "PTPRD", "ROCK1", "SLIT1", "DNM2"…
GOBP_TRICARBOXYLIC_ACID_CYCLE	6.55972e-05	0.00648309	0.538434	-0.711236	-2.03761	29	c("PDHA1", "MDH1", "PDHB", "IDH3B", "SUCLG2", "MDH2", "IDH1", "SDHA", "IDH3A", "ACO2", "SDHB", "SDHC", "IDH2", "SUCLG1")
WP_PARKINUBIQUITIN_PROTEASOMAL_SYSTEM_PATHWAY	7.32279e-05	0.00717023	0.538434	-0.59598	-1.9642	59	c("PSMD2", "TUBA4A", "TUBA1A", "UBA1", "TUBB4B", "TUBB3", "TUBB2A", "TUBA1B", "TUBB4A", "PSMD3", "CCNE1", "PSMC5", "HSPA2", "PSMC2", "PSMC3", "HSPA8", "UBE2L3", "PSMD4", "PSMD8", "STUB1", "HSPA1L", "PSMD6", "UBE2L6", "PSMC1", "TUBB2B", "PSMD10", "SNCAIP", "PSMD12")
GOBP_NUCLEAR_TRANSCRIBED_MRNA_CATABOLIC_PROCESS	9.31035e-05	0.00896236	0.538434	0.557362	1.86211	119	c("MLH1", "TUT4", "CNOT2", "UPF2", "NOCT", "DCP1A", "TTC37", "MTPAP", "CASC3", "RC3H2", "TENT2", "TNRC6A", "TNRC6C", "CNOT6L", "PAN3", "CNOT3", "XRN1", "TUT1", "SMG5", "CPEB3", "PCID2", "NBAS", "CNOT1", "SMG7", "EXOSC8", "EXOSC7", "SMG1", "ERI1", "TENT4B", "NCBP1", "SECISBP2", "DIS3L2", "NBDY", "LSM7", "TNRC6B", "SMG6", "RC3H1", "EXOSC10", "XRN2", "PDE12", "DCP1B")
GOBP_PLASMA_MEMBRANE_REPAIR	9.32254e-05	0.00896236	0.538434	-0.736379	-2.02236	23	c("RAB3A", "CHMP4C", "SYT11", "CHMP7", "ARL8B", "DYSF", "SMPD1", "CHMP2A", "MYOF", "CHMP4B", "CHMP1B", "CHMP2B")
GOMF_PROTEIN_FOLDING_CHAPERONE	9.52358e-05	0.00907314	0.538434	-0.657867	-2.01837	38	c("HSP90AB1", "HSP90AA1", "PFDN2", "ZMYND10", "DNAJB6", "HSPA2", "TCP1", "CCT2", "HSPA8", "CCT7", "CCT6A", "DNAJB1", "CCT8", "HSPA1L", "CALR", "WDR83OS", "CCT4")

## Sheet: L6 IT
ADvaporVSvapor_L6.IT.pathway	ADvaporVSvapor_L6.IT.pval	ADvaporVSvapor_L6.IT.padj	ADvaporVSvapor_L6.IT.log2err	ADvaporVSvapor_L6.IT.ES	ADvaporVSvapor_L6.IT.NES	ADvaporVSvapor_L6.IT.size	ADvaporVSvapor_L6.IT.leadingEdge
GOBP_RNA_PROCESSING	1.17228e-09	7.33956e-06	0.788187	0.386005	1.65911	825	c("RBMXL1", "GEMIN8", "CELF3", "WDR36", "RAVER2", "SCNM1", "USP4", "SLTM", "DDX41", "TIA1", "DDX47", "CPSF6", "TRIT1", "MTO1", "PSIP1", "USB1", "DALRD3", "UTP11", "CSTF3", "MRPL1", "SRSF9", "INTS11", "AFF2", "ACIN1", "LCMT2", "BICD1", "LSM7", "TRA2A", "ELP4", "THUMPD2", "RBM39", "THOC2", "CDK9", "EXOSC9", "PIH1D2", "THOC1", "QTRT1", "THADA", "CDC73", "FAM172A", "FXR1", "PAPOLA", "TRA2B", "LSM2", …
GOBP_MRNA_METABOLIC_PROCESS	1.68485e-09	7.33956e-06	0.788187	0.408307	1.72668	634	c("RBMXL1", "GEMIN8", "CELF3", "MLH1", "TTC37", "RAVER2", "SCNM1", "USP4", "SLTM", "DDX41", "TIA1", "DDX47", "NOCT", "CPSF6", "PSIP1", "CSTF3", "SRSF9", "AFF2", "ACIN1", "LSM7", "TRA2A", "ROCK1", "RBM39", "THOC2", "CDK9", "TAF9", "EXOSC9", "THOC1", "LARP4B", "CDC73", "FAM172A", "CNOT2", "FXR1", "PAPOLA", "TRA2B", "LSM2", "RSRC1", "CACNG7", "SRSF11", "RBM5", "CELF2", "AKAP8L", "PCBP2", "SNRNP48", …
GOBP_MRNA_PROCESSING	2.06768e-09	7.33956e-06	0.774939	0.445468	1.83015	420	c("RBMXL1", "GEMIN8", "CELF3", "RAVER2", "SCNM1", "USP4", "SLTM", "DDX41", "TIA1", "DDX47", "CPSF6", "PSIP1", "CSTF3", "SRSF9", "AFF2", "ACIN1", "LSM7", "TRA2A", "RBM39", "THOC2", "CDK9", "THOC1", "CDC73", "FAM172A", "FXR1", "PAPOLA", "TRA2B", "LSM2", "RSRC1", "SRSF11", "RBM5", "CELF2", "AKAP8L", "SNRNP48", "NUP98", "SFSWAP", "KHDRBS2", "ECD", "KHDRBS3", "TUT1", "LSM3", "ZRANB2", "HNRNPLL", "RBM4…
GOBP_RNA_SPLICING	1.8341e-08	4.88284e-05	0.733762	0.452084	1.83392	362	c("RBMXL1", "GEMIN8", "CELF3", "RAVER2", "SCNM1", "USP4", "DDX41", "TIA1", "DDX47", "PSIP1", "USB1", "SRSF9", "AFF2", "ACIN1", "LSM7", "TRA2A", "RBM39", "THOC2", "THOC1", "FAM172A", "FXR1", "TRA2B", "LSM2", "RSRC1", "SRSF11", "RBM5", "CELF2", "AKAP8L", "SNRNP48", "CLK1", "NUP98", "SFSWAP", "KHDRBS2", "CLK4", "ECD", "KHDRBS3", "LSM3", "ZRANB2", "HNRNPLL", "RBM41", "HNRNPH3", "RBM28", "PAXBP1", "PN…
GOCC_NUCLEAR_PROTEIN_CONTAINING_COMPLEX	3.04964e-08	6.49511e-05	0.719513	0.348756	1.51934	1104	c("RBMXL1", "SAP130", "STAT1", "MSL3", "MLH1", "WDR36", "FLNA", "GTF2H3", "DDX41", "POLR2K", "ARNT", "ARNTL2", "CPSF6", "OGT", "BRCC3", "DQX1", "POU2F1", "INTS11", "AFF2", "TCF12", "LSM7", "TRA2A", "CDC23", "SMARCA2", "ELP4", "TELO2", "KANSL1", "CLOCK", "THOC2", "CDK9", "KDM6A", "INO80D", "MLLT3", "BRD1", "STAT2", "TAF9", "EXOSC9", "CREM", "IRF9", "BRD9", "PCGF5", "THOC1", "SENP2", "ORC6", "ATF6"…
GOCC_NUCLEAR_BODY	6.55212e-07	0.00116289	0.659444	0.367274	1.56744	722	c("GEMIN8", "SAP130", "CELF3", "FNDC1", "SCNM1", "SLTM", "ARNT", "TENM1", "CPSF6", "SRSF9", "AFF2", "ACIN1", "TCF12", "BDNF", "TELO2", "RNF4", "SGK1", "RBM39", "THOC2", "CDK9", "BRD1", "KIF2A", "MEF2C", "CHEK2", "PKN2", "THOC1", "STK19", "SENP2", "ASCC2", "SMC5", "NXF1", "ZC3H18", "INTS13", "STAG1", "USP28", "AFF3", "RSRC1", "SRSF11", "PRDM15", "AKAP8L", "WDFY3", "COP1", "EYA1", "NUP98", "MAML2",…
HALLMARK_OXIDATIVE_PHOSPHORYLATION	1.45098e-06	0.00220735	0.643552	-0.461953	-1.86215	174	c("PDHB", "ALDH6A1", "ATP6AP1", "MRPS12", "SDHA", "MRPS22", "UQCRFS1", "BCKDHA", "SLC25A5", "MGST3", "ATP6V1E1", "ETFB", "ATP6V0C", "VDAC3", "GOT2", "NDUFS2", "NDUFA2", "TIMM17A", "NQO2", "GPX4", "TIMM8B", "COX7A2L", "NDUFAB1", "ECHS1", "MDH1", "ECH1", "NDUFB8", "COX7A2", "ATP6V1D", "UQCRC1", "ATP6V1C1", "LDHB", "ATP6V1F", "POLR2F", "ATP1B1", "SDHB", "NDUFB5", "CYB5R3", "TIMM50", "MRPL11", "NDUFB…
GOBP_CELL_JUNCTION_ASSEMBLY	2.81566e-06	0.003748	0.627257	0.413004	1.68326	388	c("GPM6B", "PDLIM5", "CTNND2", "CDH10", "SDK1", "DRD2", "PARD3", "FERMT2", "PKP4", "ADGRL3", "EPHA7", "ITGA6", "SETD5", "BDNF", "DLG1", "ROCK1", "MYOC", "MDGA1", "CLSTN2", "MECP2", "RAPGEF2", "CDH9", "MEF2C", "ANK2", "PKN2", "COLQ", "LAMC1", "OCEL1", "DLG5", "PKP2", "HDAC7", "PTK2", "NEGR1", "CDH12", "PAK2", "ADGRB3", "NRXN1", "SFRP1", "ST8SIA2", "VCL", "PCDH17", "CBLN4", "CDH1", "LINGO2", "PTPRD…
GOBP_REGULATION_OF_MRNA_PROCESSING	3.92654e-06	0.00464598	0.610527	0.52683	1.91953	127	c("RBMXL1", "CELF3", "RAVER2", "SLTM", "TIA1", "CPSF6", "SRSF9", "TRA2A", "RBM39", "CDK9", "CDC73", "FAM172A", "FXR1", "PAPOLA", "TRA2B", "RBM5", "CELF2", "NUP98", "SFSWAP", "KHDRBS2", "KHDRBS3", "RBFOX2", "SRPK1", "SRSF12", "CPEB3", "NUDT21", "SON", "CDK11B", "CWC22", "PTBP1", "CELF6", "SRSF7", "SRSF10", "ZC3H3", "RBMX", "CCNT1", "SRSF6", "RNF20")

## Sheet: L6b
ADvaporVSvapor_L6b.pathway	ADvaporVSvapor_L6b.pval	ADvaporVSvapor_L6b.padj	ADvaporVSvapor_L6b.log2err	ADvaporVSvapor_L6b.ES	ADvaporVSvapor_L6b.NES	ADvaporVSvapor_L6b.size	ADvaporVSvapor_L6b.leadingEdge
GOMF_PRIMARY_ACTIVE_TRANSMEMBRANE_TRANSPORTER_ACTIVITY	3.87337e-11	4.04418e-07	0.851339	-0.601648	-2.21474	161	c("ATP6V1E1", "ATP1B1", "SLC26A8", "ATP6V0C", "SLC12A5", "COX7A2L", "ABCD2", "ATP1A3", "NDUFB7", "NDUFA4", "NDUFA3", "ATP2B4", "NDUFA13", "TOMM20", "ATP13A2", "ABCA2", "COX4I1", "NDUFS5", "COX8A", "ATP6V1D", "UQCR10", "ATP2C1", "ATP1A1", "COX5A", "MT-CO2", "ABCA12", "NDUFA9", "COX6B1", "NDUFB9", "NDUFA2", "ATP6V1C1", "ABCC8", "NDUFB6", "MT-ND4", "ABCB7", "NDUFC1", "ATP6V1B2", "MT-CO1", "UQCRC1", …
GOCC_RESPIRASOME	1.35844e-09	7.09175e-06	0.788187	-0.680761	-2.33601	89	c("COX7A2", "COX7A2L", "NDUFB7", "NDUFA4", "COX7C", "NDUFA3", "NDUFA13", "COX4I1", "NDUFS5", "COX8A", "UQCR10", "COX5A", "MT-CO2", "NDUFA11", "HIGD1A", "NDUFA9", "COX6B1", "NDUFB9", "SDHC", "HIGD2A", "NDUFA2", "NDUFB6", "MT-ND4", "NDUFC1", "MT-CO1", "UQCRC1", "SURF1", "UQCRH", "NDUFB4", "MT-ND6", "CYC1", "UQCR11", "NDUFB5", "MT-ND5", "MT-CO3", "MT-ND3", "NDUFS6", "NDUFB11", "NDUFA8", "NDUFA5", "U…
WP_ELECTRON_TRANSPORT_CHAIN_OXPHOS_SYSTEM_IN_MITOCHONDRIA	3.21865e-09	9.53232e-06	0.774939	-0.679484	-2.31128	83	c("COX7A2", "COX7A2L", "NDUFB7", "NDUFA4", "COX7C", "NDUFA3", "MT-ATP6", "SLC25A4", "COX4I1", "NDUFS5", "COX8A", "UQCR10", "COX5A", "MT-CO2", "NDUFA9", "COX6B1", "NDUFB9", "SDHC", "NDUFA2", "NDUFB6", "SLC25A5", "MT-ND4", "NDUFC1", "MT-CO1", "UQCRC1", "SURF1", "UQCRH", "NDUFB4", "MT-ND6", "UQCR11", "NDUFB5", "MT-ND5", "MT-CO3", "MT-ND3", "NDUFS6", "NDUFA8", "NDUFA5", "UQCRFS1", "NDUFB3", "NDUFA7",…
GOMF_ACTIVE_TRANSMEMBRANE_TRANSPORTER_ACTIVITY	3.65188e-09	9.53232e-06	0.774939	-0.477242	-1.89753	348	c("SLC5A12", "ATP6V1E1", "ATP1B1", "SLC26A8", "SLC24A5", "ATP6V0C", "SLC12A5", "COX7A2L", "ABCD2", "ATP1A3", "NDUFB7", "SLC5A5", "NDUFA4", "NDUFA3", "ATP2B4", "SLC18A2", "NDUFA13", "SLC2A9", "TOMM20", "ATP13A2", "SLC25A4", "ABCA2", "CLCN4", "COX4I1", "SLC9B1", "SLC25A1", "NDUFS5", "SLC16A3", "COX8A", "ATP6V1D", "UQCR10", "ATP2C1", "ATP1A1", "COX5A", "MT-CO2", "ABCA12", "SLC8A2", "NDUFA9", "COX6B1…
KEGG_OXIDATIVE_PHOSPHORYLATION	9.33988e-09	1.95035e-05	0.74774	-0.636851	-2.23137	104	c("COX7A2", "ATP6V1E1", "ATP6V0C", "COX7A2L", "NDUFB7", "NDUFA4", "COX7C", "NDUFA3", "MT-ATP6", "COX4I1", "NDUFS5", "COX8A", "ATP6V1D", "UQCR10", "COX5A", "MT-CO2", "NDUFA11", "NDUFA9", "COX6B1", "NDUFB9", "SDHC", "NDUFA2", "ATP6V1C1", "NDUFB6", "MT-ND4", "NDUFC1", "ATP6V1B2", "MT-CO1", "UQCRC1", "UQCRH", "NDUFB4", "MT-ND6", "ATP6V1A", "CYC1", "ATP4A", "UQCR11", "NDUFB5", "MT-ND5", "MT-CO3", "MT-…
GOCC_INNER_MITOCHONDRIAL_MEMBRANE_PROTEIN_COMPLEX	1.17568e-08	2.04588e-05	0.74774	-0.59739	-2.11432	123	c("COX7A2", "COX7A2L", "GRPEL1", "NDUFB7", "NDUFA4", "COX7C", "NDUFA3", "MT-ATP6", "NDUFA13", "COX4I1", "NDUFS5", "COX8A", "CHCHD10", "UQCR10", "COX5A", "MT-CO2", "NDUFA11", "SMDT1", "NDUFA9", "COX6B1", "NDUFB9", "SDHC", "TIMM17A", "MICOS10", "TIMM10", "NDUFA2", "NDUFB6", "MT-ND4", "MICOS13", "MTX3", "IMMT", "NDUFC1", "MT-CO1", "UQCRC1", "UQCRH", "NDUFB4", "MT-ND6", "CYC1", "UQCR11", "NDUFB5", "M…
KEGG_PARKINSONS_DISEASE	1.47655e-08	2.20238e-05	0.74774	-0.627623	-2.19964	105	c("COX7A2", "UCHL1", "COX7A2L", "NDUFB7", "NDUFA4", "COX7C", "NDUFA3", "PARK7", "MT-ATP6", "SLC18A2", "SLC25A4", "COX4I1", "NDUFS5", "COX8A", "UQCR10", "COX5A", "MT-CO2", "NDUFA9", "COX6B1", "NDUFB9", "SDHC", "NDUFA2", "NDUFB6", "UBB", "SLC25A5", "MT-ND4", "VDAC3", "NDUFC1", "MT-CO1", "CASP9", "UQCRC1", "UQCRH", "NDUFB4", "MT-ND6", "CYC1", "UQCR11", "NDUFB5", "MT-ND5", "MT-CO3", "MT-ND3", "NDUFS6…
GOMF_ACTIVE_ION_TRANSMEMBRANE_TRANSPORTER_ACTIVITY	4.02631e-08	5.25484e-05	0.719513	-0.505947	-1.92441	225	c("SLC5A12", "ATP6V1E1", "ATP1B1", "SLC26A8", "SLC24A5", "ATP6V0C", "SLC12A5", "COX7A2L", "ATP1A3", "SLC5A5", "ATP2B4", "SLC18A2", "SLC2A9", "ATP13A2", "SLC25A4", "CLCN4", "COX4I1", "SLC9B1", "SLC25A1", "COX8A", "ATP6V1D", "UQCR10", "ATP2C1", "ATP1A1", "COX5A", "MT-CO2", "SLC8A2", "COX6B1", "LETM1", "SLC5A8", "SLC25A18", "ATP6V1C1", "ABCC8", "SLC9B2", "SLC10A1", "SLC25A5", "SLC1A6", "ATP6V1B2", "…
GOMF_OXIDOREDUCTION_DRIVEN_ACTIVE_TRANSMEMBRANE_TRANSPORTER_ACTIVITY	5.71883e-08	6.63447e-05	0.719513	-0.692442	-2.25273	67	c("COX7A2L", "NDUFB7", "NDUFA4", "NDUFA3", "NDUFA13", "COX4I1", "NDUFS5", "COX8A", "UQCR10", "COX5A", "MT-CO2", "NDUFA9", "COX6B1", "NDUFB9", "NDUFA2", "NDUFB6", "MT-ND4", "NDUFC1", "MT-CO1", "UQCRC1", "SURF1", "UQCRH", "NDUFB4", "MT-ND6", "CYC1", "NDUFB5", "MT-ND5", "CYB5A", "MT-CO3", "MT-ND3", "NDUFS6", "NDUFA8", "NDUFA5", "UQCRFS1", "NDUFB3", "NDUFA7", "NDUFA1", "NDUFS7", "NDUFC2")
GOBP_CELL_JUNCTION_ORGANIZATION	6.74474e-08	7.04219e-05	0.704976	0.413915	1.73488	622	c("FRMPD4", "GPM6B", "DLC1", "CACNB4", "CTNND2", "APC", "LRFN5", "ANK2", "CNKSR2", "CNTN5", "FLRT2", "NOS1AP", "FLNA", "PTK2", "EXT1", "NLGN1", "ACTN2", "BHLHB9", "PPFIBP1", "ACTN1", "SEZ6", "BAIAP2", "MEF2C", "ERC1", "EPHA3", "PRRT1", "CDH24", "CDH18", "C1QB", "TANC2", "ANK3", "TJP1", "PRKCA", "ADGRL3", "NFIA", "IKBKB", "GRIN2B", "IL1RAPL1", "IGSF9", "GABRB2", "PSEN1", "GPC6", "EPHB3", "VCL", "P…
HALLMARK_OXIDATIVE_PHOSPHORYLATION	1.66322e-07	0.00015787	0.690132	-0.539292	-2.00441	174	c("COX7A2", "ATP6V1E1", "ATP1B1", "ATP6V0C", "COX7A2L", "GRPEL1", "NDUFB7", "NDUFA4", "POLR2F", "COX7C", "NDUFA3", "GPX4", "ALDH6A1", "SLC25A4", "COX4I1", "COX8A", "ATP6V1D", "ACO2", "UQCR10", "GOT2", "COX5A", "NDUFA9", "COX6B1", "SDHC", "TIMM17A", "CYB5R3", "TIMM10", "NDUFA2", "ATP6V1C1", "NDUFB6", "SLC25A5", "VDAC3", "ABCB7", "NQO2", "IMMT", "NDUFC1", "RETSAT", "BAX", "MRPL34", "UQCRC1", "SURF1…
GOCC_MITOCHONDRIAL_PROTEIN_CONTAINING_COMPLEX	5.02485e-07	0.000437204	0.659444	-0.481272	-1.84533	244	c("COX7A2", "MRPL28", "COX7A2L", "GRPEL1", "NDUFB7", "NDUFA4", "COX7C", "NDUFA3", "MT-ATP6", "NDUFA13", "TOMM20", "SLC25A4", "MRPL33", "MRPL32", "COX4I1", "NDUFS5", "COX8A", "MRPL21", "MRPL46", "CHCHD10", "UQCR10", "COX5A", "MT-CO2", "PDK1", "NDUFA11", "SMDT1", "NDUFA9", "COX6B1", "MRPL41", "MRPL12", "NDUFB9", "MCCC2", "SDHC", "TIMM17A", "DAP3", "MICOS10", "MRPL22", "TIMM10", "NDUFA2", "PDK2", "N…
GOBP_NEURON_DIFFERENTIATION	1.16492e-06	0.000935612	0.643552	0.338649	1.48412	1204	c("GPM6B", "CTNND2", "PRKG1", "CNTN4", "MAGI2", "RSPO2", "SEMA3A", "RIMS2", "PBX1", "LRRC7", "RIT2", "CNTN5", "EPHA5", "GABRB1", "GRM7", "FLRT2", "FLNA", "ATP8B1", "PTK2", "PPP1R9A", "EXT1", "EMB", "NLGN1", "CHD5", "SLIT3", "SNAP25", "BHLHB9", "ROR2", "UNC5C", "CNTN6", "SEZ6", "CTHRC1", "HDAC2", "TENM1", "BAIAP2", "MEF2C", "THOC2", "KALRN", "DMD", "EPHA3", "NCOA1", "UST", "ZFHX3", "SYT1", "DCC", …
GOMF_STRUCTURAL_CONSTITUENT_OF_RIBOSOME	1.87659e-06	0.00137757	0.643552	-0.539933	-1.94098	134	c("RPL32", "RPL36AL", "MRPL28", "RPL28", "RPL8", "RPL37", "RPS14", "RPL26", "RPL7", "RPS23", "RPS21", "RPS29", "MRPL33", "MRPL32", "RPL23", "RPL19", "MRPL21", "MRPL46", "RPS13", "RPS15", "RPS3", "RPL14", "RPS19", "RPS16", "RPL39", "RPL24", "RPL38", "RPS27L", "MRPS23", "MRPL41", "MRPL12", "DAP3", "RPL34", "MRPL22", "RPS5", "RPLP1", "RPL18A", "RPL3", "RPS2", "MRPS34", "RPL4", "MRPL34", "RPS7", "RPL…
WP_OXIDATIVE_PHOSPHORYLATION	1.97908e-06	0.00137757	0.627257	-0.707316	-2.14448	45	c("NDUFB7", "NDUFA4", "NDUFA3", "MT-ATP6", "ATP6AP2", "NDUFS5", "NDUFA11", "NDUFA9", "NDUFB9", "NDUFA2", "NDUFB6", "MT-ND4", "NDUFC1", "NDUFB4", "MT-ND6", "NDUFB5", "MT-ND5", "MT-ND3", "NDUFS6", "NDUFA8", "NDUFA5", "NDUFA7", "NDUFS7", "NDUFC2")
GOBP_PROTON_TRANSMEMBRANE_TRANSPORT	2.74011e-06	0.00178809	0.627257	-0.552145	-1.94604	114	c("ATP6V1E1", "ATP6V0C", "COX7A2L", "ATP1A3", "NDUFA4", "RNASEK", "PARK7", "MT-ATP6", "SLC2A9", "SLC25A4", "CLCN4", "COX4I1", "SLC9B1", "COX8A", "UQCR10", "ATP1A1", "COX5A", "MT-CO2", "COX6B1", "SLC25A18", "TESC", "ATP6V1C1", "SLC9B2", "DNAJC30", "SLC25A5", "MT-ND4", "ATP6V1B2", "MT-CO1", "UQCRC1", "SURF1", "UQCRH", "PPIF", "SLC9A1", "ATP6V1A", "CYC1", "ATP4A", "MT-ND5", "CYB5A", "MT-CO3")
GOCC_NADH_DEHYDROGENASE_COMPLEX	4.55676e-06	0.00279036	0.610527	-0.706712	-2.1548	47	c("NDUFB7", "NDUFA4", "NDUFA3", "NDUFA13", "NDUFS5", "NDUFA11", "NDUFA9", "NDUFB9", "NDUFA2", "NDUFB6", "MT-ND4", "NDUFC1", "NDUFB4", "MT-ND6", "NDUFB5", "MT-ND5", "MT-ND3", "NDUFS6", "NDUFB11", "NDUFA8", "NDUFA5", "NDUFB3", "NDUFA7", "NDUFA1", "NDUFS7", "NDUFC2")
GOBP_NEURON_DEVELOPMENT	4.81051e-06	0.00279036	0.610527	0.3461	1.49903	994	c("GPM6B", "CTNND2", "PRKG1", "CNTN4", "MAGI2", "SEMA3A", "RIMS2", "PBX1", "LRRC7", "RIT2", "CNTN5", "EPHA5", "GABRB1", "GRM7", "FLRT2", "FLNA", "ATP8B1", "PTK2", "PPP1R9A", "EXT1", "EMB", "NLGN1", "SLIT3", "SNAP25", "BHLHB9", "ROR2", "UNC5C", "CNTN6", "SEZ6", "CTHRC1", "HDAC2", "TENM1", "BAIAP2", "MEF2C", "THOC2", "KALRN", "DMD", "EPHA3", "UST", "SYT1", "DCC", "TANC2", "ANK3", "NEDD4L", "GSK3B",…
GOCC_RIBOSOMAL_SUBUNIT	7.32151e-06	0.00402336	0.610527	-0.514005	-1.86738	148	c("RPL32", "RPL36AL", "MRPL28", "RPL28", "RPL8", "RPL37", "RPS14", "RPL26", "RPL7", "RPS23", "RPS21", "RPS29", "MRPL33", "MRPL32", "RPL23", "RPL19", "MRPL21", "MRPL46", "RPS13", "RPS15", "RPS3", "RPL14", "RPS19", "RPS16", "RPL39", "RPL24", "RPL38", "RPS27L", "MRPL41", "MRPL12", "DAP3", "RPL34", "MRPL22", "RPS5", "RPLP1", "RPL18A", "RPL3", "FXR2", "RPS2", "MRPS34", "RPL4", "MRPL34", "RPS7", "RPS24…
GOMF_OXIDOREDUCTASE_ACTIVITY_ACTING_ON_NAD_P_H_QUINONE_OR_SIMILAR_COMPOUND_AS_ACCEPTOR	8.4664e-06	0.00441988	0.593325	-0.659002	-2.05074	51	c("NDUFB7", "NDUFA4", "NDUFA3", "NDUFA13", "NDUFS5", "NDUFA9", "NDUFB9", "NDUFA2", "CBR1", "NDUFB6", "MT-ND4", "NQO2", "NDUFC1", "NDUFB4", "MT-ND6", "NDUFB5", "MT-ND5", "MT-ND3", "NDUFS6", "NDUFA8", "NDUFA5", "NDUFB3", "NDUFA7", "NDUFA1", "NDUFS7", "NDUFC2")
GOBP_NADH_DEHYDROGENASE_COMPLEX_ASSEMBLY	1.00085e-05	0.00491175	0.593325	-0.654217	-2.05827	55	c("NDUFB7", "NDUFA3", "NDUFA13", "NDUFS5", "NDUFA11", "NDUFA9", "NDUFB9", "ACAD9", "NDUFA2", "NDUFAF2", "NDUFB6", "DMAC1", "MT-ND4", "NDUFC1", "NDUFB4", "MT-ND6", "TMEM126A", "NDUFB5", "MT-ND5", "NDUFB11", "NDUFA8", "NDUFA5", "NDUFB3", "NDUFA1", "NDUFS7", "NDUFC2")
GOCC_POSTSYNAPSE	1.03494e-05	0.00491175	0.593325	0.382305	1.59649	579	c("FRMPD4", "CTNND2", "LRFN5", "ANK2", "GLRA2", "DGKI", "MAGI2", "CNKSR2", "LRRC7", "GRIA3", "KCND2", "GABRB1", "PLCB1", "GRM7", "KCTD8", "DGKB", "GRIK1", "PTK2", "PPP1R9A", "DLG2", "NLGN1", "GRIA4", "ADRA1A", "ACTN2", "SNAP25", "ACTN1", "SEZ6", "SLC6A17", "BAIAP2", "PDE4B", "P2RX4", "MEF2C", "KALRN", "GRM1", "ARHGAP32", "ITPR1", "DMD", "PRRT1", "C1QB", "SYN2", "DCC", "TANC2", "ANK3", "GSK3B", "G…
WP_NONALCOHOLIC_FATTY_LIVER_DISEASE	1.15329e-05	0.00515316	0.593325	-0.514233	-1.85811	140	c("COX7A2", "GSK3A", "COX7A2L", "NDUFB7", "NDUFA4", "COX7C", "NDUFA3", "MAP3K11", "NDUFA13", "IRS2", "COX4I1", "NDUFS5", "COX8A", "UQCR10", "AKT1", "COX5A", "MT-CO2", "NDUFA11", "NDUFA9", "COX6B1", "EIF2AK3", "NDUFB9", "SDHC", "VCAM1", "PIK3R3", "NDUFA2", "NDUFB6", "NDUFC1", "SREBF1", "RAC1", "BAX", "MT-CO1", "UQCRC1", "UQCRH", "NDUFB4", "PPARA", "CYC1", "RELA", "CASP7", "UQCR11", "NDUFB5", "RXRA…
GOMF_ELECTRON_TRANSFER_ACTIVITY	1.18452e-05	0.00515316	0.593325	-0.547528	-1.92133	110	c("COX7A2", "COX7A2L", "NDUFB7", "NDUFA4", "NDUFA3", "NDUFA13", "COX4I1", "NDUFS5", "COX8A", "UQCR10", "COX5A", "MT-CO2", "DMGDH", "NDUFA9", "COX6B1", "NDUFB9", "SDHC", "NDUFA2", "NDUFB6", "MT-ND4", "NQO2", "NDUFC1", "MT-CO1", "UQCRC1", "SURF1", "UQCRH", "NDUFB4", "POR", "MT-ND6", "CYC1", "P4HA2", "UQCR11", "NDUFB5", "MT-ND5", "CYB5A", "MT-CO3", "MT-ND3", "NDUFS6", "NDUFA8", "QDPR", "NDUFA5", "UQ…
GOBP_NEUROGENESIS	1.75011e-05	0.00730915	0.57561	0.310913	1.37776	1446	c("GPM6B", "CTNND2", "PRKG1", "CNTN4", "MAGI2", "RSPO2", "SEMA3A", "RIMS2", "PBX1", "LRRC7", "RIT2", "CNTN5", "NAV2", "EPHA5", "GABRB1", "GRM7", "FLRT2", "FLNA", "ASTN1", "ATP8B1", "MME", "PTK2", "PPP1R9A", "EXT1", "EMB", "NLGN1", "CHD5", "SLIT3", "SNAP25", "BHLHB9", "ROR2", "UNC5C", "CNTN6", "SEZ6", "CTHRC1", "HDAC2", "TENM1", "BAIAP2", "P2RX4", "MEF2C", "THOC2", "KALRN", "DMD", "SOX5", "EPHA3",…
KEGG_RIBOSOME	1.87477e-05	0.00752865	0.57561	-0.628722	-2.04518	65	c("RPL32", "RPL36AL", "RPL28", "RPL8", "RPL37", "FAU", "RPL26", "RPL7", "RPS23", "RPS21", "RPS29", "RPL23", "RPL19", "RPS13", "RPS15", "RPS3", "RPL14", "RPS19", "RPS16", "RPL39", "RPL24", "RPL38", "RPS27L", "RPL34", "RPS5", "RPLP1", "RPL18A", "RPL3", "RPS2", "RPL4", "RPS7", "RPL22L1", "RPS24", "RPS6", "RPS4X", "RPL31", "RPL37A")
GOCC_RIBOSOME	1.95867e-05	0.00757424	0.57561	-0.481984	-1.7954	176	c("RPL32", "RPL36AL", "MRPL28", "RPL28", "RPL8", "RPL37", "RPS14", "RPL26", "RPL7", "RPS23", "RPS21", "RPS29", "MRPL33", "MRPL32", "RPL23", "APEX1", "RPL19", "MRPL21", "MRPL46", "RPS13", "RPS15", "RPS3", "RPL14", "RPS19", "RPS16", "RPL39", "RPL24", "RPL38", "RPS27L", "MRPL41", "MRPL12", "DAP3", "RPL34", "MRPL22", "RPS5", "RPLP1", "RPL18A", "RPL3", "FXR2", "RPS2", "MRPS34", "RPL4", "SF1", "MRPL34"…
GOBP_CELL_JUNCTION_ASSEMBLY	2.41289e-05	0.0089975	0.57561	0.415856	1.67163	375	c("GPM6B", "DLC1", "CTNND2", "APC", "LRFN5", "ANK2", "CNTN5", "FLRT2", "PTK2", "NLGN1", "ACTN2", "BHLHB9", "ACTN1", "MEF2C", "EPHA3", "CDH24", "CDH18", "TJP1", "PRKCA", "ADGRL3", "IKBKB", "IL1RAPL1", "GABRB2", "GPC6", "EPHB3", "VCL", "PKP4", "TLN2", "PEAK1", "FERMT2", "PTPRJ", "EFNA5", "SNCA", "PKP2", "DLG1", "MYO9A", "NRP1", "MPDZ", "CTNND1", "MECP2", "WDPCP", "GRID2", "SETD5", "MDGA1", "ADGRB3"…

## Sheet: Lamp5
ADvaporVSvapor_Lamp5.pathway	ADvaporVSvapor_Lamp5.pval	ADvaporVSvapor_Lamp5.padj	ADvaporVSvapor_Lamp5.log2err	ADvaporVSvapor_Lamp5.ES	ADvaporVSvapor_Lamp5.NES	ADvaporVSvapor_Lamp5.size	ADvaporVSvapor_Lamp5.leadingEdge
GOBP_CELL_JUNCTION_ORGANIZATION	1.89343e-07	0.00105775	0.690132	0.424569	1.72395	609	c("FRMPD4", "GPM6B", "PTPRO", "ANK2", "PSEN1", "ARHGAP6", "SLIT1", "APC", "GABRA2", "CTNND2", "LINGO2", "EPHA7", "DOCK10", "ERBB4", "CTNNA2", "ERC1", "ADGRL3", "CACNB2", "SETD5", "CTTNBP2", "NRXN1", "CNTN5", "NPTN", "GPHN", "APBB2", "AFDN", "GRID2", "APOE", "CDH8", "VEGFA", "ARC", "CDKL5", "ADGRB3", "HSPA8", "GRM5", "NTN1", "NRCAM", "KIRREL3", "NUMB", "DSCAM", "UNC13A", "ITGB4", "COL16A1", "PDLIM…
GOCC_POSTSYNAPSE	2.68812e-07	0.00105775	0.674963	0.42401	1.71395	576	c("FRMPD4", "PTPRO", "EPS8", "ANK2", "GABRB1", "GABRA2", "CTNND2", "GRIP1", "SNAP25", "GLRA2", "EPHA7", "DOCK10", "DCC", "ERBB4", "CACNG3", "CADM1", "SLC4A10", "DMD", "DLGAP1", "CTTNBP2", "NPTN", "GPHN", "PLCB1", "SORCS3", "GLRA3", "EIF4E", "GRID2", "ARC", "DGKB", "ADGRB3", "HSPA8", "GRM5", "MAGI2", "RPS25", "NRCAM", "GABRR2", "CHRM3", "LRRC7", "ITGA8", "NETO1", "PDLIM5", "ADD3", "CDH10", "SYN2",…
GOCC_NEURON_PROJECTION	3.07396e-07	0.00105775	0.674963	0.359532	1.51584	1194	c("FRMPD4", "CNTN4", "PTPRO", "EPS8", "ANK2", "GABRB1", "RAB27B", "PSEN1", "RIPOR2", "ROR2", "GABRA2", "CTNND2", "UNC5C", "ROBO1", "GRIP1", "SEMA6A", "SNAP25", "PTPRN", "GLRA2", "EPHA7", "VGF", "DOCK10", "DCC", "CACNG3", "CADM1", "CTNNA2", "MYO3B", "CHL1", "UNC80", "ADGRL3", "SLC1A3", "SLC4A10", "VIM", "PSPH", "DMD", "NCAM2", "CNTN6", "CTTNBP2", "CNTN5", "SYNPR", "NPTN", "DPYSL3", "HTR2C", "SLC38…
GOMF_RNA_BINDING	6.1458e-07	0.00158608	0.659444	0.343067	1.46002	1435	c("RPL29", "RBMXL1", "WDR36", "ADARB2", "DHX30", "TIA1", "HNRNPA2B1", "ZC3H8", "U2SURP", "ASCC3", "FNDC3A", "SLC3A2", "FRG1", "AUH", "VIM", "HNRNPDL", "TUT4", "NUP98", "SRPK2", "DALRD3", "NOL4", "EIF2S2", "KHDRBS2", "AFF2", "JRK", "EIF4E", "PUF60", "RBM42", "LARP1", "UPF2", "DDX41", "BAZ2A", "DDX1", "EIF5A", "ARC", "TAF15", "RBM45", "TNRC6B", "HUWE1", "HSPA8", "HNRNPH1", "API5", "RPS25", "DIS3L2"…
GOCC_SYNAPSE	3.10874e-06	0.00548402	0.627257	0.351459	1.48322	1189	c("FRMPD4", "PTPRO", "EPS8", "ANK2", "GABRB1", "RAB27B", "PSEN1", "GABRA2", "CTNND2", "UNC5C", "GRIP1", "SNAP25", "PTPRN", "NRG3", "GLRA2", "EPHA7", "VGF", "DOCK10", "DCC", "ERBB4", "CACNG3", "CADM1", "FGF12", "SLC3A2", "RIMS2", "ERC1", "ADGRL3", "SLC1A3", "SLC4A10", "DMD", "CACNB2", "CNTN6", "DLGAP1", "CTTNBP2", "NRXN1", "CNTN5", "SYNPR", "NPTN", "DPYSL3", "HTR2C", "PTCHD1", "GPHN", "PLCB1", "AP…
GOBP_RNA_PROCESSING	3.71156e-06	0.00548402	0.627257	0.381829	1.57692	816	c("RBMXL1", "WDR36", "CLK1", "ADARB2", "SNRNP48", "TIA1", "HNRNPA2B1", "U2SURP", "EGFR", "FRG1", "TUT4", "NUP98", "SRPK2", "DALRD3", "KHDRBS2", "NBDY", "SLC38A2", "AFF2", "PUF60", "RBM42", "DDX41", "DDX1", "TAF15", "USB1", "HSPA8", "HNRNPH1", "RPS25", "SNRNP200", "GEMIN8", "PAPOLA", "NOP9", "PUM1", "WTAP", "DDX54", "SRSF7", "RPS21", "KHDRBS3", "PSIP1", "TRMT2A", "XRN2", "QTRT1", "AGO2", "SNRPF", …
GOBP_SYNAPSE_ORGANIZATION	3.7187e-06	0.00548402	0.627257	0.462267	1.81306	383	c("FRMPD4", "PTPRO", "PSEN1", "SLIT1", "GABRA2", "CTNND2", "LINGO2", "EPHA7", "DOCK10", "ERBB4", "CTNNA2", "ERC1", "ADGRL3", "CACNB2", "SETD5", "CTTNBP2", "NRXN1", "CNTN5", "NPTN", "GPHN", "APBB2", "GRID2", "APOE", "CDH8", "ARC", "CDKL5", "ADGRB3", "HSPA8", "GRM5", "NTN1", "NRCAM", "KIRREL3", "DSCAM", "UNC13A", "PDLIM5", "SEMA3E", "GNPAT", "NEGR1", "LRRTM3", "WASF3", "ADD2", "BCAN", "C1QC", "PPFI…
GOBP_MRNA_METABOLIC_PROCESS	4.53621e-06	0.00585341	0.610527	0.399337	1.62321	625	c("RBMXL1", "ADARB2", "SNRNP48", "TIA1", "HNRNPA2B1", "FRG1", "VIM", "TUT4", "NUP98", "SRPK2", "KHDRBS2", "NBDY", "ATF2", "AFF2", "MLH1", "PUF60", "RBM42", "LARP1", "UPF2", "DDX41", "DDX1", "TAF15", "TNRC6B", "HSPA8", "HNRNPH1", "DIS3L2", "SNRNP200", "GEMIN8", "PAPOLA", "PUM1", "WTAP", "SRSF7", "KHDRBS3", "CTIF", "PSIP1", "XRN2", "AGO2", "SNRPF", "CSDC2", "RBM8A", "GIGYF2", "PAXBP1", "LSM11", "KD…
GOBP_NEURON_DIFFERENTIATION	8.40437e-06	0.0089664	0.593325	0.348785	1.47068	1178	c("GPM6B", "CNTN4", "PTPRO", "GABRB1", "PSEN1", "SLIT1", "ROR2", "CTNND2", "UNC5C", "ROBO1", "GRIP1", "SEMA6A", "SNAP25", "MINAR1", "EPHA7", "DOCK10", "DCC", "ERBB4", "CSMD3", "DOK5", "NRXN3", "CTNNA2", "CHL1", "CTF1", "SEMA5A", "RIMS2", "NYAP2", "SLC1A3", "SLC4A10", "VIM", "DMD", "CTHRC1", "TCF4", "NCAM2", "PRKD1", "CNTN6", "CDKL3", "MDGA2", "NRXN1", "CNTN5", "NPTN", "DPYSL3", "HECW2", "RPGRIP1L…
GOBP_RNA_SPLICING	9.11016e-06	0.0089664	0.593325	0.454269	1.77685	358	c("RBMXL1", "CLK1", "SNRNP48", "TIA1", "HNRNPA2B1", "FRG1", "NUP98", "SRPK2", "KHDRBS2", "SLC38A2", "AFF2", "PUF60", "RBM42", "DDX41", "DDX1", "TAF15", "USB1", "HSPA8", "HNRNPH1", "SNRNP200", "GEMIN8", "WTAP", "SRSF7", "KHDRBS3", "PSIP1", "SNRPF", "RBM8A", "PAXBP1", "KDM1A", "DHX35", "PPP1R9B", "RBM6", "ERN1", "ZC3H13", "SCNM1", "PPIG", "TCERG1", "ZRANB2", "CDK13", "CCAR2", "DYRK1A", "RBM28", "VI…
GOBP_NEUROGENESIS	9.55443e-06	0.0089664	0.593325	0.335478	1.42765	1415	c("GPM6B", "CNTN4", "PTPRO", "GABRB1", "PSEN1", "SLIT1", "ROR2", "CTNND2", "UNC5C", "ROBO1", "GRIP1", "SEMA6A", "SNAP25", "NRG3", "MINAR1", "EPHA7", "DOCK10", "DCC", "ERBB4", "CSMD3", "DOK5", "NRXN3", "CTNNA2", "CHL1", "CTF1", "SEMA5A", "RIMS2", "NYAP2", "ADGRL3", "SLC1A3", "SLC4A10", "VIM", "FGF10", "TAFA1", "DMD", "CTHRC1", "TCF4", "NCAM2", "PRKD1", "CNTN6", "CDKL3", "MDGA2", "NRXN1", "CNTN5", …

[truncated: 11 more sheets: Meis2, Micro-PVM, Oligo, OPC, Peri, Pvalb, Sncg, Sst, Sst Chodl, Vip, VLMC]
