# Supplementary material for: A History of Repeated Alcohol Intoxication Promotes Cognitive Impairment and Gene Expression Signatures of Disease Progression in the 3xTg Mouse Model of Alzheimer’s Disease
Source: eNeuro. 2023 Jul 4;10(7):ENEURO.0456-22.2023. doi: 10.1523/ENEURO.0456-22.2023 (PMC10337838; doi:10.1523/ENEURO.0456-22.2023)
Supplement: Figure 6-3 — Significant (adjusted p ≤ 0.01) pathways enriched in the contrast of 3xTg-AD mice without alcohol exposure (AD) versus WT mice without alcohol exposure (ctrl), according to the fgsea algorithm. Each tab represents a specific cell type in which the analysis was performed. Download Figure 6-3, XLS file. [file enu-eN-MNT-0456-22-s10.xls]

## Sheet: Astro
ADVSctrl_Astro.pathway	ADVSctrl_Astro.pval	ADVSctrl_Astro.padj	ADVSctrl_Astro.log2err	ADVSctrl_Astro.ES	ADVSctrl_Astro.NES	ADVSctrl_Astro.size	ADVSctrl_Astro.leadingEdge
GOCC_NEURON_PROJECTION	1.2254e-12	1.29035e-08	0.91012	-0.38984	-1.63653	1228	c("MINK1", "ANK3", "CAMK2N1", "PACRG", "IL1RAPL1", "STAU2", "TTC8", "MAP1A", "CADM1", "EPHA3", "CPLX2", "ADCY10", "EPB41L3", "RGS7BP", "OCRL", "DSCAML1", "APOD", "DOCK10", "DGKI", "CPLX1", "KIF5A", "GAD1", "HRH1", "NAV1", "LAMP5", "CAMKK2", "SLC32A1", "CNTN3", "KIF5C", "GIT1", "CEP250", "ATP2B2", "BRSK1", "GSK3A", "MAP7", "CHRM3", "GDPD5", "UNC5C", "SHANK2", "RELN", "MT-ND5", "MYO7A", "MYO5A", "S…
GOCC_SYNAPSE	4.63855e-12	2.44219e-08	0.887075	-0.386678	-1.62197	1220	c("MINK1", "ANK3", "CAMK2N1", "IL1RAPL1", "MAP1A", "CADM1", "CACNB3", "CPLX2", "NTNG1", "PMP22", "RGS7BP", "DSCAML1", "DOCK10", "DGKI", "CPLX1", "KIF5A", "GAD1", "HRH1", "PFN1", "LAMP5", "SLC32A1", "IQSEC2", "GIT1", "RAPGEF4", "ATP2B2", "BRSK1", "GSK3A", "CHRM3", "GUCY1A1", "NETO2", "CACNG8", "UNC5C", "SHANK2", "BEGAIN", "MYO7A", "PVALB", "LRRC4C", "SPTBN1", "SSPN", "ATP2B3", "SRCIN1", "ARFGAP1",…
GOCC_AXON	4.91015e-11	1.72346e-07	0.851339	-0.44136	-1.78839	598	c("MINK1", "ANK3", "IL1RAPL1", "STAU2", "MAP1A", "CPLX2", "ADCY10", "EPB41L3", "RGS7BP", "DSCAML1", "DGKI", "CPLX1", "KIF5A", "GAD1", "NAV1", "LAMP5", "SLC32A1", "KIF5C", "GIT1", "BRSK1", "GSK3A", "MAP7", "GDPD5", "UNC5C", "SHANK2", "MYO5A", "SHTN1", "PVALB", "NFASC", "HCN1", "SPTBN1", "ATP2B3", "SRCIN1", "SIRT2", "RASGRF1", "NCS1", "NTRK3", "TIAM2", "NTNG2", "TSPOAP1", "TMEM108", "UNC80", "PAFAH…
GOBP_SYNAPTIC_SIGNALING	2.75993e-10	7.26551e-07	0.814036	-0.42341	-1.72623	667	c("MINK1", "IL1RAPL1", "STAU2", "SLC24A2", "MAP1A", "CACNB3", "CPLX2", "CELF4", "NTNG1", "PMP22", "DGKI", "CPLX1", "KIF5A", "GAD1", "HRH1", "SLC32A1", "IQSEC2", "GIT1", "BRSK1", "GSK3A", "CHRM3", "GUCY1A1", "CACNG8", "SHANK2", "RELN", "BEGAIN", "PVALB", "LRRC4C", "RASGRF1", "NTNG2", "SIPA1L1", "KCNIP2", "JPH3", "DLGAP2", "TSPOAP1", "TMEM108", "PAFAH1B1", "RNF10", "ITGB1", "CALB1", "SNAP25", "TNR"…
GOMF_CATION_CHANNEL_ACTIVITY	2.68939e-09	4.74516e-06	0.774939	-0.501739	-1.92139	284	c("KCNIP3", "SLC24A2", "CACNB3", "KCNAB3", "CACNA2D1", "CACNG8", "HCN1", "KCNJ11", "NCS1", "KCNIP2", "TSPOAP1", "UNC80", "RYR2", "PEX5L", "GRIA4", "ITPR1", "SNAP25", "SCN1B", "KCNG4", "KCNH7", "TRPM6", "KCNJ10", "KCNJ4", "ORAI3", "KCNC4", "CACNB2", "KCNAB1", "KCNK13", "GRIN2D", "GRIN2A", "KCNA1", "KCNQ5", "PANX1", "ITGAV", "TRPC4AP", "KCNA2", "KCNQ3", "CACNG4", "CACNA1I", "KCNMB4", "GRIA3", "SCN1…
GOMF_PASSIVE_TRANSMEMBRANE_TRANSPORTER_ACTIVITY	2.70379e-09	4.74516e-06	0.774939	-0.462849	-1.82202	398	c("KCNIP3", "SLC24A2", "CACNB3", "KCNAB3", "CACNA2D1", "ANO4", "CACNG8", "HCN1", "KCNJ11", "NCS1", "KCNIP2", "GJC3", "TSPOAP1", "UNC80", "RYR2", "PEX5L", "GRIA4", "ITPR1", "SNAP25", "SLC1A1", "SCN1B", "GABRA1", "KCNG4", "KCNH7", "TRPM6", "KCNJ10", "CLIC6", "KCNJ4", "ORAI3", "FXYD3", "KCNC4", "CACNB2", "KCNAB1", "GABRB3", "KCNK13", "GRIN2D", "GRIN2A", "KCNA1", "KCNQ5", "PANX1", "ITGAV", "TRPC4AP",…
GOBP_INORGANIC_ION_TRANSMEMBRANE_TRANSPORT	1.08654e-08	1.63447e-05	0.74774	-0.392812	-1.61311	729	c("SLC25A18", "ANK3", "KCNIP3", "SLC24A2", "CACNB3", "KCNAB3", "CACNA2D1", "ANO4", "MT-CO1", "ATP2B2", "NETO2", "DPP6", "CACNG8", "MT-ND5", "NIPA1", "HCN1", "PTPN3", "ATP2B3", "PRKD1", "KCNJ11", "NCS1", "KCNIP2", "JPH3", "PDE4D", "MCUR1", "RYR2", "ATP1B1", "ITGB1", "ITPR1", "SNAP25", "FGF14", "SLC25A25", "SLC1A1", "SCN1B", "STAC2", "GABRA1", "HTT", "KCNG4", "SLC4A4", "KCNH7", "SLC9A1", "TRPM6", "…
GOMF_METAL_ION_TRANSMEMBRANE_TRANSPORTER_ACTIVITY	1.71632e-08	2.20945e-05	0.733762	-0.45718	-1.80014	385	c("KCNIP3", "SLC24A2", "CACNB3", "KCNAB3", "CACNA2D1", "ATP2B2", "CACNG8", "NIPA1", "HCN1", "ATP2B3", "KCNJ11", "NCS1", "KCNIP2", "TSPOAP1", "RYR2", "ATP1B1", "ITPR1", "SNAP25", "SLC1A1", "SCN1B", "KCNG4", "SLC4A4", "KCNH7", "SLC9A1", "TRPM6", "KCNJ10", "KCNJ4", "ORAI3", "KCNC4", "CACNB2", "SLC12A8", "KCNAB1", "SLC13A1", "KCNK13", "SLC12A2", "GRIN2D", "SLC30A1", "GRIN2A", "SLC6A1", "KCNA1", "KCNQ…
GOMF_INORGANIC_MOLECULAR_ENTITY_TRANSMEMBRANE_TRANSPORTER_ACTIVITY	1.88842e-08	2.20945e-05	0.733762	-0.412214	-1.67577	624	c("SLC25A18", "KCNIP3", "SLC24A2", "CACNB3", "KCNAB3", "CACNA2D1", "ANO4", "SLC32A1", "MT-CO1", "ATP2B2", "ATP13A4", "CACNG8", "NIPA1", "HCN1", "ATP2B3", "KCNJ11", "NCS1", "KCNIP2", "TSPOAP1", "UNC80", "RYR2", "PEX5L", "ATP1B1", "ATP13A2", "GRIA4", "ITPR1", "SNAP25", "SLC1A1", "SCN1B", "GABRA1", "ABCC4", "KCNG4", "SLC4A4", "KCNH7", "SLC9A1", "TRPM6", "KCNJ10", "CLIC6", "ATP13A5", "KCNJ4", "ORAI3"…
GOMF_GATED_CHANNEL_ACTIVITY	2.45522e-08	2.52433e-05	0.733762	-0.487143	-1.8734	296	c("KCNIP3", "CACNB3", "KCNAB3", "CACNA2D1", "ANO4", "CACNG8", "HCN1", "KCNJ11", "NCS1", "KCNIP2", "TSPOAP1", "RYR2", "PEX5L", "GRIA4", "ITPR1", "SNAP25", "SCN1B", "GABRA1", "KCNG4", "KCNH7", "KCNJ10", "CLIC6", "KCNJ4", "KCNC4", "CACNB2", "KCNAB1", "GABRB3", "KCNK13", "GRIN2D", "GRIN2A", "KCNA1", "KCNQ5", "ITGAV", "KCNA2", "KCNQ3", "ANO3", "CACNG4", "GABRA2", "CACNA1I", "KCNMB4", "GRIA3", "SCN1A",…
GOCC_POSTSYNAPSE	2.6379e-08	2.52433e-05	0.733762	-0.416499	-1.68655	586	c("MINK1", "ANK3", "CAMK2N1", "IL1RAPL1", "CADM1", "CPLX2", "RGS7BP", "DOCK10", "DGKI", "CPLX1", "GIT1", "ATP2B2", "GSK3A", "CHRM3", "NETO2", "CACNG8", "SHANK2", "LRRC4C", "SPTBN1", "SSPN", "SRCIN1", "CNKSR2", "PPP1CC", "NCS1", "NTRK3", "SIPA1L1", "DBNL", "DLGAP2", "TMEM108", "RNF10", "RTN4", "GRIA4", "WASF1", "ITGB1", "CALB1", "ITPR1", "SNAP25", "LRRC4B", "SLC1A1", "ADGRB1", "GABRA1", "HTT", "SY…
GOMF_VOLTAGE_GATED_CHANNEL_ACTIVITY	2.87673e-08	2.52433e-05	0.733762	-0.541932	-1.98281	179	c("KCNIP3", "CACNB3", "KCNAB3", "CACNA2D1", "CACNG8", "HCN1", "KCNJ11", "NCS1", "KCNIP2", "TSPOAP1", "SNAP25", "SCN1B", "KCNG4", "KCNH7", "KCNJ10", "CLIC6", "KCNJ4", "KCNC4", "CACNB2", "KCNAB1", "KCNK13", "GRIN2D", "GRIN2A", "KCNA1", "KCNQ5", "ITGAV", "KCNA2", "KCNQ3", "CACNG4", "CACNA1I", "SCN1A", "RYR1", "KCNH5", "CACNA1C", "KCNH2", "KCNA4", "KCNF1", "KCNS3", "KCNAB2", "TPCN2", "CLIC5", "CACNA1…
GOBP_ION_TRANSMEMBRANE_TRANSPORT	3.94574e-08	3.19605e-05	0.719513	-0.370147	-1.54212	965	c("SLC25A18", "MINK1", "ANK3", "KCNIP3", "SLC24A2", "CACNB3", "KCNAB3", "SLC25A13", "CACNA2D1", "ANO4", "MT-CO1", "ATP2B2", "ATP13A4", "CHRM3", "NETO2", "DPP6", "CACNG8", "RELN", "MT-ND5", "SLC44A4", "NIPA1", "HCN1", "PTPN3", "ATP2B3", "PRKD1", "RASGRF1", "KCNJ11", "NCS1", "KCNIP2", "JPH3", "PDE4D", "UNC80", "MCUR1", "RYR2", "PEX5L", "ATP1B1", "ATP13A2", "GRIA4", "ITGB1", "ITPR1", "SNAP25", "FGF1…
GOBP_CELL_MORPHOGENESIS	5.54121e-08	4.16778e-05	0.719513	-0.376823	-1.56433	919	c("MINK1", "LGR6", "ANK3", "IL1RAPL1", "STAU2", "TTC8", "NTN4", "KIDINS220", "MAP1A", "EPHA3", "NTNG1", "EPB41L3", "DSCAML1", "DOCK10", "KIF5A", "FRMD6", "BTBD3", "KIF5C", "BRSK1", "FRY", "DAB2", "UNC5C", "STRIP2", "RELN", "MYO7A", "SHTN1", "NFASC", "LRRC4C", "CD44", "MYO16", "SPARC", "SRCIN1", "RHOC", "LIMS2", "PLXND1", "CDC42EP1", "GBX1", "TIAM2", "NTNG2", "SIPA1L1", "DBNL", "RCC2", "CDH7", "TM…
GOBP_MULTICELLULAR_ORGANISMAL_SIGNALING	7.0589e-08	4.44621e-05	0.704976	-0.563186	-2.02378	148	c("ANK3", "CACNA2D1", "ATP2B2", "CACNG8", "NFASC", "ATP2B3", "GJC3", "PDE4D", "PAFAH1B1", "RYR2", "ATP1B1", "TNR", "SCN1B", "SLC9A1", "CACNB2", "ZMPSTE24", "KCNA1", "KCNA2", "PKP2", "CACNG4", "CAV1", "CACNA1I", "KCNMB4", "SCN1A", "CACNA1C", "KCNH2", "ATP2B1", "SLC8A1", "GBA", "KCNJ3", "ATP1A1", "KCNMB2", "ATP1A2", "CACNG5", "CNTNAP2", "SCN4B", "SPTBN4", "CARTPT", "FLNA", "HCRT", "CACNA1G", "SCN8A…
GOCC_SOMATODENDRITIC_COMPARTMENT	7.12857e-08	4.44621e-05	0.704976	-0.386308	-1.58973	769	c("MINK1", "ANK3", "IL1RAPL1", "STAU2", "MAP1A", "CPLX2", "ADCY10", "CIT", "RGS7BP", "APOD", "DOCK10", "DGKI", "CPLX1", "KIF5A", "HRH1", "LAMP5", "SLC32A1", "KIF5C", "ATP2B2", "GSK3A", "CHRM3", "UNC5C", "SHANK2", "RELN", "SHTN1", "PVALB", "NFASC", "HCN1", "SRCIN1", "SIRT2", "CNKSR2", "PPP1CC", "NCS1", "TTLL7", "TIAM2", "SIPA1L1", "KCNIP2", "SORL1", "DBNL", "SERPINI1", "TMEM108", "PAFAH1B1", "CDKL…
GOBP_CELL_CELL_SIGNALING	7.17811e-08	4.44621e-05	0.704976	-0.346372	-1.46445	1411	c("IL18", "MINK1", "LGR6", "IL1RAPL1", "STAU2", "SLC24A2", "MAP1A", "PRICKLE2", "CACNB3", "CPLX2", "CELF4", "SOX11", "NTNG1", "PMP22", "DGKI", "CPLX1", "KIF5A", "GAD1", "HRH1", "CACNA2D1", "SLC32A1", "IQSEC2", "GIT1", "RASL10B", "RAPGEF4", "BRSK1", "GSK3A", "DAB2", "EGF", "CHRM3", "GUCY1A1", "CACNG8", "SHANK2", "RELN", "PLA2G3", "BEGAIN", "GPNMB", "SLC44A4", "MIDN", "PVALB", "LRRC4C", "LGR5", "MD…
GOBP_REGULATION_OF_TRANSMEMBRANE_TRANSPORT	7.92376e-08	4.6354e-05	0.704976	-0.427455	-1.71827	482	c("MINK1", "ANK3", "KCNIP3", "CACNB3", "KCNAB3", "APPL1", "CACNA2D1", "GSK3A", "CHRM3", "NETO2", "DPP6", "CACNG8", "RELN", "PTPN3", "PRKD1", "RASGRF1", "KCNJ11", "KCNIP2", "JPH3", "APPL2", "PDE4D", "RYR2", "ATP1B1", "ITGB1", "FGF14", "SCN1B", "STAC2", "HTT", "KCNG4", "KCNH7", "SLC9A1", "KCNJ10", "CLIC6", "KCNJ4", "FXYD3", "AHCYL1", "KCNC4", "CACNB2", "MAPK8IP2", "KCNAB1", "KCNK13", "ZMPSTE24", "S…
GOMF_VOLTAGE_GATED_CATION_CHANNEL_ACTIVITY	9.36414e-08	5.18971e-05	0.704976	-0.579967	-2.05796	133	c("CACNB3", "KCNAB3", "CACNA2D1", "CACNG8", "HCN1", "KCNJ11", "NCS1", "KCNIP2", "TSPOAP1", "SNAP25", "KCNG4", "KCNH7", "KCNJ10", "KCNJ4", "KCNC4", "CACNB2", "KCNAB1", "GRIN2D", "GRIN2A", "KCNA1", "KCNQ5", "ITGAV", "KCNA2", "KCNQ3", "CACNG4", "CACNA1I", "RYR1", "KCNH5", "CACNA1C", "KCNH2", "KCNA4", "KCNF1", "KCNS3", "KCNAB2", "TPCN2", "CACNA1F", "KCNJ3", "KCNQ2", "CACNA2D4", "CACNG5", "KCNJ6", "CA…
GOBP_CELLULAR_COMPONENT_MORPHOGENESIS	1.1742e-07	6.18216e-05	0.704976	-0.388797	-1.59102	694	c("MINK1", "LGR6", "ANK3", "IL1RAPL1", "STAU2", "TTC8", "KIDINS220", "MAP1A", "EPHA3", "NTNG1", "PMP22", "EPB41L3", "DSCAML1", "DOCK10", "KIF5A", "PHLDB2", "BTBD3", "KIF5C", "BRSK1", "UNC5C", "RELN", "PLA2G3", "SHTN1", "NFASC", "LRRC4C", "CD44", "MYO16", "SRCIN1", "PLXND1", "GBX1", "TIAM2", "NTNG2", "SIPA1L1", "DBNL", "TMEM108", "PAFAH1B1", "CDKL5", "RTN4", "PHLDB1", "WASF1", "ITGB1", "CDK5R2", "…
GOBP_CATION_TRANSMEMBRANE_TRANSPORT	1.35505e-07	6.79462e-05	0.690132	-0.381849	-1.57132	770	c("SLC25A18", "MINK1", "ANK3", "KCNIP3", "SLC24A2", "CACNB3", "KCNAB3", "CACNA2D1", "MT-CO1", "ATP2B2", "ATP13A4", "NETO2", "DPP6", "CACNG8", "RELN", "MT-ND5", "SLC44A4", "NIPA1", "HCN1", "PTPN3", "ATP2B3", "PRKD1", "RASGRF1", "KCNJ11", "NCS1", "KCNIP2", "JPH3", "PDE4D", "UNC80", "MCUR1", "RYR2", "PEX5L", "ATP1B1", "ATP13A2", "ITGB1", "ITPR1", "SNAP25", "FGF14", "SLC25A25", "SLC1A1", "SCN1B", "ST…
GOBP_CELL_PART_MORPHOGENESIS	1.70317e-07	8.152e-05	0.690132	-0.396721	-1.61083	611	c("MINK1", "LGR6", "ANK3", "IL1RAPL1", "STAU2", "TTC8", "KIDINS220", "MAP1A", "EPHA3", "NTNG1", "EPB41L3", "DSCAML1", "DOCK10", "KIF5A", "BTBD3", "KIF5C", "BRSK1", "UNC5C", "RELN", "SHTN1", "NFASC", "LRRC4C", "CD44", "MYO16", "SRCIN1", "PLXND1", "GBX1", "TIAM2", "NTNG2", "SIPA1L1", "DBNL", "TMEM108", "PAFAH1B1", "CDKL5", "RTN4", "WASF1", "ITGB1", "CDK5R2", "TNR", "ADGRB1", "ENPP2", "SCN1B", "SEMA…
GOBP_METAL_ION_TRANSPORT	2.1402e-07	9.79842e-05	0.690132	-0.379893	-1.56386	765	c("ANK3", "KCNIP3", "SLC24A2", "CACNB3", "KCNAB3", "CACNA2D1", "ATP2B2", "NKAIN4", "EGF", "NETO2", "DPP6", "CACNG8", "NIPA1", "HCN1", "PTPN3", "ATP2B3", "PRKD1", "KCNJ11", "NCS1", "KCNIP2", "JPH3", "PDE4D", "MCUR1", "RYR2", "MLLT6", "ATP1B1", "ITGB1", "ITPR1", "SNAP25", "FGF14", "SLC25A25", "SLC1A1", "SCN1B", "STAC2", "HTT", "KCNG4", "SLC4A4", "KCNH7", "SLC9A1", "TRPM6", "KCNJ10", "KCNJ4", "ORAI3…
GOCC_NEURON_TO_NEURON_SYNAPSE	2.60812e-07	0.000114431	0.674963	-0.456819	-1.77156	335	c("MINK1", "CAMK2N1", "CADM1", "RGS7BP", "DGKI", "GIT1", "RAPGEF4", "ATP2B2", "NETO2", "CACNG8", "SHANK2", "LRRC4C", "SPTBN1", "SRCIN1", "CNKSR2", "NCS1", "SIPA1L1", "DBNL", "DLGAP2", "TMEM108", "RNF10", "RTN4", "CALB1", "ITPR1", "LRRC4B", "SLC1A1", "ADGRB1", "SYT1", "SYNDIG1", "PKP4", "IQSEC3", "CAMK2A", "MAPK8IP2", "SPOCK1", "LRRC7", "PSD", "GRIN2D", "SLC30A1", "EPHA7", "ADCY1", "GRIN2A", "CLST…
GOBP_REGULATION_OF_ION_TRANSMEMBRANE_TRANSPORT	3.18899e-07	0.00013432	0.674963	-0.431676	-1.70569	410	c("MINK1", "ANK3", "KCNIP3", "CACNB3", "KCNAB3", "CACNA2D1", "CHRM3", "NETO2", "DPP6", "CACNG8", "RELN", "PTPN3", "PRKD1", "RASGRF1", "KCNJ11", "KCNIP2", "JPH3", "PDE4D", "RYR2", "ATP1B1", "ITGB1", "FGF14", "SCN1B", "STAC2", "HTT", "KCNG4", "KCNH7", "SLC9A1", "KCNJ10", "CLIC6", "KCNJ4", "FXYD3", "AHCYL1", "KCNC4", "CACNB2", "MAPK8IP2", "KCNAB1", "KCNK13", "ZMPSTE24", "SLC30A1", "CNIH3", "CD63", "…
GOBP_REGULATION_OF_TRANS_SYNAPTIC_SIGNALING	3.99001e-07	0.000161595	0.674963	-0.436262	-1.71554	394	c("STAU2", "SLC24A2", "MAP1A", "CPLX2", "CELF4", "NTNG1", "DGKI", "CPLX1", "HRH1", "IQSEC2", "GIT1", "BRSK1", "CACNG8", "SHANK2", "RELN", "BEGAIN", "LRRC4C", "RASGRF1", "NTNG2", "SIPA1L1", "JPH3", "DLGAP2", "TMEM108", "ITGB1", "CALB1", "SNAP25", "TNR", "SLC1A1", "ADGRB1", "S100B", "SYT1", "BTBD9", "CALB2", "KCNJ10", "CACNB2", "PPFIA3", "CAMK2A", "MAPK8IP2", "ADORA2B", "SLC12A2", "GRIN2D", "SLC30A…
GOCC_CATION_CHANNEL_COMPLEX	4.26502e-07	0.000166336	0.674963	-0.509379	-1.88692	197	c("KCNIP3", "CACNB3", "KCNAB3", "CACNA2D1", "DPP6", "CACNG8", "HCN1", "KCNJ11", "KCNIP2", "PDE4D", "UNC80", "RYR2", "GRIA4", "SCN1B", "KCNG4", "KCNJ4", "KCNC4", "CACNB2", "KCNAB1", "GRIN2D", "CNIH3", "GRIN2A", "KCNA1", "KCNQ5", "KCNA2", "KCNQ3", "CACNG4", "CACNA1I", "KCNMB4", "GRIA3", "SCN1A", "RYR1", "CACNA1C", "KCNH2", "KCNA4", "KCNF1", "KCNS3", "GRIK5", "KCNAB2", "SMDT1", "CACNA1F", "KCNJ3", "…
GOBP_CELL_MORPHOGENESIS_INVOLVED_IN_NEURON_DIFFERENTIATION	8.32688e-07	0.00031315	0.659444	-0.4016	-1.6199	516	c("MINK1", "LGR6", "ANK3", "IL1RAPL1", "STAU2", "TTC8", "KIDINS220", "MAP1A", "EPHA3", "NTNG1", "DSCAML1", "DOCK10", "KIF5A", "BTBD3", "KIF5C", "BRSK1", "UNC5C", "RELN", "MYO7A", "SHTN1", "NFASC", "LRRC4C", "SRCIN1", "PLXND1", "GBX1", "TIAM2", "NTNG2", "SIPA1L1", "DBNL", "PAFAH1B1", "CDKL5", "RTN4", "ITGB1", "CDK5R2", "TNR", "ADGRB1", "SCN1B", "SEMA3A", "S100B", "COBL", "ATL1", "LRTM2", "ADARB1",…
GOMF_CATION_TRANSMEMBRANE_TRANSPORTER_ACTIVITY	9.33192e-07	0.000338845	0.659444	-0.396043	-1.59872	564	c("SLC25A18", "KCNIP3", "SLC24A2", "CACNB3", "KCNAB3", "CACNA2D1", "SLC32A1", "MT-CO1", "ATP2B2", "ATP13A4", "CACNG8", "SLC44A4", "NIPA1", "HCN1", "ATP2B3", "KCNJ11", "NCS1", "KCNIP2", "TSPOAP1", "UNC80", "RYR2", "PEX5L", "ATP1B1", "ATP13A2", "GRIA4", "ITPR1", "SNAP25", "SLC1A1", "SCN1B", "KCNG4", "SLC4A4", "KCNH7", "SLC9A1", "TRPM6", "KCNJ10", "ATP13A5", "KCNJ4", "ORAI3", "KCNC4", "CACNB2", "SLC…
GOMF_ION_TRANSMEMBRANE_TRANSPORTER_ACTIVITY	1.04602e-06	0.000367155	0.643552	-0.374131	-1.5363	733	c("SLC25A18", "KCNIP3", "SLC24A2", "CACNB3", "KCNAB3", "SLC25A13", "CACNA2D1", "ANO4", "SLC32A1", "MT-CO1", "ATP2B2", "ATP13A4", "SLCO4A1", "CACNG8", "SLC44A4", "NIPA1", "HCN1", "ATP2B3", "KCNJ11", "NCS1", "KCNIP2", "TSPOAP1", "UNC80", "RYR2", "PEX5L", "ATP1B1", "ATP13A2", "GRIA4", "ITPR1", "SNAP25", "SLC27A1", "SLC25A25", "SLC1A1", "SCN1B", "GABRA1", "ABCC4", "KCNG4", "SLC4A4", "KCNH7", "SLC9A1"…
GOCC_MAIN_AXON	1.11017e-06	0.0003771	0.643552	-0.680119	-2.10896	58	c("ANK3", "MAP1A", "EPB41L3", "NAV1", "NFASC", "SPTBN1", "SIRT2", "SCN1B", "SPOCK1", "KCNAB1", "LRRC7", "KCNA1", "MAP2", "KCNA2", "KCNQ3", "MAP1B", "SCN1A", "DAGLA", "KCNA4", "KCNAB2", "KCNQ2", "CNTNAP2", "GABBR1", "SPTBN4", "GJC2", "ROBO2", "SCN8A", "KCNC2", "MAG")
GOCC_DENDRITIC_TREE	1.18175e-06	0.000388869	0.643552	-0.39635	-1.60002	565	c("MINK1", "ANK3", "IL1RAPL1", "STAU2", "MAP1A", "CPLX2", "ADCY10", "RGS7BP", "APOD", "DOCK10", "DGKI", "KIF5A", "HRH1", "LAMP5", "SLC32A1", "KIF5C", "ATP2B2", "GSK3A", "CHRM3", "UNC5C", "SHANK2", "RELN", "NFASC", "HCN1", "SRCIN1", "PPP1CC", "NCS1", "TTLL7", "SIPA1L1", "KCNIP2", "DBNL", "TMEM108", "CDKL5", "GRIA4", "WASF1", "ITGB1", "CALB1", "SLC1A1", "ADGRB1", "SEMA3A", "GABRA1", "HTT", "SYNDIG1…
GOBP_TRANSMISSION_OF_NERVE_IMPULSE	1.44779e-06	0.000461977	0.643552	-0.654421	-2.08275	67	c("ANK3", "CACNG8", "NFASC", "PAFAH1B1", "TNR", "SCN1B", "KCNA1", "KCNA2", "CACNG4", "CACNA1I", "KCNMB4", "SCN1A", "GBA", "KCNMB2", "CACNG5", "CNTNAP2", "SPTBN4", "CARTPT", "HCRT", "CACNA1G", "SCN8A", "CLDN19", "CACNG2", "CACNA1H", "MAG", "FGF12", "GPR88", "MTNR1B", "CACNG7")
GOCC_AXON_INITIAL_SEGMENT	2.00552e-06	0.000621121	0.627257	-0.85189	-2.08011	18	c("ANK3", "MAP1A", "NAV1", "NFASC", "LRRC7", "KCNA1", "MAP2", "KCNA2", "KCNQ3", "SCN1A", "KCNA4", "KCNQ2", "SPTBN4", "SCN8A")
GOBP_CELL_MORPHOGENESIS_INVOLVED_IN_DIFFERENTIATION	2.50737e-06	0.00075436	0.627257	-0.379393	-1.54635	652	c("MINK1", "LGR6", "ANK3", "IL1RAPL1", "STAU2", "TTC8", "NTN4", "KIDINS220", "MAP1A", "EPHA3", "NTNG1", "DSCAML1", "DOCK10", "KIF5A", "FRMD6", "BTBD3", "KIF5C", "BRSK1", "DAB2", "UNC5C", "RELN", "MYO7A", "SHTN1", "NFASC", "LRRC4C", "SRCIN1", "LIMS2", "PLXND1", "GBX1", "TIAM2", "NTNG2", "SIPA1L1", "DBNL", "RCC2", "PAFAH1B1", "CDKL5", "RTN4", "ITGB1", "CDK5R2", "TNR", "ADGRB1", "SCN1B", "SEMA3A", "…
GOCC_SYNAPTIC_MEMBRANE	3.11924e-06	0.000912376	0.627257	-0.427394	-1.67131	361	c("ANK3", "IL1RAPL1", "NTNG1", "RGS7BP", "DGKI", "ATP2B2", "CHRM3", "CACNG8", "SHANK2", "LRRC4C", "SSPN", "ATP2B3", "CNKSR2", "NTRK3", "NTNG2", "DBNL", "RNF10", "GRIA4", "ITGB1", "SNAP25", "LRRC4B", "GABRA1", "SYT1", "SYNDIG1", "APH1A", "MAGEE1", "KCNJ4", "IQSEC3", "GABRB3", "GAD2", "GRIN2D", "SLC30A1", "EPHA7", "CNIH3", "ADCY1", "GRIN2A", "CLSTN3", "SLC6A1", "KCNA1", "IGSF21", "PPP1R9B", "KCNA2"…
GOCC_GLUTAMATERGIC_SYNAPSE	4.25016e-06	0.00120957	0.610527	-0.439085	-1.6932	309	c("IL1RAPL1", "CPLX2", "NTNG1", "RGS7BP", "CPLX1", "PFN1", "ATP2B2", "GUCY1A1", "SHANK2", "LRRC4C", "SPTBN1", "ATP2B3", "CNKSR2", "PPP1CC", "NTRK3", "NTNG2", "ABLIM3", "DLGAP2", "TSPOAP1", "CDKL5", "RNF10", "ITGB1", "CALB1", "SNAP25", "LRRC4B", "TNR", "SYT1", "SPTBN2", "DYNLL2", "BCAN", "PPFIA3", "ADORA2B", "GRIN2D", "EPHA7", "GPC4", "ADCY1", "SV2A", "GRIN2A", "CLSTN3", "DLGAP3", "KCNA1", "SLITRK…
GOBP_NERVOUS_SYSTEM_PROCESS	5.16341e-06	0.00143081	0.610527	-0.349302	-1.44912	914	c("LRIG1", "ANK3", "CAMK2N1", "KRT12", "TTC8", "SLC24A2", "MAP1A", "CELF4", "HRH1", "GIT1", "CEP250", "ATP2B2", "BRSK1", "GSK3A", "CACNG8", "EFEMP1", "SHANK2", "RELN", "BEGAIN", "MYO7A", "NFASC", "COL11A1", "RASGRF1", "SOD2", "KCNJ11", "AFF2", "GBX1", "JPH3", "GJC3", "DLGAP2", "TMEM108", "PAFAH1B1", "RNF10", "ITGB1", "CALB1", "ITPR1", "SNAP25", "TNR", "CBR3", "SLC1A1", "SCN1B", "STAC2", "GABRA1",…
GOBP_NEURON_DEVELOPMENT	5.66739e-06	0.0015302	0.610527	-0.343493	-1.43223	1007	c("MINK1", "LGR6", "ANK3", "NR2F1", "IL1RAPL1", "STAU2", "TTC8", "NTN4", "KIDINS220", "MAP1A", "EPHA3", "NTNG1", "PMP22", "EPB41L3", "DSCAML1", "APOD", "DOCK10", "KIF5A", "BTBD3", "KIF5C", "GIT1", "BRSK1", "FRY", "GSK3A", "DAB2", "UNC5C", "RELN", "PLA2G3", "MYO7A", "SLC44A4", "SHTN1", "NFASC", "LRRC4C", "HCN1", "TBX6", "MYO16", "PRKD1", "FUT9", "SRCIN1", "RASGRF1", "PLXND1", "SOD2", "NCS1", "NTRK…
GOBP_POTASSIUM_ION_TRANSPORT	5.82358e-06	0.00153306	0.610527	-0.482727	-1.80112	215	c("ANK3", "KCNIP3", "SLC24A2", "KCNAB3", "NETO2", "DPP6", "HCN1", "KCNJ11", "KCNIP2", "ATP1B1", "ITGB1", "SNAP25", "KCNG4", "KCNH7", "SLC9A1", "KCNJ10", "KCNJ4", "FXYD3", "KCNC4", "SLC12A8", "KCNAB1", "KCNK13", "SLC12A2", "CD63", "KCNA1", "KCNQ5", "KCNA2", "KCNQ3", "CAV1", "KCNMB4", "ACTN2", "KCNH5", "KCNH2", "KCNA4", "KCNF1", "KCNS3", "KCNAB2", "KCNJ3", "ATP1A1", "KCNQ2", "KCNMB2", "ATP1A2", "KC…
GOCC_T_TUBULE	6.26552e-06	0.00160917	0.610527	-0.685459	-2.07866	50	c("ANK3", "CACNB3", "CACNA2D1", "CACNG8", "KCNJ11", "ATP1B1", "SCN1B", "SLC9A1", "CACNB2", "SLC30A1", "CACNG4", "SCN1A", "CACNA1C", "RTN2", "SLC8A1", "TGFB3", "KCNJ3", "ATP1A1", "AQP4", "ATP1A2", "CAPN3", "ANK2")
GOCC_TRANSPORTER_COMPLEX	7.70437e-06	0.0019316	0.593325	-0.420762	-1.64325	359	c("KCNIP3", "CACNB3", "KCNAB3", "CACNA2D1", "MT-CO1", "DPP6", "CACNG8", "MT-ND5", "HCN1", "KCNJ11", "KCNIP2", "PDE4D", "UNC80", "RYR2", "ATP1B1", "GRIA4", "SCN1B", "MT-ND4L", "GABRA1", "KCNG4", "SLC9A1", "CLIC6", "KCNJ4", "KCNC4", "CACNB2", "KCNAB1", "GABRB3", "MT-ND4", "GRIN2D", "CNIH3", "GRIN2A", "KCNA1", "KCNQ5", "KCNA2", "LRRC8B", "LRRC8D", "KCNQ3", "NDUFB11", "CACNG4", "GABRA2", "CACNA1I", "…
GOBP_NEUROGENESIS	7.97998e-06	0.00195067	0.593325	-0.324795	-1.37625	1471	c("MINK1", "LGR6", "ANK3", "NR2F1", "IL1RAPL1", "STAU2", "TTC8", "NTN4", "KIDINS220", "MAP1A", "EPHA3", "SOX11", "NTNG1", "PMP22", "CIT", "EPB41L3", "DSCAML1", "APOD", "DOCK10", "MAN2A1", "KIF5A", "NAV1", "SCRT1", "POU3F1", "MEIS1", "BTBD3", "KIF5C", "GIT1", "ATP2B2", "BRSK1", "FRY", "GSK3A", "DAB2", "GDPD5", "UNC5C", "RELN", "PLA2G3", "MYO7A", "SLC44A4", "SHTN1", "NFASC", "LRRC4C", "HCN1", "TBX6…
WP_VITAMIN_DSENSITIVE_CALCIUM_SIGNALING_IN_DEPRESSION	8.15096e-06	0.00195067	0.593325	-0.734991	-2.06054	34	c("ATP2B2", "PVALB", "GSR", "ATP2B3", "CALB1", "ITPR1", "GRIN2D", "GRIN2A", "KCNQ3", "CACNA1C", "ATP2B1", "SLC8A1", "CHRM1", "CYP27A1", "GRM5", "KCNQ2")
GOCC_ION_CHANNEL_COMPLEX	8.95211e-06	0.00208263	0.593325	-0.45678	-1.73037	262	c("KCNIP3", "CACNB3", "KCNAB3", "CACNA2D1", "DPP6", "CACNG8", "HCN1", "KCNJ11", "KCNIP2", "PDE4D", "UNC80", "RYR2", "GRIA4", "SCN1B", "GABRA1", "KCNG4", "CLIC6", "KCNJ4", "KCNC4", "CACNB2", "KCNAB1", "GABRB3", "GRIN2D", "CNIH3", "GRIN2A", "KCNA1", "KCNQ5", "KCNA2", "LRRC8B", "LRRC8D", "KCNQ3", "CACNG4", "GABRA2", "CACNA1I", "KCNMB4", "GRIA3", "SCN1A", "RYR1", "CACNA1C", "KCNH2", "KCNA4", "KCNF1",…
GOCC_PLASMA_MEMBRANE_REGION	9.09791e-06	0.00208263	0.593325	-0.338958	-1.41646	1098	c("ANK3", "IL1RAPL1", "TTC8", "CADM1", "ADCY10", "NTNG1", "CIT", "EPB41L3", "RGS7BP", "OCRL", "DGKI", "LAMP5", "ATP2B2", "DAB2", "MAP7", "CHRM3", "CACNG8", "SHANK2", "MYO7A", "SLC44A4", "LRRC4C", "TGFBR2", "SPTBN1", "CD44", "SSPN", "ATP2B3", "RHOC", "PLXND1", "CNKSR2", "PPP1CC", "NTRK3", "NTNG2", "ACKR3", "DBNL", "APPL2", "PDE4D", "CDKL5", "RNF10", "ATP1B1", "GRIA4", "IGFBP2", "ITGB1", "SNAP25", …
GOMF_TRANSPORTER_ACTIVITY	1.0495e-05	0.00235133	0.593325	-0.338411	-1.41155	1045	c("SLC25A18", "KCNIP3", "SLC24A2", "CACNB3", "APOD", "CPLX1", "KCNAB3", "SLC25A13", "CACNA2D1", "ANO4", "SLC35F4", "SLC32A1", "MT-CO1", "ATP2B2", "ATP13A4", "SLCO4A1", "CACNG8", "MT-ND5", "SLC44A4", "NIPA1", "HCN1", "ATP2B3", "KCNJ11", "NCS1", "PITPNM3", "KCNIP2", "GJC3", "TSPOAP1", "UNC80", "RYR2", "PEX5L", "OSBPL1A", "ATP1B1", "ATP13A2", "GRIA4", "ITPR1", "SNAP25", "SLC27A1", "SLC25A25", "SLC1A…
GOBP_TRANSMEMBRANE_TRANSPORT	1.31162e-05	0.00287737	0.593325	-0.331658	-1.39513	1282	c("SLC25A18", "MINK1", "ANK3", "KCNIP3", "SLC24A2", "CACNB3", "KCNAB3", "SLC25A13", "APPL1", "CACNA2D1", "ANO4", "SLC35F4", "SLC32A1", "MT-CO1", "ATP2B2", "ATP13A4", "SLCO4A1", "GSK3A", "CHRM3", "NETO2", "DPP6", "CACNG8", "RELN", "MT-ND5", "SLC44A4", "NIPA1", "HCN1", "PTPN3", "ATP2B3", "PRKD1", "RASGRF1", "KCNJ11", "NCS1", "KCNIP2", "JPH3", "GJC3", "APPL2", "PDE4D", "UNC80", "MCUR1", "RYR2", "PEX…
GOBP_REGULATION_OF_NEURON_PROJECTION_DEVELOPMENT	1.38506e-05	0.00297646	0.593325	-0.401567	-1.58256	403	c("NR2F1", "IL1RAPL1", "STAU2", "KIDINS220", "EPHA3", "NTNG1", "PMP22", "BRSK1", "GSK3A", "DAB2", "RELN", "PLA2G3", "SHTN1", "LRRC4C", "TBX6", "PRKD1", "FUT9", "SRCIN1", "PLXND1", "NCS1", "NTRK3", "TIAM2", "NTNG2", "SIPA1L1", "ARSB", "DBNL", "SERPINI1", "PAFAH1B1", "CARM1", "CDKL5", "RTN4", "SNAP25", "TNR", "SCN1B", "SEMA3A", "EP300", "COBL", "LPAR1", "SPOCK1", "LRRC7", "RYK", "EPHA7", "BHLHB9", …
GOMF_POTASSIUM_ION_TRANSMEMBRANE_TRANSPORTER_ACTIVITY	1.61356e-05	0.00339816	0.57561	-0.522261	-1.86295	138	c("KCNIP3", "SLC24A2", "KCNAB3", "HCN1", "KCNJ11", "KCNIP2", "ATP1B1", "SNAP25", "KCNG4", "KCNH7", "SLC9A1", "KCNJ10", "KCNJ4", "KCNC4", "SLC12A8", "KCNAB1", "KCNK13", "SLC12A2", "KCNA1", "KCNQ5", "KCNA2", "KCNQ3", "KCNMB4", "KCNH5", "KCNH2", "KCNA4", "KCNF1", "KCNS3", "GRIK5", "KCNAB2", "KCNJ3", "ATP1A1", "KCNQ2", "KCNMB2", "ATP1A2", "KCNIP1", "KCNJ6", "TMEM175", "HCN2", "KCNB1", "KCNA3", "KCNC2…
GOCC_POTASSIUM_CHANNEL_COMPLEX	2.57863e-05	0.00532411	0.57561	-0.589224	-1.94254	81	c("KCNIP3", "KCNAB3", "DPP6", "HCN1", "KCNJ11", "KCNIP2", "KCNG4", "KCNJ4", "KCNC4", "KCNAB1", "KCNA1", "KCNQ5", "KCNA2", "KCNQ3", "KCNMB4", "KCNH2", "KCNA4", "KCNF1", "KCNS3", "GRIK5", "KCNAB2", "KCNJ3", "KCNQ2", "KCNMB2", "CNTNAP2", "KCNIP1", "KCNJ6", "HCN2", "KCNB1", "KCNA3", "KCNC2", "KCNQ4", "ABCB8", "KCNH4")
GOMF_CALCIUM_ION_TRANSMEMBRANE_TRANSPORTER_ACTIVITY	3.10355e-05	0.00628469	0.557332	-0.525292	-1.85277	126	c("SLC24A2", "CACNB3", "CACNA2D1", "ATP2B2", "CACNG8", "ATP2B3", "NCS1", "TSPOAP1", "RYR2", "ITPR1", "TRPM6", "ORAI3", "CACNB2", "GRIN2D", "GRIN2A", "PANX1", "ITGAV", "TRPC4AP", "CACNG4", "CACNA1I", "RYR1", "CACNA1C", "ATP2B1", "SLC8A1", "TRPM2", "TPCN2", "PKD1L2", "CACNA1F", "TRPC3", "CACNA2D4", "CACNG5", "CACNA1E", "TRPC4", "CACNA1G", "CDK5", "CACNG2", "CACNA1H", "ATP2A2", "PKD2", "CACNG7", "CH…
GOBP_REGULATION_OF_SYNAPTIC_PLASTICITY	3.36014e-05	0.0066759	0.557332	-0.47715	-1.74316	178	c("STAU2", "SLC24A2", "MAP1A", "CPLX2", "HRH1", "BRSK1", "SHANK2", "RELN", "RASGRF1", "SIPA1L1", "JPH3", "CALB1", "SNAP25", "TNR", "SLC1A1", "ADGRB1", "S100B", "CALB2", "KCNJ10", "PPFIA3", "CAMK2A", "GRIN2D", "ADCY1", "GRIN2A", "CNTN4", "SHANK3", "CAMK2B", "MAP1B", "ADCY8", "NSMF", "SYT7", "RIMS1", "GRID2IP", "GRM5", "ZDHHC2", "LRRTM1", "EIF2AK4", "KCNB1", "GRIA1", "KRAS", "RASGRF2", "ERC2", "CDK…
KEGG_CARDIAC_MUSCLE_CONTRACTION	3.9711e-05	0.00760551	0.557332	-0.597683	-1.92551	72	c("CACNB3", "CACNA2D1", "COX6B2", "MT-CO1", "CACNG8", "RYR2", "ATP1B1", "SLC9A1", "MYH7", "COX7C", "CACNB2", "MT-CO2", "CACNG4", "CACNA1C", "SLC8A1", "CACNA1F", "ATP1A1", "CACNA2D4", "ATP1A2", "CACNG5", "TNNT2", "COX6A1", "CACNG2", "MYL2", "COX7A1", "ATP2A2", "UQCRQ", "FXYD2")
GOBP_LOCOMOTORY_BEHAVIOR	3.97249e-05	0.00760551	0.557332	-0.482535	-1.75634	173	c("SELENOP", "OXR1", "GAD1", "MEIS1", "GIT1", "SHANK2", "RELN", "SOD2", "GBX1", "PAFAH1B1", "CALB1", "SNAP25", "TNR", "SLC1A1", "USP2", "BTBD9", "CLN6", "KCNJ10", "ZMPSTE24", "GRIN2D", "ASTN1", "SCN1A", "ADCY5", "NPC1", "BLOC1S6", "NRG1", "ADCY8", "FZD4", "CTNS", "GRM5", "AGTPBP1", "CDH23", "ATP1A2", "LRRTM1", "NAGLU", "CLN8", "CNTN1", "B4GALT2", "SPTBN4", "GLRB", "PDE1B", "GPR37", "PBX3", "FGF12…
GOBP_NEURON_DIFFERENTIATION	4.34335e-05	0.00816704	0.557332	-0.323757	-1.35855	1221	c("MINK1", "LGR6", "ANK3", "NR2F1", "IL1RAPL1", "STAU2", "TTC8", "NTN4", "KIDINS220", "MAP1A", "EPHA3", "SOX11", "NTNG1", "PMP22", "EPB41L3", "DSCAML1", "APOD", "DOCK10", "KIF5A", "MEIS1", "BTBD3", "KIF5C", "GIT1", "ATP2B2", "BRSK1", "FRY", "GSK3A", "DAB2", "GDPD5", "UNC5C", "RELN", "PLA2G3", "MYO7A", "SLC44A4", "SHTN1", "NFASC", "LRRC4C", "HCN1", "TBX6", "MYO16", "PRKD1", "FUT9", "SRCIN1", "RASG…
WP_IL1_AND_MEGAKARYOCYTES_IN_OBESITY	5.25823e-05	0.00971389	0.557332	-0.794377	-1.99239	19	c("IL18", "HBEGF")

## Sheet: Endo
ADVSctrl_Endo.pathway	ADVSctrl_Endo.pval	ADVSctrl_Endo.padj	ADVSctrl_Endo.log2err	ADVSctrl_Endo.ES	ADVSctrl_Endo.NES	ADVSctrl_Endo.size	ADVSctrl_Endo.leadingEdge
GOCC_SYNAPSE	4.03746e-18	3.49458e-14	1.09593	-0.428357	-1.75064	1146	c("LRRTM4", "CADM2", "SHISA9", "KIRREL3", "ERC2", "DGKB", "NTRK3", "SLC6A1", "MAGI2", "PJA2", "KCNN2", "GABRB1", "DSCAML1", "CTNND2", "CACNA1E", "LRRC4C", "CAMK2A", "LRFN5", "ANK2", "KCNC1", "ADAM22", "DLGAP1", "NLGN1", "ERBB4", "CAMK4", "RAB6B", "SPTBN2", "DCLK1", "HPCA", "AKAP7", "NSMF", "GRM5", "RAB27B", "SDK1", "CAMK2N1", "FARP1", "CNTN6", "EPHA7", "GABRA2", "IL1RAPL1", "TNR", "CHRM3", "LIN7C…
GOCC_NEURON_PROJECTION	7.49981e-18	3.49458e-14	1.08644	-0.43059	-1.75798	1119	c("EPHA6", "CADM2", "SHISA9", "KIRREL3", "KCNIP4", "ERC2", "NTRK3", "BRINP3", "SLC6A1", "MAGI2", "KCNN2", "ROBO1", "ROBO2", "GABRB1", "DSCAML1", "CTNND2", "CAMK2A", "ANK2", "KIF5C", "ADCY9", "KCNC1", "ADAM22", "NLGN1", "MAP2", "HPCA", "SCN8A", "NSMF", "GRM5", "RAB27B", "CAMK2N1", "AUTS2", "GPRIN1", "PTBP2", "FARP1", "CNTN6", "EPHA7", "SNX14", "GABRA2", "IL1RAPL1", "CACNA1H", "CHRM3", "DBNL", "NPT…
GOMF_GATED_CHANNEL_ACTIVITY	1.04701e-17	3.49458e-14	1.08644	-0.610194	-2.24789	236	c("KCNIP4", "PEX5L", "KCNN2", "GABRB1", "KCNQ5", "CACNA1E", "KCNC1", "SCN8A", "GABRA2", "CACNA1H", "CACNA2D3", "GRIA3", "KCNH7", "RYR3", "GRIN2B", "KCNA2", "GRIA2", "SCN3A", "GRIA1", "KCNQ2", "GLRB", "CACNB2", "CACNG3", "GABRA3", "KCNF1", "KCNMB2", "RYR2", "KCNH3", "KCNIP1", "KCNJ6", "NALCN", "HCN2", "GABRA1", "PTK2B", "GABRB3", "KCNIP2", "CACNA1D", "CACNG2", "NCS1", "CACNB4", "GRIA4", "KCNH1", "…
GOCC_SOMATODENDRITIC_COMPARTMENT	1.49955e-16	3.75376e-13	1.04763	-0.464589	-1.86366	714	c("SHISA9", "KIRREL3", "KCNIP4", "BRINP3", "SLC6A1", "MAGI2", "KCNN2", "GABRB1", "CTNND2", "CAMK2A", "KIF5C", "ADCY9", "KCNC1", "NLGN1", "MAP2", "SPTBN2", "HPCA", "NSMF", "GRM5", "LDLR", "PTBP2", "FARP1", "EPHA7", "SNX14", "GABRA2", "IL1RAPL1", "CHRM3", "DBNL", "NPTN", "NSG1", "SPTBN4", "GRIA3", "PSD", "ALCAM", "MINK1", "SIPA1L1", "MAP1A", "CKB", "SYT11", "ANK3", "HTR2A", "KCNA2", "KIF1B", "GRIA2…
GOCC_DENDRITIC_TREE	5.27048e-15	1.05547e-11	0.996986	-0.483298	-1.89874	533	c("SHISA9", "KIRREL3", "KCNIP4", "BRINP3", "MAGI2", "KCNN2", "GABRB1", "CTNND2", "CAMK2A", "KIF5C", "ADCY9", "KCNC1", "NLGN1", "MAP2", "HPCA", "NSMF", "GRM5", "FARP1", "EPHA7", "SNX14", "GABRA2", "IL1RAPL1", "CHRM3", "DBNL", "NPTN", "NSG1", "GRIA3", "PSD", "ALCAM", "MINK1", "SIPA1L1", "MAP1A", "CKB", "SYT11", "ANK3", "HTR2A", "KCNA2", "KIF1B", "GRIA2", "NTRK2", "ITGA8", "DOCK10", "RIT2", "NDFIP1"…
GOCC_POSTSYNAPSE	9.90963e-15	1.65375e-11	0.986546	-0.481914	-1.89969	549	c("LRRTM4", "SHISA9", "DGKB", "NTRK3", "SLC6A1", "MAGI2", "PJA2", "KCNN2", "GABRB1", "CTNND2", "LRRC4C", "CAMK2A", "LRFN5", "ANK2", "KCNC1", "ADAM22", "DLGAP1", "NLGN1", "ERBB4", "CAMK4", "SPTBN2", "DCLK1", "HPCA", "NSMF", "GRM5", "CAMK2N1", "FARP1", "EPHA7", "GABRA2", "IL1RAPL1", "CHRM3", "LIN7C", "CLTB", "DBNL", "NPTN", "NSG1", "GRIA3", "PSD", "MINK1", "SIPA1L1", "SORCS3", "SYT11", "ANK3", "GRI…
GOCC_SYNAPTIC_MEMBRANE	3.60518e-14	5.15695e-11	0.965328	-0.543942	-2.07108	325	c("LRRTM4", "SHISA9", "ERC2", "DGKB", "NTRK3", "SLC6A1", "GABRB1", "LRRC4C", "LRFN5", "ANK2", "KCNC1", "ADAM22", "NLGN1", "ERBB4", "GRM5", "FARP1", "CNTN6", "EPHA7", "GABRA2", "IL1RAPL1", "CHRM3", "LIN7C", "CLTB", "DBNL", "NPTN", "NSG1", "GRIA3", "SORCS3", "SYT11", "ANK3", "GRIN2B", "HTR2A", "KCNA2", "GRIA2", "ITGA8", "CSPG5", "GRIA1", "SYT1", "GLRB", "CACNG3", "GABRA3", "GPHN", "RGS7BP", "SYNDIG…
GOMF_CATION_CHANNEL_ACTIVITY	1.8233e-13	2.28209e-10	0.943632	-0.581133	-2.13481	229	c("KCNIP4", "PEX5L", "KCNN2", "KCNQ5", "CACNA1E", "SLC24A2", "KCNC1", "SCN8A", "CACNA1H", "CACNA2D3", "GRIA3", "KCNH7", "RYR3", "GRIN2B", "KCNA2", "GRIA2", "SCN3A", "GRIA1", "KCNQ2", "CACNB2", "CACNG3", "KCNF1", "KCNMB2", "RYR2", "KCNH3", "KCNIP1", "KCNJ6", "NALCN", "HCN2", "PTK2B", "KCNIP2", "CACNA1D", "CACNG2", "NCS1", "CACNB4", "GRIA4", "KCNH1", "SLC24A4", "CACNA2D1", "CACNA1G", "GRIN2A", "KCN…
GOBP_SYNAPTIC_SIGNALING	3.90631e-13	4.34599e-10	0.932595	-0.456702	-1.80964	598	c("SHISA9", "ERC2", "SLC6A1", "GABRB1", "CACNA1E", "LRRC4C", "CAMK2A", "SLC24A2", "DLGAP1", "RASGRF2", "NLGN1", "AKAP7", "NSMF", "GRM5", "PREPL", "FARP1", "GABRA2", "IL1RAPL1", "TNR", "CHRM3", "LIN7C", "NPTN", "NSG1", "BCHE", "MINK1", "SIPA1L1", "MAP1A", "SORCS3", "SYT11", "GRIN2B", "VPS18", "HTR2A", "LGI1", "KIF1B", "GRIA2", "NTRK2", "RIT2", "SLC1A3", "CSPG5", "GRIA1", "KCNQ2", "IQSEC2", "SYT1",…
GOMF_PASSIVE_TRANSMEMBRANE_TRANSPORTER_ACTIVITY	4.87011e-13	4.87644e-10	0.921426	-0.536256	-2.03405	309	c("KCNIP4", "PEX5L", "KCNN2", "GABRB1", "KCNQ5", "CACNA1E", "SLC24A2", "KCNC1", "SCN8A", "GABRA2", "CACNA1H", "CACNA2D3", "GRIA3", "KCNH7", "RYR3", "GRIN2B", "KCNA2", "GRIA2", "SCN3A", "GRIA1", "KCNQ2", "GLRB", "CACNB2", "CACNG3", "GABRA3", "KCNF1", "KCNMB2", "RYR2", "KCNH3", "KCNIP1", "KCNJ6", "NALCN", "HCN2", "GABRA1", "PTK2B", "GJA1", "GABRB3", "KCNIP2", "CACNA1D", "CACNG2", "NCS1", "CACNB4", …
GOCC_POSTSYNAPTIC_MEMBRANE	5.99172e-13	5.12153e-10	0.921426	-0.573301	-2.11409	233	c("LRRTM4", "SHISA9", "DGKB", "NTRK3", "SLC6A1", "GABRB1", "LRRC4C", "LRFN5", "ANK2", "KCNC1", "ADAM22", "NLGN1", "ERBB4", "GRM5", "FARP1", "EPHA7", "GABRA2", "IL1RAPL1", "CHRM3", "LIN7C", "DBNL", "NPTN", "NSG1", "GRIA3", "SORCS3", "ANK3", "GRIN2B", "HTR2A", "GRIA2", "CSPG5", "GRIA1", "GLRB", "CACNG3", "GABRA3", "GPHN", "RGS7BP", "SYNDIG1", "GABRA1", "TMUB1", "GABRB3", "CACNG2", "KCTD12", "NRGN",…
GOMF_VOLTAGE_GATED_CHANNEL_ACTIVITY	6.13786e-13	5.12153e-10	0.921426	-0.628189	-2.23069	153	c("KCNIP4", "KCNN2", "KCNQ5", "CACNA1E", "KCNC1", "SCN8A", "CACNA1H", "CACNA2D3", "KCNH7", "GRIN2B", "KCNA2", "SCN3A", "KCNQ2", "CACNB2", "CACNG3", "KCNF1", "KCNH3", "KCNIP1", "KCNJ6", "NALCN", "HCN2", "PTK2B", "KCNIP2", "CACNA1D", "CACNG2", "NCS1", "CACNB4", "KCNH1", "CACNA2D1", "CACNA1G", "GRIN2A", "KCNB1", "KCNG1", "KCNJ10", "CACNA1B", "SCN1A", "KCNC2", "SCN2B", "CACNA1A", "VDAC3", "SNAP25", "…
GOCC_ION_CHANNEL_COMPLEX	3.04387e-12	2.34448e-09	0.898671	-0.57188	-2.08909	218	c("SHISA9", "KCNIP4", "GABRB1", "KCNQ5", "CACNA1E", "DPP6", "KCNC1", "AKAP6", "SCN8A", "GABRA2", "CACNA1H", "CACNA2D3", "GRIA3", "RYR3", "GRIN2B", "KCNA2", "GRIA2", "SCN3A", "GRIA1", "KCNQ2", "GLRB", "CACNB2", "CACNG3", "GABRA3", "KCNF1", "KCNMB2", "RYR2", "KCNIP1", "KCNJ6", "HCN2", "GABRA1", "PTK2B", "GABRB3", "KCNIP2", "CACNA1D", "CACNG2", "CACNB4", "GRIA4", "KCNH1", "CNIH2", "CACNA2D1", "CACNA…
GOCC_CATION_CHANNEL_COMPLEX	3.6486e-12	2.60953e-09	0.887075	-0.594627	-2.14179	175	c("SHISA9", "KCNIP4", "KCNQ5", "CACNA1E", "DPP6", "KCNC1", "AKAP6", "SCN8A", "CACNA1H", "CACNA2D3", "GRIA3", "RYR3", "GRIN2B", "KCNA2", "GRIA2", "SCN3A", "GRIA1", "KCNQ2", "CACNB2", "CACNG3", "KCNF1", "KCNMB2", "RYR2", "KCNIP1", "KCNJ6", "HCN2", "PTK2B", "KCNIP2", "CACNA1D", "CACNG2", "CACNB4", "GRIA4", "KCNH1", "CNIH2", "CACNA2D1", "CACNA1G", "GRIN2A", "SHISA6", "KCNB1", "PDE4D", "KCNG1", "CACNA…
GOMF_INORGANIC_MOLECULAR_ENTITY_TRANSMEMBRANE_TRANSPORTER_ACTIVITY	5.02556e-12	3.35473e-09	0.887075	-0.461236	-1.80706	510	c("KCNIP4", "SLC6A1", "PEX5L", "KCNN2", "GABRB1", "KCNQ5", "CACNA1E", "SLC24A2", "KCNC1", "SLC25A14", "SCN8A", "GABRA2", "CACNA1H", "CACNA2D3", "GRIA3", "KCNH7", "MFSD2A", "RYR3", "SLC9A6", "GRIN2B", "KCNA2", "GRIA2", "MT-CO1", "ABCC1", "SLC1A3", "SCN3A", "GRIA1", "KCNQ2", "SLC4A4", "GLRB", "CACNB2", "CACNG3", "GABRA3", "KCNF1", "KCNMB2", "RYR2", "KCNH3", "KCNIP1", "SLC39A6", "KCNJ6", "NALCN", "H…
WP_CYTOPLASMIC_RIBOSOMAL_PROTEINS	9.7217e-12	6.08396e-09	0.875325	0.729685	2.48701	67	c("RPS25", "RPL29", "RPL18", "RPS3", "RPS4X", "RPL30", "RPS9", "RPL23", "RPS19", "RPS27", "RPS20", "RPS14", "RPL7", "MRPL19", "RPL14", "RPL3", "RPS2", "FAU", "RPS13", "RPL37A", "RPL36A", "RPL32", "RPS16", "RPS23", "RPL28", "RPL4", "RPL12", "RPL6", "RPL19", "RPS26", "RPL31", "RPS11", "RPL37", "RPL13", "RPL24")
GOBP_CELL_PART_MORPHOGENESIS	1.56176e-11	9.19878e-09	0.863415	-0.446287	-1.76417	580	c("EPHA6", "KIRREL3", "ROBO1", "ROBO2", "DSCAML1", "CTNND2", "LRRC4C", "CDH4", "KIDINS220", "KIF5C", "DAB1", "NLGN1", "MAP2", "AFG3L2", "DCLK1", "PLXNA4", "NSMF", "NRXN3", "AUTS2", "FARP1", "CNTN6", "EPHA7", "IL1RAPL1", "TNR", "SKIL", "ENAH", "SGK1", "DBNL", "NPTN", "ANKRD27", "SPTBN4", "ALCAM", "RASAL1", "MINK1", "SIPA1L1", "MAP1A", "MFSD2A", "ANK3", "SLC9A6", "ATP8A2", "NEFL", "LGI1", "TTC8", "…
GOCC_AXON	1.73575e-11	9.65561e-09	0.863415	-0.450539	-1.77778	560	c("CADM2", "KIRREL3", "ERC2", "NTRK3", "SLC6A1", "ROBO1", "ROBO2", "DSCAML1", "KIF5C", "ADCY9", "KCNC1", "ADAM22", "MAP2", "HPCA", "SCN8A", "RAB27B", "AUTS2", "GPRIN1", "PTBP2", "CNTN6", "GABRA2", "IL1RAPL1", "NPTN", "SPTBN4", "ALCAM", "MINK1", "MAP1A", "SYT11", "ANK3", "HTR2A", "NEFL", "HEPACAM", "KCNA2", "KIF1B", "NTRK2", "MYCBP2", "SCN3A", "GRIA1", "KCNQ2", "VSTM2L", "SYT1", "MAP1B", "PPFIA2",…
GOBP_NEUROGENESIS	3.4865e-11	1.83738e-08	0.851339	-0.372805	-1.529	1356	c("EPHA6", "KIRREL3", "NTRK3", "CSMD3", "BRINP3", "MAGI2", "ROBO1", "ROBO2", "GABRB1", "DSCAML1", "CTNND2", "LRRC4C", "TAFA1", "CAMK2A", "CDH4", "KIDINS220", "KIF5C", "HMGB2", "DAB1", "NLGN1", "ERBB4", "MAP2", "AFG3L2", "DCLK1", "PLXNA4", "NSMF", "GRM5", "NRXN3", "LDLR", "SDK1", "AUTS2", "GPRIN1", "FARP1", "CNTN6", "EPHA7", "IL1RAPL1", "TNR", "HEXB", "SKIL", "ENAH", "SGK1", "DBNL", "FIG4", "NPTN"…
GOCC_CYTOSOLIC_RIBOSOME	4.46026e-11	2.20132e-08	0.851339	0.719469	2.48262	71	c("RPS25", "RPL29", "RPL18", "RPS3", "RPS4X", "RPL30", "RPS9", "RPL23", "RPS19", "RPS27", "RPS20", "RPS14", "ISG15", "RPL7", "EIF2AK4", "RPL14", "RPL3", "RPS2", "ZCCHC17", "RPS13", "RPL37A", "RPL36A", "RPL32", "RPS16", "RPS23", "RPL28", "RPL4", "RPL12", "B3GALT4", "RPL6", "RPL19", "RPS26", "RPL31", "RPS11", "RPL37", "RPL13", "RPL24", "RPL7L1", "RPS8", "RPS24", "MRPS11", "APOD", "RPL39", "FXR2", "…
GOCC_TRANSPORTER_COMPLEX	4.61678e-11	2.20132e-08	0.851339	-0.514751	-1.95173	307	c("SHISA9", "KCNIP4", "GABRB1", "KCNQ5", "CACNA1E", "DPP6", "KCNC1", "AKAP6", "NDUFB6", "SCN8A", "GABRA2", "CACNA1H", "CACNA2D3", "GRIA3", "RYR3", "GRIN2B", "ATP8A2", "KCNA2", "GRIA2", "MT-CO1", "SCN3A", "GRIA1", "KCNQ2", "GLRB", "CACNB2", "CACNG3", "GABRA3", "KCNF1", "KCNMB2", "RYR2", "KCNIP1", "KCNJ6", "HCN2", "GABRA1", "PTK2B", "GABRB3", "KCNIP2", "CACNA1D", "CACNG2", "CACNB4", "GRIA4", "KCNH1…
GOCC_CELL_SUBSTRATE_JUNCTION	1.25652e-10	5.71889e-08	0.826657	0.439068	1.84264	392	c("CAV1", "PXN", "VIM", "DLC1", "P4HB", "SORBS1", "SYNPO2", "CD9", "IQGAP1", "RPL18", "ACTB", "PPFIBP1", "PDGFRB", "RRAS2", "ACTG1", "TSPAN9", "GNB2", "RPS3", "ENG", "RPS4X", "SLC4A2", "ARHGAP31", "RPL30", "RPS9", "ACTR3", "RPL23", "TSPAN4", "B2M", "PARVB", "RPS19", "ACTN1", "RPS14", "ITGA1", "BSG", "SHROOM4", "LASP1", "RPL7", "PTPN12", "HSPA5", "PIP5K1A", "PPP1CB", "RAB10", "CAPN2", "FLII", "EZR…
GOBP_CELLULAR_COMPONENT_MORPHOGENESIS	1.35305e-10	5.89046e-08	0.826657	-0.429342	-1.7086	643	c("EPHA6", "KIRREL3", "ROBO1", "ROBO2", "DSCAML1", "CTNND2", "LRRC4C", "CDH4", "KIDINS220", "ANK2", "KIF5C", "DAB1", "NLGN1", "MAP2", "AFG3L2", "DCLK1", "PLXNA4", "NSMF", "NRXN3", "AUTS2", "FARP1", "CNTN6", "EPHA7", "IL1RAPL1", "TNR", "SKIL", "ENAH", "SGK1", "DBNL", "FIG4", "NPTN", "ANKRD27", "SPTBN4", "GNPAT", "ALCAM", "RASAL1", "MINK1", "SIPA1L1", "MAP1A", "MFSD2A", "ANK3", "SLC9A6", "ATP8A2", …
GOMF_VOLTAGE_GATED_CATION_CHANNEL_ACTIVITY	1.82617e-10	7.30401e-08	0.826657	-0.645293	-2.208	112	c("KCNN2", "KCNQ5", "CACNA1E", "KCNC1", "CACNA1H", "CACNA2D3", "KCNH7", "GRIN2B", "KCNA2", "KCNQ2", "CACNB2", "CACNG3", "KCNF1", "KCNH3", "KCNJ6", "HCN2", "PTK2B", "KCNIP2", "CACNA1D", "CACNG2", "NCS1", "CACNB4", "KCNH1", "CACNA2D1", "CACNA1G", "GRIN2A", "KCNB1", "KCNG1", "KCNJ10", "CACNA1B", "KCNC2", "CACNA1A", "SNAP25", "KCNK9", "KCNMA1", "HCN1")
GOBP_NEURON_DEVELOPMENT	1.88087e-10	7.30401e-08	0.826657	-0.394475	-1.59884	944	c("EPHA6", "KIRREL3", "NTRK3", "CSMD3", "MAGI2", "ROBO1", "ROBO2", "GABRB1", "DSCAML1", "CTNND2", "LRRC4C", "CAMK2A", "CDH4", "KIDINS220", "KIF5C", "DAB1", "NLGN1", "MAP2", "AFG3L2", "DCLK1", "PLXNA4", "NSMF", "NRXN3", "SDK1", "AUTS2", "GPRIN1", "FARP1", "CNTN6", "EPHA7", "IL1RAPL1", "TNR", "SKIL", "ENAH", "SGK1", "DBNL", "FIG4", "NPTN", "ANKRD27", "SPTBN4", "PSD", "ALCAM", "RASAL1", "MINK1", "SI…
GOMF_NEUROTRANSMITTER_RECEPTOR_ACTIVITY	1.89658e-10	7.30401e-08	0.826657	-0.71916	-2.25628	65	c("GABRB1", "GRM5", "GABRA2", "CHRM3", "GRIA3", "GRIN2B", "HTR2A", "GRIA2", "GRIA1", "GLRB", "GABRA3", "GABRA1", "PTK2B", "GABRB3", "GRIA4", "GRID1", "GRM1", "GRIN2A", "ADRB1", "GRIK2", "GRIK4", "GRIK5", "GABRA4", "HTR1F", "GABRD")
GOBP_NERVOUS_SYSTEM_PROCESS	2.64765e-10	9.81885e-08	0.814036	-0.415085	-1.66445	746	c("SHISA9", "SLC6A1", "PJA2", "GABRB1", "SLC24A2", "DLGAP1", "NLGN1", "CAMK4", "HMGCR", "CAMTA1", "SCN8A", "GRM5", "NRXN3", "LDLR", "CAMK2N1", "GABRA2", "MGLL", "CACNA1H", "TNR", "HEXB", "SGK1", "FIG4", "NPTN", "SPTBN4", "BCHE", "MAP1A", "SORCS3", "MFSD2A", "SYT11", "ANK3", "BBS7", "GRIN2B", "ATP8A2", "HTR2A", "NEFL", "KCNA2", "TTC8", "ADGRB3", "NTRK2", "MYCBP2", "ITGA8", "SLC1A3", "SCN3A", "RETR…
GOMF_METAL_ION_TRANSMEMBRANE_TRANSPORTER_ACTIVITY	4.71546e-10	1.68628e-07	0.801216	-0.488365	-1.85824	326	c("KCNIP4", "SLC6A1", "KCNN2", "KCNQ5", "CACNA1E", "SLC24A2", "KCNC1", "SCN8A", "CACNA1H", "CACNA2D3", "KCNH7", "MFSD2A", "RYR3", "SLC9A6", "GRIN2B", "KCNA2", "SLC1A3", "SCN3A", "KCNQ2", "SLC4A4", "CACNB2", "CACNG3", "KCNF1", "KCNMB2", "RYR2", "KCNH3", "KCNIP1", "SLC39A6", "KCNJ6", "NALCN", "HCN2", "KCNIP2", "CACNA1D", "CACNG2", "NCS1", "SLC38A1", "CACNB4", "KCNH1", "SLC24A4", "CACNA2D1", "SLC39A…
GOBP_NEURON_DIFFERENTIATION	7.57663e-10	2.61603e-07	0.801216	-0.380131	-1.54987	1130	c("EPHA6", "KIRREL3", "NTRK3", "CSMD3", "BRINP3", "MAGI2", "ROBO1", "ROBO2", "GABRB1", "DSCAML1", "CTNND2", "LRRC4C", "CAMK2A", "CDH4", "KIDINS220", "KIF5C", "DAB1", "NLGN1", "ERBB4", "MAP2", "AFG3L2", "DCLK1", "PLXNA4", "NSMF", "NRXN3", "SDK1", "AUTS2", "GPRIN1", "FARP1", "CNTN6", "EPHA7", "IL1RAPL1", "TNR", "SKIL", "ENAH", "SGK1", "DBNL", "FIG4", "NPTN", "ANKRD27", "SPTBN4", "PSD", "ALCAM", "RA…
KEGG_RIBOSOME	1.12422e-09	3.75227e-07	0.788187	0.714358	2.40439	63	c("RPS25", "RPL29", "RPL18", "RPS3", "RPS4X", "RPL30", "RPS9", "RPL23", "RPS19", "RPS27", "RPS20", "RPL7", "RPL14", "RPL3", "RPS2", "FAU", "RPS13", "RPL37A", "RPL36A", "RPL32", "RPS16", "RPS23", "RPL28", "RPL4", "RPL12", "RPL6", "RPL19", "RPS26", "RPL31", "RPS11", "RPL37", "RPL13", "RPL24", "RSL24D1", "RPS8", "RPS24")
GOMF_CATION_TRANSMEMBRANE_TRANSPORTER_ACTIVITY	1.23467e-09	3.98798e-07	0.788187	-0.448712	-1.74815	472	c("KCNIP4", "SLC6A1", "PEX5L", "KCNN2", "KCNQ5", "CACNA1E", "SLC24A2", "KCNC1", "SCN8A", "CACNA1H", "CACNA2D3", "GRIA3", "KCNH7", "MFSD2A", "RYR3", "SLC9A6", "GRIN2B", "KCNA2", "GRIA2", "MT-CO1", "SLC1A3", "SCN3A", "GRIA1", "KCNQ2", "SLC4A4", "CACNB2", "CACNG3", "KCNF1", "KCNMB2", "RYR2", "KCNH3", "KCNIP1", "SLC39A6", "KCNJ6", "NALCN", "HCN2", "SFXN1", "PTK2B", "KCNIP2", "CACNA1D", "CACNG2", "NCS…
GOBP_CELL_MORPHOGENESIS_INVOLVED_IN_NEURON_DIFFERENTIATION	1.38852e-09	4.34476e-07	0.788187	-0.445049	-1.73896	488	c("EPHA6", "ROBO1", "ROBO2", "DSCAML1", "CTNND2", "LRRC4C", "CDH4", "KIDINS220", "KIF5C", "DAB1", "NLGN1", "MAP2", "AFG3L2", "DCLK1", "PLXNA4", "NSMF", "NRXN3", "AUTS2", "FARP1", "CNTN6", "EPHA7", "IL1RAPL1", "TNR", "SKIL", "ENAH", "DBNL", "NPTN", "ANKRD27", "SPTBN4", "ALCAM", "MINK1", "SIPA1L1", "MAP1A", "MFSD2A", "ANK3", "SLC9A6", "ATP8A2", "NEFL", "LGI1", "TTC8", "SLIT3", "ADGRB3", "NCAM1", "N…
GOCC_INTRINSIC_COMPONENT_OF_SYNAPTIC_MEMBRANE	1.45915e-09	4.42742e-07	0.788187	-0.592346	-2.07107	139	c("SHISA9", "NTRK3", "SLC6A1", "LRRC4C", "LRFN5", "KCNC1", "ADAM22", "NLGN1", "ERBB4", "GRM5", "CNTN6", "EPHA7", "GABRA2", "NPTN", "SORCS3", "HTR2A", "KCNA2", "CSPG5", "GRIA1", "CACNG3", "GABRA3", "GPHN", "RGS7BP", "CACNG2", "GRID1", "CNIH2", "GRIN2A", "SHISA6", "CNTN1", "SLITRK3", "GPM6A", "NLGN3", "NECTIN3", "GRIK4", "ADCY1", "GRIK5", "PTPRD", "GABRA4", "SLC6A11", "NETO1", "CDH10", "GABRD", "AD…
GOMF_LIGAND_GATED_ION_CHANNEL_ACTIVITY	1.72775e-09	5.08821e-07	0.788187	-0.655572	-2.17849	92	c("PEX5L", "KCNN2", "GABRB1", "GABRA2", "GRIA3", "KCNH7", "RYR3", "GRIN2B", "GRIA2", "GRIA1", "GLRB", "GABRA3", "RYR2", "KCNJ6", "HCN2", "GABRA1", "PTK2B", "GABRB3", "GRIA4", "GRID1", "GRIN2A", "KCNJ10", "GRIK2", "GRIK4", "GRIK5", "TRPM4", "GABRA4", "GABRD", "HCN1", "GLRA3", "ITPR1", "ITPR3", "GABRG2")
GOBP_REGULATION_OF_ION_TRANSMEMBRANE_TRANSPORT	1.88576e-09	5.39489e-07	0.774939	-0.472703	-1.8125	358	c("SHISA9", "KCNIP4", "KCNN2", "KCNQ5", "CACNA1E", "DPP6", "ANK2", "KCNC1", "RASGRF2", "NLGN1", "AKAP6", "HPCA", "SCN8A", "GRM5", "CACNA1H", "CHRM3", "CACNA2D3", "CAB39", "MINK1", "KCNH7", "ANK3", "UBASH3B", "KCNA2", "SCN3A", "KCNQ2", "CACNB2", "CACNG3", "KCNF1", "HECW2", "RYR2", "KCNH3", "KCNIP1", "KCNJ6", "NALCN", "RAMP3", "PTK2B", "GJA1", "KCNIP2", "CACNA1D", "CACNG2", "IFNGR2", "FGF13", "RASG…
GOCC_GLUTAMATERGIC_SYNAPSE	2.50428e-09	6.96537e-07	0.774939	-0.496934	-1.87711	296	c("SHISA9", "ERC2", "NTRK3", "LRRC4C", "LRFN5", "DLGAP1", "NLGN1", "ERBB4", "CAMK4", "SPTBN2", "HPCA", "GRM5", "FARP1", "EPHA7", "IL1RAPL1", "TNR", "NPTN", "NSG1", "SORCS3", "VPS18", "HTR2A", "LGI1", "CSPG5", "GRIA1", "SYT1", "CACNG3", "CPLX2", "CTTNBP2", "NRG3", "ELAVL1", "RGS7BP", "PTK2B", "ARPC2", "MAL2", "SV2A", "CACNG2", "SLITRK4", "NRGN", "CALB1", "DRP2", "GRID1", "CNIH2", "PRKCZ", "GRM1", …
GOBP_CELL_CELL_SIGNALING	2.83617e-09	7.67529e-07	0.774939	-0.36697	-1.50257	1234	c("SHISA9", "ERC2", "SLC6A1", "MAGI2", "KCNN2", "GABRB1", "CTNND2", "CACNA1E", "LRRC4C", "CAMK2A", "SLC24A2", "ANK2", "DLGAP1", "RASGRF2", "NLGN1", "SERP1", "AKAP7", "NSMF", "GRM5", "PREPL", "FARP1", "GABRA2", "IL1RAPL1", "CUL3", "TNR", "CHRM3", "LIN7C", "CSNK1G3", "NPTN", "NSG1", "BCHE", "MINK1", "SIPA1L1", "MAP1A", "SORCS3", "SYT11", "GRIN2B", "FAT1", "VPS18", "HTR2A", "YAP1", "LGI1", "KCNA2", …
GOBP_INORGANIC_ION_TRANSMEMBRANE_TRANSPORT	3.17056e-09	8.35441e-07	0.774939	-0.418572	-1.66325	616	c("KCNIP4", "SLC6A1", "KCNN2", "GABRB1", "KCNQ5", "CACNA1E", "DPP6", "SLC24A2", "ANK2", "KCNC1", "SLC25A14", "AFG3L2", "AKAP6", "HPCA", "SCN8A", "GRM5", "GABRA2", "CACNA1H", "CACNA2D3", "CAB39", "KCNH7", "RYR3", "ANK3", "SLC9A6", "GRIN2B", "UBASH3B", "HTR2A", "KCNA2", "MT-CO1", "SLC1A3", "SCN3A", "KCNQ2", "SLC4A4", "GLRB", "CACNB2", "CACNG3", "GABRA3", "KCNF1", "HECW2", "KCNMB2", "RYR2", "KCNH3",…
GOBP_ION_TRANSMEMBRANE_TRANSPORT	3.95251e-09	1.01478e-06	0.761461	-0.392861	-1.58551	814	c("SHISA9", "KCNIP4", "SLC6A1", "PEX5L", "KCNN2", "GABRB1", "KCNQ5", "CACNA1E", "DPP6", "SLC24A2", "ANK2", "KCNC1", "RASGRF2", "NLGN1", "SLC25A14", "AFG3L2", "AKAP6", "HPCA", "SCN8A", "GRM5", "GABRA2", "CACNA1H", "CHRM3", "CACNA2D3", "CAB39", "GRIA3", "MINK1", "KCNH7", "RYR3", "ANK3", "SLC9A6", "GRIN2B", "UBASH3B", "HTR2A", "KCNA2", "GRIA2", "MT-CO1", "ABCC1", "SLC1A3", "SCN3A", "GRIA1", "KCNQ2",…
GOBP_BEHAVIOR	6.93421e-09	1.73581e-06	0.761461	-0.442446	-1.72192	463	c("KIRREL3", "SLC6A1", "PJA2", "SLC24A2", "DAB1", "NLGN1", "CAMK4", "SPTBN2", "HMGCR", "GRM5", "NRXN3", "LDLR", "SDK1", "CAMK2N1", "TNR", "HEXB", "SGIP1", "SGK1", "FIG4", "NPTN", "SPTBN4", "BCHE", "MAP1A", "SORCS3", "MFSD2A", "SYT11", "GRIN2B", "ATP8A2", "HTR2A", "KCNA2", "ADGRB3", "NTRK2", "ITGA8", "SLC1A3", "GRIA1", "GLRB", "PDE1B", "TSC1", "TAFA2", "MEIS2", "AGTPBP1", "BTBD9", "NRGN", "CALB1",…
GOBP_REGULATION_OF_TRANS_SYNAPTIC_SIGNALING	8.91948e-09	2.17831e-06	0.74774	-0.464842	-1.77924	357	c("SHISA9", "ERC2", "SLC6A1", "LRRC4C", "CAMK2A", "SLC24A2", "DLGAP1", "RASGRF2", "NLGN1", "AKAP7", "NSMF", "GRM5", "PREPL", "TNR", "NPTN", "NSG1", "BCHE", "SIPA1L1", "MAP1A", "SORCS3", "SYT11", "GRIN2B", "VPS18", "HTR2A", "LGI1", "NTRK2", "SLC1A3", "CSPG5", "GRIA1", "IQSEC2", "SYT1", "MAP1B", "CACNB2", "CACNG3", "CPLX2", "NRG3", "UNC13C", "PTK2B", "CACNG2", "BTBD9", "NRGN", "CALB1", "RASGRF1", "…
GOCC_CELL_BODY	9.83052e-09	2.34364e-06	0.74774	-0.437632	-1.70429	465	c("KCNIP4", "BRINP3", "SLC6A1", "KCNN2", "CTNND2", "KIF5C", "KCNC1", "MAP2", "SPTBN2", "HPCA", "NSMF", "PTBP2", "EPHA7", "GABRA2", "DBNL", "SPTBN4", "ALCAM", "MAP1A", "CKB", "SYT11", "HTR2A", "KCNA2", "GRIA2", "ITGA8", "RIT2", "SLC1A3", "GRIA1", "MAP1B", "PDE1B", "CPLX2", "BTBD8", "RGS7BP", "SYNDIG1", "RNF157", "MAPK8IP1", "PTK2B", "SV2A", "ENC1", "MAST1", "NRSN1", "SORL1", "NRGN", "CALB1", "OLFM…
GOMF_EXTRACELLULAR_LIGAND_GATED_ION_CHANNEL_ACTIVITY	1.0997e-08	2.56076e-06	0.74774	-0.74803	-2.20467	45	c("GABRB1", "GABRA2", "GRIA3", "GRIN2B", "GRIA2", "GRIA1", "GLRB", "GABRA3", "GABRA1", "PTK2B", "GABRB3", "GRIA4", "GRID1", "GRIN2A", "GRIK2", "GRIK4", "GRIK5", "GABRA4", "GABRD", "GLRA3")
GOCC_INTRINSIC_COMPONENT_OF_POSTSYNAPTIC_MEMBRANE	1.54565e-08	3.51742e-06	0.733762	-0.613715	-2.08118	109	c("SHISA9", "NTRK3", "SLC6A1", "LRRC4C", "LRFN5", "KCNC1", "ADAM22", "NLGN1", "ERBB4", "GRM5", "EPHA7", "GABRA2", "NPTN", "SORCS3", "HTR2A", "CSPG5", "GRIA1", "CACNG3", "GABRA3", "RGS7BP", "CACNG2", "GRID1", "CNIH2", "GRIN2A", "SHISA6", "CNTN1", "SLITRK3", "NLGN3", "NECTIN3", "GRIK4", "ADCY1", "GRIK5", "GABRA4", "SLC6A11", "NETO1", "CDH10", "GABRD", "ADRA1A", "EFNB2", "ABHD17A", "PCDH8", "CLCN3",…
GOCC_NEURON_TO_NEURON_SYNAPSE	1.58734e-08	3.53201e-06	0.733762	-0.469568	-1.78794	328	c("SHISA9", "MAGI2", "PJA2", "CTNND2", "LRRC4C", "CAMK2A", "LRFN5", "ADAM22", "DLGAP1", "NLGN1", "ERBB4", "DCLK1", "AKAP7", "NSMF", "GRM5", "CAMK2N1", "EPHA7", "LIN7C", "DBNL", "NPTN", "PSD", "MINK1", "SIPA1L1", "SORCS3", "SYT11", "GRIN2B", "GRIA2", "NTRK2", "ITGA8", "GRIA1", "DMTN", "CADM1", "SYT1", "MAP1B", "CACNG3", "GPHN", "TSC1", "PRR12", "RGS7BP", "SYNDIG1", "ANKS1B", "PTK2B", "MAL2", "CACN…
GOMF_ION_TRANSMEMBRANE_TRANSPORTER_ACTIVITY	1.85176e-08	4.03081e-06	0.733762	-0.411021	-1.63084	611	c("KCNIP4", "SLC6A1", "PEX5L", "KCNN2", "GABRB1", "KCNQ5", "CACNA1E", "SLC24A2", "KCNC1", "SLC25A14", "SCN8A", "GABRA2", "CACNA1H", "CACNA2D3", "GRIA3", "KCNH7", "MFSD2A", "RYR3", "SLC9A6", "GRIN2B", "KCNA2", "GRIA2", "MT-CO1", "ABCC1", "SLC1A3", "SCN3A", "GRIA1", "KCNQ2", "SLC4A4", "GLRB", "CACNB2", "CACNG3", "GABRA3", "KCNF1", "KCNMB2", "RYR2", "KCNH3", "KCNIP1", "SLC39A6", "KCNJ6", "NALCN", "H…
GOCC_POSTSYNAPTIC_SPECIALIZATION_MEMBRANE	1.97338e-08	4.20413e-06	0.733762	-0.617542	-2.08843	107	c("SHISA9", "LRRC4C", "LRFN5", "ADAM22", "NLGN1", "ERBB4", "GRM5", "EPHA7", "GABRA2", "LIN7C", "NPTN", "SORCS3", "GRIN2B", "GRIA2", "GRIA1", "CACNG3", "GABRA3", "GPHN", "RGS7BP", "SYNDIG1", "CACNG2", "KCNH1", "GRID1", "CNIH2", "DLG2", "GRM1", "GRIN2A", "SHISA6", "SLITRK3", "NLGN3", "NECTIN3", "ADCY1", "GRIK5", "GABRA4", "NETO1")
GOBP_BIOLOGICAL_PROCESS_INVOLVED_IN_INTERSPECIES_INTERACTION_BETWEEN_ORGANISMS	2.13885e-08	4.46173e-06	0.733762	0.32919	1.48423	932	c("CAV1", "MFHAS1", "C1QA", "VIM", "CRK", "P4HB", "LYAR", "TPT1", "PQBP1", "DDX60", "COLEC12", "BCL2L1", "WIPF1", "FN1", "PTGS2", "VCAM1", "C4B", "NAPEPLD", "NOS3", "ACTG1", "USP15", "CDC42EP4", "AKT1", "IFI44", "RAB1A", "BMP6", "IL10RB", "SASH1", "CNOT7", "SLC52A2", "RPL30", "CHMP5", "STXBP3", "INSR", "ATF2", "MAPKBP1", "KMO", "CSF1", "GAS6", "ACTR3", "B2M", "VAMP2", "SERPINB9", "IFI35", "HDAC1"…
GOCC_INTRINSIC_COMPONENT_OF_PLASMA_MEMBRANE	2.40713e-08	4.9189e-06	0.733762	-0.36476	-1.48934	1140	c("EPHA6", "SHISA9", "KIRREL3", "KCNIP4", "NTRK3", "SLC6A1", "ROBO1", "GABRB1", "KCNQ5", "DPP6", "LRRC4C", "SLC24A2", "CDH4", "LRFN5", "ADCY9", "MIGA1", "PCDH7", "KCNC1", "ADAM22", "NLGN1", "ERBB4", "SLC25A14", "DCLK1", "PLXNA4", "SCN8A", "GRM5", "NRXN3", "LDLR", "CNTN6", "EPHA7", "GABRA2", "CACNA1H", "CHRM3", "NPTN", "RHBDL1", "GRIA3", "ALCAM", "ITGBL1", "SORCS3", "KCNH7", "MFSD2A", "SYT11", "GR…
GOBP_VASCULATURE_DEVELOPMENT	5.32614e-08	1.06661e-05	0.719513	0.360927	1.56962	580	c("CAV1", "HEG1", "GATA2", "CNTRL", "EPAS1", "STRA6", "SOX18", "ADGRF5", "TGFA", "FN1", "PTGS2", "PDGFRB", "TBX1", "EPN2", "NOS3", "ACTG1", "PTPRB", "AKT1", "PDGFD", "SLC12A2", "PLXDC1", "ENG", "PTPRM", "GAB1", "SASH1", "RIN2", "MFGE8", "TBX3", "ATF2", "ID1", "TMEM100", "SPRED1", "CLDN5", "SHB", "BSG", "TSPAN12", "RECK", "ADGRA2", "PKNOX1", "PTPN14", "AHR", "JAM3", "PIK3R6", "DDIT3", "WNT5A", "SG…
GOMF_TRANSMITTER_GATED_CHANNEL_ACTIVITY	6.05239e-08	1.18829e-05	0.704976	-0.762354	-2.1945	40	c("GABRB1", "GABRA2", "GRIA3", "GRIN2B", "GRIA2", "GRIA1", "GLRB", "GABRA3", "GABRA1", "PTK2B", "GABRB3", "GRIA4", "GRID1", "GRIN2A", "GRIK2", "GRIK4", "GRIK5", "GABRA4", "GABRD", "GLRA3")
GOBP_CATION_TRANSMEMBRANE_TRANSPORT	6.28619e-08	1.21045e-05	0.704976	-0.399948	-1.59609	659	c("SHISA9", "KCNIP4", "SLC6A1", "PEX5L", "KCNN2", "KCNQ5", "CACNA1E", "DPP6", "SLC24A2", "ANK2", "KCNC1", "RASGRF2", "NLGN1", "AFG3L2", "AKAP6", "HPCA", "SCN8A", "CACNA1H", "CACNA2D3", "CAB39", "MINK1", "KCNH7", "RYR3", "ANK3", "SLC9A6", "GRIN2B", "UBASH3B", "HTR2A", "KCNA2", "MT-CO1", "SLC1A3", "SCN3A", "KCNQ2", "SLC4A4", "CACNB2", "CACNG3", "KCNF1", "HECW2", "KCNMB2", "RYR2", "KCNH3", "KCNIP1",…
GOBP_SYNAPSE_ORGANIZATION	8.00971e-08	1.51323e-05	0.704976	-0.44483	-1.71445	379	c("KIRREL3", "ERC2", "NTRK3", "SLC6A1", "LINGO2", "ROBO2", "CTNND2", "LRRC4C", "LRFN5", "NLGN1", "ERBB4", "AFG3L2", "SPTBN2", "GRM5", "SDK1", "FARP1", "EPHA7", "GABRA2", "IL1RAPL1", "TNR", "DBNL", "NPTN", "GNPAT", "SIPA1L1", "ANK3", "GRIN2B", "NEFL", "ADGRB3", "NTRK2", "DOCK10", "MAP1B", "PPFIA2", "GLRB", "CACNB2", "CTTNBP2", "GPHN", "TSC1", "WASF2", "SYNDIG1", "UNC13C", "GABRA1", "DIP2A", "GPC6"…
GOBP_CELL_MORPHOGENESIS	8.18646e-08	1.51798e-05	0.704976	-0.376639	-1.52529	859	c("EPHA6", "KIRREL3", "ROBO1", "ROBO2", "DSCAML1", "CTNND2", "LRRC4C", "CDH4", "KIDINS220", "KIF5C", "DAB1", "NLGN1", "MAP2", "AFG3L2", "DCLK1", "PLXNA4", "NSMF", "NRXN3", "MEGF9", "AUTS2", "FARP1", "CNTN6", "EPHA7", "IL1RAPL1", "CUL3", "TNR", "HEXB", "SKIL", "ENAH", "SGK1", "DBNL", "NPTN", "ANKRD27", "SPTBN4", "ALCAM", "RASAL1", "MINK1", "SIPA1L1", "MAP1A", "MFSD2A", "ANK3", "SLC9A6", "FAT1", "A…
GOCC_INTRINSIC_COMPONENT_OF_POSTSYNAPTIC_SPECIALIZATION_MEMBRANE	8.67889e-08	1.58003e-05	0.704976	-0.662689	-2.10677	73	c("SHISA9", "LRRC4C", "LRFN5", "ADAM22", "NLGN1", "ERBB4", "EPHA7", "GABRA2", "NPTN", "SORCS3", "GRIA1", "CACNG3", "GABRA3", "RGS7BP", "CACNG2", "GRID1", "CNIH2", "GRIN2A", "SHISA6", "SLITRK3", "NLGN3", "NECTIN3", "ADCY1", "GRIK5", "GABRA4", "NETO1", "CDH10")
GOBP_AXON_DEVELOPMENT	1.18601e-07	2.12064e-05	0.704976	-0.435493	-1.68574	416	c("EPHA6", "ROBO1", "ROBO2", "DSCAML1", "LRRC4C", "CDH4", "KIF5C", "DAB1", "MAP2", "AFG3L2", "DCLK1", "PLXNA4", "NRXN3", "AUTS2", "CNTN6", "EPHA7", "TNR", "SKIL", "ENAH", "DBNL", "NPTN", "SPTBN4", "ALCAM", "SIPA1L1", "MAP1A", "ANK3", "SLC9A6", "ATP8A2", "NEFL", "LGI1", "TTC8", "SLIT3", "NCAM1", "NTRK2", "MYCBP2", "CSPG5", "VSTM2L", "MAP1B", "CSF1R", "ARX", "FSTL4", "CRTAC1", "SLITRK4", "OLFM1", "…
GOBP_CELL_MORPHOGENESIS_INVOLVED_IN_DIFFERENTIATION	1.35118e-07	2.37358e-05	0.690132	-0.402717	-1.59808	609	c("EPHA6", "ROBO1", "ROBO2", "DSCAML1", "CTNND2", "LRRC4C", "CDH4", "KIDINS220", "KIF5C", "DAB1", "NLGN1", "MAP2", "AFG3L2", "DCLK1", "PLXNA4", "NSMF", "NRXN3", "MEGF9", "AUTS2", "FARP1", "CNTN6", "EPHA7", "IL1RAPL1", "CUL3", "TNR", "SKIL", "ENAH", "DBNL", "NPTN", "ANKRD27", "SPTBN4", "ALCAM", "MINK1", "SIPA1L1", "MAP1A", "MFSD2A", "ANK3", "SLC9A6", "FAT1", "ATP8A2", "NEFL", "LGI1", "TTC8", "SLIT…
GOCC_PLASMA_MEMBRANE_REGION	1.63273e-07	2.81872e-05	0.690132	-0.364148	-1.47849	963	c("LRRTM4", "SHISA9", "ERC2", "DGKB", "NTRK3", "SLC6A1", "ROBO2", "GABRB1", "LRRC4C", "LRFN5", "ANK2", "KCNC1", "ADAM22", "NLGN1", "ERBB4", "AKAP6", "SPTBN2", "HPCA", "GRM5", "LDLR", "RAB27B", "FARP1", "CNTN6", "EPHA7", "GABRA2", "IL1RAPL1", "CHRM3", "LIN7C", "SGIP1", "CLTB", "DBNL", "NPTN", "NSG1", "GRIA3", "PSD", "SORCS3", "SYT11", "ANK3", "BBS7", "GRIN2B", "FAT1", "HTR2A", "KCNA2", "TTC8", "GR…
GOBP_CELL_PROJECTION_ORGANIZATION	1.99699e-07	3.38912e-05	0.690132	-0.346321	-1.41946	1311	c("EPHA6", "KIRREL3", "NTRK3", "CSMD3", "MAGI2", "ROBO1", "ROBO2", "DSCAML1", "CTNND2", "LRRC4C", "CAMK2A", "CCDC57", "CDH4", "KIDINS220", "KIF5C", "DAB1", "NLGN1", "MAP2", "AFG3L2", "DCLK1", "PLXNA4", "NSMF", "NRXN3", "TRAF3IP1", "SDK1", "AUTS2", "GPRIN1", "FARP1", "CNTN6", "EPHA7", "GOLPH3", "IL1RAPL1", "CUL3", "TNR", "SKIL", "ENAH", "SGK1", "DBNL", "FIG4", "NPTN", "ANKRD27", "DNAL1", "SPTBN4",…
GOMF_POSTSYNAPTIC_NEUROTRANSMITTER_RECEPTOR_ACTIVITY	2.20557e-07	3.68072e-05	0.690132	-0.74612	-2.15565	42	c("GABRB1", "GRM5", "GABRA2", "CHRM3", "GRIA3", "GRIA1", "GLRB", "GABRA3", "GABRA1", "GRID1", "GRM1", "ADRB1", "GRIK2", "GRIK4", "GRIK5", "GABRA4", "GABRD")
GOBP_REGULATION_OF_ION_TRANSPORT	2.59256e-07	4.25562e-05	0.674963	-0.411177	-1.61029	504	c("SHISA9", "KCNIP4", "SLC6A1", "KCNN2", "KCNQ5", "CACNA1E", "DPP6", "CAMK2A", "ANK2", "KCNC1", "RASGRF2", "NLGN1", "AKAP6", "HPCA", "SCN8A", "GRM5", "CACNA1H", "CHRM3", "CACNA2D3", "CAB39", "SPTBN4", "MINK1", "KCNH7", "SYT11", "ANK3", "UBASH3B", "HTR2A", "KCNA2", "SCN3A", "KCNQ2", "SYT1", "CACNB2", "CACNG3", "KCNF1", "HECW2", "RYR2", "KCNH3", "KCNIP1", "NKAIN3", "KCNJ6", "NALCN", "RAMP3", "PTK2B…
GOBP_BLOOD_VESSEL_MORPHOGENESIS	2.95417e-07	4.77098e-05	0.674963	0.369098	1.58359	489	c("CAV1", "HEG1", "GATA2", "EPAS1", "STRA6", "SOX18", "ADGRF5", "TGFA", "FN1", "PTGS2", "PDGFRB", "TBX1", "EPN2", "NOS3", "ACTG1", "PTPRB", "AKT1", "SLC12A2", "PLXDC1", "ENG", "PTPRM", "GAB1", "SASH1", "RIN2", "MFGE8", "ATF2", "ID1", "TMEM100", "SPRED1", "CLDN5", "SHB", "BSG", "TSPAN12", "RECK", "ADGRA2", "PKNOX1", "JAM3", "PIK3R6", "WNT5A", "SGCD", "RHOJ", "LEF1", "EGFL7", "HIF1AN", "EDN1", "HDA…
GOCC_RIBOSOMAL_SUBUNIT	3.29564e-07	5.20425e-05	0.674963	0.520965	1.99104	146	c("RPS25", "RPL29", "RPL18", "RPS3", "MRPS24", "RPS4X", "RPL30", "RPS9", "RPL23", "MTERF4", "MRPL34", "RPS19", "RPS27", "RPS20", "RPS14", "ISG15", "RPL7", "MRPL19", "RPL14", "MRPL14", "RPL3", "RPS2", "ZCCHC17", "RACK1", "RPS13", "RPL37A", "RPL36A", "RPL32", "RPS16", "RPS23", "RPL28", "RPL4", "RPL12", "B3GALT4", "RPL6", "RPL19", "RPS26", "MRPL17", "RPL31", "RPS11", "RPL37", "MRPS26", "RPL13", "RPL…
GOBP_REGULATION_OF_MEMBRANE_POTENTIAL	3.3264e-07	5.20425e-05	0.674963	-0.443665	-1.69098	335	c("KCNN2", "GABRB1", "ANK2", "KCNC1", "NLGN1", "AKAP6", "SCN8A", "GRM5", "GABRA2", "CACNA1H", "GRIA3", "KCNH7", "ANK3", "GRIN2B", "KCNA2", "NTRK2", "SCN3A", "GRIA1", "SLC4A4", "GLRB", "CACNB2", "GABRA3", "KCNMB2", "RYR2", "KCNH3", "RGS7BP", "NALCN", "HCN2", "GABRA1", "PTK2B", "GJA1", "GABRB3", "KCNIP2", "CACNA1D", "CACNG2", "FGF13", "TMEM108", "KCNH1", "GRID1", "SLC24A4", "CNIH2", "CACNA2D1", "PR…
GOCC_POSTSYNAPTIC_DENSITY_MEMBRANE	3.76278e-07	5.79642e-05	0.674963	-0.627524	-2.04774	83	c("SHISA9", "LRRC4C", "LRFN5", "ADAM22", "ERBB4", "GRM5", "EPHA7", "LIN7C", "NPTN", "SORCS3", "GRIN2B", "GRIA2", "GRIA1", "CACNG3", "RGS7BP", "SYNDIG1", "CACNG2", "KCNH1", "GRID1", "CNIH2", "DLG2", "GRM1", "GRIN2A", "SHISA6", "NECTIN3", "ADCY1", "GRIK5")
GOBP_ION_TRANSPORT	4.20826e-07	6.38444e-05	0.674963	-0.351897	-1.43696	1108	c("SHISA9", "KCNIP4", "SLC6A1", "PEX5L", "KCNN2", "GABRB1", "KCNQ5", "CACNA1E", "DPP6", "CAMK2A", "SLC24A2", "ANK2", "KCNC1", "RASGRF2", "NLGN1", "SLC25A14", "AFG3L2", "AKAP6", "HPCA", "SCN8A", "GRM5", "GABRA2", "CACNA1H", "CHRM3", "SGK1", "CACNA2D3", "CAB39", "SPTBN4", "GRIA3", "MINK1", "KCNH7", "MFSD2A", "RYR3", "SYT11", "ANK3", "SLC9A6", "GRIN2B", "UBASH3B", "HTR2A", "KCNA2", "GRIA2", "NTRK2",…
GOCC_ANCHORING_JUNCTION	4.4058e-07	6.58437e-05	0.674963	0.336068	1.48478	700	c("CAV1", "HEG1", "PXN", "VIM", "CGNL1", "DLC1", "P4HB", "SORBS1", "SYNPO2", "CD9", "USP53", "IQGAP1", "RPL18", "ACTB", "PPFIBP1", "PDGFRB", "TMOD3", "RRAS2", "ACTG1", "TSPAN9", "TJP2", "GNB2", "FRMD5", "RPS3", "CDC42EP4", "AKT1", "PLXDC1", "MPP7", "ENG", "SCRIB", "RPS4X", "PTPRM", "SLC4A2", "GAB1", "ARHGAP31", "RPL30", "RPS9", "APP", "ACTR3", "RPL23", "TSPAN4", "DES", "B2M", "PARVB", "CLDN5", "R…
GOCC_RIBOSOME	4.71087e-07	6.93675e-05	0.674963	0.484724	1.88351	174	c("RPS25", "RPL29", "RPL18", "RPS3", "MRPS24", "RPS4X", "LARP1", "RPL30", "RPS9", "RPL23", "MTERF4", "MRPL34", "RPS19", "RPS27", "RPS20", "RPS14", "ISG15", "RPL7", "MRPL19", "EIF2AK4", "RPL14", "MRPL14", "RPL3", "RPS2", "ZCCHC17", "RACK1", "RPS13", "RPL37A", "RPL36A", "RPL32", "RPS16", "RPS23", "RPL28", "MRPS36", "RPL4", "RPL12", "B3GALT4", "RPL6", "RPL19", "RPS26", "MRPL17", "RPL31", "NUFIP2", "…
GOBP_CYTOPLASMIC_TRANSLATION	5.56101e-07	8.06991e-05	0.659444	0.545177	2.01833	115	c("RPS25", "RPL29", "RPL18", "RPS3", "RPS4X", "RPL30", "RPS9", "EIF3I", "RPL23", "RPS19", "RPS27", "RPS20", "RPS14", "EIF2S2", "DRG1", "RPL7", "RPL14", "RPL3", "RPS2", "RPS13", "RPL37A", "RPL36A", "RPL32", "RPS16", "RPS23", "RPL28", "RPL4", "RPL12", "RPL6", "RPL19", "RPS26", "RPL31", "RBM4", "ETF1", "RPS11", "RPL37", "RPL13", "RPL24")
GOBP_TUBE_MORPHOGENESIS	7.3774e-07	0.000104811	0.659444	0.337351	1.48315	674	c("CAV1", "HEG1", "FZD6", "GATA2", "DLC1", "EPAS1", "STRA6", "SOX18", "ADGRF5", "TGFA", "FN1", "PTGS2", "PDGFRB", "TBX1", "EPN2", "NOS3", "ACTG1", "PTPRB", "AKT1", "SLC12A2", "PLXDC1", "ENG", "SCRIB", "CTHRC1", "SMAD2", "PTPRM", "GAB1", "SASH1", "RIN2", "MFGE8", "TBX3", "ATF2", "CSF1", "ID1", "TMEM100", "SPRED1", "MTSS1", "CLDN5", "SHB", "STK3", "NIPBL", "BSG", "TSPAN12", "RECK", "ADGRA2", "PKNOX…
GOCC_INTRINSIC_COMPONENT_OF_POSTSYNAPTIC_DENSITY_MEMBRANE	7.43194e-07	0.000104811	0.659444	-0.691543	-2.09373	52	c("SHISA9", "LRRC4C", "LRFN5", "ADAM22", "ERBB4", "EPHA7", "NPTN", "SORCS3", "GRIA1", "CACNG3", "RGS7BP", "CACNG2", "GRID1", "CNIH2", "GRIN2A", "SHISA6", "NECTIN3", "ADCY1", "GRIK5", "NETO1")
GOBP_POTASSIUM_ION_TRANSPORT	8.24972e-07	0.000114728	0.659444	-0.503644	-1.82507	184	c("KCNIP4", "KCNN2", "KCNQ5", "DPP6", "SLC24A2", "ANK2", "KCNC1", "AKAP6", "CAB39", "KCNH7", "ANK3", "SLC9A6", "HTR2A", "KCNA2", "SLC1A3", "KCNQ2", "KCNF1", "KCNMB2", "TSC1", "KCNH3", "KCNIP1", "KCNJ6", "NALCN", "HCN2", "PTK2B", "KCNIP2", "CACNA1D", "KCNH1", "SLC24A4", "RGS7", "KCNB1", "KCNG1", "KCNJ10", "ATP1A1", "KCNC2", "NETO2", "CALM2", "NOS1AP", "NOS1", "ATP1B1", "VPS4B", "NETO1", "SNAP25", …
GOMF_POTASSIUM_ION_TRANSMEMBRANE_TRANSPORTER_ACTIVITY	9.47667e-07	0.000129986	0.659444	-0.559523	-1.92668	120	c("KCNIP4", "KCNN2", "KCNQ5", "SLC24A2", "KCNC1", "KCNH7", "SLC9A6", "KCNA2", "KCNQ2", "KCNF1", "KCNMB2", "KCNH3", "KCNIP1", "KCNJ6", "HCN2", "KCNIP2", "KCNH1", "SLC24A4", "KCNB1", "KCNG1", "KCNJ10", "ATP1A1", "KCNC2", "GRIK2", "GRIK4", "GRIK5", "ATP1B1", "SNAP25", "KCNK9", "KCNMA1", "SLC24A3", "ATP1A3", "HCN1", "SLC9A9")
GOMF_POTASSIUM_CHANNEL_ACTIVITY	1.2706e-06	0.000171926	0.643552	-0.593845	-1.97235	93	c("KCNIP4", "KCNN2", "KCNQ5", "KCNC1", "KCNH7", "KCNA2", "KCNQ2", "KCNF1", "KCNMB2", "KCNH3", "KCNIP1", "KCNJ6", "HCN2", "KCNIP2", "KCNH1", "KCNB1", "KCNG1", "KCNJ10", "KCNC2", "GRIK2", "GRIK4", "GRIK5", "SNAP25", "KCNK9", "KCNMA1", "HCN1")
GOBP_RESPONSE_TO_BACTERIUM	1.31351e-06	0.000175363	0.643552	0.392451	1.63535	362	c("CAV1", "VIM", "COLEC12", "PTGS2", "VCAM1", "C4B", "NOS3", "AKT1", "IFI44", "RAB1A", "BMP6", "SASH1", "RPL30", "CHMP5", "MAPKBP1", "KMO", "B2M", "RPS19", "TNIP2", "NR1D1", "SNX3", "PRDX3", "SEH1L", "ISG15", "NOCT", "WNT5A", "FOXP1", "SMAD6", "CAPN2", "MAPKAPK2", "EDN1", "NFKBIA", "PLSCR4", "SHARPIN", "ABL1", "GBP4", "PCSK1", "FER", "DAB2IP", "ARID5A", "RBCK1", "LYN", "FAM20A", "NOTCH1", "TRIM5"…
GOBP_SYNAPSE_ASSEMBLY	1.51497e-06	0.000199597	0.643552	-0.528381	-1.88227	157	c("KIRREL3", "NTRK3", "LINGO2", "ROBO2", "LRFN5", "NLGN1", "ERBB4", "SPTBN2", "SDK1", "FARP1", "EPHA7", "GABRA2", "IL1RAPL1", "DBNL", "NPTN", "GNPAT", "ADGRB3", "NTRK2", "MAP1B", "SYNDIG1", "GABRA1", "GPC6", "GABRB3", "SLITRK4", "FGF13", "PCDHB14", "SLITRK3", "GPM6A", "NLGN3", "NRXN1", "EIF4G1", "EPHB1", "ARF6", "SHANK2", "PTPRD", "STAU2", "NRG1", "DLG5", "RYK", "NRXN2", "PCLO", "EFNB2", "ADNP", …
GOCC_RECEPTOR_COMPLEX	1.9093e-06	0.000248283	0.627257	-0.443412	-1.68348	313	c("EPHA6", "SHISA9", "NTRK3", "PEX5L", "GABRB1", "NLGN1", "ERBB4", "PLXNA4", "LDLR", "EPHA7", "GABRA2", "GRIA3", "ITGBL1", "GRIN2B", "HTR2A", "GRIA2", "NTRK2", "ITGA8", "GRIA1", "CACNG3", "GABRA3", "CSF1R", "ARNTL", "IKBKB", "GABRA1", "RAMP3", "PTK2B", "ACVR1C", "GABRB3", "CACNG2", "PPARG", "PTPRN2", "EPHA10", "EPHB6", "TRAF3", "GRIA4", "CNIH2", "GRM1", "GRIN2A", "EPHA3", "SHISA6", "ADCYAP1R1", "…
GOMF_STRUCTURAL_CONSTITUENT_OF_RIBOSOME	2.08865e-06	0.000266323	0.627257	0.513822	1.94333	132	c("RPS25", "RPL29", "RPL18", "RPS3", "MRPS24", "RPS4X", "RPL30", "RPS9", "RPL23", "MRPL34", "RPS19", "RPS27", "RPS20", "RPS14", "ISG15", "RPL7", "MRPL19", "RPL14", "MRPL14", "RPL3", "RPS2", "RPS13", "RPL37A", "RPL36A", "RPL32", "RPS16", "RPS23", "RPL28", "RPL4", "RPL12", "RPL6", "RPL19", "RPS26", "MRPL17", "RPL31", "RPS11", "RPL37", "RPL13", "RPL24", "MRPL51")
GOBP_REGULATION_OF_NEURON_PROJECTION_DEVELOPMENT	2.10122e-06	0.000266323	0.627257	-0.424945	-1.63952	395	c("NTRK3", "CSMD3", "MAGI2", "ROBO1", "ROBO2", "LRRC4C", "CDH4", "KIDINS220", "DAB1", "NLGN1", "MAP2", "PLXNA4", "NSMF", "EPHA7", "IL1RAPL1", "TNR", "SKIL", "DBNL", "FIG4", "NPTN", "ANKRD27", "SIPA1L1", "MFSD2A", "ATP8A2", "NEFL", "ADGRB3", "NTRK2", "RIT2", "MAP1B", "PPFIA2", "CCDC88A", "HECW2", "TSC1", "FSTL4", "PACSIN1", "PTK2B", "ENC1", "NCS1", "NCKIPSD", "FGF13", "CFL1", "ITM2C", "CAMK2G", "R…
GOBP_REGULATION_OF_TRANSMEMBRANE_TRANSPORT	2.2136e-06	0.00027706	0.627257	-0.418488	-1.61916	423	c("SHISA9", "KCNIP4", "KCNN2", "KCNQ5", "CACNA1E", "DPP6", "ANK2", "KCNC1", "RASGRF2", "NLGN1", "AKAP6", "HPCA", "SCN8A", "GRM5", "CACNA1H", "CHRM3", "CACNA2D3", "CAB39", "MINK1", "KCNH7", "ANK3", "UBASH3B", "KCNA2", "SCN3A", "KCNQ2", "CACNB2", "CACNG3", "KCNF1", "HECW2", "RYR2", "KCNH3", "KCNIP1", "KCNJ6", "NALCN", "RAMP3", "PTK2B", "GJA1", "KCNIP2", "CACNA1D", "CACNG2", "IFNGR2", "FGF13", "RASG…
GOBP_CATION_TRANSPORT	2.46193e-06	0.000304337	0.627257	-0.360868	-1.4613	863	c("SHISA9", "KCNIP4", "SLC6A1", "PEX5L", "KCNN2", "KCNQ5", "CACNA1E", "DPP6", "CAMK2A", "SLC24A2", "ANK2", "KCNC1", "RASGRF2", "NLGN1", "AFG3L2", "AKAP6", "HPCA", "SCN8A", "CACNA1H", "SGK1", "CACNA2D3", "CAB39", "SPTBN4", "MINK1", "KCNH7", "RYR3", "SYT11", "ANK3", "SLC9A6", "GRIN2B", "UBASH3B", "HTR2A", "KCNA2", "MT-CO1", "KLHL3", "NDFIP1", "SLC1A3", "SCN3A", "KCNQ2", "SLC4A4", "SYT1", "CACNB2", …
GOBP_CIRCULATORY_SYSTEM_DEVELOPMENT	3.10539e-06	0.000376101	0.627257	0.310911	1.3884	880	c("CAV1", "HEG1", "GATA2", "DLC1", "CNTRL", "DHRS3", "EPAS1", "STRA6", "SOX18", "ADGRF5", "TGFA", "FN1", "PTGS2", "PDGFRB", "TBX1", "VCAM1", "EPN2", "NOS3", "ACTG1", "CACYBP", "PTPRB", "AKT1", "PDGFD", "SLC12A2", "PLXDC1", "ENG", "SMYD2", "SMAD2", "PTPRM", "GAB1", "PLN", "SASH1", "RIN2", "MFGE8", "TBX3", "INSR", "ATF2", "ASXL1", "ID1", "TMEM100", "SPRED1", "MTERF4", "CLDN5", "SHB", "STK3", "ID3",…
GOMF_LIGAND_GATED_CATION_CHANNEL_ACTIVITY	3.11758e-06	0.000376101	0.627257	-0.624074	-1.984	73	c("PEX5L", "KCNN2", "GRIA3", "KCNH7", "RYR3", "GRIN2B", "GRIA2", "GRIA1", "RYR2", "KCNJ6", "HCN2", "PTK2B", "GRIA4", "GRIN2A", "KCNJ10", "GRIK2", "GRIK4", "GRIK5", "TRPM4")
GOBP_RESPONSE_TO_CYTOKINE	3.52767e-06	0.000420506	0.627257	0.334908	1.46778	623	c("IL1R1", "CAV1", "VIM", "P4HB", "BCL2L1", "PTGS2", "VCAM1", "EFHC2", "ACTG1", "CACYBP", "RPS3", "CDC42EP4", "AKT1", "SLC12A2", "ACKR1", "ST3GAL6", "IL10RB", "VRK2", "CNOT7", "STXBP3", "KMO", "CSF1", "GAS6", "APP", "ACTR3", "TNIP2", "NMI", "NR1D1", "KEAP1", "PRDM5", "ISG15", "WNT5A", "HSPA5", "LEF1", "IL17RD", "CAPN2", "KIF5B", "RPL3", "HYAL2", "NFAT5", "MAPKAPK2", "EDN1", "RIPK1", "NFKBIA", "UB…
GOMF_VOLTAGE_GATED_CALCIUM_CHANNEL_ACTIVITY	4.39083e-06	0.00051724	0.610527	-0.730568	-2.03744	34	c("CACNA1E", "CACNA1H", "CACNA2D3", "CACNB2", "CACNG3", "CACNA1D", "CACNG2", "NCS1", "CACNB4", "CACNA2D1", "CACNA1G", "CACNA1B", "CACNA1A")
GOBP_REGULATION_OF_SYNAPTIC_PLASTICITY	4.78045e-06	0.000556589	0.610527	-0.505922	-1.81389	165	c("SHISA9", "ERC2", "CAMK2A", "SLC24A2", "RASGRF2", "NSMF", "GRM5", "TNR", "NPTN", "NSG1", "SIPA1L1", "MAP1A", "SORCS3", "GRIN2B", "NTRK2", "GRIA1", "MAP1B", "CPLX2", "UNC13C", "PTK2B", "NRGN", "CALB1", "RASGRF1", "PRKCZ", "RIMS2", "ZDHHC2", "RELN", "GRIN2A", "SHISA6", "IGSF11", "JPH4", "KCNB1", "PLAT", "KCNJ10", "SYT4", "GRIK2", "MAPK1", "ADCY1", "PLK2", "SHANK2", "SYP", "PAIP2", "SLC4A10", "NET…
GOMF_STRUCTURAL_MOLECULE_ACTIVITY	4.92716e-06	0.000567076	0.610527	0.359326	1.53801	462	c("VIM", "RPS25", "IGFBP7", "RPL29", "DNM3", "VWF", "RPL18", "FN1", "ACTB", "UPF3B", "ACTG1", "MYL6", "VTN", "RPS3", "THSD4", "MRPS24", "RPS4X", "TINAGL1", "CTHRC1", "LAMA4", "HIP1", "RPL30", "RPS9", "MFGE8", "ACTR3", "RPL23", "COPG2", "DES", "CLDN5", "MRPL34", "AMELX", "RPS19", "RPS27", "LAMB2", "ACTN1", "RPS20", "RPS14", "SEH1L", "ISG15", "RPL7", "MRPL19", "RPL14", "MRPL14", "ASPN", "RPL3", "SB…
GOMF_SODIUM_ION_TRANSMEMBRANE_TRANSPORTER_ACTIVITY	8.2692e-06	0.000940904	0.593325	-0.550318	-1.88303	112	c("SLC6A1", "SLC24A2", "SCN8A", "CACNA1H", "MFSD2A", "SLC9A6", "SLC1A3", "SCN3A", "SLC4A4", "NALCN", "HCN2", "SLC38A1", "SLC24A4", "CACNA1G", "ATP1A1", "SCN1A", "GRIK2", "SCN2B", "GRIK4", "GRIK5", "TRPM4", "SLC6A11", "ATP1B1", "SLC4A10", "SCN1B", "SLC24A3", "ATP1A3", "HCN1", "SLC5A6", "SLC9A9")
GOBP_IMMUNE_RESPONSE	1.00507e-05	0.00113076	0.593325	0.303972	1.36754	925	c("IL1R1", "CAV1", "MFHAS1", "C1QA", "TNFAIP1", "VIM", "GATA2", "CRK", "LYAR", "PQBP1", "DDX60", "COLEC12", "C4B", "ACTG1", "USP15", "FTH1", "VTN", "SNX6", "SLC7A5", "RPS3", "CDC42EP4", "CD200", "PSMB4", "IFI44", "LY75", "BMP6", "IL10RB", "UBE2N", "CNOT7", "RPL30", "STXBP3", "CSF1", "APP", "ACTR3", "B2M", "VAMP2", "SERPINB9", "IFI35", "RPS19", "TNIP2", "NMI", "ZDHHC1", "NR1D1", "ISG15", "LOXL3", …
GOCC_VOLTAGE_GATED_CALCIUM_CHANNEL_COMPLEX	1.02706e-05	0.00114266	0.593325	-0.726454	-2.01767	33	c("CACNA1E", "CACNA1H", "CACNA2D3", "CACNB2", "CACNG3", "CACNA1D", "CACNG2", "CACNB4", "CACNA2D1", "CACNA1G", "PDE4D", "CACNA1B", "CACNA1A", "CATSPER2")
GOBP_COGNITION	1.1086e-05	0.00120767	0.593325	-0.448364	-1.66192	258	c("SLC6A1", "PJA2", "SLC24A2", "CAMK4", "HMGCR", "GRM5", "NRXN3", "LDLR", "CAMK2N1", "TNR", "SGK1", "NPTN", "BCHE", "MAP1A", "SORCS3", "MFSD2A", "SYT11", "GRIN2B", "HTR2A", "TTC8", "ADGRB3", "NTRK2", "ITGA8", "GRIA1", "PDE1B", "TSC1", "TAFA2", "MEIS2", "BTBD9", "NRGN", "CALB1", "FGF13", "RASGRF1", "PRKCZ", "TMOD2", "RELN", "PTPRZ1", "GRIN2A", "CSMD1", "PLA2G6", "JPH4", "ST3GAL4", "SYT4", "NLGN3",…
GOCC_CYTOSOLIC_LARGE_RIBOSOMAL_SUBUNIT	1.10961e-05	0.00120767	0.593325	0.69799	2.14375	39	c("RPL29", "RPL18", "RPL30", "RPL23", "RPL7", "RPL14", "RPL3", "ZCCHC17", "RPL37A", "RPL36A", "RPL32", "RPL28", "RPL4", "RPL12", "RPL6", "RPL19", "RPL31", "RPL37", "RPL13", "RPL24", "RPL7L1", "RPL39", "FXR2", "RPL35A")
GOMF_NEUROTRANSMITTER_RECEPTOR_ACTIVITY_INVOLVED_IN_REGULATION_OF_POSTSYNAPTIC_MEMBRANE_POTENTIAL	1.13034e-05	0.001217	0.593325	-0.725207	-2.01421	33	c("GABRB1", "GABRA2", "GRIA3", "GRIA1", "GLRB", "GABRA3", "GABRA1", "GRID1", "ADRB1", "GRIK2", "GRIK4", "GRIK5", "GABRA4", "GABRD")
GOBP_REGULATION_OF_NERVOUS_SYSTEM_DEVELOPMENT	1.17789e-05	0.00125471	0.593325	-0.417091	-1.60017	362	c("NTRK3", "LINGO2", "ROBO1", "ROBO2", "CDH4", "HMGB2", "DAB1", "NLGN1", "MAP2", "PLXNA4", "GRM5", "LDLR", "EPHA7", "IL1RAPL1", "TNR", "SKIL", "DBNL", "FIG4", "NPTN", "ANKRD27", "NEFL", "YAP1", "ADGRB3", "NTRK2", "MAP1B", "TENM4", "HOOK3", "SYNDIG1", "FSTL4", "ARNTL", "SLITRK4", "E2F1", "SORL1", "FGF13", "LIG4", "RELN", "PTPRZ1", "WASF3", "ULK1", "PRKCI", "TRPC5", "SYT4", "NF2", "SLITRK3", "TRIM1…
GOCC_CYTOSOLIC_SMALL_RIBOSOMAL_SUBUNIT	1.29536e-05	0.00136531	0.593325	0.745724	2.21328	31	c("RPS25", "RPS3", "RPS4X", "RPS9", "RPS19", "RPS27", "RPS20", "RPS14", "ISG15", "RPS2", "RPS13", "RPS16", "RPS23", "B3GALT4", "RPS26", "RPS11", "RPS8", "RPS24", "MRPS11", "EIF2A", "RPS7", "DHX29")
GOBP_METAL_ION_TRANSPORT	1.64719e-05	0.00171805	0.57561	-0.368865	-1.47098	649	c("KCNIP4", "SLC6A1", "KCNN2", "KCNQ5", "CACNA1E", "DPP6", "CAMK2A", "SLC24A2", "ANK2", "KCNC1", "AFG3L2", "AKAP6", "HPCA", "SCN8A", "CACNA1H", "SGK1", "CACNA2D3", "CAB39", "SPTBN4", "KCNH7", "RYR3", "ANK3", "SLC9A6", "GRIN2B", "UBASH3B", "HTR2A", "KCNA2", "KLHL3", "NDFIP1", "SLC1A3", "SCN3A", "KCNQ2", "SLC4A4", "CACNB2", "CACNG3", "KCNF1", "HECW2", "KCNMB2", "RYR2", "TSC1", "KCNH3", "KCNIP1", "S…
GOMF_TRANSPORTER_ACTIVITY	1.78392e-05	0.00183411	0.57561	-0.34743	-1.40649	886	c("KCNIP4", "SLC6A1", "PEX5L", "KCNN2", "GABRB1", "KCNQ5", "CACNA1E", "SLC24A2", "SLC7A14", "KCNC1", "ABCB9", "SLC25A14", "NDUFB6", "SCN8A", "GABRA2", "CACNA1H", "CACNA2D3", "GRIA3", "KCNH7", "MFSD2A", "RYR3", "SLC9A6", "GRIN2B", "ATP8A2", "KCNA2", "GRIA2", "MT-CO1", "ABCC1", "SLC1A3", "SCN3A", "GRIA1", "KCNQ2", "SLC4A4", "GLRB", "CACNB2", "CACNG3", "GABRA3", "KCNF1", "KCNMB2", "RYR2", "SLC35E1",…
GOMF_TRANSCRIPTION_REGULATOR_INHIBITOR_ACTIVITY	1.7951e-05	0.00183411	0.57561	0.84427	2.14783	16	c("LYAR", "ID1", "ID3", "DDIT3", "SMAD6", "LEF1", "SIN3A", "ID4")
GOCC_RIBONUCLEOPROTEIN_COMPLEX	2.04987e-05	0.00205307	0.57561	0.329771	1.43158	587	c("VIM", "RBMS1", "RPS25", "XPO1", "RPL29", "IQGAP1", "SSB", "AQR", "RPL18", "ACTB", "XPO5", "CWF19L2", "RPS3", "MRPS24", "DDX23", "HNRNPH2", "RPS4X", "LARP1", "RPL30", "HNRNPM", "RPS9", "EIF3I", "SRFBP1", "RPL23", "MTERF4", "MRPL34", "RPS19", "SRP19", "RPS27", "SRRT", "RPS20", "WBP4", "RBMXL1", "RPS14", "ISG15", "DRG1", "NSRP1", "DHX8", "RBM42", "RPL7", "MRPL19", "EIF2AK4", "RPL14", "MRPL14", "R…
GOBP_CELL_CELL_ADHESION_VIA_PLASMA_MEMBRANE_ADHESION_MOLECULES	2.05041e-05	0.00205307	0.57561	-0.468093	-1.70204	202	c("KIRREL3", "ROBO1", "ROBO2", "DSCAML1", "LRRC4C", "CDH4", "LRFN5", "DAB1", "PCDH7", "NLGN1", "SDK1", "CNTN6", "IL1RAPL1", "NPTN", "ALCAM", "FAT1", "VSTM2L", "CADM1", "TENM4", "PTPRT", "GPC6", "UNC5D", "IGSF11", "TENM3", "PCDHB14", "FAT3", "SLITRK3", "NECTIN3", "CLDN12", "PTPRD", "CDH23", "IGSF21", "CDH10", "ACVR1", "CDH7", "PIK3CB", "PCDH1", "CLDN10", "PCDH8", "EFNA5", "PCDH10", "CDH12", "IL1RA…
GOCC_PERIKARYON	2.1238e-05	0.00210551	0.57561	-0.527779	-1.82677	124	c("CTNND2", "HPCA", "NSMF", "DBNL", "SYT11", "KCNA2", "ITGA8", "MAP1B", "CPLX2", "RGS7BP", "OLFM1", "DDN", "DRP2", "KCNH1", "DLG2", "PCSK2", "PPP1CA", "KCNB1", "ASTN1", "CPNE6", "KCNC2", "GRIK2", "CPLX1", "PAM", "GLUL", "RUFY3", "KIF5A", "GRIK5", "ASTN2", "SLC4A10", "RTN4R", "CNTNAP2", "SMN1", "SCN1B", "ROGDI", "DHX36", "SYAP1", "PTPRN", "WDFY3", "RTN4RL1", "GRIP1", "KLHL24", "NCDN", "GLRA3")
GOBP_TUBE_DEVELOPMENT	2.1518e-05	0.00211235	0.57561	0.306921	1.36574	818	c("CAV1", "HEG1", "FZD6", "GATA2", "DLC1", "EPAS1", "STRA6", "SOX18", "ADGRF5", "TGFA", "FN1", "PTGS2", "PDGFRB", "TBX1", "EPN2", "NOS3", "ACTG1", "PTPRB", "AKT1", "SLC12A2", "PLXDC1", "ENG", "SCRIB", "CTHRC1", "SMAD2", "PTPRM", "SLC4A2", "VPS52", "GAB1", "SASH1", "RIN2", "MFGE8", "TBX3", "ATF2", "CSF1", "ASXL1", "ID1", "TMEM100", "SPRED1", "MTSS1", "CLDN5", "SHB", "STK3", "NIPBL", "BSG", "TSPAN1…
KEGG_NEUROACTIVE_LIGAND_RECEPTOR_INTERACTION	2.56433e-05	0.00249288	0.57561	-0.494329	-1.75536	153	c("GABRB1", "GRM5", "GABRA2", "CHRM3", "GRIA3", "GRIN2B", "HTR2A", "GRIA2", "GRIA1", "GLRB", "GABRA3", "GABRA1", "GABRB3", "ADRA1B", "GRIA4", "GRID1", "GRM1", "GRIN2A", "ADCYAP1R1", "THRA", "ADRB1", "GRIK2", "GRIK4", "GRIK5", "LPAR4", "GABRA4", "HTR1F", "GRM7", "GABRD", "ADRA1A", "GLRA3", "CCKBR", "TBXA2R", "THRB", "GABRG2", "F2RL2", "GRIN1")
GOBP_REGULATION_OF_CELL_PROJECTION_ORGANIZATION	2.76584e-05	0.00266292	0.57561	-0.371551	-1.4731	594	c("NTRK3", "CSMD3", "MAGI2", "ROBO1", "ROBO2", "LRRC4C", "CDH4", "KIDINS220", "DAB1", "NLGN1", "MAP2", "PLXNA4", "NSMF", "AUTS2", "EPHA7", "IL1RAPL1", "TNR", "SKIL", "DBNL", "FIG4", "NPTN", "ANKRD27", "SIPA1L1", "MFSD2A", "GRIN2B", "ATP8A2", "NEFL", "YAP1", "ADGRB3", "NTRK2", "RIT2", "DMTN", "MAP1B", "PPFIA2", "CCDC88A", "HECW2", "TSC1", "WASF2", "FSTL4", "PACSIN1", "PTK2B", "ARPC2", "ENC1", "NCS…
GOBP_TRANSMEMBRANE_TRANSPORT	2.96563e-05	0.00282808	0.57561	-0.334467	-1.36569	1095	c("SHISA9", "KCNIP4", "SLC6A1", "PEX5L", "KCNN2", "GABRB1", "KCNQ5", "CACNA1E", "DPP6", "SLC24A2", "ANK2", "SLC7A14", "KCNC1", "RASGRF2", "ABCB9", "NLGN1", "SLC25A14", "AFG3L2", "AKAP6", "HPCA", "SCN8A", "GRM5", "GABRA2", "CACNA1H", "CHRM3", "CACNA2D3", "CAB39", "GRIA3", "MINK1", "KCNH7", "MFSD2A", "RYR3", "ANK3", "SLC9A6", "GRIN2B", "UBASH3B", "HTR2A", "KCNA2", "GRIA2", "MT-CO1", "ABCC1", "SLC1A…
GOMF_VOLTAGE_GATED_POTASSIUM_CHANNEL_ACTIVITY	3.43867e-05	0.00324825	0.557332	-0.596812	-1.88335	70	c("KCNN2", "KCNQ5", "KCNC1", "KCNH7", "KCNA2", "KCNQ2", "KCNF1", "KCNH3", "KCNJ6", "HCN2", "KCNIP2", "KCNH1", "KCNB1", "KCNG1", "KCNJ10", "KCNC2", "SNAP25", "KCNK9", "KCNMA1", "HCN1")
GOCC_GABA_ERGIC_SYNAPSE	3.56522e-05	0.00333631	0.557332	-0.609089	-1.91254	64	c("ERC2", "SLC6A1", "GABRB1", "LRFN5", "ERBB4", "GABRA2", "NPTN", "CSPG5", "GLRB", "GABRA3", "GABRA1", "SV2A", "CALB1", "IGSF9B", "SLITRK3", "NLGN3", "GABRA4", "SLC6A11", "NRG1", "CDH10", "GABRD", "CTBP2", "ADRA1A", "PCLO")
GOCC_BLOOD_MICROPARTICLE	3.78457e-05	0.00350878	0.557332	0.616104	2.03201	54	c("FN1", "ACTB", "C4B", "ACTG1", "VTN", "ENG", "STOM", "CP", "DNPEP", "HSPA8", "GSN", "LGALS3BP", "F13A1", "SLC2A1")
GOMF_IONOTROPIC_GLUTAMATE_RECEPTOR_ACTIVITY	4.52965e-05	0.00416104	0.557332	-0.802234	-1.92316	19	c("GRIA3", "GRIN2B", "GRIA2", "GRIA1", "PTK2B", "GRIA4", "GRID1", "GRIN2A", "GRIK2", "GRIK4", "GRIK5")
GOCC_PLASMA_MEMBRANE_PROTEIN_COMPLEX	5.39942e-05	0.00491495	0.557332	-0.399359	-1.54393	417	c("SHISA9", "KCNIP4", "KCNQ5", "CACNA1E", "DPP6", "CDH4", "KCNC1", "SCN8A", "PRKCA", "CACNA1H", "LIN7C", "SGIP1", "CLTB", "APH1B", "CACNA2D3", "GRIA3", "ITGBL1", "GRIN2B", "KCNA2", "GRIA2", "ITGA8", "GNG11", "SCN3A", "GRIA1", "KCNQ2", "GLRB", "CACNB2", "CACNG3", "KCNF1", "KCNMB2", "KCNIP1", "KCNJ6", "IKBKB", "HCN2", "RAMP3", "PTK2B", "ACVR1C", "GJA1", "KCNIP2", "CACNA1D", "CACNG2", "SNTB2", "TRAF…
GOBP_MEMORY	5.47819e-05	0.00494172	0.557332	-0.525335	-1.7928	111	c("SLC6A1", "PJA2", "SLC24A2", "CAMK4", "LDLR", "CAMK2N1", "SGK1", "MAP1A", "SORCS3", "SYT11", "HTR2A", "ITGA8", "GRIA1", "TAFA2", "BTBD9", "CALB1", "FGF13", "RASGRF1", "PRKCZ", "RELN", "GRIN2A", "CSMD1", "PLA2G6", "SYT4", "ADCY1", "PLK2", "PAIP2", "NETO1", "CHST10", "ADCY8", "JPH3", "BRINP1", "TREM2", "PTN", "ITPR3", "ADNP")
GOCC_EXCITATORY_SYNAPSE	5.61824e-05	0.00502281	0.557332	-0.657364	-1.95182	47	c("NLGN1", "SPTBN2", "CNTN6", "GRIA3", "SYT11", "GRIA2", "GRIA1", "SYT1", "CACNG3", "SYNDIG1", "UNC13C", "SHISA6", "IGSF11", "NLGN3", "SYP", "NETO1", "ADCY8", "SYNJ1", "BAIAP2", "SHANK1", "GRIN1", "SLC17A7", "KCNJ3")
GOBP_TRANSMISSION_OF_NERVE_IMPULSE	6.39879e-05	0.00567001	0.538434	-0.629052	-1.88971	51	c("SCN8A", "CACNA1H", "TNR", "SPTBN4", "ANK3", "KCNA2", "NTRK2", "SCN3A", "CACNG3", "KCNMB2", "CACNG2", "CACNA1G", "FGF12", "SCN1A", "GRIK2", "CNTNAP1", "CNTNAP2", "SCN1B", "MTOR", "PAFAH1B1", "SOD1")
GOBP_REGULATION_OF_CATION_TRANSMEMBRANE_TRANSPORT	6.58611e-05	0.0057848	0.538434	-0.429801	-1.60151	264	c("SHISA9", "KCNIP4", "KCNN2", "DPP6", "ANK2", "KCNC1", "RASGRF2", "NLGN1", "AKAP6", "HPCA", "CAB39", "MINK1", "ANK3", "UBASH3B", "CACNB2", "CACNG3", "HECW2", "RYR2", "KCNIP1", "RAMP3", "PTK2B", "KCNIP2", "CACNA1D", "CACNG2", "IFNGR2", "FGF13", "RASGRF1", "CACNB4", "TESC", "CNIH2", "CACNA2D1", "RELN", "TCIRG1", "SHISA6", "FGF12", "SLC30A5", "PLA2G6", "RGS7", "JPH4", "PDE4D", "KCNG1", "PARK7", "FG…
GOBP_REGULATION_OF_POSTSYNAPTIC_MEMBRANE_POTENTIAL	6.96997e-05	0.00606872	0.538434	-0.521542	-1.76723	105	c("GABRB1", "NLGN1", "GRM5", "GABRA2", "GRIA3", "GRIN2B", "GRIA1", "GLRB", "GABRA3", "RGS7BP", "GABRA1", "PTK2B", "TMEM108", "GRID1", "PRKCZ", "GRM1", "RIMS2", "RELN", "GRIN2A", "IGSF11", "NLGN3", "NRXN1", "ADRB1", "GRIK2", "GRIK4", "GRIK5", "GABRA4", "NETO1", "UNC13B", "CELF4", "GABRD", "RAB3GAP1", "PPP3CA")
WP_SPLICING_FACTOR_NOVA_REGULATED_SYNAPTIC_PROTEINS	7.0914e-05	0.00612122	0.538434	-0.667213	-1.9224	41	c("DAB1", "ANK3", "GRIN2B", "KCNQ2", "CADM1", "GPHN", "KCNJ6", "TERF2IP", "PRKCZ", "CAMK2G", "MAPK4", "STX2", "GRIK2", "KCNMA1", "NCDN", "EPB41L3", "EPB41", "MAPK9", "GABRG2", "EFNA5", "GRIN1")
HALLMARK_INTERFERON_ALPHA_RESPONSE	7.37434e-05	0.00631105	0.538434	0.532193	1.88125	80	c("DDX60", "IFI44", "CSF1", "B2M", "TDRD7", "IFI35", "NMI", "ISG15", "IRF9", "GBP4", "IFIT3", "LGALS3BP", "PSME1", "TRIM5", "RTP4", "NCOA7", "USP18", "PLSCR1", "RSAD2", "CASP8", "PSME2", "PROCR", "PNPT1", "IRF2", "BST2", "ADAR", "HELZ2", "ELF1", "TRIM25", "TAP1", "CMTR1", "LPAR6", "STAT2", "TRIM21", "UBA7", "IRF1")
GOBP_HOMOPHILIC_CELL_ADHESION_VIA_PLASMA_MEMBRANE_ADHESION_MOLECULES	8.41591e-05	0.0071151	0.538434	-0.495439	-1.71749	126	c("KIRREL3", "ROBO1", "ROBO2", "DSCAML1", "CDH4", "PCDH7", "SDK1", "CNTN6", "NPTN", "FAT1", "VSTM2L", "CADM1", "PTPRT", "IGSF11", "TENM3", "PCDHB14", "FAT3", "NECTIN3", "CDH23", "IGSF21", "CDH10", "CDH7", "PIK3CB", "PCDH1", "PCDH8", "PCDH10", "CDH12", "CDH9", "CLSTN2", "CDH8")
GOBP_MEMBRANE_DEPOLARIZATION_DURING_ACTION_POTENTIAL	8.45598e-05	0.0071151	0.538434	-0.715642	-1.9197	30	c("ANK2", "SCN8A", "CACNA1H", "ANK3", "SCN3A", "CACNB2", "HCN2", "CACNA1D", "CACNA2D1", "CACNA1G", "SCN1A", "SCN2B", "TRPM4", "SCN1B")
GOBP_RESPONSE_TO_MOLECULE_OF_BACTERIAL_ORIGIN	9.19078e-05	0.00766894	0.538434	0.400957	1.62316	229	c("VIM", "PTGS2", "VCAM1", "C4B", "NOS3", "AKT1", "BMP6", "SASH1", "CHMP5", "KMO", "B2M", "TNIP2", "NR1D1", "PRDX3", "NOCT", "WNT5A", "FOXP1", "SMAD6", "CAPN2", "MAPKAPK2", "EDN1", "NFKBIA", "PLSCR4", "ABL1", "PCSK1", "FER", "DAB2IP", "ARID5A", "LYN", "NOTCH1", "TRIM5", "ZFP36", "IRAK2", "MRC1", "BCL10", "PAF1", "ADM", "CASP8", "TSPO", "NFKBIB", "AKAP12", "XBP1", "MAPK8", "ACE", "PELI1", "IFNAR1"…
GOBP_ANATOMICAL_STRUCTURE_FORMATION_INVOLVED_IN_MORPHOGENESIS	9.96492e-05	0.00824618	0.538434	0.295762	1.32088	858	c("CAV1", "FZD6", "GATA2", "EHD2", "DLC1", "EPAS1", "STRA6", "CD9", "SOX18", "TGFA", "WLS", "FN1", "PTGS2", "PDGFRB", "TBX1", "TMOD3", "EPN2", "NOS3", "ACTG1", "PTPRB", "VTN", "AKT1", "TEAD4", "SLC12A2", "PLXDC1", "ENG", "SCRIB", "CTHRC1", "SMAD2", "PTPRM", "SLC4A2", "GAB1", "SASH1", "TANC1", "MFGE8", "TBX3", "ATF2", "ID1", "TMEM100", "SPRED1", "CAMK1", "TM4SF1", "CLDN5", "AMELX", "HDAC1", "SHB",…
GOCC_NEUROTRANSMITTER_RECEPTOR_COMPLEX	0.000107063	0.0087871	0.538434	-0.658026	-1.89418	40	c("SHISA9", "GRIA3", "GRIN2B", "GRIA2", "GRIA1", "CACNG3", "PTK2B", "CACNG2", "GRIA4", "CNIH2", "GRIN2A", "SHISA6", "DLG3", "GRIK2", "GRIK4", "GRIK5")
GOBP_REGULATION_OF_AXONOGENESIS	0.000110816	0.00902118	0.538434	-0.480304	-1.68431	143	c("ROBO1", "ROBO2", "LRRC4C", "CDH4", "DAB1", "MAP2", "PLXNA4", "EPHA7", "TNR", "SKIL", "DBNL", "SIPA1L1", "NEFL", "NTRK2", "MAP1B", "FSTL4", "FGF13", "ULK1", "PAK1", "TRPC5", "NDEL1", "RUFY3", "PAK3", "SEMA6D", "XK", "RTN4R", "SEMA3G", "CHN1", "THY1", "ULK2", "SEMA7A", "RYK", "SEMA4G", "ADNP", "PAFAH1B1", "STK11", "EFNA5", "EFNB3", "PLXNB1", "SEMA4A")
GOMF_EXTRACELLULAR_MATRIX_STRUCTURAL_CONSTITUENT	0.000113257	0.00914547	0.538434	0.484578	1.78936	113	c("IGFBP7", "VWF", "FN1", "VTN", "THSD4", "TINAGL1", "CTHRC1", "LAMA4", "MFGE8", "AMELX", "LAMB2", "ASPN", "SBSPON", "NID1", "CCN1", "LAMC1", "COL5A2", "CRELD1", "LTBP4", "LTBP1", "VWA1")
GOCC_AXON_INITIAL_SEGMENT	0.000114684	0.00918667	0.538434	-0.791422	-1.87586	18	c("MAP2", "SCN8A", "SPTBN4", "MAP1A", "ANK3", "KCNA2", "KCNQ2", "SCN1A", "LRRC7")
GOBP_NEURON_PROJECTION_GUIDANCE	0.000116419	0.00925165	0.538434	-0.446281	-1.6237	201	c("EPHA6", "ROBO1", "ROBO2", "DSCAML1", "CDH4", "KIF5C", "PLXNA4", "NRXN3", "CNTN6", "EPHA7", "TNR", "ENAH", "NPTN", "ALCAM", "LGI1", "TTC8", "SLIT3", "NCAM1", "MYCBP2", "VSTM2L", "CSF1R", "ARX", "EPHA10", "UNC5D", "EPHB6", "TRIO", "RELN", "EPHA3", "CNTN1", "UNC5B", "NRXN1", "EPHB1", "CDK5R2", "KIF5A", "FEZ1", "NOTCH2", "SEMA6D", "KALRN", "SEMA3G", "EPHA5", "FYN", "SCN1B", "CHN1", "TBR1", "RNF165…
KEGG_CALCIUM_SIGNALING_PATHWAY	0.000122703	0.00967425	0.518848	-0.480014	-1.68704	145	c("CACNA1E", "CAMK2A", "ADCY9", "ERBB4", "CAMK4", "GRM5", "PRKCA", "CACNA1H", "CHRM3", "RYR3", "HTR2A", "PRKACB", "PDE1B", "RYR2", "PTK2B", "CACNA1D", "ADRA1B", "GRM1", "CAMK2G", "CACNA1G", "GRIN2A", "CACNA1B", "ADCY3", "ADRB1", "PRKACA", "ADCY1", "PHKG2", "CALM2", "PDE1A", "CACNA1A", "NOS1", "VDAC3", "PPP3CA", "ADCY8", "TNNC1", "PPP3R1", "ADRA1A", "ADCY2", "CCKBR", "ITPR1", "ITPR3", "TBXA2R")
GOCC_PRESYNAPTIC_MEMBRANE	0.000125375	0.00980035	0.518848	-0.496961	-1.72068	127	c("ERC2", "SLC6A1", "KCNC1", "ERBB4", "CNTN6", "CLTB", "NPTN", "SYT11", "HTR2A", "KCNA2", "SYT1", "RGS7BP", "UNC13C", "KCTD12", "KCNH1", "EXOC3", "RIMS2", "GRIN2A", "CNTN1", "GPM6A", "NRXN1", "STX2", "KCNC2", "GRIK2", "GRIK4", "KCTD16", "GRIK5", "CNTNAP4", "CNTNAP1", "SYP", "PTPRD", "SLC6A11", "SNAP25", "UNC13B", "IGSF21", "CDH10", "SYAP1", "ADCY8", "ITSN2", "ADRA1A", "STX3", "ZNRF2", "SYT7", "EF…
GOCC_SMALL_RIBOSOMAL_SUBUNIT	0.00012626	0.00980035	0.518848	0.584208	1.94293	57	c("RPS25", "RPS3", "MRPS24", "RPS4X", "RPS9", "RPS19", "RPS27", "RPS20", "RPS14", "ISG15", "RPS2", "RACK1", "RPS13", "RPS16", "RPS23", "B3GALT4", "RPS26", "RPS11", "MRPS26", "RPS8", "RPS24", "MRPS11", "MRPS17", "EIF2A", "MRPS16", "RPS7", "DHX29", "MRPS21", "MRPS27")
GOBP_REGULATION_OF_NEUROTRANSMITTER_LEVELS	0.000127392	0.00981213	0.518848	-0.451257	-1.63523	184	c("ERC2", "SLC6A1", "CAMK2A", "NLGN1", "PREPL", "GABRA2", "LIN7C", "BCHE", "SYT11", "VPS18", "HTR2A", "SLC1A3", "CSPG5", "SYT1", "CACNB2", "PDE1B", "CPLX2", "UNC13C", "SV2A", "PTPRN2", "AGTPBP1", "SLC38A1", "RIMS2", "PARK7", "KCNJ10", "PFN2", "SYT4", "NRXN1", "STX2", "CPLX1", "ALDH5A1", "NAPA", "ADCY1", "GRIK5", "SYP", "NOS1", "SLC6A11", "SNAP25", "UNC13B", "PPT1", "RAB3GAP1", "NF1", "RPH3A", "SY…

## Sheet: L2-3 IT
ADVSctrl_L2.3.IT.pathway	ADVSctrl_L2.3.IT.pval	ADVSctrl_L2.3.IT.padj	ADVSctrl_L2.3.IT.log2err	ADVSctrl_L2.3.IT.ES	ADVSctrl_L2.3.IT.NES	ADVSctrl_L2.3.IT.size	ADVSctrl_L2.3.IT.leadingEdge
GOMF_RNA_BINDING	8.7187e-12	9.35952e-08	0.875325	0.35504	1.58735	1462	c("RBMXL1", "RAMAC", "NKAP", "NEMF", "CFAP20", "CELF3", "PSIP1", "FRG1", "DNAJC17", "RBM7", "RPL15", "TRIM28", "MRPS27", "HSPA8", "U2SURP", "RPS9", "RNPS1", "FNDC3A", "FUBP1", "RAE1", "RBM28", "AFF2", "KRI1", "CBX8", "PNN", "COL14A1", "MTDH", "UPF1", "HNRNPDL", "TLR7", "ERI1", "BCCIP", "RSRC2", "SF3B2", "FARSB", "SARS2", "CELF4", "PUSL1", "RPS13", "SIDT2", "CSDC2", "TENT5C", "ARHGEF28", "TBL3", "…
GOCC_NUCLEAR_PROTEIN_CONTAINING_COMPLEX	1.43722e-07	0.000771426	0.690132	0.345072	1.5211	1109	c("RBMXL1", "SAP130", "MSL3", "CHMP1A", "RAMAC", "TERF1", "FRG1", "CHMP2A", "CECR2", "TRIM28", "INTS11", "HSPA8", "MED1", "SAE1", "RAE1", "RBM28", "ACTB", "AFF2", "TEAD1", "GTF2A2", "BCL9", "CBX8", "PNN", "UPF1", "E2F4", "INO80E", "ERI1", "BCCIP", "MLH1", "SF3B2", "XBP1", "STN1", "DNTTIP1", "KDM6B", "BCLAF3", "CDC23", "CHD3", "NELFCD", "SUZ12", "RAD51C", "SMC1A", "SF3A3", "RXRG", "BAZ1A", "CCNH",…
GOBP_RNA_PROCESSING	2.95769e-07	0.000980004	0.674963	0.362611	1.56734	828	c("RBMXL1", "GEMIN8", "RAMAC", "CELF3", "PSIP1", "FRG1", "RBM7", "INTS11", "HSPA8", "U2SURP", "RNPS1", "USP4", "APOBEC4", "RBM28", "AFF2", "KRI1", "PNN", "ERI1", "SF3B2", "CELF4", "PUSL1", "RPS13", "CSDC2", "DEDD2", "TBL3", "ADAD2", "SF3A3", "ESR1", "CLASRP", "KAT2B", "EXOSC5", "RRP9", "RPRD2", "CELF5", "NSUN5", "LCMT2", "FAM50A", "DDX41", "SRSF12", "TERT", "CLK1", "DDX27", "UTP11", "SNRPA", "CEL…
GOCC_RIBONUCLEOPROTEIN_COMPLEX	3.65162e-07	0.000980004	0.674963	0.390588	1.65594	598	c("RBMXL1", "CELF3", "FRG1", "DRG1", "RPL15", "MRPS27", "HSPA8", "RPS9", "RBM28", "ACTB", "KRI1", "PNN", "UPF1", "ERI1", "SF3B2", "CELF4", "RPS13", "TBL3", "RPS2", "SF3A3", "EIF3G", "ILF2", "RRP9", "CELF5", "MRPL4", "RPL29", "UPF2", "DDX41", "MRPL48", "TERT", "RPL30", "FBXW9", "UTP11", "SNRPA", "CELF1", "MCRS1", "NOP9", "PPAN", "DAZAP1", "RBM42", "FBL", "RBMS3", "PRPF4", "ELAVL1", "MRPL14", "USP3…
GOBP_RNA_SPLICING_VIA_TRANSESTERIFICATION_REACTIONS	1.32957e-06	0.00285458	0.643552	0.47675	1.87693	267	c("RBMXL1", "GEMIN8", "CELF3", "PSIP1", "FRG1", "RBM7", "HSPA8", "RNPS1", "USP4", "PNN", "SF3B2", "CELF4", "SF3A3", "CELF5", "DDX41", "SRSF12", "SNRPA", "CELF1", "DAZAP1", "RBM42", "PRPF4", "USP39", "RBM8A", "RBM22", "FXR2", "CASC3", "DHX16", "SNRPN", "EIF4A3", "STRAP", "LUC7L3", "LSM8", "IK", "C1QBP", "METTL14", "HNRNPA1", "ZCRB1", "RBM10", "DDX46", "DDX39B", "JMJD6", "SNRPE", "ZCCHC8", "LARP7",…
GOBP_MRNA_PROCESSING	1.76458e-06	0.00315713	0.643552	0.419131	1.73162	422	c("RBMXL1", "GEMIN8", "RAMAC", "CELF3", "PSIP1", "FRG1", "RBM7", "HSPA8", "RNPS1", "USP4", "APOBEC4", "RBM28", "AFF2", "PNN", "SF3B2", "CELF4", "CSDC2", "SF3A3", "CLASRP", "RPRD2", "CELF5", "FAM50A", "DDX41", "SRSF12", "SNRPA", "CELF1", "DAZAP1", "RBM42", "PRPF4", "USP39", "RBM8A", "RRP1B", "RBM22", "CPSF4L", "THOC6", "FXR2", "RBM27", "CASC3", "DHX16", "SNRPN", "EIF4A3", "STRAP", "LUC7L3", "RPRD1…
GOBP_RNA_SPLICING	2.34908e-06	0.00360248	0.627257	0.443566	1.80485	364	c("RBMXL1", "GEMIN8", "CELF3", "PSIP1", "FRG1", "RBM7", "HSPA8", "RNPS1", "USP4", "RBM28", "AFF2", "PNN", "SF3B2", "CELF4", "RPS13", "SF3A3", "CLASRP", "CELF5", "FAM50A", "DDX41", "SRSF12", "CLK1", "SNRPA", "CELF1", "DAZAP1", "RBM42", "PRPF4", "USP39", "RBM8A", "RRP1B", "RBM22", "THOC6", "FXR2", "CASC3", "DHX16", "SNRPN", "EIF4A3", "STRAP", "LUC7L3", "PDCD7", "NONO", "LSM8", "PPP2R1A", "IK", "C1Q…
GOCC_CATALYTIC_COMPLEX	3.96086e-06	0.00531498	0.610527	0.312067	1.38325	1320	c("SAP130", "MSL3", "FBXL7", "PRPS2", "RAMAC", "CFLAR", "WWP1", "FRG1", "UBE4A", "CECR2", "PDCD6", "SAE1", "ACTB", "GTF2A2", "CBX8", "PNN", "INO80E", "FNTB", "CCNF", "BCCIP", "PSMC4", "NAA10", "SF3B2", "FARSB", "PIGK", "SLA2", "DNTTIP1", "KDM6B", "CDC23", "CALM3", "KLHL3", "IDH3B", "SPSB3", "CHD3", "PFKP", "SUZ12", "GNAT2", "PAFAH1B3", "PSMB6", "SF3A3", "BAZ1A", "DCAF15", "AMBRA1", "AUP1", "DYNLL…

## Sheet: L5 ET
ADVSctrl_L5.ET.pathway	ADVSctrl_L5.ET.pval	ADVSctrl_L5.ET.padj	ADVSctrl_L5.ET.log2err	ADVSctrl_L5.ET.ES	ADVSctrl_L5.ET.NES	ADVSctrl_L5.ET.size	ADVSctrl_L5.ET.leadingEdge
GOMF_RNA_BINDING	2.87055e-15	3.05111e-11	1.00732	0.344408	1.61349	1457	c("RBMXL1", "RAMAC", "HSPA8", "CHD3", "TRIM28", "PSIP1", "RAE1", "CELF3", "FLNA", "RNPS1", "FRG1", "U2SURP", "DDX39B", "DDX18", "PNN", "SRPK1", "DDX27", "URB1", "RPS13", "EXOSC2", "SON", "NEMF", "PIN4", "WDR36", "RPL15", "SF3B5", "MTDH", "SCG3", "PRPF31", "CCDC86", "SRSF5", "CASC3", "HNRNPDL", "EIF4A3", "UPF2", "MRPL22", "PARK7", "RPS2", "GFM2", "P4HB", "TBL3", "MTO1", "PCBP2", "LSM3", "SRSF9", "…
GOBP_RNA_SPLICING	1.34322e-10	6.06537e-07	0.826657	0.455573	1.97959	362	c("RBMXL1", "HSPA8", "PSIP1", "CELF3", "RNPS1", "FRG1", "DDX39B", "PNN", "SRPK1", "RPS13", "SON", "GEMIN8", "SF3B5", "PRPF31", "SRSF5", "CLK1", "CASC3", "EIF4A3", "LSM3", "SRSF9", "ZCRB1", "U2AF1L4", "RALY", "SRSF7", "CELF5", "DDX46", "RTRAF", "CLASRP", "DDX41", "PDCD7", "RP9", "MAGOHB", "CLNS1A", "CWF19L1", "SF3B4", "USP4", "CELF1", "TRA2B", "DAZAP1", "ZRANB2", "FAM50A", "SAP18", "PRPF40B", "AKA…
GOBP_MRNA_PROCESSING	2.2759e-10	6.06537e-07	0.826657	0.435602	1.91809	420	c("RBMXL1", "RAMAC", "HSPA8", "PSIP1", "CELF3", "RNPS1", "APOBEC4", "FRG1", "DDX39B", "PNN", "SRPK1", "SON", "GEMIN8", "SF3B5", "PRPF31", "SRSF5", "CASC3", "EIF4A3", "LSM3", "SRSF9", "ZCRB1", "SRRT", "U2AF1L4", "RALY", "SRSF7", "CELF5", "DDX46", "CLASRP", "DDX41", "CSTF3", "MAGOHB", "CLNS1A", "PAF1", "CWF19L1", "SF3B4", "USP4", "CELF1", "RPRD1A", "TRA2B", "CPSF4", "DAZAP1", "ZRANB2", "FAM50A", "S…
GOBP_RNA_SPLICING_VIA_TRANSESTERIFICATION_REACTIONS	2.28258e-10	6.06537e-07	0.826657	0.500632	2.10251	266	c("RBMXL1", "HSPA8", "PSIP1", "CELF3", "RNPS1", "FRG1", "DDX39B", "PNN", "SRPK1", "SON", "GEMIN8", "SF3B5", "PRPF31", "SRSF5", "CASC3", "EIF4A3", "LSM3", "SRSF9", "ZCRB1", "U2AF1L4", "RALY", "SRSF7", "CELF5", "DDX46", "DDX41", "MAGOHB", "CLNS1A", "CWF19L1", "SF3B4", "USP4", "CELF1", "TRA2B", "DAZAP1", "SAP18", "PRPF40B", "DYRK1A", "PTBP1", "WDR83", "SF3B2", "CACTIN", "HNRNPF", "HNRNPK", "STRAP", …
GOBP_RNA_PROCESSING	3.68875e-10	7.84155e-07	0.814036	0.35897	1.62894	824	c("RBMXL1", "RAMAC", "HSPA8", "PSIP1", "CELF3", "RNPS1", "APOBEC4", "FRG1", "U2SURP", "DDX39B", "DDX18", "PNN", "SRPK1", "DDX27", "URB1", "RPS13", "EXOSC2", "SON", "GEMIN8", "PIN4", "WDR36", "INTS11", "SF3B5", "PRPF31", "SRSF5", "CLK1", "CASC3", "EIF4A3", "TBL3", "MTO1", "LSM3", "SRSF9", "ZCRB1", "SRRT", "U2AF1L4", "RRP9", "DIS3", "OSGEP", "RALY", "SRSF7", "CELF5", "ELP1", "DDX46", "DEDD2", "RTRA…
GOCC_RIBONUCLEOPROTEIN_COMPLEX	1.10823e-09	1.96324e-06	0.788187	0.388008	1.73593	598	c("RBMXL1", "HSPA8", "CELF3", "FRG1", "DDX39B", "PNN", "RPS13", "WDR36", "RPL15", "MRPL55", "SF3B5", "DRG1", "PRPF31", "CASC3", "EIF4A3", "UPF2", "MRPL22", "RPS2", "RUVBL1", "TBL3", "ISG15", "LSM3", "ZCRB1", "SRRT", "U2AF1L4", "MRPL9", "RRP9", "MRPL19", "RALY", "RPS27L", "CELF5", "RPS9", "RPL29", "DDX41", "MRPL48", "RRP7A", "PDCD7", "ACTB", "MRPL40", "MAGOHB", "CLNS1A", "NOC4L", "POP1", "MRPL35",…
GOBP_MRNA_METABOLIC_PROCESS	2.19208e-09	3.32851e-06	0.774939	0.37734	1.68171	634	c("RBMXL1", "RAMAC", "HSPA8", "PSIP1", "CNOT3", "CELF3", "RNPS1", "APOBEC4", "FRG1", "DDX39B", "PNN", "SRPK1", "EXOSC2", "SON", "GEMIN8", "CACNG7", "SF3B5", "PRPF31", "SRSF5", "CASC3", "EIF4A3", "UPF2", "PCBP2", "LSM3", "SRSF9", "ZCRB1", "MLH1", "SRRT", "U2AF1L4", "DIS3", "RALY", "SRSF7", "CELF5", "DDX46", "CLASRP", "DDX41", "CSTF3", "MAGOHB", "CLNS1A", "PAF1", "CWF19L1", "SF3B4", "USP4", "CELF1"…
GOCC_SPLICEOSOMAL_COMPLEX	4.8671e-08	6.46656e-05	0.719513	0.521489	2.09153	175	c("RBMXL1", "HSPA8", "FRG1", "DDX39B", "PNN", "SF3B5", "PRPF31", "CASC3", "EIF4A3", "LSM3", "ZCRB1", "U2AF1L4", "RALY", "DDX41", "PDCD7", "MAGOHB", "CLNS1A", "CWF19L1", "SF3B4", "TRA2B", "PRPF40B", "WDR83", "SF3B2", "CACTIN", "HNRNPF", "HNRNPK", "CRNKL1", "LUC7L3", "WBP4", "DHX32", "CCDC12", "ISY1", "PRPF8", "RHEB", "SNRNP35", "WAC", "HNRNPA1", "PRPF18", "GPKOW", "SF3B6", "EFTUD2", "SNRPD2", "LSM…
GOBP_RIBONUCLEOPROTEIN_COMPLEX_BIOGENESIS	8.75225e-07	0.00103364	0.659444	0.395469	1.71937	387	c("RAMAC", "PSIP1", "CELF3", "FRG1", "DDX39B", "DDX18", "SRPK1", "DDX27", "URB1", "EXOSC2", "GEMIN8", "PIN4", "WDR36", "PRPF31", "SRSF5", "EIF4A3", "MRPL22", "RUVBL1", "TBL3", "SRSF9", "RRP9", "DIS3", "NGRN", "RPS27L", "EIF2S2", "CELF5", "GTPBP10", "RRP7A", "CLNS1A", "KAT2B", "NOC4L", "GTPBP4", "NOP9", "USP4", "CELF1", "RPS25", "CLP1", "ESF1", "GTF3A", "STRAP", "CRNKL1", "LUC7L3", "TSR2", "CELF4"…
GOCC_NUCLEAR_PROTEIN_CONTAINING_COMPLEX	1.66542e-06	0.00177018	0.643552	0.301812	1.3948	1104	c("SAP130", "RBMXL1", "MSL3", "RAMAC", "HSPA8", "CHD3", "TRIM28", "RAE1", "FLNA", "FRG1", "DDX39B", "PNN", "NABP2", "CHMP1A", "EXOSC2", "WDR36", "INTS11", "SF3B5", "PRPF31", "BCL9", "CASC3", "BRMS1", "EIF4A3", "UPF2", "RUVBL1", "LSM3", "POLR2K", "ZCRB1", "MLH1", "BCCIP", "U2AF1L4", "SGF29", "GTF2A2", "MED29", "DIS3", "RALY", "CDK4", "PCGF2", "POLR3C", "POLE3", "DDX41", "XBP1", "RRP7A", "PDCD7", "…
KEGG_SPLICEOSOME	1.95014e-06	0.00188437	0.627257	0.543103	2.0465	118	c("HSPA8", "U2SURP", "DDX39B", "SF3B5", "PRPF31", "SRSF5", "EIF4A3", "LSM3", "SRSF9", "SRSF7", "DDX46", "MAGOHB", "SF3B4", "TRA2B", "PRPF40B", "SF3B2", "HNRNPK", "CRNKL1", "CCDC12", "ISY1", "PRPF8", "ACIN1", "HNRNPA1", "PRPF18", "DDX42", "HSPA1A", "SF3B6", "EFTUD2", "SNRPD2", "HSPA1L", "LSM5", "SART1", "DDX5", "CWC15", "PRPF19", "CDC40", "SNRPC", "CDC5L", "PRPF38B", "DHX8", "THOC3", "SRSF6", "SNR…
WP_MRNA_PROCESSING	2.90483e-06	0.00257295	0.627257	0.535584	2.01857	119	c("RNPS1", "PRMT2", "SRPK1", "SF3B5", "SRSF5", "CLK1", "PCBP2", "SRSF9", "SRSF7", "CLASRP", "CSTF3", "SF3B4", "CELF1", "TRA2B", "CPSF4", "PTBP1", "NONO", "CLP1", "SF3B2", "HNRNPK", "SUGP2", "CELF4", "CSTF2T", "NUDT21", "PRPF8", "NXF1", "HNRNPA1", "PRPF18", "SRPK2", "SMC1A", "EFTUD2", "CLK2", "SNRPD2", "CDC40", "DHX8", "METTL3", "PAPOLA", "SRSF6", "SRRM1", "SNRPF", "RBM5", "HNRNPA2B1", "HNRNPH1", …
GOBP_REGULATION_OF_MRNA_SPLICING_VIA_SPLICEOSOME	4.09272e-06	0.00334627	0.610527	0.557993	2.04273	95	c("RBMXL1", "HSPA8", "CELF3", "RNPS1", "SRPK1", "SON", "SRSF9", "SRSF7", "CELF5", "SF3B4", "CELF1", "TRA2B", "DAZAP1", "SAP18", "DYRK1A", "PTBP1", "HNRNPK", "CELF4", "FXR2", "RBM42", "REST", "CELF6", "HNRNPA1", "SRPK2")

## Sheet: L5 IT
ADVSctrl_L5.IT.pathway	ADVSctrl_L5.IT.pval	ADVSctrl_L5.IT.padj	ADVSctrl_L5.IT.log2err	ADVSctrl_L5.IT.ES	ADVSctrl_L5.IT.NES	ADVSctrl_L5.IT.size	ADVSctrl_L5.IT.leadingEdge
GOBP_NEGATIVE_REGULATION_OF_PROTEIN_LOCALIZATION_TO_CELL_SURFACE	1.09738e-07	0.00117639	0.704976	0.938178	2.15389	12	c("GPM6B", "COMMD1", "NEDD4L", "TAX1BP3")
GOCC_NUCLEAR_PROTEIN_CONTAINING_COMPLEX	4.04256e-07	0.00126135	0.674963	0.347562	1.50629	1107	c("RBMXL1", "MSL3", "SAP130", "SAE1", "RAMAC", "CHMP1A", "TERF1", "ARNTL2", "SMARCC1", "ATF6", "SS18L1", "LIN37", "SMAD3", "RAE1", "SYNE3", "MED23", "BRMS1", "GTF2A2", "MED16", "CASC3", "MMS19", "STN1", "AFF2", "TRIM28", "CHD3", "THOC6", "HSPA8", "LSM3", "CBFB", "MLH1", "RAD51C", "PHF10", "RBBP4", "FRG1", "DHX16", "POLR2K", "NPAS2", "INTS11", "UPF3B", "CDC5L", "TELO2", "AFF3", "KMT2A", "KDM6B", "…
GOBP_SEROTONIN_UPTAKE	4.07682e-07	0.00126135	0.674963	0.955164	2.13735	11	c("GPM6B", "SLC29A4")
GOBP_MRNA_METABOLIC_PROCESS	4.70651e-07	0.00126135	0.674963	0.385179	1.60707	636	c("RBMXL1", "GEMIN8", "RAMAC", "APOBEC4", "CELF3", "RNPS1", "CLASRP", "CASC3", "SRPK1", "CELF5", "CNOT7", "AFF2", "CSDC2", "USP4", "THOC6", "HSPA8", "LSM3", "METTL3", "MLH1", "FRG1", "PSIP1", "CELF1", "DHX16", "PKP1", "CBLL1", "UPF3B", "CDC5L", "MEX3D", "CSTF3", "ATXN2L", "SRRT", "NANOS1", "LUC7L3", "RBM15B", "PNN", "TNRC6C", "SF3B2", "NR1H3", "TSEN54", "ACIN1", "SLTM", "HSPA1A", "THOC5", "SNRPD3…
GOBP_REGULATION_OF_PROTEIN_LOCALIZATION_TO_CELL_SURFACE	7.33563e-07	0.00157276	0.659444	0.738196	2.20877	38	c("GPM6B", "GBF1")
GOBP_MRNA_PROCESSING	2.45951e-06	0.00439432	0.627257	0.425223	1.70311	422	c("RBMXL1", "GEMIN8", "RAMAC", "APOBEC4", "CELF3", "RNPS1", "CLASRP", "CASC3", "SRPK1", "CELF5", "AFF2", "CSDC2", "USP4", "THOC6", "HSPA8", "LSM3", "METTL3", "FRG1", "PSIP1", "CELF1", "DHX16", "CDC5L", "CSTF3", "SRRT", "LUC7L3", "RBM15B", "PNN", "SF3B2", "TSEN54", "ACIN1", "SLTM", "THOC5", "SNRPD3", "SRRM4", "U2AF1", "CLP1", "LARP7", "FAM50A", "SRSF9", "RALY", "DDX39B", "NONO", "RBM28", "RBFOX2",…
GOBP_RNA_SPLICING_VIA_TRANSESTERIFICATION_REACTIONS	5.01895e-06	0.00768616	0.610527	0.466597	1.81598	267	c("RBMXL1", "GEMIN8", "CELF3", "RNPS1", "CASC3", "SRPK1", "CELF5", "USP4", "HSPA8", "LSM3", "METTL3", "FRG1", "PSIP1", "CELF1", "DHX16", "CDC5L", "LUC7L3", "RBM15B", "PNN", "SF3B2", "SNRPD3", "SRRM4", "U2AF1", "LARP7", "SRSF9", "RALY", "DDX39B", "RBFOX2", "CELF6", "CELF4", "RBM42", "RBM10", "SNRPC", "JMJD6", "RBM24", "FXR1", "KHSRP", "PRPF31", "SRSF3", "RBM39", "WBP4", "KHDRBS1", "SNRPN", "PRMT5"…

## Sheet: L5-6 NP
ADVSctrl_L5.6.NP.pathway	ADVSctrl_L5.6.NP.pval	ADVSctrl_L5.6.NP.padj	ADVSctrl_L5.6.NP.log2err	ADVSctrl_L5.6.NP.ES	ADVSctrl_L5.6.NP.NES	ADVSctrl_L5.6.NP.size	ADVSctrl_L5.6.NP.leadingEdge
GOCC_INTRINSIC_COMPONENT_OF_PLASMA_MEMBRANE	2.83583e-07	0.00294898	0.674963	-0.33187	-1.43515	1345	c("ADCY2", "TRPM3", "TEK", "PCDH10", "EPS8", "EPHA7", "LRRC8B", "SLC2A13", "NRXN3", "ZNRF3", "PTPRH", "NRG1", "CANX", "HRH1", "KCNAB2", "SLC24A2", "KCNJ10", "GPHN", "CEMIP2", "KCNH8", "KCNJ3", "KCNF1", "KCNQ5", "NLGN1", "PTK7", "ATP1A3", "ITGA11", "EPHB2", "KCNJ9", "TGFBR2", "SEMA3E", "SEMA4G", "SLC22A4", "EPHA10", "TENM3", "ITGA6", "DCBLD2", "SLC16A6", "TRAT1", "SAMD8", "RTN4RL1", "TRPC6", "IRS1…

## Sheet: L6 CT
ADVSctrl_L6.CT.pathway	ADVSctrl_L6.CT.pval	ADVSctrl_L6.CT.padj	ADVSctrl_L6.CT.log2err	ADVSctrl_L6.CT.ES	ADVSctrl_L6.CT.NES	ADVSctrl_L6.CT.size	ADVSctrl_L6.CT.leadingEdge

## Sheet: L6 IT
ADVSctrl_L6.IT.pathway	ADVSctrl_L6.IT.pval	ADVSctrl_L6.IT.padj	ADVSctrl_L6.IT.log2err	ADVSctrl_L6.IT.ES	ADVSctrl_L6.IT.NES	ADVSctrl_L6.IT.size	ADVSctrl_L6.IT.leadingEdge
GOMF_STRUCTURAL_CONSTITUENT_OF_RIBOSOME	3.54034e-21	3.77011e-17	1.18665	-0.707799	-2.57137	134	c("MRPS12", "MRPL33", "MRPS23", "MRPL28", "RPS5", "RPS26", "RPS29", "RPL37A", "RPL37", "RPS14", "RPL28", "RPL38", "RPS21", "MRPL52", "RPL23A", "MRPS21", "RPL31", "RPSA", "RPL4", "RPL24", "RPL27", "RSL24D1", "RPS27L", "MRPS24", "RPL13", "RPS23", "RPS8", "RPS16", "RPS15", "RPL35A", "RPS20", "RPS28", "RPS6", "RPS19", "RPL34", "RPL26", "RPL8", "RPL22", "MRPL18", "RPLP1", "MRPL11", "RPL10A", "RPL15", …
GOCC_MITOCHONDRIAL_PROTEIN_CONTAINING_COMPLEX	3.27514e-20	1.74385e-16	1.16018	-0.606719	-2.33718	244	c("MT-ATP8", "MT-ND5", "MRPS12", "MRPL33", "MT-CO1", "MT-ND4", "MT-ND6", "MRPL28", "MT-ND4L", "NDUFA3", "MT-CO2", "MT-ND2", "NDUFV3", "PDHB", "COX7A2L", "COX6A2", "SMDT1", "MT-ND1", "NDUFS2", "MT-ND3", "HADHB", "MT-CO3", "MT-ATP6", "MRPL52", "TIMM13", "NDUFA1", "MRPS21", "NDUFS6", "COX7C", "NDUFA5", "NDUFA13", "UQCRH", "MRPS24", "NDUFS5", "NDUFC1", "NDUFB8", "MRPS26", "TOMM20", "UQCR10", "SDHA", …
KEGG_RIBOSOME	5.82406e-19	2.06735e-15	1.12391	-0.812319	-2.63796	65	c("RPS5", "RPS26", "RPS29", "RPL37A", "RPL37", "RPL28", "RPL38", "RPS21", "RPL23A", "RPL31", "RPSA", "RPL4", "RPL24", "RPL27", "RSL24D1", "RPS27L", "RPL13", "RPS23", "RPS8", "RPS16", "RPS15", "RPL35A", "RPS20", "RPS28", "RPS6", "RPS19", "RPL34", "RPL26", "RPL8", "RPL22", "FAU", "RPLP1", "RPL10A", "RPL15", "RPL12", "RPL19", "RPL23", "RPL6", "RPS24", "RPS9", "RPL39", "RPL7", "RPL18A", "RPS7", "RPL3…
GOCC_RIBOSOME	1.53278e-18	4.08065e-15	1.11466	-0.643612	-2.40745	176	c("MRPS12", "MRPL33", "MRPL28", "RPS5", "RPS26", "RPS29", "RPL37A", "RPL37", "RPS14", "RPL28", "RPL38", "RPS21", "MRPL52", "RPL23A", "MRPS21", "RPL31", "RPSA", "RPL4", "CANX", "RPL24", "RPL27", "RSL24D1", "RPS27L", "MRPS24", "RPL13", "RPS23", "RPS8", "RPS16", "RPS15", "RPL35A", "RPS20", "RPS28", "RPS6", "RPS19", "RPL34", "RPL26", "MRPS26", "RPL8", "RPL22", "MRPL18", "RPLP1", "MRPL11", "RPL10A", "…
GOCC_RIBOSOMAL_SUBUNIT	5.88532e-18	1.25346e-14	1.09593	-0.669716	-2.46638	148	c("MRPS12", "MRPL33", "MRPL28", "RPS5", "RPS26", "RPS29", "RPL37A", "RPL37", "RPS14", "RPL28", "RPL38", "RPS21", "MRPL52", "RPL23A", "MRPS21", "RPL31", "RPSA", "RPL4", "RPL24", "RPL27", "RPS27L", "MRPS24", "RPL13", "RPS23", "RPS8", "RPS16", "RPS15", "RPL35A", "RPS20", "RPS28", "RPS6", "RPS19", "RPL34", "RPL26", "MRPS26", "RPL8", "RPL22", "MRPL18", "RPLP1", "MRPL11", "RPL10A", "RPL15", "RPL12", "R…
GOCC_CYTOSOLIC_RIBOSOME	3.46149e-17	6.14357e-14	1.06721	-0.775031	-2.55615	73	c("RPS5", "RPS26", "RPS29", "RPL37A", "RPL37", "RPS14", "RPL28", "RPL38", "RPS21", "RPL23A", "RPL31", "RPSA", "RPL4", "RPL24", "RPL27", "RPS27L", "RPL13", "RPS23", "RPS8", "RPS16", "RPS15", "RPL35A", "RPS20", "RPS28", "RPS6", "RPS19", "RPL34", "RPL26", "RPL8", "RPL22", "RPLP1", "RPL10A", "RPL15", "RPL12", "RPL19", "RPL23", "RPL6", "APOD", "RPS24", "RPS9", "RPL39", "RPL7", "RPL18A", "RPS7", "RPL32…
WP_CYTOPLASMIC_RIBOSOMAL_PROTEINS	1.42672e-16	2.17044e-13	1.04763	-0.775864	-2.52412	68	c("RPS5", "RPS26", "RPS29", "RPL37A", "RPL37", "RPS14", "RPL28", "RPL38", "RPS21", "RPL23A", "RPL31", "RPSA", "RPL4", "RPL24", "RPL27", "RPL13", "RPS23", "RPS8", "RPS16", "RPS15", "RPL35A", "RPS20", "RPS28", "RPS6", "RPS19", "RPL34", "RPL26", "RPL8", "RPL22", "FAU", "RPLP1", "RPL10A", "RPL15", "RPL12", "RPL19", "RPL23", "RPL6", "RPS24", "RPS9", "RPL39", "RPL7", "RPL18A", "RPS7", "RPL32", "RPL3", …
GOMF_ELECTRON_TRANSFER_ACTIVITY	7.24022e-16	9.63764e-13	1.02767	-0.682823	-2.41481	110	c("MT-ND5", "MT-CO1", "MT-ND4", "MT-ND6", "MT-ND4L", "NDUFA3", "MT-CO2", "MT-ND2", "NDUFV3", "COX7A2L", "COX6A2", "MT-ND1", "NDUFS2", "QDPR", "MT-ND3", "MT-CO3", "DMGDH", "NDUFA1", "NDUFS6", "NDUFA5", "NDUFA13", "UQCRH", "NDUFS5", "NDUFC1", "NDUFB8", "UQCR10", "SDHA", "ETFB", "COX6A1", "NDUFA2", "NDUFA8", "COX6B1", "NDUFS7", "NDUFB2", "COX8A", "NDUFV2", "NDUFA6", "COX5B", "NDUFB9", "FDX2", "COX7A…
KEGG_PARKINSONS_DISEASE	1.25195e-15	1.48134e-12	1.01754	-0.687947	-2.41204	106	c("MT-ATP8", "MT-ND5", "MT-CO1", "MT-ND4", "MT-ND6", "MT-ND4L", "NDUFA3", "MT-CO2", "MT-ND2", "NDUFV3", "COX7A2L", "COX6A2", "MT-ND1", "NDUFS2", "MT-ND3", "MT-CO3", "MT-ATP6", "NDUFA1", "NDUFS6", "COX7C", "NDUFA5", "TH", "UQCRH", "NDUFS5", "NDUFC1", "GPR37", "NDUFB8", "UQCR10", "SDHA", "COX6A1", "NDUFA2", "NDUFA8", "COX6B1", "NDUFS7", "SLC25A4", "NDUFB2", "COX8A", "NDUFV2", "NDUFA6", "COX5B", "ND…
WP_ELECTRON_TRANSPORT_CHAIN_OXPHOS_SYSTEM_IN_MITOCHONDRIA	1.56471e-15	1.66626e-12	1.01754	-0.737073	-2.48416	83	c("MT-ATP8", "MT-ND5", "MT-CO1", "MT-ND4", "MT-ND6", "MT-ND4L", "NDUFA3", "MT-CO2", "MT-ND2", "NDUFV3", "COX7A2L", "COX6A2", "MT-ND1", "NDUFS2", "MT-ND3", "MT-CO3", "MT-ATP6", "NDUFA1", "NDUFS6", "COX7C", "NDUFA5", "UQCRH", "NDUFS5", "NDUFC1", "NDUFB8", "UQCR10", "SDHA", "COX6A1", "NDUFA2", "NDUFA8", "COX6B1", "NDUFS7", "SLC25A4", "NDUFB2", "COX17", "COX8A", "NDUFV2", "NDUFA6", "COX5B", "NDUFB9",…
GOCC_INNER_MITOCHONDRIAL_MEMBRANE_PROTEIN_COMPLEX	2.82356e-15	2.73346e-12	1.00732	-0.668428	-2.40027	123	c("MT-ATP8", "MT-ND5", "MT-CO1", "MT-ND4", "MT-ND6", "MT-ND4L", "NDUFA3", "MT-CO2", "MT-ND2", "NDUFV3", "COX7A2L", "COX6A2", "SMDT1", "MT-ND1", "NDUFS2", "MT-ND3", "MT-CO3", "MT-ATP6", "NDUFA1", "NDUFS6", "COX7C", "NDUFA5", "NDUFA13", "UQCRH", "NDUFS5", "NDUFC1", "NDUFB8", "UQCR10", "SDHA", "COX6A1", "PHB", "NDUFA2", "NDUFA8", "COX6B1", "NDUFS7", "NDUFB2", "COX8A", "NDUFV2", "NDUFA6", "COX5B", "C…
GOCC_RESPIRASOME	2.00283e-14	1.77735e-11	0.975995	-0.712026	-2.43668	89	c("MT-ND5", "MT-CO1", "MT-ND4", "MT-ND6", "MT-ND4L", "NDUFA3", "MT-CO2", "MT-ND2", "NDUFV3", "COX7A2L", "COX6A2", "MT-ND1", "NDUFS2", "MT-ND3", "MT-CO3", "NDUFA1", "NDUFS6", "COX7C", "NDUFA5", "NDUFA13", "UQCRH", "NDUFS5", "NDUFC1", "NDUFB8", "UQCR10", "SDHA", "COX6A1", "NDUFA2", "NDUFA8", "COX6B1", "NDUFS7", "NDUFB2", "COX8A", "NDUFV2", "NDUFA6", "COX5B", "NDUFB9", "COX7A2", "NDUFB5", "COX5A", "…
HALLMARK_OXIDATIVE_PHOSPHORYLATION	3.6048e-14	2.75353e-11	0.965328	-0.600544	-2.243	174	c("MRPS12", "NDUFA3", "ECH1", "PDHB", "COX7A2L", "ATP1B1", "NDUFS2", "GOT2", "HADHB", "TIMM13", "NDUFA1", "NDUFS6", "COX7C", "NDUFA5", "SLC25A11", "UQCRH", "NDUFC1", "NDUFB8", "OPA1", "UQCR10", "SDHA", "ETFB", "ATP6V1D", "MDH1", "COX6A1", "PDK4", "NDUFA2", "NDUFA8", "COX6B1", "NDUFS7", "MRPL11", "SLC25A4", "NDUFB2", "COX17", "COX8A", "NDUFV2", "NDUFA6", "COX5B", "TIMM17A", "ATP6V1F", "PHYH", "PDH…
GOMF_OXIDOREDUCTION_DRIVEN_ACTIVE_TRANSMEMBRANE_TRANSPORTER_ACTIVITY	3.62e-14	2.75353e-11	0.965328	-0.74762	-2.42135	67	c("MT-ND5", "MT-CO1", "MT-ND4", "MT-ND6", "MT-ND4L", "NDUFA3", "MT-CO2", "MT-ND2", "NDUFV3", "COX7A2L", "COX6A2", "MT-ND1", "NDUFS2", "MT-ND3", "MT-CO3", "NDUFA1", "NDUFS6", "NDUFA5", "NDUFA13", "UQCRH", "NDUFS5", "NDUFC1", "NDUFB8", "UQCR10", "COX6A1", "NDUFA2", "NDUFA8", "COX6B1", "NDUFS7", "NDUFB2", "COX8A", "CYB561D2", "NDUFV2", "NDUFA6", "COX5B", "NDUFB9", "NDUFB5", "COX5A", "COX4I1", "NDUFA…
GOBP_AEROBIC_RESPIRATION	4.11732e-14	2.92302e-11	0.965328	-0.609868	-2.25501	159	c("MT-ATP8", "MT-ND5", "MT-CO1", "MT-ND4", "MT-ND6", "MT-ND4L", "NDUFA3", "MT-CO2", "MT-ND2", "NDUFV3", "GHITM", "PDHB", "COX7A2L", "COX6A2", "MT-ND1", "NDUFS2", "MT-ND3", "MT-CO3", "MT-ATP6", "NOP53", "NDUFA1", "NDUFS6", "COX7C", "NDUFA5", "UQCRH", "NDUFS5", "NDUFC1", "VCP", "UQCC2", "NDUFB8", "UQCR10", "SDHA", "MDH1", "COX6A1", "SIRT3", "NDUFA2", "NDUFA8", "NDUFS7", "NDUFB2", "NDUFV2", "NDUFA6"…
GOBP_ELECTRON_TRANSPORT_CHAIN	4.72704e-14	3.14614e-11	0.965328	-0.621099	-2.2872	147	c("MT-ND5", "MT-CO1", "MT-ND4", "MT-ND6", "MT-ND4L", "GPD2", "NDUFA3", "MT-CO2", "MT-ND2", "NDUFV3", "GHITM", "COX7A2L", "COX6A2", "MT-ND1", "NDUFS2", "QDPR", "MT-ND3", "MT-CO3", "PDIA5", "SLC25A13", "DMGDH", "NDUFA1", "NDUFS6", "COX7C", "NDUFA5", "NDUFA13", "UQCRH", "NDUFS5", "NDUFC1", "NDUFB8", "UQCR10", "SDHA", "ETFB", "COX6A1", "NDUFA2", "NDUFA8", "NDUFS7", "NDUFB2", "NDUFV2", "NDUFA6", "COX5…
GOBP_ATP_SYNTHESIS_COUPLED_ELECTRON_TRANSPORT	1.01298e-13	6.06793e-11	0.954542	-0.71581	-2.39955	81	c("MT-ND5", "MT-CO1", "MT-ND4", "MT-ND6", "MT-ND4L", "NDUFA3", "MT-CO2", "MT-ND2", "NDUFV3", "GHITM", "COX7A2L", "COX6A2", "MT-ND1", "NDUFS2", "MT-ND3", "MT-CO3", "NDUFA1", "NDUFS6", "COX7C", "NDUFA5", "UQCRH", "NDUFS5", "NDUFC1", "NDUFB8", "UQCR10", "SDHA", "COX6A1", "NDUFA2", "NDUFA8", "NDUFS7", "NDUFB2", "NDUFV2", "NDUFA6", "COX5B", "NDUFB9", "CHCHD2", "UQCC3", "NDUFB5", "COX5A", "NDUFAB1", "C…
GOBP_RESPIRATORY_ELECTRON_TRANSPORT_CHAIN	1.02566e-13	6.06793e-11	0.954542	-0.683034	-2.38996	102	c("MT-ND5", "MT-CO1", "MT-ND4", "MT-ND6", "MT-ND4L", "GPD2", "NDUFA3", "MT-CO2", "MT-ND2", "NDUFV3", "GHITM", "COX7A2L", "COX6A2", "MT-ND1", "NDUFS2", "MT-ND3", "MT-CO3", "SLC25A13", "NDUFA1", "NDUFS6", "COX7C", "NDUFA5", "UQCRH", "NDUFS5", "NDUFC1", "NDUFB8", "UQCR10", "SDHA", "ETFB", "COX6A1", "NDUFA2", "NDUFA8", "NDUFS7", "NDUFB2", "NDUFV2", "NDUFA6", "COX5B", "NDUFB9", "CHCHD2", "UQCC3", "NDU…
GOCC_OXIDOREDUCTASE_COMPLEX	1.19564e-13	6.70124e-11	0.943632	-0.665572	-2.34839	108	c("MT-ND5", "MT-CO1", "MT-ND4", "MT-ND6", "MT-ND4L", "GPD2", "NDUFA3", "MT-ND2", "NDUFV3", "PDHB", "CBR4", "MT-ND1", "NDUFS2", "MT-ND3", "GCSH", "NDUFA1", "NDUFS6", "NDUFA5", "NDUFA13", "UQCRH", "NDUFS5", "NDUFC1", "NDUFB8", "UQCR10", "SDHA", "ETFB", "NDUFA2", "NDUFA8", "NDUFS7", "NDUFB2", "NDUFV2", "NDUFA6", "BCKDK", "NDUFB9", "PDHA1", "NDUFB5", "RRM1", "UQCR11", "NDUFAB1", "NDUFA7", "NDUFB7", "…
GOBP_OXIDATIVE_PHOSPHORYLATION	1.29869e-13	6.9149e-11	0.943632	-0.659995	-2.33953	113	c("MT-ATP8", "MT-ND5", "MT-CO1", "MT-ND4", "MT-ND6", "MT-ND4L", "NDUFA3", "MT-CO2", "MT-ND2", "NDUFV3", "GHITM", "COX7A2L", "COX6A2", "MT-ND1", "NDUFS2", "MT-ND3", "MT-CO3", "MT-ATP6", "NDUFA1", "NDUFS6", "COX7C", "NDUFA5", "UQCRH", "NDUFS5", "NDUFC1", "VCP", "UQCC2", "NDUFB8", "UQCR10", "SDHA", "COX6A1", "NDUFA2", "NDUFA8", "NDUFS7", "NDUFB2", "NDUFV2", "NDUFA6", "COX5B", "CHCHD10", "NDUFB9", "C…
KEGG_OXIDATIVE_PHOSPHORYLATION	2.32406e-13	1.17852e-10	0.932595	-0.669531	-2.3453	104	c("MT-ATP8", "MT-ND5", "MT-CO1", "MT-ND4", "MT-ND6", "MT-ND4L", "NDUFA3", "MT-CO2", "MT-ND2", "NDUFV3", "COX7A2L", "COX6A2", "MT-ND1", "NDUFS2", "MT-ND3", "MT-CO3", "MT-ATP6", "NDUFA1", "NDUFS6", "COX7C", "NDUFA5", "UQCRH", "NDUFS5", "NDUFC1", "NDUFB8", "UQCR10", "SDHA", "ATP6V1D", "COX6A1", "NDUFA2", "NDUFA8", "COX6B1", "NDUFS7", "NDUFB2", "COX17", "COX8A", "NDUFV2", "NDUFA6", "COX5B", "ATP6V1C2…
GOBP_GENERATION_OF_PRECURSOR_METABOLITES_AND_ENERGY	5.26102e-13	2.54657e-10	0.921426	-0.474051	-1.90768	422	c("GSK3A", "MT-ATP8", "MT-ND5", "GAA", "MT-CO1", "MT-ND4", "PPP1CC", "SLC4A4", "MT-ND6", "MT-ND4L", "GPD2", "NDUFA3", "MT-CO2", "MT-ND2", "NDUFV3", "GHITM", "PDHB", "COX7A2L", "IGF1", "COX6A2", "MT-ND1", "CISD1", "NDUFS2", "QDPR", "MT-ND3", "MT-CO3", "PDIA5", "MT-ATP6", "SLC25A13", "DMGDH", "NOP53", "NDUFA1", "PPP1R3G", "NDUFS6", "COX7C", "NDUFA5", "NDUFA13", "PPP1CA", "VGF", "UQCRH", "GIT1", "ND…
GOBP_ENERGY_DERIVATION_BY_OXIDATION_OF_ORGANIC_COMPOUNDS	7.47685e-13	3.46178e-10	0.921426	-0.52914	-2.05661	275	c("GSK3A", "MT-ATP8", "MT-ND5", "GAA", "MT-CO1", "MT-ND4", "PPP1CC", "MT-ND6", "MT-ND4L", "GPD2", "NDUFA3", "MT-CO2", "MT-ND2", "NDUFV3", "GHITM", "PDHB", "COX7A2L", "IGF1", "COX6A2", "MT-ND1", "CISD1", "NDUFS2", "MT-ND3", "MT-CO3", "MT-ATP6", "SLC25A13", "NOP53", "NDUFA1", "PPP1R3G", "NDUFS6", "COX7C", "NDUFA5", "PPP1CA", "UQCRH", "NDUFS5", "NDUFC1", "VCP", "UQCC2", "MTLN", "NDUFB8", "PYGM", "UQ…
GOBP_CELLULAR_RESPIRATION	1.03124e-12	4.51641e-10	0.91012	-0.560387	-2.12218	201	c("MT-ATP8", "MT-ND5", "MT-CO1", "MT-ND4", "MT-ND6", "MT-ND4L", "GPD2", "NDUFA3", "MT-CO2", "MT-ND2", "NDUFV3", "GHITM", "PDHB", "COX7A2L", "COX6A2", "MT-ND1", "CISD1", "NDUFS2", "MT-ND3", "MT-CO3", "MT-ATP6", "SLC25A13", "NOP53", "NDUFA1", "NDUFS6", "COX7C", "NDUFA5", "UQCRH", "NDUFS5", "NDUFC1", "VCP", "UQCC2", "MTLN", "NDUFB8", "UQCR10", "SDHA", "ETFB", "MDH1", "COX6A1", "SIRT3", "NDUFA2", "ND…
GOMF_PRIMARY_ACTIVE_TRANSMEMBRANE_TRANSPORTER_ACTIVITY	1.06029e-12	4.51641e-10	0.91012	-0.592035	-2.195	164	c("MT-ND5", "MT-CO1", "MT-ND4", "MT-ND6", "MT-ND4L", "NDUFA3", "MT-CO2", "MT-ND2", "NDUFV3", "COX7A2L", "COX6A2", "ATP2A2", "ATP1B1", "ATP1A3", "MT-ND1", "NDUFS2", "MT-ND3", "MT-CO3", "NDUFA1", "KCNJ11", "ABCD2", "NDUFS6", "NDUFA5", "NDUFA13", "ATP2B2", "UQCRH", "NDUFS5", "NDUFC1", "ATP1A1", "ABCG1", "NDUFB8", "TOMM20", "UQCR10", "ATP6V1D", "COX6A1", "NDUFA2", "NDUFA8", "COX6B1", "NDUFS7", "NDUFB…
GOCC_LARGE_RIBOSOMAL_SUBUNIT	3.56789e-12	1.46132e-09	0.898671	-0.670712	-2.3173	94	c("MRPL33", "MRPL28", "RPL37A", "RPL37", "RPL28", "RPL38", "MRPL52", "RPL23A", "RPL31", "RPL4", "RPL24", "RPL27", "RPL13", "RPL35A", "RPL34", "RPL26", "RPL8", "RPL22", "MRPL18", "RPLP1", "MRPL11", "RPL10A", "RPL15", "RPL12", "RPL19", "RPL23", "RPL6", "MRPL43", "MRPL30", "RPL39", "MRPL20", "MRPS30", "RPL7", "RPL18A", "RPL32", "MRPL13", "MRPL54", "RPL3", "RPL27A", "RPL14", "MRPL51", "RPL30", "RPL18…
GOBP_CYTOPLASMIC_TRANSLATION	3.40979e-11	1.34485e-08	0.851339	-0.624118	-2.22275	117	c("RPS5", "RPS26", "RPS29", "DENR", "RPL37A", "RPL37", "EIF3A", "RPS14", "RPL28", "RPL38", "RPS21", "RPL23A", "PAIP1", "RPL31", "RPSA", "RPL4", "RPL24", "RPL27", "RPL13", "RPS23", "RPS8", "RPS16", "RPS15", "RPL35A", "RPS20", "RPS28", "RPS6", "RPS19", "RPL34", "RPL26", "RPL8", "RPL22", "EIF4G1", "ETF1", "RPLP1", "RPL10A", "CSDE1", "RPL15", "RPL12", "RPL19", "RPL23", "RPL6", "RWDD1", "FMR1", "RPS24…
GOCC_MITOCHONDRIAL_ENVELOPE	7.80466e-11	2.96828e-08	0.839089	-0.410473	-1.70171	694	c("MT-ATP8", "PGS1", "MT-ND5", "MRPS12", "MRPL33", "MT-CO1", "MT-ND4", "SNN", "FUNDC2", "PPP1CC", "MRPS23", "MT-ND6", "MRPL28", "MT-ND4L", "BRI3BP", "TMEM242", "GPD2", "NDUFA3", "MT-CO2", "MT-ND2", "NDUFV3", "GHITM", "COX7A2L", "COX6A2", "ARMCX3", "SMDT1", "MT-ND1", "SLC25A44", "CISD1", "NDUFS2", "MT-ND3", "TMX2", "CDS2", "NAT8L", "MPC2", "TMBIM6", "HADHB", "MT-CO3", "COX20", "MT-ATP6", "SLC25A13…
KEGG_HUNTINGTONS_DISEASE	1.12649e-10	4.13654e-08	0.839089	-0.571237	-2.1028	151	c("MT-ATP8", "MT-CO1", "PLCB4", "POLR2L", "NDUFA3", "MT-CO2", "NDUFV3", "COX7A2L", "COX6A2", "NDUFS2", "MT-CO3", "MT-ATP6", "NDUFA1", "NDUFS6", "COX7C", "NDUFA5", "UQCRH", "NDUFS5", "NDUFC1", "CREB3L2", "CASP8", "NDUFB8", "AP2A1", "UQCR10", "SDHA", "COX6A1", "NDUFA2", "NDUFA8", "COX6B1", "NDUFS7", "SLC25A4", "NDUFB2", "COX8A", "NDUFV2", "NDUFA6", "DCTN1", "COX5B", "NDUFB9", "CLTC", "POLR2J", "COX…
WP_OXIDATIVE_PHOSPHORYLATION	1.62685e-10	5.77479e-08	0.826657	-0.764254	-2.32618	45	c("MT-ND5", "MT-ND4", "MT-ND6", "MT-ND4L", "NDUFA3", "MT-ND2", "NDUFV3", "MT-ND1", "NDUFS2", "MT-ND3", "ATP6AP2", "MT-ATP6", "NDUFS6", "NDUFA5", "NDUFS5", "NDUFC1", "NDUFB8", "NDUFA2", "NDUFA8", "NDUFS7", "NDUFB2", "NDUFV2", "NDUFA6", "NDUFB9", "NDUFB5", "NDUFAB1", "NDUFA7", "NDUFB7", "NDUFA11", "NDUFB4", "NDUFB10", "NDUFS3", "NDUFA4")
GOCC_NADH_DEHYDROGENASE_COMPLEX	1.71808e-10	5.90187e-08	0.826657	-0.762546	-2.33391	47	c("MT-ND5", "MT-ND4", "MT-ND6", "MT-ND4L", "NDUFA3", "MT-ND2", "NDUFV3", "MT-ND1", "NDUFS2", "MT-ND3", "NDUFA1", "NDUFS6", "NDUFA5", "NDUFA13", "NDUFS5", "NDUFC1", "NDUFB8", "NDUFA2", "NDUFA8", "NDUFS7", "NDUFB2", "NDUFV2", "NDUFA6", "NDUFB9", "NDUFB5", "NDUFAB1", "NDUFA7", "NDUFB7", "NDUFA11", "NDUFB4", "NDUFB10", "NDUFS3", "NDUFA4", "NDUFA9", "NDUFV1", "NDUFAF1", "NDUFB11", "NDUFB6", "NDUFB3", …
GOMF_OXIDOREDUCTASE_ACTIVITY_ACTING_ON_NAD_P_H_QUINONE_OR_SIMILAR_COMPOUND_AS_ACCEPTOR	2.65409e-10	8.83231e-08	0.814036	-0.748246	-2.33141	51	c("MT-ND5", "MT-ND4", "MT-ND6", "MT-ND4L", "NDUFA3", "MT-ND2", "NDUFV3", "CBR4", "MT-ND1", "NDUFS2", "MT-ND3", "DHRS4", "NDUFA1", "NDUFS6", "NDUFA5", "NDUFA13", "NDUFS5", "NDUFC1", "NDUFB8", "NDUFA2", "NDUFA8", "NDUFS7", "NDUFB2", "NDUFV2", "NDUFA6", "NDUFB9", "NDUFB5", "NDUFA7", "NDUFB7", "NDUFB4", "NDUFB10", "NDUFS3", "NDUFA4")
GOBP_MITOCHONDRIAL_ELECTRON_TRANSPORT_NADH_TO_UBIQUINONE	2.9952e-10	9.66543e-08	0.814036	-0.758261	-2.32079	47	c("MT-ND5", "MT-ND4", "MT-ND6", "MT-ND4L", "NDUFA3", "MT-ND2", "NDUFV3", "MT-ND1", "NDUFS2", "MT-ND3", "NDUFA1", "NDUFS6", "NDUFA5", "NDUFS5", "NDUFC1", "NDUFB8", "NDUFA2", "NDUFA8", "NDUFS7", "NDUFB2", "NDUFV2", "NDUFA6", "NDUFB9", "NDUFB5", "NDUFAB1", "NDUFA7", "NDUFB7", "DNAJC15", "NDUFB4", "NDUFB10", "NDUFS3", "NDUFA4", "PINK1", "NDUFA9", "NDUFV1", "NDUFAF1", "PARK7", "NDUFB6", "NDUFB3", "NDU…
GOCC_CYTOSOLIC_LARGE_RIBOSOMAL_SUBUNIT	3.79627e-10	1.18901e-07	0.814036	-0.784354	-2.34121	41	c("RPL37A", "RPL37", "RPL28", "RPL38", "RPL23A", "RPL31", "RPL4", "RPL24", "RPL27", "RPL13", "RPL35A", "RPL34", "RPL26", "RPL8", "RPL22", "RPLP1", "RPL10A", "RPL15", "RPL12", "RPL19", "RPL23", "RPL6", "RPL39", "RPL7", "RPL18A", "RPL32", "RPL3", "RPL27A", "RPL14", "RPL30", "RPL18", "RPL36A", "RPL36AL")
GOMF_OXIDOREDUCTASE_ACTIVITY	5.99698e-10	1.82462e-07	0.801216	-0.407371	-1.67444	610	c("PYROXD2", "BLVRA", "MT-ND5", "MT-CO1", "KCNAB3", "MT-ND4", "MT-ND6", "MT-ND4L", "GPD2", "NDUFA3", "MT-CO2", "MT-ND2", "NDUFV3", "PDHB", "COX7A2L", "CTBP1", "COX6A2", "PNPO", "CBR4", "GPHN", "ZADH2", "MT-ND1", "LOXL1", "NDUFS2", "QDPR", "PXDN", "MT-ND3", "TMX2", "ALDH5A1", "HADHB", "MT-CO3", "HSD17B11", "PDIA5", "DHRS4", "DMGDH", "SELENOM", "NDUFA1", "NDUFS6", "FASN", "NDUFA5", "NDUFA13", "ADO"…
GOMF_STRUCTURAL_MOLECULE_ACTIVITY	9.71867e-10	2.87484e-07	0.788187	-0.417563	-1.70932	554	c("KRT12", "LAMA3", "EPB41L3", "MRPS12", "MAL2", "MRPL33", "ABI3BP", "KRT20", "MRPS23", "MRPL28", "CLDN10", "TUBG2", "AHNAK", "TUBGCP3", "LTBP1", "ERBIN", "GFAP", "KRT24", "RPS5", "NPNT", "PXDN", "RPS26", "RPS29", "CSRP1", "RPL37A", "RPL37", "EIF3A", "RPS14", "RPL28", "RPL38", "RPS21", "MRPL52", "SPTBN1", "RPL23A", "MRPS21", "RPL31", "RPSA", "RPL4", "RPL24", "RPL27", "MAP2", "RSL24D1", "RPS27L", …
KEGG_ALZHEIMERS_DISEASE	1.69059e-09	4.86569e-07	0.788187	-0.567704	-2.07679	142	c("MT-ATP8", "MT-CO1", "PLCB4", "NDUFA3", "MT-CO2", "NDUFV3", "COX7A2L", "COX6A2", "ATP2A2", "NDUFS2", "MT-CO3", "MT-ATP6", "NDUFA1", "NDUFS6", "COX7C", "NDUFA5", "PPP3R1", "UQCRH", "PSENEN", "CDK5R1", "NDUFS5", "NDUFC1", "CASP8", "NDUFB8", "MME", "UQCR10", "SDHA", "COX6A1", "NDUFA2", "NDUFA8", "COX6B1", "NDUFS7", "NDUFB2", "COX8A", "NDUFV2", "NDUFA6", "COX5B", "NDUFB9", "CAPN2", "COX7A2", "NDUFB…
GOCC_ORGANELLE_INNER_MEMBRANE	1.87949e-09	5.26702e-07	0.774939	-0.424359	-1.72754	489	c("MT-ATP8", "PGS1", "MT-ND5", "MRPS12", "MRPL33", "MT-CO1", "MT-ND4", "MRPS23", "MT-ND6", "MRPL28", "MT-ND4L", "TMEM242", "GPD2", "NDUFA3", "MT-CO2", "MT-ND2", "NDUFV3", "GHITM", "COX7A2L", "COX6A2", "SMDT1", "MT-ND1", "NDUFS2", "MT-ND3", "CDS2", "MPC2", "HADHB", "MT-CO3", "COX20", "MT-ATP6", "SLC25A13", "MRPL52", "TIMM13", "NDUFA1", "MRPS21", "NDUFS6", "COX7C", "NDUFA5", "NDUFA13", "SLC25A11", …
GOCC_MITOCHONDRION	5.03691e-09	1.37534e-06	0.761461	-0.342372	-1.45363	1457	c("GSK3A", "PYROXD2", "SIRT2", "MT-ATP8", "ERBB4", "PGS1", "MT-ND5", "BCAT1", "MRPS12", "MRPL33", "MT-CO1", "MT-ND4", "SNN", "FUNDC2", "PPP1CC", "MRPS23", "MT-ND6", "MRPL28", "MT-ND4L", "BRI3BP", "TMEM242", "GPD2", "ABAT", "NDUFA3", "PFDN2", "MT-CO2", "MT-ND2", "ECH1", "NDUFV3", "GHITM", "PDHB", "COX7A2L", "MTUS1", "LARS2", "NACC2", "COX6A2", "CBR4", "PLAAT1", "ARMCX3", "MPST", "SMDT1", "CEND1", …
GOCC_ENVELOPE	5.28766e-09	1.40771e-06	0.761461	-0.355101	-1.49581	1099	c("MT-ATP8", "PGS1", "MT-ND5", "MRPS12", "MRPL33", "MT-CO1", "MT-ND4", "SNN", "FUNDC2", "PPP1CC", "MRPS23", "MT-ND6", "MRPL28", "MT-ND4L", "BRI3BP", "TMEM242", "GPD2", "NDUFA3", "MT-CO2", "PAK1", "MT-ND2", "NDUFV3", "GHITM", "COX7A2L", "SORL1", "EDNRB", "ERBIN", "COX6A2", "PLAAT1", "ARMCX3", "MYO6", "SMDT1", "MT-ND1", "SLC25A44", "CISD1", "NDUFS2", "MT-ND3", "TMX2", "LMNTD1", "CDS2", "NAT8L", "MP…
GOMF_ACTIVE_TRANSMEMBRANE_TRANSPORTER_ACTIVITY	2.37221e-08	6.16139e-06	0.733762	-0.442599	-1.76827	366	c("MT-ND5", "MT-CO1", "MT-ND4", "SLC4A4", "MT-ND6", "MT-ND4L", "NDUFA3", "MT-CO2", "SLC32A1", "SLC4A5", "MT-ND2", "NDUFV3", "COX7A2L", "SLC38A1", "COX6A2", "ATP2A2", "ATP1B1", "ATP1A3", "MT-ND1", "NDUFS2", "MT-ND3", "CLCN4", "SLC6A1", "CLCN3", "MT-CO3", "SLC13A5", "SLC5A5", "SLC5A12", "SLC36A4", "NDUFA1", "KCNJ11", "ABCD2", "SLC35E1", "NDUFS6", "NDUFA5", "NDUFA13", "SLC11A1", "SLC25A11", "ATP2B2"…
WP_NONALCOHOLIC_FATTY_LIVER_DISEASE	2.80204e-08	7.10451e-06	0.733762	-0.545554	-1.99531	143	c("GSK3A", "MT-CO1", "NDUFA3", "MT-CO2", "NDUFV3", "COX7A2L", "COX6A2", "NDUFS2", "MT-CO3", "NDUFA1", "NDUFS6", "COX7C", "NDUFA5", "NDUFA13", "UQCRH", "NDUFS5", "NDUFC1", "CASP8", "NDUFB8", "MAPK9", "UQCR10", "SDHA", "COX6A1", "NDUFA2", "NDUFA8", "COX6B1", "NDUFS7", "NDUFB2", "COX8A", "NDUFV2", "NDUFA6", "COX5B", "NDUFB9", "ATF4", "COX7A2", "NDUFB5", "COX5A", "UQCR11", "NDUFAB1", "COX4I1", "NDUFA…
WP_MITOCHONDRIAL_COMPLEX_I_ASSEMBLY_MODEL_OXPHOS_SYSTEM	2.89388e-08	7.16672e-06	0.733762	-0.687992	-2.1699	54	c("MT-ND5", "MT-ND4", "MT-ND6", "MT-ND4L", "NDUFA3", "MT-ND2", "NDUFV3", "MT-ND1", "NDUFS2", "NDUFA1", "NDUFS6", "NDUFA5", "NDUFA13", "NDUFS5", "NDUFC1", "NDUFB8", "NDUFA2", "NDUFA8", "NDUFB2", "NDUFV2", "NDUFA6", "NDUFB9", "NDUFB5", "NDUFAB1", "NDUFA7", "NDUFB7", "NDUFB4", "NDUFB10", "NDUFS3")
GOMF_OXIDOREDUCTASE_ACTIVITY_ACTING_ON_NAD_P_H	3.83365e-08	9.27831e-06	0.719513	-0.623687	-2.07043	77	c("MT-ND5", "MT-ND4", "MT-ND6", "MT-ND4L", "NDUFA3", "MT-ND2", "NDUFV3", "CBR4", "MT-ND1", "NDUFS2", "MT-ND3", "DHRS4", "NDUFA1", "NDUFS6", "NDUFA5", "NDUFA13", "NDUFS5", "NDUFC1", "NDUFB8", "NDUFA2", "NDUFA8", "NDUFS7", "NDUFB2", "NDUFV2", "NDUFA6", "NDUFB9", "NDUFB5", "NNT", "NDUFA7", "NDUFB7", "NDUFB4", "NDUFB10", "NDUFS3", "NDUFA4")
GOMF_NADH_DEHYDROGENASE_ACTIVITY	4.31209e-08	1.02043e-05	0.719513	-0.727043	-2.2063	44	c("MT-ND5", "MT-ND4", "MT-ND6", "MT-ND4L", "NDUFA3", "MT-ND2", "NDUFV3", "MT-ND1", "NDUFS2", "MT-ND3", "NDUFA1", "NDUFS6", "NDUFA5", "NDUFA13", "NDUFS5", "NDUFC1", "NDUFB8", "NDUFA2", "NDUFA8", "NDUFS7", "NDUFB2", "NDUFV2", "NDUFA6", "NDUFB9", "NDUFB5", "NDUFA7", "NDUFB7", "NDUFB4", "NDUFB10", "NDUFS3", "NDUFA4")
GOBP_MITOCHONDRION_ORGANIZATION	7.96881e-08	1.84478e-05	0.704976	-0.405974	-1.64979	470	c("GSK3A", "PYROXD2", "ERBB4", "MT-ND5", "MT-ND4", "FUNDC2", "MT-ND6", "TMEM242", "NDUFA3", "SLC4A5", "MT-ND2", "GHITM", "COX7A2L", "IGF1", "ARMCX3", "MT-ND1", "NDUFS2", "ABLIM3", "COX20", "AIP", "POLDIP2", "TIMM13", "NDUFA1", "HSP90AA1", "PDCD5", "MAP1LC3A", "COX14", "NDUFA5", "HIGD1B", "NDUFA13", "PTCD2", "GGCT", "CHCHD4", "NDUFS5", "NDUFC1", "INF2", "LETM1", "UQCC2", "NDUFB8", "OPA1", "NDUFAF8…
GOCC_CYTOSOLIC_SMALL_RIBOSOMAL_SUBUNIT	1.01767e-07	2.30579e-05	0.704976	-0.770204	-2.19679	31	c("RPS5", "RPS26", "RPS29", "RPS14", "RPS21", "RPSA", "RPS27L", "RPS23", "RPS8", "RPS16", "RPS15", "RPS20", "RPS28", "RPS6", "RPS19", "RPS24", "RPS9", "RPS7", "RPS3", "RPS11", "RPS25")
GOBP_MITOCHONDRIAL_RESPIRATORY_CHAIN_COMPLEX_ASSEMBLY	1.5156e-07	3.36242e-05	0.690132	-0.588454	-1.99976	88	c("MT-ND5", "MT-ND4", "MT-ND6", "NDUFA3", "MT-ND2", "MT-ND1", "NDUFS2", "COX20", "NDUFA1", "COX14", "NDUFA5", "NDUFA13", "CHCHD4", "NDUFS5", "NDUFC1", "UQCC2", "NDUFB8", "NDUFAF8", "NDUFA2", "NDUFA8", "NDUFS7", "NDUFB2", "COX17", "NDUFA6", "COA5", "NDUFB9", "UQCC3", "NDUFB5", "NDUFAB1", "COA3", "NDUFB7", "NDUFA11", "NDUFB4", "NDUFB10", "NDUFS3", "COA4", "NDUFA9", "TFAM", "NDUFAF1", "SDHAF4", "NDU…
GOCC_SYNAPSE	2.29986e-07	4.9982e-05	0.690132	-0.337519	-1.42752	1227	c("GSK3A", "ROR1", "GAD1", "PVALB", "CPLX1", "ERBB4", "NECTIN3", "WFS1", "GABRD", "MAL2", "PDZRN3", "SV2C", "GRM4", "PTPRO", "DYNLL2", "ZDHHC2", "CACNG5", "LGI3", "PPP1CC", "BRSK1", "GRK2", "RIMS3", "SV2A", "DGKE", "NAPB", "GABRA1", "SLC32A1", "RASGRP2", "MT-ND2", "CTBP1", "KCNA2", "GAD2", "CAPN5", "ERBIN", "CARTPT", "CPLX2", "ATP2A2", "PACSIN2", "ADARB1", "GPHN", "NPY", "HTR1A", "ADORA1", "ATP1A…
GOBP_ATP_METABOLIC_PROCESS	2.81063e-07	5.98608e-05	0.674963	-0.46946	-1.79566	230	c("MT-ATP8", "MT-ND5", "MT-CO1", "MT-ND4", "SLC4A4", "MT-ND6", "MT-ND4L", "NDUFA3", "MT-CO2", "MT-ND2", "NDUFV3", "GHITM", "COX7A2L", "IGF1", "COX6A2", "ATP1B1", "MT-ND1", "NDUFS2", "MT-ND3", "MT-CO3", "MT-ATP6", "SLC25A13", "NDUFA1", "NDUFS6", "COX7C", "NDUFA5", "UQCRH", "GIT1", "NDUFS5", "NDUFC1", "VCP", "UQCC2", "NDUFB8", "UQCR10", "SDHA", "ZBTB20", "COX6A1", "NDUFA2", "NDUFA8", "NDUFS7", "NDU…
HALLMARK_MYC_TARGETS_V1	3.12962e-07	6.53477e-05	0.674963	-0.499329	-1.87186	180	c("GLO1", "RPS5", "GOT2", "NHP2", "HNRNPA3", "EIF1AX", "CANX", "YWHAE", "PCBP1", "CCT7", "RPS6", "RPL34", "RAD23B", "RANBP1", "RPL22", "POLE3", "ETF1", "PHB", "HDDC2", "CDC45", "DEK", "RPL6", "RACK1", "PSMA4", "EEF1B2", "EIF4G2", "HSP90AB1", "PSMD8", "COX5A", "RRM1", "NDUFAB1", "KPNB1", "RPS3", "RPL14", "CBX3", "RPL18", "NME1", "MCM2", "MRPL23", "PTGES3", "VDAC3", "EIF4A1", "SNRPB2", "EIF4H", "PC…
GOCC_SMALL_RIBOSOMAL_SUBUNIT	3.65012e-07	7.47503e-05	0.674963	-0.653743	-2.07546	57	c("MRPS12", "RPS5", "RPS26", "RPS29", "RPS14", "RPS21", "MRPS21", "RPSA", "RPS27L", "MRPS24", "RPS23", "RPS8", "RPS16", "RPS15", "RPS20", "RPS28", "RPS6", "RPS19", "MRPS26", "RACK1", "MRPS10", "RPS24", "RPS9", "RPS7", "MRPS34", "RPS3", "RPS11", "RPS25", "MRPS2", "MRPS16")
GOCC_TRANSPORTER_COMPLEX	4.42769e-07	8.89631e-05	0.674963	-0.421179	-1.68331	369	c("FXYD2", "KCNF1", "MT-ND5", "GABRD", "MT-CO1", "KCNAB3", "KCNS3", "MT-ND4", "CACNG5", "KCNIP1", "MT-ND6", "MT-ND4L", "NDUFA3", "GABRA1", "MT-ND2", "NDUFV3", "KCNA2", "ATP1B1", "KCNIP3", "ATP1A3", "SMDT1", "TMEM30A", "MT-ND1", "NDUFS2", "MT-ND3", "LRRC55", "CACNB3", "CACNA1I", "TRPC3", "VWC2", "SCN4B", "SCN1B", "KCNH4", "KCNC2", "TIMM13", "NDUFA1", "KCNJ11", "KCNK2", "NDUFS6", "NDUFA5", "NDUFA13…
GOCC_MEMBRANE_PROTEIN_COMPLEX	5.14773e-07	0.000101515	0.659444	-0.345644	-1.45309	1044	c("FXYD2", "KCNF1", "MT-ATP8", "CPLX1", "RPN1", "MT-ND5", "GABRD", "MT-CO1", "CD74", "KCNAB3", "KCNS3", "MT-ND4", "CACNG5", "KCNIP1", "MT-ND6", "MT-ND4L", "GNG4", "GNG13", "AHNAK", "NDUFA3", "MT-CO2", "NAPB", "GABRA1", "MT-ND2", "NDUFV3", "CDH20", "COX7A2L", "IGF1", "KCNA2", "COX6A2", "CPLX2", "ATP1B1", "TLR4", "EPS15", "KCNIP3", "ATP1A3", "SSPN", "SMDT1", "ITGA4", "EMC4", "MT-ND1", "NDUFS2", "MT…
GOBP_NEURAL_NUCLEUS_DEVELOPMENT	8.07087e-07	0.000156267	0.659444	-0.64977	-2.04935	54	c("SIRT2", "ARX", "TTBK1", "KCNC2", "YWHAE", "CDK5R1", "SUDS3", "KCNC1", "MBP", "COX6B1", "SYNGR3", "S100A1", "YWHAH", "PLP1", "CKB", "CALM2", "CNP", "BASP1", "KIRREL3", "RHOA", "NDUFS3", "NDRG2", "CDK5R2", "CALM1", "GLUD1", "FGF9", "ACTB", "INA", "MAOB", "HSPA5")
KEGG_CARDIAC_MUSCLE_CONTRACTION	9.23203e-07	0.000175557	0.659444	-0.603438	-1.99022	73	c("FXYD2", "MT-CO1", "CACNG5", "MT-CO2", "COX7A2L", "COX6A2", "ATP2A2", "ATP1B1", "ATP1A3", "CACNB3", "MT-CO3", "COX7C", "UQCRH", "ATP1A1", "ATP1B2", "ATP1B3", "UQCR10", "COX6A1", "COX6B1", "COX8A", "SLC9A6", "COX5B", "COX7A2", "COX5A", "UQCR11", "COX4I1", "UQCRQ", "UQCRB", "CYC1", "MYH6", "ATP1A2", "CACNB1")
GOBP_NADH_DEHYDROGENASE_COMPLEX_ASSEMBLY	1.57708e-06	0.000294636	0.643552	-0.651455	-2.06406	55	c("MT-ND5", "MT-ND4", "MT-ND6", "NDUFA3", "MT-ND2", "MT-ND1", "NDUFS2", "NDUFA1", "NDUFA5", "NDUFA13", "NDUFS5", "NDUFC1", "NDUFB8", "NDUFAF8", "NDUFA2", "NDUFA8", "NDUFS7", "NDUFB2", "NDUFA6", "NDUFB9", "NDUFB5", "NDUFAB1", "NDUFB7", "NDUFA11", "NDUFB4", "NDUFB10", "NDUFS3", "NDUFA9", "NDUFAF1", "NDUFB11", "NDUFB6", "NDUFB3", "NDUFS8", "NDUFA12", "NDUFA10", "NDUFC2")
GOBP_MRNA_METABOLIC_PROCESS	1.88376e-06	0.000345865	0.643552	0.314007	1.47598	634	c("RBMXL1", "APOBEC4", "GEMIN8", "RAMAC", "TTC37", "CELF3", "USP49", "THOC1", "WDR33", "MLH1", "SRSF7", "PAXBP1", "AP3B1", "SUGP1", "SRSF10", "CSTF3", "MOV10", "SCAF4", "TENT5D", "AFF2", "TNRC6C", "MAPK14", "TIA1", "CNOT10", "MEIOC", "PNPT1", "AKAP8L", "KHDRBS3", "FXR1", "SFSWAP", "RNPC3", "AGO3", "CPSF6", "ACIN1", "UPF2", "RBM5", "CELF2", "ROCK1", "SLTM", "PRPF3", "RBM4", "ATXN2L", "XRN1", "RBM2…
HALLMARK_ADIPOGENESIS	3.15257e-06	0.000569013	0.627257	-0.479054	-1.8058	193	c("GPD2", "JAGN1", "CCNG2", "ECH1", "GHITM", "RNF11", "GPHN", "SSPN", "QDPR", "APLP2", "CMPK1", "NDUFA5", "SCP2", "UBQLN1", "HADH", "MGLL", "DNAJB9", "FZD4", "ATP1B3", "ITIH5", "AGPAT3", "UBC", "PIM3", "UQCR10", "ETFB", "COX6A1", "COX8A", "ENPP2", "CHCHD10", "G3BP2", "GPX3", "PHYH", "TKT", "FAH", "PHLDB1", "UQCR11", "NDUFAB1", "GPX4", "GRPEL1", "NDUFB7", "CAVIN1", "SPARCL1", "DNAJC15", "CDKN2C", …
GOBP_MRNA_PROCESSING	3.70437e-06	0.000657464	0.627257	0.336402	1.54225	420	c("RBMXL1", "APOBEC4", "GEMIN8", "RAMAC", "CELF3", "USP49", "THOC1", "WDR33", "SRSF7", "PAXBP1", "SUGP1", "SRSF10", "CSTF3", "SCAF4", "AFF2", "TIA1", "PNPT1", "AKAP8L", "KHDRBS3", "FXR1", "SFSWAP", "RNPC3", "CPSF6", "ACIN1", "RBM5", "CELF2", "SLTM", "PRPF3", "RBM4", "RBM24", "FRG1", "ZRANB2", "HNRNPLL", "CPEB1", "CPSF7", "CWF19L1", "CLASRP", "PAPOLA", "RBM26", "RBM4B", "PNN", "LUC7L3", "PRPF39", …
GOCC_POLYSOMAL_RIBOSOME	3.82249e-06	0.000667307	0.610527	-0.755952	-2.08221	26	c("RPS26", "RPS29", "RPL38", "RPS21", "RPL31", "RPL24", "RPS23", "RPS28", "RPL8", "RPL10A", "RPL19", "RPL6", "RPL39", "RPL18A", "RPL32", "RPL30", "RPL18", "RPL36A", "EIF3H")
GOBP_ENSHEATHMENT_OF_NEURONS	6.48433e-06	0.00111374	0.610527	-0.501035	-1.82071	132	c("SIRT2", "EPB41L3", "MAL2", "CD9", "NKX6-2", "AMIGO1", "MAG", "ASPA", "EIF2B5", "NDRG1", "ID4", "POU3F2", "PTN", "ABCD2", "TSPAN2", "BCAS1", "FA2H", "MBP", "KCNJ10", "JAM2", "TPPP", "MAL", "PLLP", "CNTNAP1", "PLP1", "CTNNB1", "WASF3", "CLDN5", "PTEN", "MYRF", "GJC3", "PTPRZ1", "KLK8", "SLC25A46", "RNF10", "POU3F1", "AKT1", "CNTN2", "PMP22", "ZPR1", "CLDN11", "ITGB4", "SOD1", "CLU", "SCN2A", "HE…
GOBP_POSITIVE_REGULATION_OF_POTASSIUM_ION_TRANSMEMBRANE_TRANSPORTER_ACTIVITY	7.00668e-06	0.0011705	0.610527	-0.760902	-2.05694	25	c("FXYD2", "AMIGO1", "ATP1B1", "LRRC55", "KCNC2", "KCNC1", "ATP1B2", "ATP1B3", "KCNA1", "ALG10B")
GOBP_SUBSTANTIA_NIGRA_DEVELOPMENT	7.06633e-06	0.0011705	0.610527	-0.695289	-2.04888	36	c("SIRT2", "TTBK1", "YWHAE", "SUDS3", "MBP", "COX6B1", "SYNGR3", "S100A1", "YWHAH", "PLP1", "CKB", "CALM2", "CNP", "BASP1", "RHOA", "NDUFS3", "NDRG2", "CALM1", "GLUD1", "FGF9", "ACTB", "INA", "MAOB", "HSPA5", "SEC16A", "YWHAQ")
GOMF_TRANSPORTER_ACTIVITY	7.14459e-06	0.0011705	0.610527	-0.332263	-1.39979	1080	c("KCNH5", "KCNF1", "MT-ATP8", "CPLX1", "PITPNC1", "MT-ND5", "GABRD", "SV2C", "MT-CO1", "KCNAB3", "KCNS3", "MT-ND4", "SLC35B2", "CACNG5", "SLC4A4", "KCNIP1", "MT-ND6", "MT-ND4L", "SV2A", "NDUFA3", "MT-CO2", "GABRA1", "SLC32A1", "SLC4A5", "MT-ND2", "NDUFV3", "COX7A2L", "KCNA2", "SLC38A1", "COX6A2", "ATP2A2", "ATP1B1", "PACSIN2", "KCNIP3", "TRPC4AP", "KCNH8", "ATP1A3", "SHROOM2", "TMEM30A", "OSBPL1…
GOCC_AXON	1.54446e-05	0.00249196	0.57561	-0.35921	-1.47697	605	c("GSK3A", "ROR1", "GAD1", "SIRT2", "PVALB", "CPLX1", "EPB41L3", "GABRD", "PTPRO", "SEMA6A", "FGF13", "BRSK1", "SLC32A1", "PAK1", "HEPACAM", "KCNA2", "GAD2", "SLC38A1", "AMIGO1", "MAG", "CPLX2", "NPY", "ADORA1", "INPP5J", "ATP1A3", "CRHBP", "CALB2", "ARMCX3", "NRSN1", "NECAB2", "ARL8B", "KIF5C", "FZD3", "ITGA4", "LAMP5", "GPM6A", "SLC6A1", "MYO5A", "ERMN", "PAFAH1B1", "CLCN3", "CALB1", "ATP6AP2",…
GOMF_PROTEIN_FOLDING_CHAPERONE	2.77381e-05	0.00440871	0.57561	-0.671703	-1.98652	38	c("CD74", "PFDN2", "WDR83OS", "HSPA13", "CALR", "HSP90AA1", "CCT7", "TOR1A", "CCDC47", "HSP90AB1", "HSPA9", "ZMYND10", "DNAJB6", "TCP1", "CCT3", "CCT2", "CCT5", "FKBP8", "DNAJB1", "CCT8", "PFDN1", "HSPA5", "HSPA2", "HSPA1L", "HSPA8", "CCT4", "CCT6A")
WP_MITOCHONDRIAL_COMPLEX_IV_ASSEMBLY	2.82076e-05	0.0044174	0.57561	-0.680885	-1.96948	33	c("MT-CO1", "MT-CO2", "MT-CO3", "COX20", "PNKD", "COX7C", "COX14", "COX6A1", "COX6B1", "COX17", "COX8A", "COX5B", "COX7A2", "COX5A", "COX4I1", "COA3", "HIGD1A", "NDUFA4")
GOCC_ORGANELLAR_RIBOSOME	3.39256e-05	0.00523584	0.557332	-0.554883	-1.84986	80	c("MRPS12", "MRPL33", "MRPL28", "MRPL52", "MRPS21", "MRPS24", "MRPS26", "MRPL18", "MRPL11", "MRPL43", "MRPS10", "MRPL30", "MRPL20", "MRPS30", "MRPL13", "MRPS34", "MRPL54", "NDUFA7", "MRPL51", "MRPL46", "MRPL34", "MRPL23", "MRPS2", "MRPL4", "MRPL17", "MRPL15", "MRPS16", "MRPS35", "MRPL12", "MPV17L2", "MRPS18A", "MRPL50", "MRPS7", "MRPS15", "MRPL57", "MRPL22", "MRPS18C", "MRPL14", "MRPL35", "MRPL58…
GOBP_RIBOSOME_ASSEMBLY	3.59518e-05	0.00546929	0.557332	-0.600857	-1.88681	52	c("NIP7", "RPS5", "RPS14", "RPL38", "NOP53", "RPL23A", "RPSA", "RPL24", "RPS27L", "RPS15", "RPS28", "RPS19", "RPL6", "MRPL20", "DDX3X", "RPL3", "RRP7A", "MRPS2", "EIF6", "RPF2", "C1QBP", "MPV17L2")
GOCC_ANCHORING_JUNCTION	4.7886e-05	0.00718223	0.557332	-0.336821	-1.40181	780	c("STARD10", "SIRT2", "TEK", "NECTIN3", "EPB41L3", "FAT1", "FGF13", "PPP1CC", "CD9", "PHLDB2", "CLDN10", "SVIL", "SV2A", "AHNAK", "PLXDC1", "LIMS2", "PAK1", "CDH20", "HEPACAM", "KCNA2", "CAPN5", "ERBIN", "ATP1B1", "STXBP6", "PACSIN2", "CALB2", "SHROOM2", "ITGA4", "RND3", "RPS5", "YES1", "IGSF11", "ILDR2", "RPS29", "NDRG1", "CSRP1", "ITGAV", "RPL37A", "CYTH2", "CALR", "GSN", "SCN4B", "SCN1B", "TNS…
WP_AMINO_ACID_METABOLISM	5.42253e-05	0.00802008	0.557332	-0.544002	-1.8132	79	c("BCAT1", "LARS2", "MPST", "GOT2", "TH", "HADH", "SDHA", "GCLM", "HMGCS2", "MDH1", "PDK4", "PDHA1", "FAH", "CBS", "GOT1", "MMUT", "OTC", "GLUL", "CPS1", "ACO2", "GLUD1", "PPM1L", "PDHX", "PKM", "MDH2", "ACLY", "HAL", "ODC1", "OAT", "ASS1", "ASNS", "IDH1", "TPO", "CS", "ACADM", "SMS", "HNMT", "SRM", "CAD", "ADH5", "ADH4", "ALDH1A1", "P4HA2")
GOCC_CYTOCHROME_COMPLEX	6.77767e-05	0.00988704	0.538434	-0.667213	-1.92993	33	c("MT-CO1", "MT-CO2", "COX7A2L", "COX6A2", "MT-CO3", "COX7C", "UQCRH", "UQCR10", "COX6A1", "COX6B1", "COX8A", "COX5B", "COX7A2", "COX5A", "UQCR11", "COX4I1", "UQCRQ", "NDUFA4", "UQCRB", "CYC1")

## Sheet: L6b
ADVSctrl_L6b.pathway	ADVSctrl_L6b.pval	ADVSctrl_L6b.padj	ADVSctrl_L6b.log2err	ADVSctrl_L6b.ES	ADVSctrl_L6b.NES	ADVSctrl_L6b.size	ADVSctrl_L6b.leadingEdge
GOBP_CELL_JUNCTION_ORGANIZATION	1.49113e-07	0.000571377	0.690132	0.395118	1.71359	622	c("GPM6B", "FRMPD4", "DLC1", "HSPA8", "GABRA2", "CACNB4", "ANK2", "PTPRK", "VCL", "SPTBN2", "C1QL3", "EXT1", "NLGN1", "CLSTN2", "LRRC4C", "ACTG1", "FLNA", "CDH20", "PLEC", "CNTNAP1", "ARHGAP6", "NRP1", "FERMT2", "GRHL1", "UNC13C", "NPTN", "HOMER1", "RAB13", "SHANK2", "ARF4", "PDZRN3", "CRIPT", "ACTN1", "SYNDIG1", "GABRB2", "SDCBP", "RER1", "DLGAP3", "LRFN5", "PPFIBP1", "SYNGAP1", "STAU1", "MAP1B"…
GOCC_SYNAPSE	1.63095e-07	0.000571377	0.690132	0.330131	1.48541	1201	c("FRMPD4", "PCDH15", "HSPA8", "HCRTR2", "GABRA2", "KCTD8", "RIMS2", "PACSIN1", "CACNB4", "ANK2", "GLRA2", "SLC1A3", "SPTBN2", "RPS9", "APBA1", "RTN4R", "HTR2B", "EXT1", "PLCB1", "NLGN1", "RHEB", "MAP1S", "OPRM1", "CPEB3", "CLSTN2", "SYT12", "PNISR", "LRRC4C", "ACTG1", "STX1A", "TUBB2B", "SLC6A17", "CNTNAP1", "NRP1", "ZNRF2", "P2RX4", "UNC13C", "DSCAML1", "NPTN", "PRKN", "HOMER1", "RAB13", "SHANK…
GOMF_RNA_BINDING	1.64173e-07	0.000571377	0.690132	0.315732	1.43223	1443	c("HSPA8", "RTF1", "SNRPN", "IARS2", "RPS9", "METAP2", "ZRANB2", "RBMXL1", "ZC3H15", "RPL29", "CPEB3", "FAM133B", "POP1", "PNISR", "DDX41", "R3HDM2", "SLTM", "FLNA", "DCAF13", "P4HB", "CLNS1A", "PLEC", "PYM1", "SRPK1", "RRP36", "CBX4", "CELF5", "DNA2", "HNRNPLL", "RFTN1", "DHX16", "FRG1", "PSPC1", "TRUB1", "FAM32A", "CHD2", "PSIP1", "RNPS1", "CHD3", "WDR36", "TRIM21", "GTPBP1", "ACTN1", "CCDC124"…

## Sheet: Lamp5
ADVSctrl_Lamp5.pathway	ADVSctrl_Lamp5.pval	ADVSctrl_Lamp5.padj	ADVSctrl_Lamp5.log2err	ADVSctrl_Lamp5.ES	ADVSctrl_Lamp5.NES	ADVSctrl_Lamp5.size	ADVSctrl_Lamp5.leadingEdge
GOBP_CELL_JUNCTION_ORGANIZATION	1.41351e-07	0.00145917	0.690132	0.391698	1.67671	609	c("FRMPD4", "GPM6B", "ARHGAP6", "NRG1", "NTRK3", "SNTA1", "KIRREL3", "PSEN1", "CTNND2", "GABRA2", "ERC1", "DOCK10", "CFL1", "NTN1", "LRRTM1", "DRD1", "THY1", "C1QC", "RHOA", "PDZRN3", "CTNNA2", "LINGO2", "PTPRD", "CDH18", "MDGA1", "STAU1", "BCR", "C1QL3", "LRFN5", "WHRN", "ADD2", "SYNDIG1", "GRID2", "ANK2", "OXTR", "PTPRF", "JAM3", "MACF1", "NOS1AP", "DLG1", "PEAK1", "ROCK2", "SDK2", "HDAC6", "DA…

[truncated: 11 more sheets: Meis2, Micro-PVM, Oligo, OPC, Peri, Pvalb, Sncg, Sst, Sst Chodl, Vip, VLMC]
