# Supplementary material for: A History of Repeated Alcohol Intoxication Promotes Cognitive Impairment and Gene Expression Signatures of Disease Progression in the 3xTg Mouse Model of Alzheimer’s Disease
Source: eNeuro. 2023 Jul 4;10(7):ENEURO.0456-22.2023. doi: 10.1523/ENEURO.0456-22.2023 (PMC10337838; doi:10.1523/ENEURO.0456-22.2023)
Supplement: Figure 6-4 — Significant (adjusted p ≤ 0.01) pathways enriched in the contrast of 3xTg-AD mice with a history of repeated alcohol intoxication (ADvapor) versus 3xTg-AD mice without a history of alcohol intoxication (AD), according to the fgsea algorithm. Each tab represents a specific cell type in which the analysis was performed. Download Figure 6-4, XLS file. [file enu-eN-MNT-0456-22-s11.xls]

## Sheet: Astro
ADvaporVSAD_Astro.pathway	ADvaporVSAD_Astro.pval	ADvaporVSAD_Astro.padj	ADvaporVSAD_Astro.log2err	ADvaporVSAD_Astro.ES	ADvaporVSAD_Astro.NES	ADvaporVSAD_Astro.size	ADvaporVSAD_Astro.leadingEdge
HALLMARK_INTERFERON_GAMMA_RESPONSE	3.08099e-15	3.24428e-11	1.00732	0.635036	2.35819	169	c("IFIT3", "RSAD2", "RTP4", "LGALS3BP", "HERC6", "SAMD9L", "DDX60", "B2M", "GBP4", "XAF1", "PELI1", "TAP1", "CD274", "NLRC5", "ISG15", "SSPN", "RNF213", "USP18", "PSMB9", "IRF9", "BST2", "IRF7", "STAT2", "DDX58", "PARP12", "STAT1", "IFIH1", "PLA2G4A", "TAPBP", "EPSTI1", "IFIT2", "NMI", "PARP14", "IFI35", "RIPK2", "ARID5B", "LCP2", "GBP6", "IFI44", "IRF8", "CXCL10", "SAMHD1", "BPGM", "PSME2", "CAS…
GOCC_ENDOPLASMIC_RETICULUM	7.29955e-15	3.84321e-11	0.986546	0.361193	1.59203	1672	c("CST3", "RSAD2", "CNIH2", "CPEB4", "SLC27A1", "SCP2", "SELENOS", "B2M", "CPQ", "NPC2", "SPCS1", "SREBF1", "ELOVL7", "TAP1", "FAM172A", "SPON1", "BSG", "AKAP6", "ALG14", "ARHGAP5", "APOE", "PNPLA7", "PLPP3", "ARSB", "CSPG5", "DAD1", "NAT8", "FKBP7", "ABI1", "ATG13", "RPL18", "PIK3R1", "RNF185", "NDFIP2", "CHPT1", "PRNP", "GRN", "EPHX1", "LYPLA1", "SAR1B", "APOD", "TMX1", "RPL6", "PANX1", "FAM20C…
HALLMARK_INTERFERON_ALPHA_RESPONSE	3.56985e-13	1.25302e-09	0.932595	0.736429	2.46704	82	c("IFIT3", "RSAD2", "RTP4", "LGALS3BP", "HERC6", "SAMD9L", "DDX60", "B2M", "GBP4", "PARP9", "TAP1", "ISG15", "USP18", "PSMB9", "IRF9", "BST2", "TRIM5", "IRF7", "MOV10", "STAT2", "GBP2", "PARP12", "IFIH1", "EPSTI1", "IFIT2", "NMI", "PARP14", "IFI35", "RIPK2", "UBA7", "CSF1", "IFI44", "CD47", "CXCL10", "PSME2", "CASP1", "PSMB8", "LAP3", "IRF1", "CD74", "BATF2", "TXNIP")
GOCC_NUCLEAR_OUTER_MEMBRANE_ENDOPLASMIC_RETICULUM_MEMBRANE_NETWORK	4.29791e-10	1.13142e-06	0.814036	0.368736	1.58829	977	c("RSAD2", "CNIH2", "SELENOS", "B2M", "SPCS1", "SREBF1", "ELOVL7", "TAP1", "BSG", "AKAP6", "ALG14", "PNPLA7", "PLPP3", "ENO1", "CSPG5", "DAD1", "NAT8", "ATG13", "PIK3R1", "RNF185", "CHPT1", "EPHX1", "SAR1B", "TMX1", "PANX1", "PIGS", "ELOVL2", "PGAP2", "GJA1", "RTN2", "YIPF5", "STX17", "ACSL3", "SRD5A3", "RDH11", "MPDU1", "HHATL", "PIGT", "TRAM1L1", "EMC3", "CNEP1R1", "CYP7B1", "NR3C2", "CKAP4", "…
GOMF_STRUCTURAL_CONSTITUENT_OF_RIBOSOME	1.88235e-08	3.96422e-05	0.733762	0.572518	2.07031	134	c("RPL35", "RPS5", "RPL18", "ISG15", "RPL6", "RPS4X", "MRPL55", "RPSA", "RPL19", "MRPL4", "MRPL23", "MRPL30", "MRPS33", "RPL8", "MRPS24", "MRPL42", "RPS9", "RPS8", "MRPL52", "RPS14", "RPS2", "MRPS17", "RPL13", "MRPS15", "SRBD1", "MRPL20", "NDUFA7", "DAP3", "RPL22", "MRPS30", "MRPL16", "MRPS16", "RPS11", "MRPL14", "RPS27", "MRPL47", "MRPS18B", "MRPL35", "RPL14", "RPL10A", "MRPS23", "RPL7", "MRPS34…
GOMF_CATION_CHANNEL_ACTIVITY	2.33395e-08	4.09608e-05	0.733762	-0.459618	-1.87994	284	c("PKD1L3", "PKD2L2", "KCNJ13", "OPRM1", "KCNAB1", "PKD1", "CACNA1C", "CACNA1A", "NALCN", "CALHM2", "GRIK3", "KCNN2", "LRRC55", "KCNC1", "TMC1", "KCND3", "GRIN1", "KCNH1", "SCN2B", "CACNB4", "SCN1A", "CACNA2D3", "CACNA1H", "SLC24A3", "CACNA1I", "GRIA2", "KCNH8", "KCNT2", "ASIC3", "ABCC8", "PIEZO1", "CACNA2D1", "MT-ATP8", "ASIC2", "KCNK9", "KCNK12", "PTK2B", "TMEM63C", "KCNQ3", "KCNJ9", "TRPM7", "…
GOCC_RIBOSOME	8.58958e-08	0.000129212	0.704976	0.525126	1.96144	176	c("RPL35", "RPS5", "RPL18", "ISG15", "APOD", "RPL6", "RPS4X", "MRPL55", "RPSA", "RPL19", "MRPL4", "MRPL23", "MRPL30", "MRPS26", "MRPS33", "RPL8", "MRPS24", "MRPL42", "RPS9", "RPS8", "MRPL52", "RPS14", "MRPL48", "EIF3H", "RPS2", "NSUN3", "MRPS17", "RPL13", "MRPS15", "RRBP1", "MRPL20", "EIF2A", "ZCCHC17", "NDUFA7", "DAP3", "RPL22", "MRPS30", "MRPL16", "MRPS16", "RPS11", "MTG2", "MRPL14", "MRPL50", …
GOCC_RIBOSOMAL_SUBUNIT	9.97676e-08	0.000131319	0.704976	0.534174	1.95632	148	c("RPL35", "RPS5", "RPL18", "ISG15", "RPL6", "RPS4X", "MRPL55", "RPSA", "RPL19", "MRPL4", "MRPL23", "MRPL30", "MRPS26", "MRPS33", "RPL8", "MRPS24", "MRPL42", "RPS9", "RPS8", "MRPL52", "RPS14", "MRPL48", "RPS2", "NSUN3", "MRPS17", "RPL13", "MRPS15", "MRPL20", "EIF2A", "ZCCHC17", "DAP3", "RPL22", "MRPS30", "MRPL16", "MRPS16", "RPS11", "MRPL14", "MRPL50", "RPS27", "MRPL47", "MRPS18B", "MRPL35", "RPL…
GOCC_ORGANELLE_SUBCOMPARTMENT	1.26052e-07	0.000138399	0.690132	0.337796	1.46787	1230	c("RSAD2", "CNIH2", "SELENOS", "B2M", "SPCS1", "RAB13", "SREBF1", "ELOVL7", "TAP1", "CHST2", "BSG", "AKAP6", "ALG14", "PNPLA7", "PLPP3", "CSPG5", "DAD1", "NAT8", "ATG13", "RNF185", "CHPT1", "GRN", "EPHX1", "SAR1B", "B4GALT7", "TMX1", "FLNA", "PANX1", "YIPF4", "TMEM59", "PIGS", "ELOVL2", "PGAP2", "FUT9", "GJA1", "RTN2", "YIPF5", "STX17", "ACSL3", "SRD5A3", "RDH11", "MPDU1", "HHATL", "PIGT", "TRAM1…
HALLMARK_OXIDATIVE_PHOSPHORYLATION	1.31433e-07	0.000138399	0.690132	0.513244	1.91403	174	c("ETFB", "GLUD1", "ETFA", "NDUFS4", "ACAA2", "POR", "SDHC", "NDUFC2", "NDUFB6", "SLC25A12", "COX5B", "NDUFS3", "LDHB", "UQCRH", "RETSAT", "MRPS15", "COX4I1", "MTX2", "NDUFA7", "NDUFAB1", "POLR2F", "MDH2", "MRPS30", "NDUFA6", "NDUFV2", "CPT1A", "ABCB7", "ATP6V1F", "SURF1", "NDUFB8", "BCKDHA", "NDUFA2", "VDAC2", "ACADVL", "COX10", "PDHB", "TOMM22", "OAT", "UQCRFS1", "UQCRQ", "NDUFB5", "MRPL35", "C…
GOBP_CELLULAR_AMIDE_METABOLIC_PROCESS	2.37538e-07	0.000225199	0.690132	0.345161	1.48303	939	c("CPEB4", "CPQ", "SPCS1", "RPL35", "ELOVL7", "SPON1", "RIDA", "GSTM3", "GLO1", "GAPDH", "APOE", "PLPP3", "RPS5", "NAT8", "RPL18", "PDK1", "ZFP36L2", "PRNP", "VIM", "RPL6", "RPS4X", "GSTM1", "ELOVL2", "MCEE", "MRPL55", "RTN2", "YIPF5", "RPSA", "MOV10", "GCLM", "ACSL3", "CNOT2", "RPL19", "BTG2", "MRPL23", "AGO3", "PM20D1", "ASS1", "VAPA", "METTL5", "EIF3G", "B3GALT1", "CPE", "PLA2G4E", "ORMDL2", "…
GOCC_MITOCHONDRION	2.56637e-07	0.000225199	0.674963	0.324494	1.42145	1446	c("IFIT3", "RSAD2", "SLC27A1", "ACSS3", "SCP2", "SPARC", "CPNE3", "VWA8", "XAF1", "ECHDC2", "PARP9", "DHX30", "RIDA", "BSG", "PCCA", "ARSB", "CWC15", "MCCC2", "ATG13", "MYG1", "SLC25A21", "MAOA", "TIMM44", "PDK1", "RNF185", "NDFIP2", "SLC22A4", "LETM2", "ETFB", "MT-CO1", "MFHAS1", "COX6B2", "GLUL", "PDP2", "GLUD1", "GJA1", "MCEE", "CHCHD4", "MRPL55", "S100A1", "NENF", "STX17", "ACSL3", "PPA2", "N…
GOCC_ORGANELLE_INNER_MEMBRANE	3.81131e-07	0.000308716	0.674963	0.396402	1.63871	489	c("RSAD2", "SLC27A1", "UNC50", "SLC25A21", "TIMM44", "LETM2", "MT-CO1", "COX6B2", "MRPL55", "TOR1AIP1", "NDUFB11", "GPD2", "MRPL4", "MRPL23", "MRPL30", "CLU", "NDUFS4", "RNF13", "MRPS26", "PMPCB", "PLA2G4A", "MRPS33", "MRPS24", "NEMP1", "TMEM186", "PHB", "MRPL42", "SQOR", "SDHC", "AURKAIP1", "NDUFC2", "MRPL52", "NDUFB6", "SLC25A12", "PTPMT1", "MRPL48", "NDUFA11", "MTHFD2L", "SFXN1", "COX5B", "NDU…
GOMF_GATED_CHANNEL_ACTIVITY	6.69268e-07	0.000503385	0.659444	-0.435744	-1.79236	296	c("KCNJ13", "OPRM1", "KCNAB1", "CACNA1C", "CACNA1A", "NALCN", "GRIK3", "KCNN2", "LRRC55", "KCNC1", "TMC1", "KCND3", "GRIN1", "KCNH1", "TMC5", "SCN2B", "CACNB4", "TMEM150C", "SCN1A", "CACNA2D3", "CACNA1H", "CACNA1I", "GRIA2", "KCNH8", "KCNT2", "ASIC3", "ABCC8", "PIEZO1", "CACNA2D1", "TMC6", "GABRA5", "ASIC2", "KCNK9", "KCNK12", "PTK2B", "TMEM63C", "NMUR2", "KCNQ3", "KCNJ9", "GRIK1", "ANXA6", "TSPO…
GOMF_CALMODULIN_BINDING	1.58342e-06	0.00111156	0.643552	-0.48869	-1.89752	180	c("FBXL2", "MYH6", "CACNA1C", "UNC13C", "CAMK1D", "CAMK4", "MAPKAPK2", "KCNN2", "ADD2", "MYH3", "MAP6", "DAPK2", "GRIN1", "KCNH1", "CEP97", "PPP3CA", "RGS4", "ARPP21", "CAMK2B", "RASGRF2", "MYH10", "CAMSAP3", "EEA1", "PLA2G6", "AKAP12", "KCNQ3", "AKAP5", "ATP2B2", "EPB41", "IQCG", "MYO9B", "CAMKV", "CAMSAP1", "KCNN3", "MYO1D", "MYLK", "MYO5A", "MYO1B", "PCNT", "RYR3", "UNC13A", "GEM", "STRN4", "T…
GOCC_MITOCHONDRIAL_MATRIX	2.72784e-06	0.00173545	0.627257	0.393571	1.60242	429	c("ACSS3", "DHX30", "RIDA", "PCCA", "MCCC2", "MYG1", "TIMM44", "PDK1", "ETFB", "PDP2", "GLUD1", "MCEE", "MRPL55", "PPA2", "ETFA", "MRPL4", "MRPL23", "MRPL30", "HIBADH", "TST", "NUDT9", "SIRT5", "ACAA2", "DGLUCY", "MRPS26", "GSTK1", "MRPS33", "MRPS24", "MRPL42", "NMNAT3", "PYROXD2", "AASS", "MRPL52", "BCAT2", "MRPL48", "TFAM", "MTHFD2L", "SDHAF3", "NDUFS3", "NSUN3", "MRPS17", "LIPT2", "DGUOK", "MR…
GOBP_PEPTIDE_METABOLIC_PROCESS	2.80177e-06	0.00173545	0.627257	0.356738	1.51193	697	c("CPEB4", "CPQ", "SPCS1", "RPL35", "SPON1", "RIDA", "GSTM3", "GLO1", "GAPDH", "APOE", "RPS5", "NAT8", "RPL18", "ZFP36L2", "PRNP", "VIM", "RPL6", "RPS4X", "GSTM1", "MRPL55", "RTN2", "YIPF5", "RPSA", "MOV10", "GCLM", "CNOT2", "RPL19", "BTG2", "MRPL23", "AGO3", "METTL5", "EIF3G", "CPE", "CLU", "PSENEN", "EIF1", "CTSZ", "GSTK1", "MRPS33", "DAPK3", "AIMP2", "RPL8", "MRPS24", "ALKBH1", "PYM1", "TAPBP"…
GOMF_VOLTAGE_GATED_CHANNEL_ACTIVITY	3.78499e-06	0.00221422	0.627257	-0.481388	-1.86217	179	c("KCNJ13", "OPRM1", "KCNAB1", "CACNA1C", "CACNA1A", "NALCN", "KCNN2", "LRRC55", "KCNC1", "TMC1", "KCND3", "GRIN1", "KCNH1", "SCN2B", "CACNB4", "SCN1A", "CACNA2D3", "CACNA1H", "CACNA1I", "KCNH8", "KCNT2", "ABCC8", "CACNA2D1", "KCNK9", "KCNK12", "PTK2B", "KCNQ3", "KCNJ9", "TSPOAP1", "CACNA2D4", "CACNG3", "SCN2A", "KCNN3", "KCNB1", "SCN8A", "GRIN2A", "CACNG5", "CACNA1G", "CACNA1B", "SNAP25", "KCNK7…
GOBP_CELLULAR_RESPONSE_TO_TOXIC_SUBSTANCE	4.73544e-06	0.00262443	0.610527	0.579568	1.97444	90	c("PRXL2A", "SELENOS", "GSTM3", "APOE", "SELENOW", "PRDX1", "GSTM1", "GPX7", "RDH11", "GSTK1", "PRDX6", "SESN1", "MGST1", "NXN", "SELENOF", "GPX8", "NQO1", "PRDX2", "NFE2L2", "GSR", "AKR1B10", "DHFR", "GSTO2", "SOD3", "PRKN", "FBLN5", "PIM1", "GSTM2", "TXNRD1", "PARK7", "KCNC2", "PRXL2B", "CAT", "MGST3")
GOCC_CYTOSOLIC_RIBOSOME	5.46631e-06	0.00287801	0.610527	0.60146	1.97114	73	c("RPL35", "RPS5", "RPL18", "ISG15", "APOD", "RPL6", "RPS4X", "RPSA", "RPL19", "RPL8", "RPS9", "RPS8", "RPS14", "RPS2", "RPL13", "EIF2A", "ZCCHC17", "RPL22", "RPS11", "RPS27", "RPL14", "RPL10A", "RPL7", "RPS24", "RPS6", "RPL23A", "RPL24", "RPL26", "MRPL1", "RPL3", "RPS20", "RPS19", "RPS7", "RPL37A", "RPL27A", "RPS26", "RPL23", "RPL29", "MRPS11", "RPLP1")
GOBP_DETOXIFICATION	6.35123e-06	0.00311215	0.610527	0.573911	1.95719	93	c("PRXL2A", "SELENOS", "GSTM3", "APOE", "SELENOW", "SLC47A1", "PRDX1", "GSTM1", "GPX7", "RDH11", "GSTK1", "RALBP1", "PRDX6", "SLC30A1", "SESN1", "MGST1", "NXN", "SELENOF", "GPX8", "NQO1", "PRDX2", "NFE2L2", "GSR", "AKR1B10", "DHFR", "GSTO2", "SOD3", "FBLN5", "PIM1", "GSTM2", "TXNRD1", "PARK7", "PRXL2B", "CAT", "MGST3")
GOCC_ENVELOPE	6.50211e-06	0.00311215	0.610527	0.321707	1.39101	1093	c("RSAD2", "SLC27A1", "SREBF1", "AKAP6", "ALG14", "UNC50", "GAPDH", "ENO1", "SLC25A21", "MAOA", "TIMM44", "RNF185", "PRNP", "LYPLA1", "LETM2", "MT-CO1", "COX6B2", "NRXN1", "CHCHD4", "MRPL55", "TOR1AIP1", "ACSL3", "RANBP17", "NDUFB11", "XPO4", "GPD2", "CIDEA", "CHMP1B", "MRPL4", "MRPL23", "MRPL30", "CNEP1R1", "ASS1", "NUDT9", "VAPA", "SIRT5", "PTGDS", "CLU", "NDUFS4", "RNF180", "RNF13", "MRPS26", …
GOBP_RESPIRATORY_ELECTRON_TRANSPORT_CHAIN	6.82484e-06	0.00312459	0.610527	0.552412	1.92356	102	c("PPARGC1A", "ETFB", "MT-CO1", "GPD2", "ETFA", "NDUFS4", "SDHC", "NDUFC2", "NDUFB6", "SLC25A12", "COX5B", "NDUFS3", "DGUOK", "UQCRH", "COX4I1", "MT-ND1", "PLEC", "NDUFA7", "NDUFAB1", "SCO2", "IMMP2L", "DNAJC15", "NDUFA6", "MT-CO2", "NDUFV2", "NDUFB8", "NDUFA2", "GBA", "UQCRFS1", "UQCRQ", "NDUFB5", "NDUFS5", "COX5A", "UQCC3", "MT-ND4", "PARK7", "CYCS", "SLC25A18", "ETFDH", "NDUFS2", "AIFM2", "CYC…
GOBP_DEFENSE_RESPONSE_TO_OTHER_ORGANISM	7.71701e-06	0.00338584	0.593325	0.347931	1.4715	683	c("C4B", "IFIT3", "RSAD2", "AQP4", "RTP4", "C1QA", "DDX60", "GBP4", "PARP9", "C1QB", "GAPDH", "APOE", "APPL1", "NLRC5", "ISG15", "RNF185", "GRN", "RNF213", "VIM", "ZYX", "MFHAS1", "PRDX1", "USP18", "NONO", "IRF9", "BST2", "MPEG1", "PAK2", "TRIM5", "IRF7", "LAMP1", "MOV10", "TNFRSF1A", "EP300", "STAT2", "ASS1", "GBP2", "DDX58", "SIRPA", "STAT1", "CLU", "IFIH1", "FCER1G", "MAPK3", "ELMOD2", "DAPK3"…
GOBP_ORGANIC_ACID_METABOLIC_PROCESS	1.02469e-05	0.0042597	0.593325	0.342148	1.45804	764	c("SLC27A1", "OSBPL9", "SCP2", "PPARGC1A", "ECHDC2", "DDO", "SREBF1", "ELOVL7", "RIDA", "SLC4A4", "GAPDH", "ASRGL1", "PSPH", "SLC1A3", "PCCA", "ENO1", "MCCC2", "SLC16A9", "SLC25A21", "PDK1", "EPHX1", "LYPLA1", "ETFB", "GLUL", "GSTM1", "ELOVL2", "GLUD1", "MCEE", "GCLM", "ACSL3", "PPA2", "DDAH2", "ETFA", "TNFRSF1A", "EP300", "HIBADH", "TST", "CYP7B1", "PM20D1", "ASS1", "PTGDS", "NUDT7", "ACAA2", "P…
GOCC_MITOCHONDRIAL_ENVELOPE	1.05178e-05	0.0042597	0.593325	0.349319	1.48123	693	c("RSAD2", "SLC27A1", "SLC25A21", "MAOA", "TIMM44", "RNF185", "LETM2", "MT-CO1", "COX6B2", "CHCHD4", "MRPL55", "ACSL3", "NDUFB11", "GPD2", "CIDEA", "MRPL4", "MRPL23", "MRPL30", "ASS1", "SIRT5", "CLU", "NDUFS4", "MRPS26", "PMPCB", "PLA2G4A", "LPIN1", "MRPS33", "MRPS24", "TMEM186", "PHB", "MRPL42", "SQOR", "SDHC", "GPAM", "AURKAIP1", "NDUFC2", "MRPL52", "NDUFB6", "SLC25A12", "BCL2L11", "ACSL6", "PT…
GOCC_COPII_COATED_ER_TO_GOLGI_TRANSPORT_VESICLE	1.25002e-05	0.00487507	0.593325	0.601222	1.95063	68	c("CNIH2", "B2M", "SREBF1", "SAR1B", "YIPF5", "STX17", "TMED7", "CTSZ", "SAR1A", "TMED10", "SEC16A", "SEC24D", "CTSC", "LMAN1", "TEX261", "TMED3", "SEC22B", "VTI1A", "PDCD6", "TMED4", "SEC24B")
GOBP_INNATE_IMMUNE_RESPONSE	1.64058e-05	0.00579477	0.57561	0.368094	1.52976	531	c("C4B", "IFIT3", "RSAD2", "AQP4", "C1QA", "DDX60", "GBP4", "PARP9", "C1QB", "GAPDH", "APOE", "APPL1", "NLRC5", "ISG15", "RNF185", "GRN", "VIM", "ZYX", "MFHAS1", "PRDX1", "USP18", "NONO", "BST2", "MPEG1", "PAK2", "TRIM5", "IRF7", "LAMP1", "EP300", "STAT2", "ASS1", "GBP2", "DDX58", "SIRPA", "STAT1", "CLU", "IFIH1", "FCER1G", "DAPK3", "PHB", "TLR3", "IFIT2", "S100A8", "MSRB1", "ERAP1", "NMI", "PARP…
GOCC_RIBONUCLEOPROTEIN_COMPLEX	1.64535e-05	0.00579477	0.57561	0.354986	1.49031	597	c("CPEB4", "RPL35", "GAPDH", "CWC27", "RPS5", "CWC15", "VBP1", "RPL18", "ISG15", "LSM4", "VIM", "RPL6", "RPS4X", "LSM3", "MRPL55", "PNN", "RPSA", "RPL19", "MRPL4", "MRPL23", "MRPL30", "AGO3", "LUC7L", "DDX58", "EIF3G", "CTNNBL1", "EIF1", "MRPS26", "UTP14A", "RALY", "MRPS33", "JAKMIP1", "RPL8", "MRPS24", "MRPL42", "MAGOHB", "RPS9", "EIF3K", "RPS8", "MRPL52", "RPS14", "PTBP2", "SNRNP200", "MRPL48",…
GOBP_NEGATIVE_REGULATION_OF_CELL_DEATH	1.65093e-05	0.00579477	0.57561	0.332405	1.41504	819	c("GPR37L1", "IFIT3", "CPEB4", "ANGPT1", "SELENOS", "PPARGC1A", "PELI1", "GLO1", "APOE", "ID1", "ENO1", "DAD1", "NAT8", "PIK3R1", "PRNP", "SERPINF1", "GRN", "MITF", "FLNA", "NONO", "RAMP2", "PAK2", "IRF7", "HHIP", "NAA38", "ADNP2", "POU3F4", "NENF", "GCLM", "APOH", "DDAH2", "IGBP1", "CIDEA", "CHMP1B", "DFFA", "BTG2", "GRIK2", "PM20D1", "SIRT5", "ITGAV", "CLU", "ACAA2", "POR", "PDGFRB", "IGF1R", "…
GOBP_OPSONIZATION	1.79332e-05	0.00609149	0.57561	0.944711	1.92013	8	c("C4B", "LBP")
GOMF_VOLTAGE_GATED_CATION_CHANNEL_ACTIVITY	1.91062e-05	0.00628714	0.57561	-0.506527	-1.89833	133	c("KCNJ13", "OPRM1", "KCNAB1", "CACNA1C", "CACNA1A", "KCNN2", "LRRC55", "KCNC1", "TMC1", "KCND3", "GRIN1", "KCNH1", "CACNB4", "CACNA2D3", "CACNA1H", "CACNA1I", "KCNH8", "KCNT2", "ABCC8", "CACNA2D1", "KCNK9", "PTK2B", "KCNQ3", "KCNJ9", "TSPOAP1", "CACNA2D4", "CACNG3", "KCNN3", "KCNB1", "GRIN2A", "CACNG5", "CACNA1G", "CACNA1B", "SNAP25", "TRPV1", "CACNG2", "KCND1", "KCNJ11", "KCNH7", "KCNQ5", "CACN…
GOMF_PASSIVE_TRANSMEMBRANE_TRANSPORTER_ACTIVITY	2.18846e-05	0.00698317	0.57561	-0.374188	-1.56638	398	c("PKD1L3", "PKD2L2", "KCNJ13", "OPRM1", "KCNAB1", "PKD1", "CACNA1C", "CACNA1A", "NALCN", "CALHM2", "GRIK3", "KCNN2", "LRRC55", "KCNC1", "TMC1", "KCND3", "GRIN1", "KCNH1", "TMC5", "SCN2B", "CACNB4", "TMEM150C", "SCN1A", "CACNA2D3", "CACNA1H", "SLC24A3", "CACNA1I", "GRIA2", "TOMM40L", "GJD2", "KCNH8", "KCNT2", "ASIC3", "ABCC8", "PIEZO1", "CACNA2D1", "MT-ATP8", "TMC6", "GABRA5", "ASIC2", "KCNK9", "…
GOBP_CELLULAR_RESPONSE_TO_INTERFERON_GAMMA	2.27386e-05	0.00703605	0.57561	0.563748	1.89442	83	c("AQP4", "GBP4", "PARP9", "GAPDH", "NLRC5", "VIM", "ZYX", "ASS1", "GBP2", "SIRPA", "STAT1", "DAPK3", "TLR3", "NMI", "PARP14", "VAMP3", "GBP5", "GBP6", "CD47", "IRF8", "CASP1", "SOCS1", "CDC42", "IRF1")
GOBP_SYNAPTIC_SIGNALING	2.33906e-05	0.00703605	0.57561	-0.33662	-1.47496	667	c("LRRC4", "INSYN2A", "HTR2B", "AGRN", "OPRM1", "SYN3", "SDCBP", "KMO", "SLC18A2", "ARC", "STXBP1", "PLPPR4", "CACNA1A", "UNC13C", "NR4A1", "CX3CR1", "HRH3", "TNR", "GSK3A", "DVL1", "GRIK3", "SYT2", "CLSTN2", "SPG11", "STXBP2", "PTEN", "GRIN1", "NAPB", "MEF2C", "AKAP9", "SCN2B", "PDYN", "CACNB4", "PPP3CA", "RGS4", "CEP89", "SRF", "NPTXR", "HTR2C", "GRIA2", "NRG1", "GJD2", "EPHB1", "NPAS4", "HRH2"…
GOBP_GENERATION_OF_PRECURSOR_METABOLITES_AND_ENERGY	2.44644e-05	0.00703605	0.57561	0.380641	1.54773	415	c("ACSS3", "SELENOS", "PPARGC1A", "SLC4A4", "GAPDH", "ENO1", "ETFB", "MT-CO1", "COX6B2", "PYGL", "GPD2", "ETFA", "EP300", "NDUFS4", "POR", "PHGDH", "TALDO1", "PPP1R3C", "SDHC", "PIK3CA", "NDUFC2", "NDUFB6", "SLC25A12", "TKT", "CISD1", "COX5B", "NDUFS3", "SLC25A14", "PPARA", "DGUOK", "UQCRH", "DHRS3", "ENOX2", "ZBTB20", "INSR", "ASPH", "PPP1CB", "COX4I1", "MT-ND1", "SORBS1", "PRKAG2", "DEGS1", "AL…
GOBP_POSITIVE_REGULATION_OF_PATTERN_RECOGNITION_RECEPTOR_SIGNALING_PATHWAY	2.49985e-05	0.00703605	0.57561	0.678463	1.93836	36	c("RSAD2", "DDX60", "PELI1", "MFHAS1", "TLR3", "NINJ1", "IFI35", "RTN4", "ANKRD17", "ZCCHC3", "SLC15A3", "CAV1", "DHX58")
GOBP_ELECTRON_TRANSPORT_CHAIN	2.53912e-05	0.00703605	0.57561	0.488621	1.79053	146	c("PPARGC1A", "ETFB", "MT-CO1", "GPD2", "ETFA", "NDUFS4", "POR", "PHGDH", "SDHC", "NDUFC2", "NDUFB6", "SLC25A12", "COX5B", "NDUFS3", "DGUOK", "UQCRH", "DHRS3", "ENOX2", "ASPH", "COX4I1", "MT-ND1", "DEGS1", "PLEC", "NDUFA7", "NDUFAB1", "SCO2", "IMMP2L", "DNAJC15", "GSR", "NDUFA6", "MT-CO2", "NDUFV2", "SURF1", "NDUFB8", "NDUFA2", "GBA", "UQCRFS1", "UQCRQ", "NDUFB5", "NDUFS5", "COX5A", "UQCC3", "MT-…
GOBP_NEGATIVE_REGULATION_OF_PROTEIN_METABOLIC_PROCESS	2.80726e-05	0.00757959	0.57561	0.327824	1.40162	872	c("C4B", "CST3", "CPEB4", "ANGPT1", "FXYD1", "SPON1", "RIDA", "SERPINE2", "GAPDH", "APOE", "PLPP3", "VBP1", "ISG15", "ZFP36L2", "PRNP", "SERPINF1", "APOD", "KLF15", "ITM2B", "MFHAS1", "FLNA", "TMEM59", "BST2", "PAK2", "SERPINH1", "RTN2", "MOV10", "SPRED1", "CNOT2", "FBLN1", "IGBP1", "DUSP16", "OPHN1", "BTG2", "HHATL", "AGO3", "CAMK2N1", "SMYD3", "ITGAV", "SIRPA", "CLU", "ITIH5", "DUSP19", "POR", …
GOBP_CELLULAR_OXIDANT_DETOXIFICATION	2.88753e-05	0.00760141	0.57561	0.595669	1.94752	70	c("PRXL2A", "SELENOS", "APOE", "SELENOW", "PRDX1", "GPX7", "GSTK1", "PRDX6", "SESN1", "MGST1", "NXN", "SELENOF", "GPX8", "NQO1", "PRDX2", "NFE2L2", "GSR", "DHFR", "GSTO2", "SOD3", "FBLN5", "GSTM2", "TXNRD1", "PARK7", "PRXL2B", "CAT", "MGST3")
KEGG_RIBOSOME	3.2178e-05	0.00826426	0.557332	0.598755	1.92117	65	c("RPL35", "RPS5", "RPL18", "RPL6", "RPS4X", "RPSA", "RPL19", "RPL8", "RPS9", "RPS8", "RPS2", "RPL13", "FAU", "RPL22", "RPS11", "RPS27", "RPL14", "RPL10A", "RPL7", "RPS24", "RPS6", "RPL23A", "RPL24", "RPL26", "RPL3", "RPS20", "RPS19", "RPS7", "RPL37A", "RPL27A", "RPS26", "RPL23", "RPL29", "RPLP1", "RPS16", "RPS29", "RPS3", "MRPL13", "RPL31", "RPL28", "RPL36A", "RPS13", "RPL38", "RPS21", "RPL39")
GOCC_RESPIRASOME	3.45787e-05	0.00866936	0.557332	0.545297	1.85364	89	c("MT-CO1", "COX6B2", "NDUFB11", "NDUFS4", "SDHC", "NDUFC2", "NDUFB6", "NDUFA11", "COX5B", "NDUFS3", "UQCRH", "COX4I1", "MT-ND1", "NDUFA7", "NDUFAB1", "NDUFA6", "MT-CO2", "NDUFV2", "SURF1", "NDUFB8", "NDUFA2", "UQCRFS1", "UQCRQ", "NDUFB5", "NDUFS5", "COX5A", "UQCRC2", "MT-ND4", "CYCS", "NDUFS2", "CYC1", "NDUFA3", "COX6A1", "NDUFS8", "WDR93", "COX8A", "NDUFV3", "NDUFB10", "NDUFA8", "NDUFA13", "NDU…
GOCC_ENDOPLASMIC_RETICULUM_PROTEIN_CONTAINING_COMPLEX	3.96242e-05	0.00970331	0.557332	0.518905	1.82975	112	c("SELENOS", "B2M", "SPCS1", "TAP1", "ALG14", "DAD1", "PIGS", "PIGT", "EMC3", "OST4", "ORMDL2", "RPN1", "PIGC", "TAP2", "TAPBP", "PPIB", "AMFR", "EMC8", "UBXN1", "SEC11A", "ERN1", "FAF2", "SPTSSB", "SPCS2", "FAF1", "KRTCAP2", "UBXN7", "SPCS3", "MMGT1", "SEC63", "RNF139", "SPTSSA", "ARL6IP1", "DPM2", "EMC6", "ZW10", "DDOST", "SPTLC2")

## Sheet: Endo
ADvaporVSAD_Endo.pathway	ADvaporVSAD_Endo.pval	ADvaporVSAD_Endo.padj	ADvaporVSAD_Endo.log2err	ADvaporVSAD_Endo.ES	ADvaporVSAD_Endo.NES	ADvaporVSAD_Endo.size	ADvaporVSAD_Endo.leadingEdge
HALLMARK_OXIDATIVE_PHOSPHORYLATION	1.14865e-12	6.38418e-09	0.91012	0.577983	2.18253	173	c("MPC1", "UQCR11", "TOMM22", "MGST3", "NDUFA1", "COX4I1", "UQCRH", "NDUFA8", "NDUFB6", "COX8A", "ALDH6A1", "AFG3L2", "HADHB", "MRPS11", "TIMM13", "NDUFB8", "COX7A2", "ATP6V1E1", "COX5A", "NDUFA4", "MAOB", "NDUFV2", "NDUFB2", "ATP6V1G1", "NDUFV1", "ATP6V1C1", "UQCR10", "ATP6AP1", "VDAC3", "CYB5R3", "ATP6V0C", "SLC25A11", "ETFB", "POLR2F", "MRPL11", "IDH3G", "NDUFA2", "CYB5A", "ECH1", "SDHB", "NDU…
GOCC_RIBOSOMAL_SUBUNIT	1.88874e-12	6.38418e-09	0.898671	0.610253	2.26715	146	c("RPL22", "MRPL39", "MRPS21", "RPL7", "MRPS7", "MRPL22", "MRPS14", "RPL27A", "RPL15", "RPLP1", "RPSA", "RPL18A", "RPS4X", "MRPS11", "MRPS16", "RPL10A", "MRPL52", "MRPL10", "RPS6", "RPL37A", "MRPL46", "EIF2A", "RPS5", "RPL24", "RPS2", "RPL8", "MRPL4", "RPL13", "RPS7", "MRPL54", "RPS11", "MRPS28", "RPS24", "RPS29", "RPL3", "RPS15", "MRPL11", "RPS21", "RPS3", "RPL39", "RPS8", "MRPL57", "MRPL3", "RP…
GOCC_MITOCHONDRIAL_ENVELOPE	1.9931e-12	6.38418e-09	0.898671	0.403129	1.74358	673	c("MRPL39", "TMEM126B", "MPC1", "UQCR11", "TOMM22", "COA3", "MRPS21", "CHCHD1", "NDUFA12", "NDUFA1", "PARK7", "MRPS7", "COX4I1", "UQCRH", "NDUFA10", "NDUFA8", "NDUFB6", "MRPL22", "MT-CO1", "COX8A", "MRPS14", "TSPO", "AFG3L2", "CHCHD5", "NRGN", "MIGA2", "GOLPH3", "DELE1", "THOP1", "PET100", "HADHB", "SLC25A22", "UBB", "MRPS11", "MRPS16", "SLC25A23", "CCDC90B", "MRPL52", "TIMM13", "MRPL10", "NDUFB8…
GOCC_ORGANELLE_INNER_MEMBRANE	2.55036e-12	6.38418e-09	0.898671	0.438792	1.85185	475	c("MRPL39", "TMEM126B", "MPC1", "UQCR11", "COA3", "MRPS21", "CHCHD1", "NDUFA12", "NDUFA1", "MRPS7", "COX4I1", "UQCRH", "NDUFA10", "NDUFA8", "NDUFB6", "MRPL22", "MT-CO1", "COX8A", "MRPS14", "AFG3L2", "DELE1", "PET100", "HADHB", "SLC25A22", "TMEM201", "MRPS11", "MRPS16", "SLC25A23", "MRPL52", "TIMM13", "MRPL10", "NDUFB8", "COX7A2", "CNP", "SLC8B1", "EMD", "COX5A", "MRPL46", "TMEM43", "SLC25A51", "U…
GOMF_STRUCTURAL_CONSTITUENT_OF_RIBOSOME	3.28783e-12	6.58421e-09	0.898671	0.625571	2.30247	132	c("RPL22", "MRPS21", "RPL7", "MRPS7", "MRPL22", "MRPS14", "RPL27A", "RPL15", "RPLP1", "RPSA", "RPL18A", "RPS4X", "MRPS11", "MRPS16", "RPL10A", "MRPL52", "MRPL10", "RPS6", "RPL37A", "MRPL46", "RPS5", "RPL24", "RPS2", "RPL8", "MRPL4", "RPL13", "RPS7", "MRPL54", "RPS11", "RPS24", "RPS29", "RPL3", "RPS15", "MRPL11", "RPS21", "RPS3", "RPL39", "RPS8", "MRPL57", "MRPL3", "RPS13", "MRPS24", "RPS28", "MRP…
GOCC_MITOCHONDRION	2.63039e-11	4.38969e-08	0.863415	0.335542	1.50783	1389	c("GPX1", "MRPL39", "TMEM126B", "MPC1", "UQCR11", "TOMM22", "BSG", "COA3", "MRPS21", "CHCHD1", "NDUFA12", "HSCB", "NDUFA1", "PARK7", "MAP2K2", "MRPS7", "COX4I1", "UQCRH", "NDUFA10", "NDUFA8", "ABHD10", "NDUFB6", "MRPL22", "MT-CO1", "COX8A", "MRPS14", "CLPP", "PPARGC1B", "CHPF", "ALDH6A1", "TSPO", "AFG3L2", "CHCHD5", "NRGN", "MIGA2", "GOLPH3", "DELE1", "PRDX5", "THOP1", "MAPK12", "CASP9", "PRKACA"…
GOCC_RIBOSOME	3.5302e-11	4.60252e-08	0.851339	0.562854	2.12446	174	c("RPL22", "MRPL39", "MRPS21", "RPL7", "SERP1", "MRPS7", "MRPL22", "MRPS14", "RPL27A", "RPL15", "RPLP1", "RPSA", "RPL18A", "RPS4X", "MRPS11", "BTF3", "MRPS16", "RPL10A", "MRPL52", "NCK1", "MRPL10", "RPS6", "RPL37A", "MRPL46", "EIF2A", "RPS5", "RPL24", "RPS2", "RPL8", "MRPL4", "RPL13", "RPS7", "MRPL54", "RPS11", "MRPS28", "RPS24", "RPS29", "RPL3", "RPS15", "MRPL11", "RPS21", "RPS3", "RPL39", "RPS8…
KEGG_PARKINSONS_DISEASE	3.67724e-11	4.60252e-08	0.851339	0.645073	2.31235	104	c("UQCR11", "NDUFA1", "PARK7", "COX4I1", "UQCRH", "NDUFA10", "NDUFA8", "NDUFB6", "MT-CO1", "COX8A", "UCHL1", "CASP9", "UBB", "SNCA", "NDUFB8", "COX7A2", "COX5A", "NDUFA4", "NDUFS5", "NDUFV2", "NDUFB2", "NDUFV1", "UQCR10", "VDAC3", "MT-CO2", "NDUFA2", "SDHB", "NDUFC2", "UQCRB", "NDUFS8", "NDUFB9", "NDUFAB1", "UBA1", "NDUFB3", "NDUFA6", "NDUFA4L2", "CYCS", "NDUFB4", "UQCRFS1", "MT-ND6", "NDUFS2", "…
GOCC_CYTOSOLIC_RIBOSOME	5.16906e-11	5.39716e-08	0.851339	0.707792	2.3887	71	c("RPL22", "RPL7", "RPL27A", "RPL15", "RPLP1", "RPSA", "RPL18A", "RPS4X", "MRPS11", "RPL10A", "RPS6", "RPL37A", "EIF2A", "RPS5", "RPL24", "RPS2", "RPL8", "RPL13", "RPS7", "RPS11", "RPS24", "RPS29", "RPL3", "RPS15", "RPS21", "RPS3", "RPL39", "RPS8", "RPS13", "RPS28", "RPS27", "RPL23A", "RPL35A")
GOCC_MITOCHONDRIAL_PROTEIN_CONTAINING_COMPLEX	5.39016e-11	5.39716e-08	0.851339	0.514249	2.03196	243	c("MRPL39", "UQCR11", "TOMM22", "MRPS21", "NDUFA12", "NDUFA1", "MRPS7", "COX4I1", "UQCRH", "NDUFA10", "NDUFA8", "NDUFB6", "MRPL22", "MT-CO1", "COX8A", "MRPS14", "AFG3L2", "HADHB", "MRPS11", "MRPS16", "MRPL52", "TIMM13", "MRPL10", "NDUFB8", "COX7A2", "COX5A", "MRPL46", "NDUFA4", "NDUFS5", "NDUFA11", "NDUFV2", "NDUFB2", "MRPL4", "NDUFV1", "PAM16", "MRPL54", "UQCR10", "MRPS28", "PRORP", "MT-CO2", "M…
KEGG_RIBOSOME	6.23381e-11	5.67447e-08	0.839089	0.731992	2.43128	63	c("RPL22", "RPL7", "RPL27A", "RPL15", "RPLP1", "RPSA", "RPL18A", "RPS4X", "RPL10A", "RPS6", "RPL37A", "RPS5", "RPL24", "RPS2", "RPL8", "RPL13", "RPS7", "RPS11", "RPS24", "RPS29", "RPL3", "RPS15", "RPS21", "RPS3", "RPL39", "RPS8", "RPS13", "RPS28", "RPS27", "RPL23A", "RPL35A", "RPL19", "RPL14", "RPL22L1", "RPL32", "RPS27L", "RPL6", "FAU", "RPL35", "RPL12", "RPS20")
GOCC_RESPIRASOME	1.69478e-10	1.41415e-07	0.826657	0.662773	2.31648	88	c("UQCR11", "NDUFA12", "NDUFA1", "COX4I1", "UQCRH", "NDUFA10", "NDUFA8", "NDUFB6", "MT-CO1", "COX8A", "NDUFB8", "COX7A2", "COX5A", "NDUFA4", "NDUFS5", "NDUFA11", "NDUFV2", "NDUFB2", "NDUFV1", "UQCR10", "MT-CO2", "NDUFA2", "SDHB", "NDUFC2", "UQCRB", "NDUFS8", "NDUFB9", "NDUFAB1", "NDUFB3", "NDUFA6", "NDUFA4L2", "CYCS", "NDUFB4", "UQCRFS1", "MT-ND6", "NDUFS2", "COX6B1", "SDHC", "NDUFS1", "MT-ND4L")
WP_CYTOPLASMIC_RIBOSOMAL_PROTEINS	4.13684e-10	3.18632e-07	0.814036	0.699225	2.32328	67	c("RPL22", "RPL7", "RPL27A", "RPL15", "RPLP1", "RPSA", "RPL18A", "RPS4X", "RPL10A", "RPS6", "RPL37A", "RPS5", "RPL24", "RPS2", "RPL8", "RPL13", "RPS7", "RPS11", "RPS24", "RPS29", "RPL3", "RPS15", "RPS21", "RPS3", "RPL39", "RPS8", "RPS13", "RPS28", "RPS27", "RPL23A", "RPL35A")
KEGG_OXIDATIVE_PHOSPHORYLATION	6.05448e-10	4.33025e-07	0.801216	0.62441	2.21788	100	c("UQCR11", "NDUFA1", "COX4I1", "UQCRH", "NDUFA10", "NDUFA8", "NDUFB6", "MT-CO1", "COX8A", "NDUFB8", "COX7A2", "ATP6V0A1", "ATP6V1E1", "COX5A", "NDUFA4", "NDUFS5", "NDUFA11", "NDUFV2", "NDUFB2", "ATP6V1G1", "NDUFV1", "ATP6V1C1", "UQCR10", "ATP6AP1", "ATP6V0C", "MT-CO2", "NDUFA2", "SDHB", "NDUFC2", "UQCRB", "NDUFS8", "NDUFB9", "NDUFAB1", "NDUFB3", "NDUFA6", "NDUFA4L2", "NDUFB4", "UQCRFS1", "ATP6V0…
WP_ELECTRON_TRANSPORT_CHAIN_OXPHOS_SYSTEM_IN_MITOCHONDRIA	6.98972e-10	4.66587e-07	0.801216	0.670298	2.31106	81	c("UQCR11", "NDUFA12", "NDUFA1", "COX4I1", "UQCRH", "NDUFA10", "NDUFA8", "NDUFB6", "MT-CO1", "COX8A", "NDUFB8", "COX7A2", "COX5A", "UCP2", "NDUFA4", "NDUFS5", "NDUFV2", "NDUFB2", "NDUFV1", "UQCR10", "SCO1", "MT-CO2", "NDUFA2", "SDHB", "NDUFC2", "UQCRB", "NDUFS8", "NDUFB9", "NDUFAB1", "NDUFB3", "NDUFA6", "NDUFB4", "UQCRFS1", "MT-ND6", "NDUFS2", "COX6B1", "SDHC", "NDUFS1", "MT-ND4L")
GOMF_ELECTRON_TRANSFER_ACTIVITY	8.0333e-10	5.02734e-07	0.801216	0.627692	2.26169	106	c("UQCR11", "NDUFA12", "NDUFA1", "COX4I1", "UQCRH", "NDUFA10", "NDUFA8", "NDUFB6", "MT-CO1", "COX8A", "FDX2", "NDUFB8", "COX7A2", "CYBA", "COX5A", "NDUFA4", "MAOB", "NDUFS5", "NDUFV2", "NDUFB2", "NDUFV1", "ADH5", "UQCR10", "ETFB", "ALDH2", "MT-CO2", "NDUFA2", "CYB5A", "SDHB", "NDUFC2", "NDUFS8", "NDUFB9", "CIAPIN1", "GLDC", "QDPR", "NDUFB3", "NDUFA6", "CYCS", "NDUFB4", "UQCRFS1", "MT-ND6", "NDUFS…
GOCC_NEURON_PROJECTION	1.9142e-09	1.12746e-06	0.774939	-0.355305	-1.52119	1119	c("AGBL4", "TENM1", "KCNN2", "NEGR1", "GRIK3", "ATP2B2", "FRMPD4", "GRIN2B", "DLG1", "SHTN1", "SYT1", "PRKCG", "ANK3", "GABBR1", "KCNQ3", "EPHB2", "CACNA1C", "DGKI", "SPOCK1", "ACTN1", "INPP5K", "SCN2A", "COBL", "IL1RAPL1", "IQGAP1", "TRIM9", "ATP13A2", "NAV1", "SLC6A6", "GRID2", "SHANK2", "KCND3", "PDE4B", "CNTN4", "PTPRF", "STXBP1", "AKAP5", "ASAP1", "DST", "BSN", "EEF2K", "CNTNAP2", "NFASC", "…
GOCC_ENVELOPE	3.32353e-09	1.84881e-06	0.774939	0.339618	1.50755	1052	c("MRPL39", "TMEM126B", "MPC1", "RANBP1", "UQCR11", "TOMM22", "GAPDH", "COA3", "MRPS21", "CHCHD1", "NDUFA12", "MGST3", "NDUFA1", "PARK7", "MRPS7", "COX4I1", "UQCRH", "NDUFA10", "NDUFA8", "NDUFB6", "MRPL22", "MT-CO1", "COX8A", "MRPS14", "UBE2I", "GTF3C3", "TSPO", "AFG3L2", "CHCHD5", "NRGN", "MIGA2", "GOLPH3", "DELE1", "THOP1", "PLPP7", "EIF5A", "PET100", "HADHB", "SLC25A22", "UBB", "TMEM201", "LRR…
GOMF_OXIDOREDUCTION_DRIVEN_ACTIVE_TRANSMEMBRANE_TRANSPORTER_ACTIVITY	4.62611e-09	2.43796e-06	0.761461	0.678727	2.25518	67	c("NDUFA12", "NDUFA1", "COX4I1", "UQCRH", "NDUFA10", "NDUFA8", "NDUFB6", "MT-CO1", "COX8A", "NDUFB8", "COX5A", "NDUFA4", "NDUFS5", "NDUFV2", "NDUFB2", "NDUFV1", "UQCR10", "MT-CO2", "NDUFA2", "CYB5A", "NDUFC2", "NDUFS8", "NDUFB9", "NDUFB3", "CYB561A3", "NDUFA6", "NDUFB4", "UQCRFS1", "MT-ND6", "NDUFS2", "COX6B1", "NDUFS1", "MT-ND4L")
GOCC_RIBONUCLEOPROTEIN_COMPLEX	6.42704e-09	3.2177e-06	0.761461	0.38169	1.63787	587	c("RPL22", "MRPL39", "GAPDH", "MRPS21", "RPL7", "RIOK1", "MRPS7", "MRPL22", "MRPS14", "RPL27A", "RPL15", "DDX58", "RPLP1", "RPSA", "SYF2", "RNPC3", "ZC3H14", "RPL18A", "EIF2S1", "RPS4X", "EEF2", "MRPS11", "BTF3", "MRPS16", "PTBP2", "RPL10A", "CDC5L", "RBM8A", "IMP4", "MRPL52", "MRPL10", "EIF3K", "FXR1", "SRA1", "RPS6", "RPP38", "SRP14", "HNRNPK", "SNRPB", "NHP2", "RPL37A", "MRPL46", "EIF2A", "NUP…
GOBP_OXIDATIVE_PHOSPHORYLATION	8.93833e-09	4.26188e-06	0.74774	0.588876	2.13525	111	c("NDUFA12", "NDUFA1", "PARK7", "COX4I1", "UQCRH", "NDUFA10", "NDUFA8", "NDUFB6", "MT-CO1", "SLC25A23", "SNCA", "NDUFB8", "COX7A2", "COX5A", "SLC25A51", "NDUFA4", "NDUFS5", "NDUFV2", "NDUFB2", "NDUFV1", "UQCR10", "MSH2", "MT-CO2", "NDUFA2", "NDUFC2", "UQCRB", "NDUFS8", "NDUFB9", "NDUFAB1", "UQCC3", "NDUFB3", "NDUFA6", "CYCS", "NDUFB4", "UQCRFS1", "MT-ND6", "NDUFS2", "TEFM", "SDHC", "NDUFS1", "SDH…
GOBP_RESPIRATORY_ELECTRON_TRANSPORT_CHAIN	1.03126e-08	4.69365e-06	0.74774	0.602253	2.14923	102	c("NDUFA12", "NDUFA1", "PARK7", "COX4I1", "UQCRH", "NDUFA10", "NDUFA8", "NDUFB6", "MT-CO1", "SLC25A22", "SNCA", "NDUFB8", "COX5A", "SLC25A51", "NDUFA4", "NDUFS5", "NDUFV2", "NDUFB2", "NDUFV1", "UQCR10", "ETFB", "MT-CO2", "NDUFA2", "SDHB", "NDUFC2", "UQCRB", "NDUFS8", "NDUFB9", "NDUFAB1", "UQCC3", "NDUFB3", "SLC25A12", "NDUFA6", "CYCS", "NDUFB4", "UQCRFS1", "MT-ND6", "NDUFS2", "MYBBP1A", "SDHC", "…
GOBP_ELECTRON_TRANSPORT_CHAIN	1.1997e-08	5.22288e-06	0.74774	0.557993	2.06618	141	c("NDUFA12", "NDUFA1", "PARK7", "COX4I1", "UQCRH", "NDUFA10", "NDUFA8", "NDUFB6", "MT-CO1", "FDX2", "SLC25A22", "SNCA", "NDUFB8", "CYBA", "COX5A", "SLC25A51", "NDUFA4", "MAOB", "NDUFS5", "NDUFV2", "NDUFB2", "NDUFV1", "ADH5", "UQCR10", "ETFB", "ALDH2", "MT-CO2", "NDUFA2", "CYB5A", "SDHB", "NDUFC2", "ENOX2", "UQCRB", "NDUFS8", "NDUFB9", "NDUFAB1", "CIAPIN1", "UQCC3", "GLDC", "QDPR", "NDUFB3", "SLC2…
GOBP_ATP_METABOLIC_PROCESS	2.17002e-08	9.05351e-06	0.733762	0.483395	1.87963	218	c("GAPDH", "NDUFA12", "NDUFA1", "PARK7", "COX4I1", "ARNT", "UQCRH", "NDUFA10", "NDUFA8", "NDUFB6", "MT-CO1", "ALDOC", "TSPO", "FLCN", "SLC25A23", "SNCA", "NDUFB8", "COX7A2", "COX5A", "SLC25A51", "PKM", "NDUFA4", "NDUFS5", "NDUFV2", "NDUFB2", "NDUFV1", "ATP1A2", "UQCR10", "ATP6V0C", "PFKM", "ALDOA", "MSH2", "MT-CO2", "NDUFA2", "ENO1", "NDUFC2", "UQCRB", "NDUFS8", "NDUFB9", "NDUFAB1", "MYH7", "UQCC…
GOBP_CYTOPLASMIC_TRANSLATION	2.76843e-08	1.10881e-05	0.733762	0.573938	2.08698	115	c("RPL22", "RPL7", "DENR", "RPL27A", "RPL15", "RPLP1", "RPSA", "RPL18A", "RPS4X", "RPL10A", "NCK1", "RPS6", "RPL37A", "PKM", "RPS5", "RPL24", "RPS2", "RPL8", "RPL13", "RPS7", "RPS11", "RPS24", "RPS29", "RPL3", "RPS15", "MCTS1", "RPS21", "RPS3", "RPL39", "RPS8", "RPS13", "RPS28", "CPEB2", "RPS27", "RPL23A", "RWDD1", "RPL35A", "EIF2B3", "RPL19", "DNAJC24", "RPL14", "EIF4G1", "CSDE1", "EIF4A1", "RPL…
KEGG_HUNTINGTONS_DISEASE	3.8826e-08	1.49525e-05	0.719513	0.542473	2.0081	145	c("GPX1", "UQCR11", "NDUFA1", "COX4I1", "UQCRH", "NDUFA10", "NDUFA8", "NDUFB6", "MT-CO1", "COX8A", "HDAC2", "CASP9", "POLR2K", "CLTB", "POLR2L", "NDUFB8", "COX7A2", "COX5A", "BDNF", "NDUFA4", "POLR2I", "NDUFS5", "NDUFV2", "NDUFB2", "NDUFV1", "REST", "UQCR10", "VDAC3", "TBP", "POLR2B", "POLR2F", "MT-CO2", "GRIN1", "NDUFA2", "SDHB", "NDUFC2", "UQCRB", "PPARG", "POLR2E", "NDUFS8", "NDUFB9", "NDUFAB1…
GOBP_ATP_SYNTHESIS_COUPLED_ELECTRON_TRANSPORT	7.30508e-08	2.7091e-05	0.704976	0.62649	2.16002	81	c("NDUFA12", "NDUFA1", "PARK7", "COX4I1", "UQCRH", "NDUFA10", "NDUFA8", "NDUFB6", "MT-CO1", "SNCA", "NDUFB8", "COX5A", "NDUFA4", "NDUFS5", "NDUFV2", "NDUFB2", "NDUFV1", "UQCR10", "MT-CO2", "NDUFA2", "NDUFC2", "UQCRB", "NDUFS8", "NDUFB9", "NDUFAB1", "UQCC3", "NDUFB3", "NDUFA6", "CYCS", "NDUFB4", "UQCRFS1", "MT-ND6", "NDUFS2", "SDHC", "NDUFS1", "SDHAF2", "MT-ND4L")
GOMF_RNA_BINDING	1.16522e-07	4.16691e-05	0.704976	0.308313	1.38631	1419	c("RPL22", "MRPL39", "HMGB2", "PRMT1", "MRPS21", "RPL7", "CHCHD1", "HSPB1", "CCNT2", "DENR", "CHD2", "KCTD12", "PARK7", "MRPS7", "DDX24", "MRPL22", "MRPS14", "UBE2I", "RPL27A", "PPARGC1B", "RNF20", "BST2", "HDAC2", "ALDH6A1", "RPL15", "DDX58", "PRDX1", "RPSA", "SYF2", "RNPC3", "ZC3H14", "LGALS1", "RPL18A", "EIF2S1", "EIF5A", "HADHB", "CDK13", "SBDS", "RPS4X", "UHMK1", "SRSF11", "LRRC59", "SMARCA4…
GOBP_SYNAPTIC_SIGNALING	1.21503e-07	4.19522e-05	0.690132	-0.380736	-1.57739	598	c("SYN3", "GRIK3", "PTPRD", "GRIN2B", "PHF24", "DLG1", "SYT1", "PRKCG", "GABBR1", "KCNQ3", "EPHB2", "DGKI", "EXT1", "INSYN2A", "IL1RAPL1", "GLS", "SLC6A6", "GRID2", "SHANK2", "PLCL2", "CNTN4", "STXBP1", "AKAP5", "BSN", "GABRB3", "CACNA1A", "GABBR2", "OPHN1", "CACNG8", "CADPS2", "APP", "ASIC2", "FGF12", "PRKCE", "MPP2", "CACNA1B", "SHANK3", "GABRB2", "GRM3", "LIN7A", "STAU1", "KCNK3", "GRM8", "CPE…
GOCC_SMALL_RIBOSOMAL_SUBUNIT	1.39591e-07	4.65909e-05	0.690132	0.673945	2.19878	57	c("MRPS21", "MRPS7", "MRPS14", "RPSA", "RPS4X", "MRPS11", "MRPS16", "RPS6", "EIF2A", "RPS5", "RPS2", "RPS7", "RPS11", "MRPS28", "RPS24", "RPS29", "RPS15", "RPS21", "RPS3", "RPS8", "RPS13", "MRPS24", "RPS28", "RPS27")
GOCC_CYTOSOLIC_SMALL_RIBOSOMAL_SUBUNIT	1.91167e-07	6.1747e-05	0.690132	0.776235	2.20636	31	c("RPSA", "RPS4X", "MRPS11", "RPS6", "EIF2A", "RPS5", "RPS2", "RPS7", "RPS11", "RPS24", "RPS29", "RPS15", "RPS21", "RPS3", "RPS8", "RPS13", "RPS28", "RPS27")
GOBP_CELL_JUNCTION_ASSEMBLY	2.67174e-07	8.36005e-05	0.674963	-0.423288	-1.69749	350	c("NEGR1", "CDH18", "LRRTM3", "CDH10", "PTPRD", "SDK2", "DLG1", "HDAC7", "EPHB2", "ACTN1", "IL1RAPL1", "GRID2", "SHANK2", "CDH20", "DST", "BSN", "EEF2K", "CNTNAP2", "PPM1F", "GABRB3", "OPHN1", "APP", "ASIC2", "CDH19", "SHANK3", "GABRB2", "SLC25A46", "DSCAM", "IL1RAPL2", "PCLO", "DVL1", "HEG1", "RAPGEF2", "LRRN3", "ROCK1", "VMP1", "FBF1", "BCR", "STRN", "F11R", "DNER", "PIP5K1A", "NRCAM", "ANK2", …
GOCC_DENDRITIC_TREE	3.2913e-07	9.98661e-05	0.674963	-0.385748	-1.58428	533	c("KCNN2", "NEGR1", "GRIK3", "ATP2B2", "FRMPD4", "PRKCG", "ANK3", "GABBR1", "EPHB2", "CACNA1C", "DGKI", "ACTN1", "COBL", "IL1RAPL1", "TRIM9", "SLC6A6", "GRID2", "SHANK2", "KCND3", "PDE4B", "AKAP5", "ASAP1", "BSN", "EEF2K", "CNTNAP2", "NFASC", "MAPK8", "OPHN1", "EPHA5", "ATP2B1", "APP", "ASIC2", "KIF21A", "PCSK2", "SFPQ", "MPP2", "SHANK3", "BRINP2", "GRM3", "DYRK1A", "STAU1", "HCN1", "DSCAM", "CPE…
WP_NONALCOHOLIC_FATTY_LIVER_DISEASE	4.33221e-07	0.000127584	0.674963	0.514416	1.88663	136	c("UQCR11", "NDUFA12", "NDUFA1", "COX4I1", "UQCRH", "NDUFA10", "NDUFA8", "NDUFB6", "MT-CO1", "COX8A", "EIF2S1", "PIK3CD", "NDUFB8", "COX7A2", "COX5A", "IRS2", "NDUFA4", "NDUFS5", "NDUFA11", "NDUFV2", "NDUFB2", "NDUFV1", "UQCR10", "IKBKB", "MT-CO2", "BAK1", "GSK3B", "NDUFA2", "TRAF2", "PIK3R3", "SDHB", "NDUFC2", "UQCRB", "NDUFS8", "NDUFB9", "NDUFAB1", "NDUFB3", "PRKAG1", "NDUFA6", "NDUFA4L2", "CYC…
GOBP_REGULATION_OF_TRANS_SYNAPTIC_SIGNALING	7.95937e-07	0.000227706	0.659444	-0.412714	-1.65351	357	c("SYN3", "GRIK3", "PTPRD", "GRIN2B", "PHF24", "SYT1", "PRKCG", "GABBR1", "EPHB2", "DGKI", "SLC6A6", "GRID2", "SHANK2", "PLCL2", "CNTN4", "STXBP1", "AKAP5", "CACNA1A", "OPHN1", "CACNG8", "APP", "PRKCE", "MPP2", "CACNA1B", "SHANK3", "GRM3", "STAU1", "GRM8", "CPEB3", "DVL1", "ARC", "NCSTN", "RAPGEF2", "PLCB1", "EDN1", "NETO1", "GRIN2A", "PTGS2", "TMEM108", "USP46", "BCR", "CYP46A1", "PXK", "AKAP9",…
GOBP_GENERATION_OF_PRECURSOR_METABOLITES_AND_ENERGY	9.14931e-07	0.000254478	0.659444	0.393161	1.63089	390	c("UQCR11", "GAPDH", "NDUFA12", "NDUFA1", "PARK7", "COX4I1", "ARNT", "UQCRH", "NDUFA10", "NDUFA8", "NDUFB6", "MT-CO1", "COX8A", "ALDOC", "PPP1CA", "UGP2", "FDX2", "SLC25A22", "FLCN", "SLC25A23", "SNCA", "NDUFB8", "COX7A2", "CYBA", "COX5A", "IRS2", "SLC25A51", "PKM", "NDUFA4", "MAOB", "NDUFS5", "NDUFV2", "NDUFB2", "NDUFV1", "PPP1R2", "ADH5", "SIRT3", "MTLN", "UQCR10", "PFKM", "ALDOA", "SDHAF4", "P…
GOCC_INNER_MITOCHONDRIAL_MEMBRANE_PROTEIN_COMPLEX	9.62877e-07	0.000260575	0.643552	0.530038	1.93796	122	c("UQCR11", "NDUFA12", "NDUFA1", "COX4I1", "UQCRH", "NDUFA10", "NDUFA8", "NDUFB6", "MT-CO1", "COX8A", "AFG3L2", "NDUFB8", "COX7A2", "COX5A", "NDUFA4", "NDUFS5", "NDUFA11", "NDUFV2", "NDUFB2", "NDUFV1", "PAM16", "UQCR10", "MT-CO2", "NDUFA2", "MICOS13", "SDHB", "NDUFC2", "UQCRB", "NDUFS8", "NDUFB9", "NDUFAB1", "MICOS10", "SMDT1", "NDUFB3", "NDUFA6", "NDUFA4L2", "NDUFB4", "UQCRFS1", "MT-ND6", "NDUFS…
GOCC_SOMATODENDRITIC_COMPARTMENT	1.0799e-06	0.000284554	0.643552	-0.35565	-1.49067	714	c("KCNN2", "NEGR1", "GRIK3", "ATP2B2", "FRMPD4", "SHTN1", "PRKCG", "ANK3", "GABBR1", "EPHB2", "CACNA1C", "DGKI", "SORL1", "ACTN1", "COBL", "IL1RAPL1", "TRIM9", "ATP13A2", "SLC6A6", "GRID2", "SHANK2", "KCND3", "PDE4B", "PTPRF", "AKAP5", "ASAP1", "BSN", "EEF2K", "CNTNAP2", "NFASC", "CACNA1A", "MAPK8", "OPHN1", "EPHA5", "ATP2B1", "APP", "ASIC2", "KIF21A", "PCSK2", "ITGA1", "SFPQ", "MPP2", "SHANK3", …
GOCC_GLUTAMATERGIC_SYNAPSE	1.44037e-06	0.000369805	0.643552	-0.43321	-1.70691	296	c("LRRTM3", "SYN3", "CDH10", "GRIK3", "PTPRD", "ATP2B2", "DLG1", "SYT1", "GABBR1", "EPHB2", "ADAM23", "ACTN1", "SCN2A", "IL1RAPL1", "GRID2", "SHANK2", "STXBP1", "BSN", "OPHN1", "TNIK", "CADPS2", "ATP2B1", "GRM3", "STAU1", "IL1RAPL2", "PCLO", "DVL1", "PURA", "PPP2R2A", "ARC", "PLCB1", "NETO1", "KCNA1", "GRIN2A", "PPM1H", "NOS1AP", "ADGRA1", "BCR", "TSPOAP1", "NRCAM", "AKAP9", "ITGB1", "APBA1", "AR…
GOCC_LARGE_RIBOSOMAL_SUBUNIT	1.62568e-06	0.000406949	0.643552	0.578222	2.02992	92	c("RPL22", "MRPL39", "RPL7", "MRPL22", "RPL27A", "RPL15", "RPLP1", "RPL18A", "RPL10A", "MRPL52", "MRPL10", "RPL37A", "MRPL46", "RPL24", "RPL8", "MRPL4", "RPL13", "MRPL54", "RPL3", "MRPL11", "RPL39", "MRPL57", "MRPL3", "MRPL41", "MRPL16", "MRPL35", "RPL23A", "MRPL23", "RPL35A", "MRPL15", "MRPL58", "MRPL17", "MRPL51", "RPL19", "RPL14", "MRPL36", "MRPL20", "MRPL2", "MRPL33", "MRPL27", "NSUN3", "MRPL…
GOMF_OXIDOREDUCTASE_ACTIVITY	1.74798e-06	0.00042689	0.643552	0.356236	1.51823	547	c("GPX1", "UQCR11", "GAPDH", "PDIA6", "NDUFA12", "MGST3", "NDUFA1", "PARK7", "COX4I1", "UQCRH", "NDUFA10", "NDUFA8", "NDUFB6", "MT-CO1", "COX8A", "PCYOX1", "ALDH6A1", "PRDX1", "PRDX5", "STEAP3", "FDX2", "HADHB", "IMPDH2", "SNCA", "NDUFB8", "COX7A2", "STAB1", "FASN", "CYBA", "GLRX5", "COX5A", "PRDX2", "FADS1", "GLRX", "NDUFA4", "MAOB", "NDUFS5", "KDM5A", "NDUFV2", "NDUFB2", "KDM6B", "CRYZL1", "NDU…
GOCC_POSTSYNAPSE	1.80968e-06	0.000431437	0.643552	-0.37538	-1.54214	549	c("KCNN2", "LRRTM3", "SYN3", "CDH10", "GRIK3", "ATP2B2", "FRMPD4", "GRIN2B", "DLG1", "KALRN", "PRKCG", "ANK3", "GABBR1", "EPHB2", "CACNA1C", "DGKI", "SPOCK1", "ACTN1", "INSYN2A", "IL1RAPL1", "SLC6A6", "GRID2", "SHANK2", "KCND3", "PDE4B", "STXBP1", "AKAP5", "ASAP1", "BSN", "EEF2K", "GABRB3", "GABBR2", "OPHN1", "KCNMA1", "TNIK", "CACNG8", "ATP2B1", "APP", "ASIC2", "MPP2", "SHANK3", "GABRB2", "GRM3"…
GOBP_CELLULAR_RESPIRATION	2.47778e-06	0.000576977	0.627257	0.461442	1.77708	193	c("NDUFA12", "NDUFA1", "PARK7", "COX4I1", "UQCRH", "NDUFA10", "NDUFA8", "NDUFB6", "MT-CO1", "SLC25A22", "FLCN", "SLC25A23", "SNCA", "NDUFB8", "COX7A2", "COX5A", "SLC25A51", "NDUFA4", "NDUFS5", "NDUFV2", "NDUFB2", "NDUFV1", "SIRT3", "MTLN", "UQCR10", "SDHAF4", "ETFB", "MSH2", "MT-CO2", "CISD1", "IDH3G", "NDUFA2", "SDHB", "NDUFC2", "UQCRB", "NDUFS8", "ACO2", "NDUFB9", "NDUFAB1", "UQCC3", "DLAT", "N…
KEGG_ALZHEIMERS_DISEASE	2.92121e-06	0.000664774	0.627257	0.494485	1.81353	136	c("UQCR11", "GAPDH", "ADAM17", "NDUFA1", "COX4I1", "UQCRH", "NDUFA10", "NDUFA8", "NDUFB6", "MT-CO1", "COX8A", "CASP9", "SNCA", "PPP3R1", "NDUFB8", "MAPK3", "COX7A2", "COX5A", "NDUFA4", "GRIN2C", "NDUFS5", "NDUFV2", "NDUFB2", "NDUFV1", "CDK5R1", "APOE", "UQCR10", "PPP3CB", "MT-CO2", "GRIN1", "GSK3B", "NDUFA2", "SDHB", "NDUFC2", "UQCRB", "NDUFS8", "NDUFB9", "NDUFAB1", "NDUFB3", "BAD", "NDUFA6", "ND…
GOCC_SYNAPSE	3.02142e-06	0.000672299	0.627257	-0.325373	-1.39351	1146	c("KCNN2", "LRRTM3", "SYN3", "CDH10", "GRIK3", "PTPRD", "ATP2B2", "FRMPD4", "SDK2", "GRIN2B", "DLG1", "KALRN", "SYT1", "PRKCG", "ANK3", "GABBR1", "KCNQ3", "EPHB2", "CACNA1C", "DGKI", "EXT1", "SPOCK1", "ADAM23", "ACTN1", "INSYN2A", "PNISR", "SCN2A", "IL1RAPL1", "GLS", "TRIM9", "SLC6A6", "GRID2", "SHANK2", "KCND3", "PDE4B", "RAPGEF4", "STXBP1", "AKAP5", "ASAP1", "BSN", "EEF2K", "GABRB3", "CACNA1A",…
GOCC_SYNAPTIC_MEMBRANE	3.14864e-06	0.000685376	0.627257	-0.417077	-1.65171	325	c("LRRTM3", "CDH10", "GRIK3", "PTPRD", "ATP2B2", "GRIN2B", "DLG1", "SYT1", "PRKCG", "ANK3", "GABBR1", "EPHB2", "CACNA1C", "DGKI", "ADAM23", "SCN2A", "IL1RAPL1", "SLC6A6", "GRID2", "SHANK2", "KCND3", "STXBP1", "GABRB3", "GABBR2", "KCNMA1", "CACNG8", "ATP2B1", "SHANK3", "GABRB2", "PDE2A", "GRM3", "LIN7A", "GRIA4", "ARC", "NCSTN", "FCHO2", "NETO1", "KCNA1", "GRIN2A", "LRFN1", "SYNJ2BP", "KCNC3", "ST…
GOMF_GATED_CHANNEL_ACTIVITY	3.4731e-06	0.000738327	0.627257	-0.446678	-1.71681	236	c("KCNN2", "GRIK3", "CACNA1D", "GRIN2B", "PEX5L", "KCNQ3", "KCNJ6", "CACNA1C", "SCN2A", "GRID2", "KCND3", "GABRB3", "CACNA1A", "KCNT1", "KCNMA1", "CACNG8", "ASIC2", "KCNJ13", "CACNA1B", "RYR2", "GABRB2", "HCN1", "KCNK3", "GRIA4", "KCNA1", "TMEM150C", "GRIN2A", "KCNC3", "TSPOAP1", "GABRG3", "GRIK1", "GRIA2", "KCNB1", "SCN8A", "TMEM63B", "PKD2", "ANO3", "PIEZO1", "GABRG2", "OPRM1", "KCNJ2", "KCNG2"…
GOCC_FICOLIN_1_RICH_GRANULE	3.53937e-06	0.000738327	0.627257	0.501855	1.85674	140	c("CST3", "AMPD3", "ARL8A", "PSMA2", "DBNL", "ALDOC", "PSMC3", "JUP", "ASAH1", "CDK13", "EEF2", "CD93", "PSMD6", "IMPDH2", "ATP6V0A1", "SRP14", "ACLY", "CTSZ", "DYNLL1", "FCER1G", "PKM", "CTSH", "ATP6AP2", "LAMP2", "CSTB", "LTA4H", "ATP6V0C", "SIRPA", "ALDOA", "MIF", "OSTF1", "NME2", "PSMC2", "PSMD13", "LAMP1", "PSMB1", "YPEL5", "HSPA8", "CAB39", "CTSB", "GAA", "FTH1", "CTSS", "PSMD14", "HSP90AA1…
GOBP_CENTRAL_NERVOUS_SYSTEM_DEVELOPMENT	4.3946e-06	0.000898024	0.610527	-0.341241	-1.43976	826	c("AGBL4", "TOX", "NEGR1", "TBX3", "CRK", "ATP2B2", "GRIN2B", "GATA2", "KALRN", "SYT1", "EPHB2", "EXT1", "SPOCK1", "ADAM23", "BTG2", "SLC38A3", "SCYL1", "MCPH1", "GRID2", "SHANK2", "SEMA5A", "HERC1", "P2RY12", "CNTN4", "LEF1", "ADGRA2", "ARHGAP35", "TBX1", "CNTNAP2", "NFASC", "OPHN1", "ADGRL2", "EPHA5", "ATP2B1", "APP", "ASIC2", "SHANK3", "PDSS2", "UBE3A", "FGFR2", "DYNC2H1", "MACO1", "EML1", "SL…
GOBP_ENERGY_DERIVATION_BY_OXIDATION_OF_ORGANIC_COMPOUNDS	4.66902e-06	0.000935018	0.610527	0.416038	1.66288	260	c("NDUFA12", "NDUFA1", "PARK7", "COX4I1", "UQCRH", "NDUFA10", "NDUFA8", "NDUFB6", "MT-CO1", "PPP1CA", "UGP2", "SLC25A22", "FLCN", "SLC25A23", "SNCA", "NDUFB8", "COX7A2", "COX5A", "IRS2", "SLC25A51", "NDUFA4", "NDUFS5", "NDUFV2", "NDUFB2", "NDUFV1", "PPP1R2", "SIRT3", "MTLN", "UQCR10", "PFKM", "SDHAF4", "POMC", "ETFB", "MSH2", "MT-CO2", "CISD1", "GSK3B", "IDH3G", "NDUFA2", "SDHB", "NDUFC2", "UQCRB…
GOBP_SYNAPSE_ASSEMBLY	4.94004e-06	0.000969894	0.610527	-0.491086	-1.80497	157	c("NEGR1", "LRRTM3", "PTPRD", "SDK2", "EPHB2", "IL1RAPL1", "GRID2", "SHANK2", "BSN", "EEF2K", "GABRB3", "APP", "ASIC2", "SHANK3", "GABRB2", "SLC25A46", "DSCAM", "IL1RAPL2", "PCLO", "DVL1", "LRRN3", "DNER", "NRCAM", "STAU2", "CNTN5", "NRXN1", "EFNA5", "PTEN", "CLSTN2", "SLITRK4", "GABRG2", "WNT5A", "AGRN", "LHFPL4", "RYK", "EPHA7", "DNM3", "GPC6", "NLGN1", "ADGRL3", "NTNG2", "MAP1B", "CUX2", "ADD2…
GOBP_PEPTIDE_METABOLIC_PROCESS	5.07425e-06	0.000977086	0.610527	0.336853	1.45651	671	c("GPX1", "RPL22", "GAPDH", "COA3", "MRPS21", "RPL7", "HSPB1", "SERP1", "DENR", "PARK7", "MRPS7", "MRPS14", "RPL27A", "PPP1CA", "RPL15", "RPLP1", "THOP1", "RPSA", "RPL18A", "EIF2S1", "EIF5A", "GGA3", "RPS4X", "UHMK1", "EEF2", "MRPS11", "MRPS16", "RPL10A", "NFE2L2", "RBM8A", "MRPL52", "PATL1", "NCK1", "MRPL10", "METTL16", "EIF3K", "FXR1", "RPS6", "EXOSC3", "BZW2", "CTSZ", "RPL37A", "EIF2A", "NLN",…
GOCC_NADH_DEHYDROGENASE_COMPLEX	5.23757e-06	0.000989506	0.610527	0.663157	2.07837	46	c("NDUFA12", "NDUFA1", "NDUFA10", "NDUFA8", "NDUFB6", "NDUFB8", "NDUFA4", "NDUFS5", "NDUFA11", "NDUFV2", "NDUFB2", "NDUFV1", "NDUFA2", "NDUFC2", "NDUFS8", "NDUFB9", "NDUFAB1", "NDUFB3", "NDUFA6", "NDUFB4", "MT-ND6", "NDUFS2", "NDUFS1", "MT-ND4L", "NDUFB11", "NDUFC1", "NDUFB10", "NDUFA7")
WP_OXIDATIVE_PHOSPHORYLATION	6.12651e-06	0.00113601	0.610527	0.672352	2.07753	44	c("NDUFA10", "NDUFA8", "NDUFB6", "NDUFB8", "NDUFA4", "NDUFS5", "NDUFA11", "NDUFV2", "NDUFB2", "ATP6AP2", "NDUFV1", "ATP6AP1", "NDUFA2", "NDUFC2", "NDUFS8", "NDUFB9", "NDUFAB1", "NDUFA6", "NDUFA4L2", "NDUFB4", "MT-ND6", "NDUFS2", "NDUFS1", "MT-ND4L", "DMAC2L", "NDUFC1", "MT-ATP6", "NDUFB10", "NDUFA7")
GOCC_OXIDOREDUCTASE_COMPLEX	6.93942e-06	0.00126335	0.610527	0.536832	1.93431	106	c("UQCR11", "NDUFA12", "NDUFA1", "UQCRH", "NDUFA10", "NDUFA8", "NDUFB6", "MT-CO1", "NDUFB8", "CYBA", "NDUFA4", "NDUFS5", "NDUFA11", "NDUFV2", "NDUFB2", "NDUFV1", "UQCR10", "CYB5R3", "ETFB", "IDH3G", "NDUFA2", "SDHB", "NDUFC2", "UQCRB", "NDUFS8", "NDUFB9", "NDUFAB1", "GMPR", "NOXO1", "GLDC", "DLAT", "NDUFB3", "NDUFA6", "NDUFB4", "UQCRFS1", "MT-ND6", "LDHB", "NDUFS2", "PDHX", "SDHC", "NDUFS1", "MT-…
GOMF_LIGAND_GATED_ION_CHANNEL_ACTIVITY	7.36543e-06	0.00129599	0.610527	-0.571053	-1.95389	92	c("KCNN2", "GRIK3", "GRIN2B", "PEX5L", "KCNJ6", "GRID2", "GABRB3", "ASIC2", "KCNJ13", "RYR2", "GABRB2", "HCN1", "GRIA4", "GRIN2A", "GABRG3", "GRIK1", "GRIA2", "PKD2", "GABRG2", "KCNJ2", "KCNH7", "GRIK2", "GRIA1")
GOBP_AEROBIC_RESPIRATION	7.37758e-06	0.00129599	0.610527	0.478254	1.7963	154	c("NDUFA12", "NDUFA1", "PARK7", "COX4I1", "UQCRH", "NDUFA10", "NDUFA8", "NDUFB6", "MT-CO1", "SLC25A23", "SNCA", "NDUFB8", "COX7A2", "COX5A", "SLC25A51", "NDUFA4", "NDUFS5", "NDUFV2", "NDUFB2", "NDUFV1", "SIRT3", "UQCR10", "MSH2", "MT-CO2", "IDH3G", "NDUFA2", "SDHB", "NDUFC2", "UQCRB", "NDUFS8", "ACO2", "NDUFB9", "NDUFAB1", "UQCC3", "DLAT", "NDUFB3", "NOP53", "NDUFA6", "CYCS", "NDUFB4", "UQCRFS1",…
GOBP_REGULATION_OF_MEMBRANE_POTENTIAL	9.92731e-06	0.00171383	0.593325	-0.403428	-1.60713	335	c("KCNN2", "GRIK3", "CACNA1D", "GRIN2B", "DLG1", "CTNNA3", "ANK3", "GABBR1", "KCNQ3", "CACNA1C", "INSYN2A", "SCN2A", "GRID2", "KCND3", "GCLM", "GABRB3", "KCNMA1", "APP", "ASIC2", "FGF12", "MPP2", "RYR2", "SHANK3", "GABRB2", "HCN1", "KCNK3", "DVL1", "EDN1", "ATP1A3", "NETO1", "KCNA1", "GRIN2A", "NOS1AP", "TMEM108", "GNA11", "GABRG3", "NRCAM", "AKAP9", "ANK2", "GRIK1", "NRXN1", "WWP2", "GJC1", "GRM…
WP_MITOCHONDRIAL_COMPLEX_I_ASSEMBLY_MODEL_OXPHOS_SYSTEM	1.03357e-05	0.00175409	0.593325	0.628975	2.02511	54	c("TMEM126B", "NDUFA12", "NDUFA1", "NDUFA10", "NDUFA8", "NDUFB6", "NDUFAF7", "NDUFB8", "NDUFS5", "NDUFV2", "NDUFB2", "TMEM70", "NDUFV1", "NDUFA2", "NDUFC2", "NDUFB9", "NDUFAB1", "NDUFAF3", "NDUFB3", "NDUFA6", "NDUFB4", "MT-ND6", "NDUFS2", "NDUFS1", "MT-ND4L", "DMAC1", "NDUFAF6", "NDUFB11", "NDUFC1", "NDUFB10", "NDUFA7")
GOBP_HEAD_DEVELOPMENT	1.05825e-05	0.00176604	0.593325	-0.348014	-1.44433	644	c("TOX", "NEGR1", "TBX3", "CRK", "ATP2B2", "GRIN2B", "GATA2", "SYT1", "EPHB2", "EXT1", "BTG2", "SLC38A3", "MCPH1", "GRID2", "SHANK2", "SEMA5A", "HERC1", "P2RY12", "CNTN4", "LEF1", "ARHGAP35", "TBX1", "CNTNAP2", "NFASC", "OPHN1", "ADGRL2", "EPHA5", "ATP2B1", "APP", "SHANK3", "PDSS2", "UBE3A", "FGFR2", "DYNC2H1", "MACO1", "EML1", "SLC25A46", "CTNNA2", "TSPAN2", "SOS1", "KCNK3", "CEP290", "SEMA6D", …
GOBP_POTASSIUM_ION_TRANSPORT	1.09227e-05	0.00179293	0.593325	-0.465514	-1.74008	184	c("KCNN2", "CACNA1D", "DLG1", "ANK3", "KCNQ3", "KCNJ6", "KCND3", "WNK2", "SLC9A8", "KCNT1", "KCNMA1", "CRBN", "KCNJ13", "WNK3", "HCN1", "KCNK3", "ATP1A3", "NETO1", "SLC12A4", "KCNA1", "NOS1AP", "KCNC3", "AKAP9", "ANK2", "ITGB1", "NOS3", "OXSR1", "DPP10", "WWP2", "KCNB1", "PKD2", "KIF5B", "VAMP2", "AKAP6", "KCNJ2", "KCNG2", "KCNH7")
HALLMARK_INTERFERON_ALPHA_RESPONSE	1.12274e-05	0.00181323	0.593325	0.564607	1.944	80	c("IRF7", "PSMB8", "LY6E", "TRIM5", "PSMA3", "B2M", "BST2", "PSMB9", "GBP4", "EPSTI1", "CNP", "PSME1", "HELZ2", "TAP1", "IL15", "IFIT3", "IFIH1", "GMPR", "GBP2", "PARP14", "CMPK2", "MOV10", "PARP12", "RSAD2", "DDX60", "MVB12A", "STAT2", "SAMD9L", "RTP4", "ADAR", "ISG20", "EIF2AK2", "PSME2", "UBE2L6")
GOBP_AMIDE_BIOSYNTHETIC_PROCESS	1.17886e-05	0.00187363	0.593325	0.328048	1.41542	656	c("RPL22", "GAPDH", "COA3", "MRPS21", "RPL7", "HSPB1", "SERP1", "DENR", "MRPS7", "ELOVL1", "MRPS14", "RPL27A", "PPP1CA", "RPL15", "RPLP1", "B4GALNT1", "ASAH1", "RPSA", "RPL18A", "EIF2S1", "EIF5A", "RPS4X", "UHMK1", "EEF2", "MRPS11", "MRPS16", "RPL10A", "NFE2L2", "RBM8A", "MRPL52", "PATL1", "NCK1", "SNCA", "MRPL10", "CERS2", "METTL16", "EIF3K", "FXR1", "CERS6", "RPS6", "EXOSC3", "ACLY", "BZW2", "A…
GOCC_TERTIARY_GRANULE	1.35843e-05	0.00212531	0.593325	0.504747	1.82957	110	c("CST3", "ARL8A", "CYSTM1", "DBNL", "LAMTOR3", "B2M", "ALDOC", "ASAH1", "PGLYRP1", "CD93", "SVIP", "ATP6V0A1", "CYBA", "DYNLL1", "FCER1G", "CTSH", "VAMP8", "ATP6AP2", "LAMP2", "CSTB", "LTA4H", "ATP6V0C", "SIRPA", "ALDOA", "HGSNAT", "NRAS", "LTF", "LAMP1", "GGH", "SNAP23", "YPEL5")
GOCC_CYTOSOLIC_LARGE_RIBOSOMAL_SUBUNIT	1.67076e-05	0.0025419	0.57561	0.686059	2.05508	39	c("RPL22", "RPL7", "RPL27A", "RPL15", "RPLP1", "RPL18A", "RPL10A", "RPL37A", "RPL24", "RPL8", "RPL13", "RPL3", "RPL39", "RPL23A", "RPL35A", "RPL19", "RPL14", "RPL32", "RPL6", "RPL35", "RPL12")
GOBP_MITOCHONDRIAL_ELECTRON_TRANSPORT_NADH_TO_UBIQUINONE	1.67548e-05	0.0025419	0.57561	0.654601	2.05666	47	c("NDUFA1", "PARK7", "NDUFA10", "NDUFA8", "NDUFB6", "SNCA", "NDUFB8", "NDUFA4", "NDUFS5", "NDUFV2", "NDUFB2", "NDUFV1", "NDUFA2", "NDUFC2", "NDUFS8", "NDUFB9", "NDUFAB1", "NDUFB3", "NDUFA6", "NDUFB4", "MT-ND6", "NDUFS2", "NDUFS1", "MT-ND4L")
GOMF_NADH_DEHYDROGENASE_ACTIVITY	1.86755e-05	0.00279101	0.57561	0.650628	2.0104	44	c("NDUFA12", "NDUFA1", "NDUFA10", "NDUFA8", "NDUFB6", "NDUFB8", "NDUFA4", "NDUFS5", "NDUFV2", "NDUFB2", "NDUFV1", "NDUFA2", "NDUFC2", "NDUFS8", "NDUFB9", "NDUFB3", "NDUFA6", "NDUFB4", "MT-ND6", "NDUFS2", "NDUFS1", "MT-ND4L")
GOBP_CELL_CELL_SIGNALING	1.97395e-05	0.00290664	0.57561	-0.30897	-1.33146	1234	c("KCNN2", "TBX3", "SYN3", "GRIK3", "PTPRD", "CACNA1D", "GRIN2B", "PHF24", "DLG1", "TLE3", "SYT1", "PRKCG", "USP34", "GABBR1", "KCNQ3", "EPHB2", "CACNA1C", "DGKI", "EXT1", "INSYN2A", "DVL2", "IL1RAPL1", "GLS", "SLC6A6", "GRID2", "SHANK2", "PLCL2", "SEMA5A", "WWTR1", "HECW1", "CNTN4", "LEF1", "RAPGEF4", "ADGRA2", "STXBP1", "AKAP5", "BSN", "WNK2", "HMGXB4", "GABRB3", "CACNA1A", "KDM5B", "GABBR2", "…
GOMF_LIGAND_GATED_CATION_CHANNEL_ACTIVITY	2.04376e-05	0.00296582	0.57561	-0.596606	-1.95318	73	c("KCNN2", "GRIK3", "GRIN2B", "PEX5L", "KCNJ6", "ASIC2", "KCNJ13", "RYR2", "HCN1", "GRIA4", "GRIN2A", "GRIK1", "GRIA2", "PKD2", "KCNJ2", "KCNH7", "GRIK2", "GRIA1")
GOBP_GLUTAMATE_RECEPTOR_SIGNALING_PATHWAY	2.15271e-05	0.00306567	0.57561	-0.646929	-1.96693	47	c("GRIK3", "GRIN2B", "GRID2", "APP", "SHANK3", "GRM3", "GRM8", "GRIA4", "NCSTN", "PLCB1", "GRIN2A", "GRIK1", "GRIA2", "GRM1", "KCNB1", "HOMER1", "GRIK2", "GRIA1", "PLP1", "DAGLB")
GOBP_ORGANONITROGEN_COMPOUND_BIOSYNTHETIC_PROCESS	2.1738e-05	0.00306567	0.57561	0.290674	1.30026	1326	c("RPL22", "GAPDH", "GUK1", "APIP", "PRMT1", "COA3", "MRPS21", "PAPSS1", "OAZ2", "RPL7", "HSPB1", "AMPD3", "SERP1", "DENR", "PARK7", "MRPS7", "ELOVL1", "MRPS14", "RPL27A", "CHPF", "MOCS2", "PPP1CA", "GLCE", "TSPO", "RPL15", "OAZ1", "RPLP1", "GOLPH3", "B4GALNT1", "ASAH1", "RPSA", "PGAP2", "RPL18A", "EIF2S1", "EIF5A", "DCAKD", "RPS4X", "UHMK1", "FLCN", "EEF2", "AATF", "MRPS11", "MGAT1", "MRPS16", "…
GOBP_REGULATION_OF_POTASSIUM_ION_TRANSPORT	2.24684e-05	0.00309421	0.57561	-0.558217	-1.87759	82	c("KCNN2", "CACNA1D", "DLG1", "ANK3", "WNK2", "CRBN", "WNK3", "NETO1", "KCNA1", "NOS1AP", "AKAP9", "ANK2", "ITGB1", "NOS3", "OXSR1", "DPP10", "WWP2", "KIF5B", "VAMP2", "AKAP6", "KCNJ2")
GOCC_MITOCHONDRIAL_MATRIX	2.25584e-05	0.00309421	0.57561	0.368167	1.5306	418	c("GPX1", "MRPL39", "MRPS21", "PARK7", "MRPS7", "NDUFA10", "ABHD10", "MRPL22", "MRPS14", "CLPP", "CHPF", "ALDH6A1", "PRDX5", "MMUT", "ACOT13", "FDX2", "HADHB", "LRRC59", "MRPS11", "MRPS16", "NDUFAF7", "MRPL52", "MRPL10", "NDUFB8", "SDHAF1", "GLRX5", "MRPL46", "C1QBP", "COQ3", "MRPL4", "NAXD", "PAM16", "SIRT3", "MRPL54", "FLAD1", "MRPS28", "PRORP", "TRNT1", "SDHAF4", "TRMT5", "ETFB", "HADH", "ALDH…
GOBP_PEPTIDE_BIOSYNTHETIC_PROCESS	2.41636e-05	0.00326959	0.57561	0.337262	1.43541	543	c("RPL22", "GAPDH", "COA3", "MRPS21", "RPL7", "HSPB1", "SERP1", "DENR", "MRPS7", "MRPS14", "RPL27A", "PPP1CA", "RPL15", "RPLP1", "RPSA", "RPL18A", "EIF2S1", "EIF5A", "RPS4X", "UHMK1", "EEF2", "MRPS11", "MRPS16", "RPL10A", "NFE2L2", "RBM8A", "MRPL52", "PATL1", "NCK1", "MRPL10", "METTL16", "EIF3K", "FXR1", "RPS6", "EXOSC3", "BZW2", "RPL37A", "EIF2A", "PKM", "DCP1A", "CTIF", "EEF1E1", "RPS5", "C1QBP…
GOCC_SECRETORY_GRANULE	2.73323e-05	0.00364904	0.57561	0.329913	1.41807	592	c("BSG", "CST3", "AMPD3", "ARL8A", "CYSTM1", "PSMA2", "DBNL", "LAMTOR3", "B2M", "BST2", "EXOC3", "ALDOC", "PSMC3", "RAB5B", "JUP", "ASAH1", "PRKACA", "TYROBP", "CDK13", "RARRES2", "EEF2", "PGLYRP1", "CD93", "S100A11", "PSMD6", "IMPDH2", "SNCA", "SVIP", "VEZT", "ATP6V0A1", "SRP14", "ACLY", "CYBA", "CTSZ", "PTPRC", "DYNLL1", "SPARC", "FCER1G", "PKM", "CTSH", "TUBB4B", "TEX264", "VAMP8", "SCG2", "MA…
GOBP_ACTIN_FILAMENT_BASED_PROCESS	2.86531e-05	0.00373499	0.57561	-0.342571	-1.42572	672	c("EHD2", "TENM1", "KCNN2", "CRK", "CACNA1D", "FMN2", "DLG1", "CTNNA3", "SHTN1", "NEBL", "CACNA1C", "ACTN1", "INPP5K", "COBL", "PTGER4", "SGCD", "KANK3", "IQGAP1", "WIPF1", "PDE4D", "SEMA5A", "KCND3", "PDE4B", "ARHGAP18", "STRIP1", "ARHGAP35", "CNN2", "TESK1", "PPM1F", "SPTAN1", "CGNL1", "OPHN1", "EPHA5", "TNIK", "ABLIM2", "RHOBTB3", "ARFGEF3", "FGF12", "PRKCE", "THSD7A", "RYR2", "SHANK3", "CTNNA…
GOBP_RIBOSOME_BIOGENESIS	2.89189e-05	0.00373499	0.57561	0.399222	1.59933	272	c("RPL7", "RIOK1", "MRPS7", "GTF2H5", "MRPL22", "RPSA", "SBDS", "AATF", "MRPS11", "RPL10A", "IMP4", "METTL16", "RPS6", "RPP38", "SURF6", "EXOSC3", "MTERF3", "NHP2", "EIF2A", "NOC2L", "MAK16", "RPS5", "C1QBP", "RPL24", "DDX54", "PA2G4", "RPS7", "NIP7", "NUP88", "GLUL", "NGDN", "NOLC1", "DKC1", "RPS24", "RPL3", "UTP6", "GTPBP4", "TRMT112", "NSA2", "RPS15", "PWP1", "MALSU1", "RPS21", "RPS8", "BUD23"…
GOBP_CELLULAR_AMIDE_METABOLIC_PROCESS	2.90951e-05	0.00373499	0.57561	0.310639	1.36675	890	c("GPX1", "RPL22", "CERK", "GAPDH", "COA3", "MRPS21", "RPL7", "HSPB1", "SERP1", "DENR", "PARK7", "MRPS7", "ELOVL1", "MRPS14", "RPL27A", "PPP1CA", "RPL15", "RPLP1", "B4GALNT1", "THOP1", "ASAH1", "RPSA", "RPL18A", "EIF2S1", "EIF5A", "GGA3", "RPS4X", "UHMK1", "EEF2", "MRPS11", "MRPS16", "RPL10A", "NFE2L2", "RBM8A", "MRPL52", "PATL1", "NCK1", "SNCA", "MRPL10", "CERS2", "METTL16", "EIF3K", "ABHD4", "F…
GOBP_GAMMA_AMINOBUTYRIC_ACID_SIGNALING_PATHWAY	3.07959e-05	0.00390328	0.557332	-0.780497	-2.031	22	c("PHF24", "GABBR1", "PLCL2", "GABRB3", "GABBR2", "GABRB2", "GABRG3", "GABRG2", "GNAI2", "SHISA7")
GOMF_OXIDOREDUCTASE_ACTIVITY_ACTING_ON_NAD_P_H_QUINONE_OR_SIMILAR_COMPOUND_AS_ACCEPTOR	3.1887e-05	0.00399106	0.557332	0.640993	2.04887	50	c("NDUFA12", "NDUFA1", "NDUFA10", "NDUFA8", "NDUFB6", "NDUFB8", "NDUFA4", "NDUFS5", "NDUFV2", "NDUFB2", "CRYZL1", "NDUFV1", "NDUFA2", "NDUFC2", "NDUFS8", "NDUFB9", "NDUFB3", "NDUFA6", "NDUFB4", "MT-ND6", "NDUFS2", "NDUFS1", "MT-ND4L", "NQO2")
GOBP_MITOCHONDRIAL_RESPIRATORY_CHAIN_COMPLEX_ASSEMBLY	3.43231e-05	0.00424293	0.557332	0.538686	1.88278	88	c("TMEM126B", "COA3", "NDUFA12", "NDUFA1", "NDUFA10", "NDUFA8", "NDUFB6", "PET100", "NDUFAF7", "NDUFB8", "SDHAF1", "NDUFS5", "NDUFA11", "NDUFB2", "NDUFAF5", "SCO1", "COA4", "SDHAF4", "NDUFA2", "NDUFC2", "NDUFS8", "NDUFB9", "NDUFAB1", "COX14", "UQCC3", "NDUFAF3", "NDUFB3", "COX18", "NDUFA6", "NDUFB4", "UQCRFS1", "MT-ND6", "NDUFS2", "NDUFS1", "SDHAF2", "DMAC1", "NDUFAF6", "UQCC1", "NDUFB11", "NDUFC…
GOBP_REGULATION_OF_ION_TRANSMEMBRANE_TRANSPORT	3.66107e-05	0.00447052	0.557332	-0.382798	-1.53456	358	c("KCNN2", "CACNA1D", "DLG1", "ANK3", "KCNQ3", "KCNJ6", "EPHB2", "CACNA1C", "SCN2A", "PDE4D", "KCND3", "HECW1", "PDE4B", "WNK2", "TRPC6", "CACNA1A", "RIPK1", "KCNMA1", "CRBN", "CACNG8", "APP", "ASIC2", "SESTD1", "KCNJ13", "FGF12", "PRKCE", "CACNA1B", "RYR2", "SHANK3", "WNK3", "ARC", "EDN1", "NETO1", "KCNA1", "COMMD1", "VMP1", "NOS1AP", "KCNC3", "ACTN4", "AKAP9", "ANK2", "FGF14", "ITGB1", "OXSR1",…
GOBP_CELL_JUNCTION_ORGANIZATION	3.72261e-05	0.00449091	0.557332	-0.346876	-1.43403	595	c("NEGR1", "CDH18", "LRRTM3", "CDH10", "PTPRD", "FRMPD4", "SDK2", "GRIN2B", "DLG1", "ANK3", "HDAC7", "EPHB2", "EXT1", "ACTN1", "IL1RAPL1", "GRID2", "SHANK2", "PTPRF", "CDH20", "DST", "BSN", "EEF2K", "CNTNAP2", "PPM1F", "NFASC", "GABRB3", "OPHN1", "APP", "ASIC2", "CDH19", "SHANK3", "UBE3A", "GABRB2", "STAU1", "SLC25A46", "CTNNA2", "DSCAM", "IL1RAPL2", "PCLO", "DVL1", "HEG1", "ARC", "RAPGEF2", "LRR…
GOMF_ACTIVE_TRANSMEMBRANE_TRANSPORTER_ACTIVITY	3.99803e-05	0.00476575	0.557332	0.380063	1.55192	315	c("SLC6A1", "NDUFA12", "NDUFA1", "COX4I1", "UQCRH", "NDUFA10", "NDUFA8", "NDUFB6", "MT-CO1", "COX8A", "SLC16A4", "SLC25A22", "SLC36A4", "NDUFB8", "ATP6V1E1", "SLC8B1", "SLC6A13", "COX5A", "NDUFA4", "NDUFS5", "NDUFV2", "NDUFB2", "SLC3A2", "SLC35E1", "ABCB9", "ATP6V1G1", "SLC36A1", "NDUFV1", "ATP6V1C1", "SLC16A6", "ATP8A1", "ATP1A2", "UQCR10", "SLCO1C1", "ATP6V0C", "SLC25A11", "TAP1", "MFSD2A", "AB…
GOBP_REGULATION_OF_ION_TRANSPORT	4.05408e-05	0.00477571	0.557332	-0.357643	-1.46823	504	c("KCNN2", "CACNA1D", "DLG1", "SYT1", "ANK3", "GABBR1", "KCNQ3", "KCNJ6", "EPHB2", "CACNA1C", "SLC38A3", "INPP5K", "SCN2A", "PDE4D", "KCND3", "HECW1", "P2RY12", "PDE4B", "STXBP1", "WNK2", "TRPC6", "CACNA1A", "RIPK1", "KCNMA1", "CRBN", "CACNG8", "ATP2B1", "APP", "ASIC2", "SESTD1", "KCNJ13", "FGF12", "NKAIN2", "PRKCE", "CACNA1B", "RYR2", "SHANK3", "WNK3", "ARC", "EDN1", "NETO1", "KCNA1", "COMMD1", …
GOCC_NEURON_SPINE	4.84088e-05	0.00563625	0.557332	-0.47126	-1.73024	159	c("KCNN2", "ATP2B2", "FRMPD4", "GABBR1", "EPHB2", "DGKI", "ACTN1", "GRID2", "SHANK2", "KCND3", "PDE4B", "AKAP5", "ASAP1", "EEF2K", "OPHN1", "ATP2B1", "APP", "ASIC2", "MPP2", "SHANK3", "GRM3", "USP50", "DVL1", "GRIA4", "ARC", "EEA1", "GRIN2A", "KCNC3", "KIF3B", "BCR", "STRN", "ITGB1", "APBA1", "SORCS2", "GRIA2", "ITPKA", "HOMER1", "TENM2", "SLC8A3", "APBA2", "OPRM1", "LZTS3", "ARHGAP32", "TANC2", …
GOBP_NEURON_DEVELOPMENT	5.56724e-05	0.00640744	0.557332	-0.316977	-1.34266	944	c("AGBL4", "TOX", "TENM1", "NEGR1", "CRK", "PTPRD", "GATA2", "CAMK1D", "KALRN", "SHTN1", "SYT1", "ANK3", "EPHB2", "EXT1", "SPOCK1", "BTG2", "THRB", "COBL", "DVL2", "IL1RAPL1", "IQGAP1", "SCYL1", "CARM1", "GRID2", "SEMA5A", "HERC1", "HECW1", "CNTN4", "SCLT1", "PTPRF", "STXBP1", "ASAP1", "LAMA3", "ARHGAP35", "EEF2K", "CNTNAP2", "NFASC", "FUT9", "OPHN1", "EPHA5", "TNIK", "APP", "SRRM4", "ITGA1", "SH…
GOMF_PRIMARY_ACTIVE_TRANSMEMBRANE_TRANSPORTER_ACTIVITY	6.27976e-05	0.00714537	0.538434	0.460618	1.71077	148	c("NDUFA12", "NDUFA1", "COX4I1", "UQCRH", "NDUFA10", "NDUFA8", "NDUFB6", "MT-CO1", "COX8A", "NDUFB8", "ATP6V1E1", "COX5A", "NDUFA4", "NDUFS5", "NDUFV2", "NDUFB2", "ABCB9", "ATP6V1G1", "NDUFV1", "ATP6V1C1", "ATP8A1", "ATP1A2", "UQCR10", "ATP6V0C", "TAP1", "ABCC1", "MT-CO2", "NDUFA2", "ABCD4", "CYB5A", "NDUFC2", "NDUFS8", "NDUFB9", "NDUFB3", "CYB561A3", "NDUFA6", "NDUFB4", "UQCRFS1", "ATP6V0E2", "A…
WP_PROTEASOME_DEGRADATION	6.44621e-05	0.00725235	0.538434	0.617738	1.98305	51	c("PSMB8", "PSMA3", "PSMA2", "PSMC3", "PSMB9", "UCHL1", "PSMC4", "UBE2D3", "UBB", "PSMD6", "PSMC1", "PSMD10", "PSMB2", "PSME1", "PSMD4", "PSMC2", "PSMD13", "PSMB1", "UBA1", "PSMB5", "PSMB4", "UBC", "PSMA7", "PSMD8")
GOMF_STRUCTURAL_MOLECULE_ACTIVITY	6.62988e-05	0.00737611	0.538434	0.345911	1.45735	462	c("RPL22", "MRPS21", "RPL7", "ARPC3", "MRPS7", "MRPL22", "MRPS14", "TUBA1A", "RPL27A", "RPL15", "JUP", "RPLP1", "RPSA", "RPL18A", "RPS4X", "MRPS11", "DCN", "MRPS16", "CLTB", "RPL10A", "TUBB3", "MRPL52", "MRPL10", "STX2", "RPS6", "GNL1", "TUBG1", "CRYAB", "RPL37A", "MRPL46", "SPARC", "COPB2", "NUP62", "IGFBP7", "VWA1", "TUBB4B", "MATR3", "RPS5", "RPL24", "RPS2", "RPL8", "MRPL4", "RPL13", "RPS7", "…
GOMF_SODIUM_CHLORIDE_SYMPORTER_ACTIVITY	6.89031e-05	0.00758161	0.538434	0.955206	1.76311	6	c("SLC6A1", "SLC18A1")
GOBP_NEUROGENESIS	7.12454e-05	0.0076349	0.538434	-0.299148	-1.29308	1356	c("AGBL4", "TOX", "TENM1", "NEGR1", "CRK", "PTPRD", "ATP2B2", "SDK2", "GATA2", "CAMK1D", "KALRN", "SHTN1", "SYT1", "ANK3", "EPHB2", "SORL1", "EXT1", "SPOCK1", "BTG2", "THRB", "COBL", "DVL2", "IL1RAPL1", "IQGAP1", "SCYL1", "CARM1", "NAV1", "GRID2", "SEMA5A", "HERC1", "HECW1", "SOX5", "P2RY12", "CNTN4", "SCLT1", "PTPRF", "LEF1", "STXBP1", "ASAP1", "LAMA3", "ARHGAP35", "EEF2K", "CNTNAP2", "NFASC", "…
GOBP_NEURAL_PRECURSOR_CELL_PROLIFERATION	7.16453e-05	0.0076349	0.538434	-0.509262	-1.77693	111	c("TOX", "GATA2", "BTG2", "SOX5", "ORC3", "LEF1", "FGFR2", "EML1", "KCNA1", "KDM1A", "NES", "PCM1", "DIXDC1", "DBN1", "NUMBL", "FRS2", "HIF1A", "WNT5A", "DLL4", "GNAI2", "RYK", "RORA", "KCTD13", "LYN", "NAP1L1", "DAGLB", "CTNNA1", "CTNNB1")
GOBP_CELLULAR_RESPONSE_TO_TOXIC_SUBSTANCE	7.21093e-05	0.0076349	0.538434	0.522504	1.79659	82	c("GPX1", "MGST3", "PARK7", "ESD", "PRDX1", "PRDX5", "NFE2L2", "PRDX2", "GLRX", "GSTM1", "KCNC2", "ADH5", "APOE", "SESN1", "SELENOW", "PRDX6", "PRDX3", "GPX8", "PRXL2C", "GPX7", "AKR1B10", "SOD3", "GFER", "SOD1", "UBIAD1", "AKR1A1", "GSTM3")
GOMF_CALMODULIN_BINDING	7.31744e-05	0.0076349	0.538434	-0.458806	-1.69495	166	c("KCNN2", "ATP2B2", "CAMK1D", "SYT1", "KCNQ3", "CACNA1C", "IQGAP1", "AKAP5", "CNN2", "EEF2K", "SPTAN1", "ATP2B1", "ARPP21", "RYR2", "PCNT", "PLCB1", "EEA1", "MYH11", "STRN", "CAMSAP1", "NOS3", "CAMK2B", "DAPK1", "CNN3", "ITPKA", "MYO5A", "PHKG1", "VAMP2", "SLC8A3", "STRN3", "CAMSAP2", "CDK5RAP2", "SYT7", "NDUFAF4", "MAP6", "PCYT1A", "MYH10", "CAMKV", "AKAP12", "PDE1C", "ADD2", "CAMK1G", "SNTB1",…
GOCC_FICOLIN_1_RICH_GRANULE_LUMEN	7.31999e-05	0.0076349	0.538434	0.503168	1.80088	103	c("CST3", "AMPD3", "PSMA2", "DBNL", "ALDOC", "PSMC3", "JUP", "ASAH1", "CDK13", "EEF2", "PSMD6", "IMPDH2", "SRP14", "ACLY", "CTSZ", "PKM", "CTSH", "CSTB", "LTA4H", "ALDOA", "MIF", "OSTF1", "NME2", "PSMC2", "PSMD13", "PSMB1", "YPEL5", "HSPA8", "CAB39", "CTSB", "FTH1", "CTSS", "PSMD14", "HSP90AA1", "PFKL", "HUWE1", "PGM1", "MAPK1", "ACTR1B", "ILF2", "HSP90AB1", "IDH1", "GNS", "DERA", "ARPC5", "PSMD2…
GOCC_CYTOCHROME_COMPLEX	7.65011e-05	0.00789696	0.538434	0.679324	1.96505	33	c("UQCR11", "COX4I1", "UQCRH", "MT-CO1", "COX8A", "COX7A2", "COX5A", "NDUFA4", "UQCR10", "MT-CO2", "UQCRB", "NDUFA4L2", "UQCRFS1", "COX6B1")
GOMF_PASSIVE_TRANSMEMBRANE_TRANSPORTER_ACTIVITY	8.00523e-05	0.00811149	0.538434	-0.386128	-1.52562	309	c("KCNN2", "GRIK3", "CACNA1D", "GRIN2B", "PEX5L", "KCNQ3", "KCNJ6", "CACNA1C", "SCN2A", "GRID2", "KCND3", "TRPC6", "GABRB3", "CACNA1A", "KCNT1", "KCNMA1", "CACNG8", "ASIC2", "KCNJ13", "CACNA1B", "RYR2", "GABRB2", "HCN1", "KCNK3", "GRIA4", "KCNA1", "TMEM150C", "GRIN2A", "KCNC3", "MCU", "TSPOAP1", "GABRG3", "LRRC8D", "GRIK1", "GRIA2", "PKD1L3", "GJC1", "KCNB1", "SCN8A", "TMEM63B", "PKD2", "ANO3", "…
GOCC_PLASMA_MEMBRANE_REGION	8.01995e-05	0.00811149	0.538434	-0.317157	-1.34449	963	c("EHD2", "LRRTM3", "CDH10", "GRIK3", "PTPRD", "ATP2B2", "GRIN2B", "ITPK1", "DLG1", "SYT1", "PRKCG", "ANK3", "GABBR1", "EPHB2", "CACNA1C", "DGKI", "ADAM23", "SLC38A3", "INPP5K", "SCN2A", "IL1RAPL1", "SLC6A6", "PDE4D", "GRID2", "SHANK2", "KCND3", "P2RY12", "STXBP1", "AKAP5", "ASAP1", "THEM4", "DST", "CNTNAP2", "GABRB3", "GABBR2", "KCNMA1", "TNIK", "CACNG8", "ATP2B1", "APP", "MPP2", "SHANK3", "GABR…
GOCC_ORGANELLAR_RIBOSOME	8.24752e-05	0.00825824	0.538434	0.534206	1.83932	80	c("MRPL39", "MRPS21", "MRPS7", "MRPL22", "MRPS14", "MRPS11", "MRPS16", "MRPL52", "MRPL10", "MRPL46", "MRPL4", "MRPL54", "MRPS28", "MRPL11", "MRPL57", "MRPL3", "MRPS24", "MRPL41", "MRPL16", "MRPL35", "MRPL23", "MRPL15", "MRPL58", "MRPL17", "MRPS33", "MRPL51", "MRPL36", "MRPL20", "MRPL2", "MRPS10", "MRPL33", "MRPL27", "MRPS12", "NSUN3", "MRPL48", "MRPL21")
GOCC_POSTSYNAPTIC_MEMBRANE	8.73834e-05	0.00866307	0.538434	-0.41795	-1.60382	233	c("LRRTM3", "CDH10", "GRIK3", "ATP2B2", "GRIN2B", "DLG1", "ANK3", "GABBR1", "EPHB2", "CACNA1C", "IL1RAPL1", "SLC6A6", "GRID2", "SHANK2", "KCND3", "GABRB3", "GABBR2", "KCNMA1", "CACNG8", "SHANK3", "GABRB2", "GRM3", "LIN7A", "GRIA4", "ARC", "NETO1", "KCNA1", "GRIN2A", "LRFN1", "SYNJ2BP", "KCNC3", "STRN", "GABRG3", "NRCAM", "AKAP9", "ANK2", "SORCS2", "KCTD8", "HIP1", "GPHN", "GRIK1", "GRIA2", "GRM1"…
GOMF_OXIDOREDUCTASE_ACTIVITY_ACTING_ON_NAD_P_H	9.89642e-05	0.00971499	0.538434	0.551238	1.87263	74	c("NDUFA12", "NDUFA1", "NDUFA10", "NDUFA8", "NDUFB6", "NDUFB8", "CYBA", "NDUFA4", "NDUFS5", "NDUFV2", "NDUFB2", "CRYZL1", "NDUFV1", "CYB5R3", "NDUFA2", "NDUFC2", "NDUFS8", "NDUFB9", "GMPR", "MICAL1", "NDUFB3", "CYB5R4", "NDUFA6", "NDUFB4", "MT-ND6", "NDUFS2", "NDUFS1", "MT-ND4L", "NQO2")
GOCC_NEURON_TO_NEURON_SYNAPSE	0.000102048	0.00983018	0.538434	-0.385443	-1.53109	328	c("LRRTM3", "SYN3", "PTPRD", "ATP2B2", "GRIN2B", "DLG1", "KALRN", "SYT1", "PRKCG", "CACNA1C", "DGKI", "SPOCK1", "INSYN2A", "GRID2", "SHANK2", "KCND3", "PDE4B", "RAPGEF4", "AKAP5", "BSN", "EEF2K", "TNIK", "CACNG8", "MPP2", "SHANK3", "GRM3", "LIN7A", "SOS1", "CPEB3", "PCLO", "USP50", "DVL1", "ARC", "ATP1A3", "GNG3", "NETO1", "GRIN2A", "CPEB1", "LRFN1", "SYNJ2BP", "TMEM108", "ADGRA1", "BCR", "STRN",…
GOBP_CARDIAC_MUSCLE_CELL_CONTRACTION	0.000102101	0.00983018	0.538434	-0.584513	-1.83843	58	c("KCNN2", "CACNA1D", "DLG1", "CTNNA3", "CACNA1C", "SGCD", "PDE4D", "KCND3", "PDE4B", "FGF12", "RYR2", "NOS1AP", "AKAP9", "ANK2", "GJC1", "PLN", "KCNJ2", "GPD1L")

## Sheet: L2-3 IT
ADvaporVSAD_L2.3.IT.pathway	ADvaporVSAD_L2.3.IT.pval	ADvaporVSAD_L2.3.IT.padj	ADvaporVSAD_L2.3.IT.log2err	ADvaporVSAD_L2.3.IT.ES	ADvaporVSAD_L2.3.IT.NES	ADvaporVSAD_L2.3.IT.size	ADvaporVSAD_L2.3.IT.leadingEdge
WP_GPCRS_CLASS_A_RHODOPSINLIKE	2.03841e-07	0.00166112	0.690132	-0.506913	-1.89612	180	c("OPRM1", "HTR2B", "GPR34", "GPR171", "PTGER4", "P2RY12", "CCR9", "GPR87", "HRH3", "HRH2", "F2RL2", "ACKR4", "CCR4", "OPRD1", "LPAR6", "ADORA2A", "GPR39", "MAS1", "NMUR2", "GPR3", "DRD3", "CX3CR1", "CCR5", "P2RY13", "GPR68", "P2RY14", "CCKBR", "OPRK1", "GPR4", "GPR19", "FSHR", "GPER1", "CMKLR1", "ADRA1B")
GOMF_G_PROTEIN_COUPLED_RECEPTOR_ACTIVITY	3.09477e-07	0.00166112	0.674963	-0.422953	-1.70637	347	c("OPRM1", "HTR2B", "GPR34", "GPR171", "PTGER4", "CXCR6", "P2RY12", "GRM4", "CCR9", "GPR82", "GPR183", "GLP2R", "GPR87", "S1PR3", "HRH3", "HRH2", "CELSR3", "F2RL2", "ACKR4", "CCR4", "OPRD1", "LPAR6", "ADORA2A", "ADCYAP1R1", "GPR39", "LPAR2", "MAS1", "NMUR2", "GPR3", "LGR6", "DRD3", "CX3CR1", "NPR1", "ADGRG7", "CCR5", "VIPR1", "GPR149", "ADGRF5", "ADGRL1", "ADGRL4", "S1PR1", "P2RY13", "GPR68", "P2…
GOBP_RESPONSE_TO_WOUNDING	6.11725e-07	0.00218896	0.659444	-0.388433	-1.61134	500	c("OPRM1", "ELK3", "INHBA", "SERPIND1", "P2RY12", "EPO", "FGFR2", "CHMP4C", "CTNNA1", "VIL1", "LYN", "SYT7", "PAPSS2", "NEFL", "RTN4RL2", "PDGFB", "SYK", "F2RL2", "RTN4R", "ALOX12", "ITPK1", "MPL", "F11", "FLNA", "SERPINA10", "CFLAR", "SH2B3", "RIPOR1", "ADORA2A", "NOL3", "ILK", "FLRT3", "PLEC", "WNT5B", "DMTN", "ITGA2", "TGFA", "RTN4RL1", "FER1L5", "RREB1", "CX3CR1", "UBASH3B", "AJAP1", "PROZ", …
GOBP_INFLAMMATORY_RESPONSE	2.82226e-06	0.00582255	0.627257	-0.357144	-1.51351	629	c("PTGIS", "OPRM1", "OTULIN", "CIITA", "IL33", "PTGER4", "AIM2", "CXCR6", "EPO", "NT5E", "IL5RA", "LYN", "CD163", "S1PR3", "DNASE1L3", "HNRNPA0", "PDE2A", "PGLYRP1", "SYK", "NR1H3", "KDM6B", "TFRC", "NR1D1", "IL27", "VAMP2", "CCR4", "TRAF3IP2", "TTBK1", "PER1", "APPL2", "LRRC19", "LY75", "FOXP3", "NOX1", "ADORA2A", "IL4", "TEK", "RELB", "BMP6", "CRHBP", "PTPRC", "C1QTNF3", "ITGA2", "MAS1", "PLK2"…
GOBP_WOUND_HEALING	3.06559e-06	0.00582255	0.627257	-0.399327	-1.61759	379	c("OPRM1", "ELK3", "SERPIND1", "P2RY12", "FGFR2", "CHMP4C", "VIL1", "LYN", "SYT7", "PAPSS2", "PDGFB", "SYK", "F2RL2", "ALOX12", "ITPK1", "MPL", "F11", "FLNA", "SERPINA10", "CFLAR", "SH2B3", "ADORA2A", "ILK", "PLEC", "WNT5B", "DMTN", "ITGA2", "TGFA", "FER1L5", "RREB1", "UBASH3B", "AJAP1", "PROZ", "COMP", "GNA13", "JAK2", "TGFBR2", "F12", "CCN4", "PLAT", "DST", "EVPL", "DUOX1", "ENTPD2", "IL6ST", "…
GOBP_TRNA_METABOLIC_PROCESS	3.25433e-06	0.00582255	0.627257	0.509215	1.84855	155	c("RARS2", "DUS4L", "TRMT112", "NSUN3", "DUS2", "GATB", "ELP4", "TSEN34", "ALKBH1", "TRDMT1", "OSGEPL1", "METTL1", "CDKAL1", "TRMT2B", "TRMT6", "DTD2", "DTWD2", "TRMT9B", "EXOSC3", "WARS2", "RPP25L", "QRSL1", "THUMPD1", "RPP40", "ELAC1", "POLR2L", "FARS2", "GTF3C2", "TRMT1L", "FTSJ1", "TRPT1", "ZBTB8OS", "TRMT10C", "METTL8", "RPP25", "POP7", "ADAT1", "RPP21", "PUS3", "QTRT1", "PARS2", "TRMT12", "…
GOBP_TRNA_PROCESSING	5.1705e-06	0.00792933	0.610527	0.542355	1.87891	113	c("DUS4L", "TRMT112", "NSUN3", "DUS2", "ELP4", "TSEN34", "ALKBH1", "TRDMT1", "OSGEPL1", "METTL1", "CDKAL1", "TRMT2B", "TRMT6", "DTWD2", "TRMT9B", "RPP25L", "THUMPD1", "RPP40", "ELAC1", "FARS2", "TRMT1L", "FTSJ1", "TRPT1", "ZBTB8OS", "TRMT10C", "METTL8", "RPP25", "POP7", "ADAT1", "RPP21", "PUS3", "QTRT1", "TRMT12", "LCMT2", "TRMT10A", "URM1", "TRMT10B", "PRORP", "ANKRD16", "TRMT61A", "POP5", "CLP1…

## Sheet: L5 ET
ADvaporVSAD_L5.ET.pathway	ADvaporVSAD_L5.ET.pval	ADvaporVSAD_L5.ET.padj	ADvaporVSAD_L5.ET.log2err	ADvaporVSAD_L5.ET.ES	ADvaporVSAD_L5.ET.NES	ADvaporVSAD_L5.ET.size	ADvaporVSAD_L5.ET.leadingEdge
GOMF_STRUCTURAL_CONSTITUENT_OF_RIBOSOME	1.91581e-08	0.000170951	0.733762	0.561048	2.04162	134	c("MRPL57", "MRPL23", "MRPS34", "RPL35", "RPS16", "RPS8", "RPS3", "RPL14", "MRPS24", "MRPL4", "MRPS17", "MRPL41", "MRPL15", "RPS9", "MRPL54", "MRPL52", "MRPL1", "RPL22L1", "RPL38", "MRPL21", "RPL24", "RPL18", "RPL10A", "MRPL17", "RPL29", "RPL18A", "MRPL12", "RPL13", "NDUFA7", "MRPL13", "MRPS21", "MRPS15", "ISG15", "RPS2", "MRPL37", "MRPS5", "MRPS18C", "RPS4X", "MRPS12", "RPS28", "RPS5", "MRPS31",…
GOCC_RIBOSOME	3.21669e-08	0.000170951	0.719513	0.516012	1.93799	176	c("MRPL57", "MRPL23", "MRPS28", "MRPS34", "ELAVL4", "RPL35", "RPS16", "RPS8", "RPS3", "RPL14", "MRPS10", "MRPS24", "MTG2", "MRPL4", "SF1", "MRPS17", "MRPL41", "MRPL15", "RPS9", "MRPL54", "LARP4B", "MRPL52", "EIF2AK2", "MRPL1", "MRPS26", "RPL22L1", "EIF2A", "RPL38", "MRPL21", "RPL24", "RPL18", "RPL10A", "MRPL17", "RPL29", "RPL18A", "MRPL12", "RPL13", "NDUFA7", "MRPL13", "MRPS21", "MRPS15", "ISG15"…
GOCC_RIBOSOMAL_SUBUNIT	8.39531e-08	0.000297446	0.704976	0.537514	1.99136	148	c("MRPL57", "MRPL23", "MRPS28", "MRPS34", "RPL35", "RPS16", "RPS8", "RPS3", "RPL14", "MRPS10", "MRPS24", "MRPL4", "MRPS17", "MRPL41", "MRPL15", "RPS9", "MRPL54", "MRPL52", "MRPL1", "MRPS26", "EIF2A", "RPL38", "MRPL21", "RPL24", "RPL18", "RPL10A", "MRPL17", "RPL29", "RPL18A", "MRPL12", "RPL13", "MRPL13", "MRPS21", "MRPS15", "ISG15", "MRPL38", "RPS2", "MRPL37", "MRPS5", "MRPS18C", "RPS4X", "MRPL53"…
GOCC_ORGANELLE_INNER_MEMBRANE	1.42931e-07	0.000370018	0.690132	0.393362	1.63411	491	c("HIGD2A", "MATR3", "TIMM9", "MT-CO1", "ERAL1", "MRPL57", "COX5B", "APOO", "NDUFS4", "MRPL23", "AGK", "MRPS28", "MRPS34", "SLC8B1", "OXA1L", "SLC25A12", "COX16", "LETMD1", "RPS3", "MRPS10", "TMX4", "GPD2", "MRPS24", "COQ3", "PET100", "SMIM20", "CHCHD3", "MTG2", "NDUFS8", "DNAJC30", "TRMT10B", "MRPL4", "ENDOG", "AURKAIP1", "MRPS17", "CHCHD6", "NME4", "MRPL41", "MTX3", "TIMM44", "MRPL15", "MICU2",…
HALLMARK_INTERFERON_ALPHA_RESPONSE	1.74061e-07	0.000370018	0.690132	0.623396	2.11064	81	c("NMI", "CMTR1", "SAMD9L", "PARP14", "PARP9", "RIPK2", "NCOA7", "MOV10", "RTP4", "IFI44", "IFIH1", "BST2", "TAP1", "PSME1", "PSMB8", "EIF2AK2", "PSMA3", "UBA7", "RSAD2", "NUB1", "LY6E", "IFIT3", "CD74", "STAT2", "ISG15", "TRIM5", "GBP4", "USP18", "IFI35", "IFIT2", "LGALS3BP", "GMPR")
GOCC_MITOCHONDRIAL_PROTEIN_CONTAINING_COMPLEX	3.89432e-07	0.00068988	0.674963	0.45835	1.79349	244	c("TIMM9", "MT-CO1", "MRPL57", "COX5B", "APOO", "NDUFS4", "MRPL23", "AGK", "MRPS28", "MRPS34", "BCKDHB", "MRPS10", "MRPS24", "CHCHD3", "NDUFS8", "TRMT10B", "MRPL4", "MRPS17", "CHCHD6", "MRPL41", "MTX3", "MRPL15", "MICU2", "TIMM29", "MRPL54", "COX5A", "MRPL52", "NDUFS3", "MRPS26", "TIMM13", "NDUFA10", "GRPEL1", "MRPL21", "PDHB", "DNAJC15", "NDUFB4", "MRPL17", "TIMM10", "PRORP", "NDUFB9", "IMMP2L",…
GOBP_CELLULAR_RESPONSE_TO_ENDOGENOUS_STIMULUS	6.58151e-07	0.000895809	0.659444	-0.302726	-1.39055	1174	c("AGRP", "HIPK2", "PDGFB", "HTR2B", "CACNA1A", "FGFR1", "SULF2", "PTGER4", "GLP2R", "RUNX2", "ERBB4", "PIP4K2C", "HAS1", "AKAP8", "SDCBP", "RANGAP1", "LRP1", "OPRM1", "SCUBE3", "DENND4C", "RARB", "VASN", "SLC1A1", "WFIKKN1", "ATP1A1", "DRD3", "FGFR2", "NCOR2", "GNB5", "TMF1", "GPD1", "IL4", "CFLAR", "ARHGEF2", "CSNK1D", "VAMP2", "GNAZ", "HES5", "IRS2", "STRAP", "NCL", "LMO2", "SPRED2", "MYO1C", …
GOCC_MITOCHONDRIAL_MATRIX	6.74237e-07	0.000895809	0.659444	0.395608	1.62791	430	c("RARS2", "PRDX3", "CLPP", "DHX30", "ERAL1", "ACADSB", "MRPL57", "MTHFD2", "HAGH", "MRPL23", "MRPS28", "MRPS34", "OXA1L", "GADD45GIP1", "ACAD10", "BCKDHB", "TRIT1", "RPS3", "PCCA", "MRPS10", "MRPS24", "COQ3", "FDX2", "MTG2", "NDUFS8", "MRPL4", "MRPS17", "NME4", "ALDH1L2", "NUDT13", "MRPL41", "LACTB2", "CHPF", "TIMM44", "MRPL15", "HIBADH", "MECR", "MRPL54", "HADH", "HYKK", "GPX1", "MRM1", "MMUT",…
GOCC_MITOCHONDRIAL_ENVELOPE	1.16608e-06	0.00128857	0.643552	0.352334	1.49635	696	c("HIGD2A", "TIMM9", "MT-CO1", "ERAL1", "OGT", "MRPL57", "COX5B", "APOO", "RAF1", "NDUFS4", "MRPL23", "AGK", "MRPS28", "ATF2", "MRPS34", "SLC8B1", "OXA1L", "VRK2", "RHOT1", "SLC25A12", "COX16", "GDAP1", "TMX2", "AGPAT4", "LETMD1", "RPS3", "MRPS10", "GPD2", "MRPS24", "COQ3", "PET100", "SMIM20", "PPP2R2B", "CHCHD3", "MTG2", "FBXL4", "NDUFS8", "BRI3BP", "DNAJC30", "TRMT10B", "MRPL4", "PRELID3A", "EN…
GOCC_MITOCHONDRION	1.23923e-06	0.00128857	0.643552	0.307486	1.35796	1454	c("HIGD2A", "RARS2", "PRDX3", "CLPP", "AMMECR1", "TIMM9", "MT-CO1", "DHX30", "ERAL1", "XPNPEP3", "ACADSB", "OGT", "MRPL57", "CFAP410", "MTHFD2", "COX5B", "APOO", "HAGH", "RAF1", "NDUFS4", "MRPL23", "AGK", "MALSU1", "OXR1", "MRPS28", "ATF2", "PARP9", "MRPS34", "SLC8B1", "ARSB", "OXA1L", "TTC5", "VRK2", "RHOT1", "MTIF2", "SESN2", "SLC25A12", "GPS2", "COX16", "GATB", "GADD45GIP1", "PLA2G6", "GDAP1",…
GOBP_RESPONSE_TO_ENDOGENOUS_STIMULUS	1.33354e-06	0.00128857	0.643552	-0.291547	-1.35216	1381	c("AGRP", "HIPK2", "PDGFB", "HTR2B", "CACNA1A", "TIMP4", "FGFR1", "SULF2", "PTGER4", "BCHE", "GLP2R", "RUNX2", "ERBB4", "PIP4K2C", "HAS1", "AKAP8", "SDCBP", "RANGAP1", "LRP1", "OPRM1", "SCUBE3", "DENND4C", "RARB", "VASN", "SLC1A1", "WFIKKN1", "FOSL1", "ATP1A1", "DRD3", "FGFR2", "NCOR2", "ANGPTL3", "KCNC2", "GNB5", "TMF1", "GPD1", "IL4", "CFLAR", "ARHGEF2", "CSNK1D", "ASH2L", "VAMP2", "GNAZ", "HES…
GOCC_RIBONUCLEOPROTEIN_COMPLEX	1.85153e-06	0.00163999	0.643552	0.361496	1.52104	598	c("PTBP2", "POP7", "STAU2", "MRPL57", "MRPL23", "MRPS28", "TARBP2", "CELF2", "UTP3", "MRPS34", "PNN", "XRCC5", "ELAVL4", "RPL35", "EIF3I", "DDX58", "CPEB3", "ALYREF", "RPS16", "HNRNPH3", "RPS8", "FMR1", "LUC7L", "CWC27", "NOP10", "RPS3", "DCAF13", "RPL14", "MRPS10", "MRPS24", "LSM7", "RPF1", "TRA2A", "EEFSEC", "LSM4", "MRPL4", "CPEB2", "SF1", "MRPS17", "SRSF1", "MRPL41", "MRPL15", "RPS9", "LSM8",…
GOBP_CIRCULATORY_SYSTEM_DEVELOPMENT	2.50196e-06	0.00204564	0.627257	-0.302513	-1.37799	986	c("PTGIS", "HIPK2", "PDGFB", "HTR2B", "SCUBE1", "PI16", "MINAR1", "ANGPT2", "ERBB4", "ECE1", "UBP1", "LRP1", "TMEM204", "SVEP1", "DHX36", "RARB", "OTULIN", "SLC1A1", "FOSL1", "BCOR", "MYH11", "KDM6B", "FGFR2", "ANGPTL3", "ELK3", "HEY2", "CFLAR", "PRKAR1A", "MYH9", "ARHGAP22", "MEF2D", "DHRS3", "HEXIM1", "NCL", "SASH1", "HECTD1", "BMP2", "FLT4", "ESM1", "OBSL1", "SYPL2", "COL11A1", "NDST1", "PKD1"…
GOMF_ADENYL_NUCLEOTIDE_BINDING	3.53247e-06	0.0026819	0.627257	-0.284474	-1.32345	1410	c("GSS", "PFKP", "XRCC6", "CIITA", "HIPK2", "CKMT2", "SBK1", "ALDH6A1", "AGAP2", "STK10", "KIF20A", "FGFR1", "RUNX2", "ERBB4", "PIP4K2C", "UPF1", "POLQ", "LONP2", "ACOT7", "DHX36", "CAMKK1", "GUCY2C", "ATP1A1", "CLK2", "MYH11", "FGFR2", "DGKZ", "DAPK2", "HSPH1", "MAB21L1", "HSPA12B", "NRBP1", "ATP2B2", "CSNK1D", "PRKAR1A", "CAMK1", "MYH9", "AURKB", "TTBK1", "KIF24", "ERCC2", "MAST1", "TYRO3", "PR…
GOCC_ENVELOPE	5.90378e-06	0.00418342	0.610527	0.315532	1.38029	1098	c("HIGD2A", "MATR3", "CETN3", "TIMM9", "MT-CO1", "STAU2", "RNF180", "NRXN1", "ERAL1", "OGT", "MRPL57", "POLA1", "COX5B", "NAPEPLD", "APOO", "RAF1", "NDUFS4", "MRPL23", "AGK", "GABRB1", "MRPS28", "ATF2", "SCAI", "MRPS34", "SLC8B1", "ELAVL4", "SH3BGRL2", "OXA1L", "VRK2", "RHOT1", "ALOX5AP", "FANCL", "SHISA5", "SLC25A12", "COX16", "PTGDS", "GDAP1", "TMX2", "AKAP6", "KPNA4", "AGPAT4", "LETMD1", "RPS3…
GOMF_RIBONUCLEOTIDE_BINDING	8.38361e-06	0.00556934	0.593325	-0.273421	-1.27911	1700	c("GSS", "PFKP", "XRCC6", "CIITA", "HAO2", "HIPK2", "CKMT2", "SBK1", "ALDH6A1", "RAB6B", "AGAP2", "STK10", "KIF20A", "FGFR1", "RUNX2", "ERBB4", "PIP4K2C", "UPF1", "POLQ", "LONP2", "ACOT7", "DHX36", "CAMKK1", "GUCY2C", "ATP1A1", "CLK2", "MYH11", "FGFR2", "DGKZ", "DAPK2", "HSPH1", "MAB21L1", "HSPA12B", "NRBP1", "ATP2B2", "CSNK1D", "PRKAR1A", "CAMK1", "MYH9", "AURKB", "TTBK1", "KIF24", "ERCC2", "RAB…
GOCC_EXTERNAL_ENCAPSULATING_STRUCTURE	1.12624e-05	0.00704167	0.593325	-0.347511	-1.50718	483	c("PDGFB", "LRRTM1", "ANGPTL1", "TIMP4", "ADAMTSL4", "ANGPT2", "ADAMTS10", "VCAN", "PRELP", "SBSPON", "ELFN1", "VASN", "FGFR2", "ANGPTL3", "LRRN2", "EPYC", "ANXA6", "COL11A1", "FLRT3", "MUC6", "COL4A2", "ANGPTL7", "COL4A6", "FLRT1", "OVGP1", "AMELX", "SPON1", "NPPA", "COCH", "ANGPTL2", "RTBDN", "TIMP3", "FMOD", "WNT8A", "OGN", "MDK", "COL6A1", "COMP", "SFRP1", "ANXA11", "TIMP1", "PRG4", "WNT2B", …
WP_CYTOPLASMIC_RIBOSOMAL_PROTEINS	1.48843e-05	0.00878919	0.593325	0.592094	1.9543	68	c("FAU", "RPL35", "RPS16", "RPS8", "RPS3", "RPL14", "RPS9", "RPL38", "RPL24", "RPL18", "RPL10A", "RPS6KA3", "RPL29", "RPL18A", "RPL13", "RPS2", "RPS4X", "RPS28", "RPS5", "RPSA", "RPS6KA6", "RPL28", "RPS11", "RPL19", "RPS19", "RPL36A", "RPL6", "UBA52", "RPL31", "RPS14", "MRPL19", "RPL34", "RPS6", "RPS7", "RPL4", "RPS29", "RPL23A", "RPL15", "RPL7")
GOBP_RESPONSE_TO_GROWTH_FACTOR	1.75226e-05	0.00964425	0.57561	-0.324835	-1.42992	619	c("HIPK2", "PDGFB", "FGFR1", "SULF2", "RUNX2", "ANGPT2", "ERBB4", "HAS1", "SDCBP", "TMEM204", "OPRM1", "SCUBE3", "VASN", "WFIKKN1", "FGFR2", "KCNC2", "IL4", "CFLAR", "CSNK1D", "HES5", "STRAP", "NCL", "SPRED2", "MYO1C", "BMP2", "FLT4", "NDST1", "FLRT3", "UBE3A", "MAPKAPK2", "APPL2", "FGF18", "ZBTB7A", "SOX6", "COL4A2", "CAV2", "FLRT1", "DDX5", "DYNC1LI2", "ITGB1BP1", "FMOD", "FAM20C", "COMP", "SFR…
GOBP_EOSINOPHIL_MIGRATION	1.81471e-05	0.00964425	0.57561	-0.853332	-2.04639	14	c("PTGER4", "DAPK2", "IL4", "HRH1")

## Sheet: L5 IT
ADvaporVSAD_L5.IT.pathway	ADvaporVSAD_L5.IT.pval	ADvaporVSAD_L5.IT.padj	ADvaporVSAD_L5.IT.log2err	ADvaporVSAD_L5.IT.ES	ADvaporVSAD_L5.IT.NES	ADvaporVSAD_L5.IT.size	ADvaporVSAD_L5.IT.leadingEdge
GOCC_RIBOSOME	4.24049e-07	0.0045458	0.674963	0.500321	1.84939	176	c("MRPS28", "RPSA", "MRPL23", "EIF2A", "MRPS12", "MRPL54", "NSUN3", "EIF3H", "MRPL52", "RPS5", "MRPS24", "ELAVL4", "MRPL57", "MRPS10", "RPL10A", "MRPL38", "MRPS26", "RPS14", "LARP4B", "B3GALT4", "MRPL47", "MRPS15", "BTF3", "RPL35", "EIF2AK2", "RRBP1", "MRPL2", "MRPS21", "APOD", "MPV17L2", "SF1", "MRPL40", "MRPL4", "RPS4X", "NDUFA7", "MRPL10", "MRPL36", "MRPL34", "RPS20", "RPS8", "MTG2", "RPS2", "…
GOCC_RIBOSOMAL_SUBUNIT	1.6842e-06	0.0090273	0.643552	0.507567	1.85645	148	c("MRPS28", "RPSA", "MRPL23", "EIF2A", "MRPS12", "MRPL54", "NSUN3", "MRPL52", "RPS5", "MRPS24", "MRPL57", "MRPS10", "RPL10A", "MRPL38", "MRPS26", "RPS14", "B3GALT4", "MRPL47", "MRPS15", "RPL35", "MRPL2", "MRPS21", "MPV17L2", "MRPL40", "MRPL4", "RPS4X", "MRPL10", "MRPL36", "MRPL34", "RPS20", "RPS8", "RPS2", "RPS11", "RPL6", "MRPL1", "MRPL17", "RPL15", "MRPS34", "RPS3", "MRPS17", "MRPL21", "RPS13",…

## Sheet: L5-6 NP
ADvaporVSAD_L5.6.NP.pathway	ADvaporVSAD_L5.6.NP.pval	ADvaporVSAD_L5.6.NP.padj	ADvaporVSAD_L5.6.NP.log2err	ADvaporVSAD_L5.6.NP.ES	ADvaporVSAD_L5.6.NP.NES	ADvaporVSAD_L5.6.NP.size	ADvaporVSAD_L5.6.NP.leadingEdge

## Sheet: L6 CT
ADvaporVSAD_L6.CT.pathway	ADvaporVSAD_L6.CT.pval	ADvaporVSAD_L6.CT.padj	ADvaporVSAD_L6.CT.log2err	ADvaporVSAD_L6.CT.ES	ADvaporVSAD_L6.CT.NES	ADvaporVSAD_L6.CT.size	ADvaporVSAD_L6.CT.leadingEdge
GOCC_RIBOSOME	2.50334e-26	2.64603e-22	1.3345	0.764071	2.42671	176	c("RPSA", "RPL10A", "RPS3", "RPS16", "RPS8", "RPS5", "RPS4X", "RPL28", "RPL13", "RPL7", "RPS7", "RPL19", "RPL14", "RPS9", "RACK1", "RPL35", "RPL3", "RPL18A", "RPS6", "RPS14", "RPL12", "RPL4", "RPS24", "RPS11", "RPS21", "RPS19", "RPS26", "RPL15", "RPL8", "RPL27A", "RPLP1", "RPL24", "RPS20", "RPL34", "RPL18", "RPS15", "RPS23", "ELAVL4", "RPL32", "RPL26", "RPL31", "RPL23A", "MRPL28", "RPL23", "RPS29…
GOCC_RIBOSOMAL_SUBUNIT	6.70369e-26	3.5429e-22	1.31889	0.785915	2.44635	148	c("RPSA", "RPL10A", "RPS3", "RPS16", "RPS8", "RPS5", "RPS4X", "RPL28", "RPL13", "RPL7", "RPS7", "RPL19", "RPL14", "RPS9", "RACK1", "RPL35", "RPL3", "RPL18A", "RPS6", "RPS14", "RPL12", "RPL4", "RPS24", "RPS11", "RPS21", "RPS19", "RPS26", "RPL15", "RPL8", "RPL27A", "RPLP1", "RPL24", "RPS20", "RPL34", "RPL18", "RPS15", "RPS23", "RPL32", "RPL26", "RPL31", "RPL23A", "MRPL28", "RPL23", "RPS29", "RPL36A…
GOMF_STRUCTURAL_CONSTITUENT_OF_RIBOSOME	3.75203e-25	1.32196e-21	1.30309	0.799424	2.46842	134	c("RPSA", "RPL10A", "RPS3", "RPS16", "RPS8", "RPS5", "RPS4X", "RPL28", "RPL13", "RPL7", "RPS7", "RPL19", "RPL14", "RPS9", "RPL35", "RPL3", "RPL18A", "RPS6", "RPS14", "RPL12", "RPL4", "RPS24", "RPS11", "RPS21", "RPS19", "RPS26", "RPL15", "RPL8", "RPL27A", "RPLP1", "RPL24", "RPS20", "RPL34", "RPL18", "RPS15", "RPS23", "RPL32", "RPL26", "RPL31", "RPL23A", "MRPL28", "RPL23", "RPS29", "RPL36A", "MRPL3…
GOBP_CYTOPLASMIC_TRANSLATION	6.51669e-25	1.72203e-21	1.29512	0.821623	2.49654	118	c("RPSA", "RPL10A", "RPS3", "RPS16", "RPS8", "RPS5", "RPS4X", "RPL28", "RPL13", "RPL7", "RPS7", "RPL19", "RPL14", "RPS9", "RPL35", "RPL3", "RPL18A", "RPS6", "RPS14", "RPL12", "RPL4", "RPS24", "RPS11", "RPS21", "RPS19", "RPS26", "RPL15", "RPL8", "RPL27A", "RPLP1", "RPL24", "RPS20", "RPL34", "RPL18", "RPS15", "RPS23", "RPL32", "PKM", "RPL26", "RPL31", "RPL23A", "RPL23", "RPS29", "RPL36A", "RPL6", "…
KEGG_RIBOSOME	2.05537e-24	4.34504e-21	1.27903	0.897822	2.53785	65	c("RPSA", "RPL10A", "RPS3", "RPS16", "RPS8", "RPS5", "RPS4X", "RPL28", "FAU", "RPL13", "RPL7", "RPS7", "RPL19", "RPL14", "RPS9", "RPL35", "RPL3", "RPL18A", "RPS6", "RPL12", "RPL4", "RPS24", "RPS11", "RPS21", "RPS19", "RPS26", "RPL15", "RPL8", "RPL27A", "RPLP1", "RPL24", "RPS20", "RPL34", "RPL18", "RPS15", "RPS23", "RPL32", "RPL26", "RPL31", "RPL23A", "RPL23", "RPS29", "RPL36A", "RPL6", "RPL38", "…
GOBP_PEPTIDE_METABOLIC_PROCESS	2.80766e-23	4.94615e-20	1.24623	0.560275	1.92238	701	c("RPSA", "GSTM1", "EEF2", "APOE", "RPL10A", "PCSK1N", "GAPDH", "RPS3", "RPS16", "GSTM3", "RPS8", "RPS5", "RPS4X", "CLU", "RPL28", "EIF3F", "PLA2G7", "EEF1B2", "RPL13", "RPL7", "RPS7", "RPL19", "EEF1A1", "EEF1G", "RPL14", "RPS9", "RACK1", "RPL35", "RPL3", "RPL18A", "RPS6", "RPS14", "RPL12", "RPL4", "RPS24", "MTPN", "RPS11", "GPX4", "RPS21", "EIF5A", "SLC1A2", "RPS19", "RPS26", "RPL15", "RPL8", "R…
GOCC_CYTOSOLIC_RIBOSOME	4.1607e-23	6.28266e-20	1.24623	0.880627	2.51459	73	c("RPSA", "RPL10A", "RPS3", "RPS16", "RPS8", "RPS5", "RPS4X", "RPL28", "RPL13", "RPL7", "RPS7", "RPL19", "RPL14", "RPS9", "RPL35", "RPL3", "RPL18A", "RPS6", "RPS14", "RPL12", "RPL4", "RPS24", "RPS11", "RPS21", "RPS19", "RPS26", "RPL15", "RPL8", "RPL27A", "RPLP1", "RPL24", "RPS20", "RPL34", "RPL18", "RPS15", "RPS23", "RPL32", "RPL26", "RPL31", "RPL23A", "RPL23", "RPS29", "RPL36A", "RPL6", "RPL38",…
GOBP_CELLULAR_AMIDE_METABOLIC_PROCESS	1.66507e-22	2.19998e-19	1.2295	0.526636	1.81913	941	c("RPSA", "GSTM1", "EEF2", "APOE", "RPL10A", "PCSK1N", "GAPDH", "RPS3", "RPS16", "PLPP3", "GSTM3", "RPS8", "RPS5", "ACSBG1", "RPS4X", "CLU", "RPL28", "EIF3F", "PLA2G7", "EEF1B2", "RPL13", "RPL7", "RPS7", "RPL19", "EEF1A1", "EEF1G", "RPL14", "RPS9", "RACK1", "RPL35", "RPL3", "RPL18A", "RPS6", "RPS14", "RPL12", "RPL4", "RPS24", "MTPN", "RPS11", "GPX4", "RPS21", "EIF5A", "SLC1A2", "RPS19", "RPS26", …
WP_CYTOPLASMIC_RIBOSOMAL_PROTEINS	4.51315e-22	5.30044e-19	1.21254	0.882196	2.49561	68	c("RPSA", "RPL10A", "RPS3", "RPS16", "RPS8", "RPS5", "RPS4X", "RPL28", "FAU", "RPL13", "RPL7", "RPS7", "RPL19", "RPL14", "RPS9", "RPL35", "RPL3", "RPL18A", "RPS6", "RPS14", "RPL12", "RPL4", "RPS24", "RPS11", "RPS21", "RPS19", "RPS26", "RPL15", "RPL8", "RPL27A", "RPLP1", "RPL24", "RPS20", "RPL34", "RPL18", "RPS15", "RPS23", "RPL32", "RPL26", "RPL31", "RPL23A", "RPL23", "RPS29", "RPL36A", "RPL6", "…
HALLMARK_OXIDATIVE_PHOSPHORYLATION	3.95809e-20	4.18371e-17	1.16018	0.725077	2.30181	174	c("LDHB", "ETFA", "GLUD1", "PHYH", "COX7A2L", "NDUFS8", "GPX4", "COX4I1", "ETFB", "UQCRFS1", "COX5A", "ACAA2", "TIMM10", "COX6C", "NDUFA8", "MDH2", "SLC25A4", "COX8A", "NDUFS7", "MGST3", "COX6B1", "COX5B", "ATP6V1E1", "PRDX3", "NDUFB7", "ACO2", "OAT", "NDUFA7", "UQCRQ", "NDUFA9", "HSD17B10", "UQCRB", "NDUFA6", "ATP6V1D", "MAOB", "MDH1", "NDUFV1", "CYC1", "COX6A1", "ATP6V1F", "DECR1", "SLC25A5", "…
GOBP_PEPTIDE_BIOSYNTHETIC_PROCESS	9.25462e-20	8.89285e-17	1.15122	0.566047	1.92999	565	c("RPSA", "EEF2", "RPL10A", "GAPDH", "RPS3", "RPS16", "RPS8", "RPS5", "RPS4X", "RPL28", "EIF3F", "EEF1B2", "RPL13", "RPL7", "RPS7", "RPL19", "EEF1A1", "EEF1G", "RPL14", "RPS9", "RACK1", "RPL35", "RPL3", "RPL18A", "RPS6", "RPS14", "RPL12", "RPL4", "RPS24", "MTPN", "RPS11", "RPS21", "EIF5A", "SLC1A2", "RPS19", "RPS26", "RPL15", "RPL8", "RPL27A", "EIF3G", "RPLP1", "RPL24", "RPS20", "RPL34", "EIF1", …
GOBP_AEROBIC_RESPIRATION	1.48905e-19	1.31161e-16	1.14219	0.729711	2.29697	158	c("MT-CO1", "MT-ND1", "MT-CO2", "MT-ND4L", "MT-ND4", "MT-ND5", "COX7A2L", "NDUFS8", "MT-CO3", "COX4I1", "MT-ND2", "UQCRFS1", "COX5A", "PINK1", "NDUFB9", "CHCHD2", "NDUFA8", "MT-ND6", "MDH2", "CHCHD10", "NDUFS7", "COX5B", "SUCLG2", "DNAJC30", "NDUFV3", "NDUFB7", "ACO2", "NDUFA7", "PARK7", "UQCRQ", "NDUFA9", "UQCRB", "SNCA", "DGUOK", "NDUFA6", "NOP53", "MDH1", "NDUFV1", "CYC1", "COX6A1", "DHTKD1", …
GOBP_GENERATION_OF_PRECURSOR_METABOLITES_AND_ENERGY	1.829e-19	1.44514e-16	1.14219	0.596052	2.01497	416	c("ALDOC", "MT-CO1", "GPD2", "GAPDH", "MT-ND1", "MT-CO2", "MT-ND4L", "ETFA", "MT-ND4", "MT-ND5", "PGK1", "COX7A2L", "NDUFS8", "MT-CO3", "PGLS", "COX4I1", "ENO1", "PHGDH", "TKT", "ETFB", "GIT1", "MT-ND2", "UQCRFS1", "COX5A", "PINK1", "CAVIN3", "NDUFB9", "CHCHD2", "PKM", "COX6C", "NDUFA8", "MT-ND6", "MDH2", "SLC25A4", "COX8A", "CHCHD10", "QDPR", "NDUFS7", "COX5B", "SUCLG2", "DNAJC30", "NDUFV3", "ND…
GOCC_SYNAPSE	1.9141e-19	1.44514e-16	1.14219	0.48559	1.68694	1219	c("GLUL", "DDN", "EEF2", "ATP1A2", "PPP1R9B", "MBP", "TUBB2B", "GPM6A", "APOE", "PTPRZ1", "RPS3", "CNIH2", "ABHD17A", "CAMK2N1", "SPARCL1", "RPS4X", "C1QB", "CLU", "CSPG5", "RPL7", "RPS7", "MAP1A", "CAMK2N2", "RPL19", "KIF1A", "SLC1A3", "CAMK2A", "RPL14", "RPS9", "C1QA", "RPL3", "FBXO2", "ACTG1", "RPS14", "RPL12", "SPTBN1", "NCS1", "KCNJ10", "PLP1", "RPS21", "SERPINE2", "NEFL", "SLC1A2", "BCAN", …
KEGG_OXIDATIVE_PHOSPHORYLATION	1.1954e-18	8.42362e-16	1.11466	0.787302	2.35366	105	c("MT-CO1", "MT-ND1", "MT-CO2", "MT-ND4L", "MT-ND4", "MT-ND5", "ATP6V1A", "COX7A2L", "NDUFS8", "MT-CO3", "COX4I1", "NDUFA11", "MT-ND2", "UQCRFS1", "COX5A", "NDUFB9", "COX6C", "NDUFA8", "MT-ND6", "COX8A", "NDUFS7", "COX6B1", "COX5B", "ATP6V1E1", "NDUFV3", "NDUFB7", "NDUFA7", "ATP6V1B2", "UQCRQ", "NDUFA9", "UQCRB", "NDUFA6", "ATP6V1D", "NDUFV1", "CYC1", "COX6A1", "ATP6V1F", "MT-ATP6", "UQCR11", "AT…
GOMF_STRUCTURAL_MOLECULE_ACTIVITY	1.75916e-18	1.16214e-15	1.10534	0.562932	1.91189	547	c("RPSA", "MBP", "TUBB2B", "APOE", "RPL10A", "RPS3", "RPS16", "RPS8", "RPS5", "RPS4X", "RPL28", "RPL13", "RPL7", "RPS7", "MAP1A", "MATR3", "RPL19", "CSRP1", "RPL14", "RPS9", "RPL35", "RPL3", "RPL18A", "ACTG1", "RPS6", "RPS14", "RPL12", "SPTBN1", "RPL4", "RPS24", "RPS11", "PLP1", "RPS21", "NEFL", "MAPK8IP2", "RPS19", "RPS26", "RPL15", "RPL8", "RPL27A", "RPLP1", "RPL24", "RPS20", "RPL34", "RPL18", …
GOCC_MITOCHONDRIAL_PROTEIN_CONTAINING_COMPLEX	2.41586e-18	1.5021e-15	1.10534	0.660558	2.15406	244	c("MT-CO1", "MT-ND1", "MT-CO2", "MT-ND4L", "MT-ND4", "MT-ND5", "COX7A2L", "NDUFB11", "NDUFS8", "MT-CO3", "COX4I1", "NDUFA11", "MT-ND2", "UQCRFS1", "COX5A", "TIMM10", "NDUFB9", "TOMM20", "COX6C", "NDUFA8", "MRPL28", "MT-ND6", "SLC25A4", "COX8A", "MRPL30", "CHCHD10", "NDUFS7", "COX6B1", "COX5B", "SUCLG2", "MRPS34", "NDUFV3", "NDUFA13", "NDUFB7", "NDUFA7", "UQCRQ", "NDUFA9", "HSD17B10", "UQCRB", "MR…
GOBP_AMIDE_BIOSYNTHETIC_PROCESS	3.32825e-18	1.95442e-15	1.10534	0.534738	1.83476	684	c("RPSA", "EEF2", "RPL10A", "GAPDH", "RPS3", "RPS16", "RPS8", "RPS5", "ACSBG1", "RPS4X", "RPL28", "EIF3F", "EEF1B2", "RPL13", "RPL7", "RPS7", "RPL19", "EEF1A1", "EEF1G", "RPL14", "RPS9", "RACK1", "RPL35", "RPL3", "RPL18A", "RPS6", "RPS14", "RPL12", "RPL4", "RPS24", "MTPN", "RPS11", "RPS21", "EIF5A", "SLC1A2", "RPS19", "RPS26", "RPL15", "RPL8", "RPL27A", "EIF3G", "RPLP1", "RPL24", "RPS20", "RPL34"…
GOBP_OXIDATIVE_PHOSPHORYLATION	9.48263e-18	5.27534e-15	1.08644	0.769302	2.33184	112	c("MT-CO1", "MT-ND1", "MT-CO2", "MT-ND4L", "MT-ND4", "MT-ND5", "COX7A2L", "NDUFS8", "MT-CO3", "COX4I1", "MT-ND2", "UQCRFS1", "COX5A", "PINK1", "NDUFB9", "CHCHD2", "NDUFA8", "MT-ND6", "CHCHD10", "NDUFS7", "COX5B", "DNAJC30", "NDUFV3", "NDUFB7", "NDUFA7", "PARK7", "UQCRQ", "NDUFA9", "UQCRB", "SNCA", "DGUOK", "NDUFA6", "NDUFV1", "CYC1", "COX6A1", "MT-ATP6", "NDUFA12", "UQCC2", "UQCRH", "COX7A2", "ND…
GOCC_RIBONUCLEOPROTEIN_COMPLEX	1.09263e-17	5.77454e-15	1.08644	0.547218	1.87072	599	c("RPSA", "EEF2", "RPL10A", "GAPDH", "RPS3", "RPS16", "RPS8", "RPS5", "RPS4X", "RPL28", "EIF3F", "RPL13", "RPL7", "RPS7", "RPL19", "RPL14", "RPS9", "RACK1", "RPL35", "RPL3", "RPL18A", "RPS6", "RPS14", "RPL12", "RPL4", "RPS24", "RPS11", "RPS21", "RPS19", "RPS26", "RPL15", "RPL8", "RPL27A", "EIF3G", "RPLP1", "RPL24", "RPS20", "RPL34", "EIF1", "RPL18", "HSPA8", "RPS15", "RPS23", "ELAVL4", "RPL32", "…
GOBP_ENERGY_DERIVATION_BY_OXIDATION_OF_ORGANIC_COMPOUNDS	1.65234e-17	7.96316e-15	1.07687	0.642497	2.10783	269	c("MT-CO1", "GPD2", "MT-ND1", "MT-CO2", "MT-ND4L", "ETFA", "MT-ND4", "MT-ND5", "COX7A2L", "NDUFS8", "MT-CO3", "COX4I1", "ETFB", "MT-ND2", "UQCRFS1", "COX5A", "PINK1", "CAVIN3", "NDUFB9", "CHCHD2", "NDUFA8", "MT-ND6", "MDH2", "CHCHD10", "NDUFS7", "COX5B", "SUCLG2", "DNAJC30", "NDUFV3", "NDUFB7", "ACO2", "IRS1", "NDUFA7", "CISD1", "PARK7", "UQCRQ", "NDUFA9", "UQCRB", "SNCA", "DGUOK", "NDUFA6", "AKT…
GOBP_CELLULAR_RESPIRATION	1.65742e-17	7.96316e-15	1.07687	0.684883	2.19775	198	c("MT-CO1", "GPD2", "MT-ND1", "MT-CO2", "MT-ND4L", "ETFA", "MT-ND4", "MT-ND5", "COX7A2L", "NDUFS8", "MT-CO3", "COX4I1", "ETFB", "MT-ND2", "UQCRFS1", "COX5A", "PINK1", "NDUFB9", "CHCHD2", "NDUFA8", "MT-ND6", "MDH2", "CHCHD10", "NDUFS7", "COX5B", "SUCLG2", "DNAJC30", "NDUFV3", "NDUFB7", "ACO2", "NDUFA7", "CISD1", "PARK7", "UQCRQ", "NDUFA9", "UQCRB", "SNCA", "DGUOK", "NDUFA6", "NOP53", "MDH1", "NDUF…
GOCC_MITOCHONDRION	2.79028e-17	1.28232e-14	1.06721	0.458996	1.59489	1450	c("GLUL", "MT-CO1", "GPD2", "RPS3", "PRDX6", "MT-ND1", "CLU", "CKB", "MT-CO2", "S100A1", "MT-ND4L", "LDHB", "ETFA", "MT-ND4", "CAMK2A", "GLUD1", "RACK1", "MT-ND5", "FBXW7", "PHYH", "COX7A2L", "BOK", "NDUFB11", "AURKAIP1", "NDUFS8", "GPX4", "GJA1", "MT-CO3", "COX4I1", "ABHD8", "NDUFA11", "IFIT3", "ETFB", "GIT1", "TST", "MT-ND2", "UQCRFS1", "NAT8L", "MTPAP", "MAPK8IP1", "COX5A", "HAGH", "CBR4", "MA…
GOBP_ATP_METABOLIC_PROCESS	9.42758e-17	4.15206e-14	1.05746	0.659245	2.13302	227	c("ALDOC", "MT-CO1", "ATP1A2", "GAPDH", "MT-ND1", "MT-CO2", "MT-ND4L", "MT-ND4", "MT-ND5", "PGK1", "ATP6V1A", "COX7A2L", "NDUFS8", "MT-CO3", "COX4I1", "ENO1", "GIT1", "MT-ND2", "UQCRFS1", "COX5A", "HSPA8", "PINK1", "NDUFB9", "CHCHD2", "PKM", "NDUFA8", "MT-ND6", "CHCHD10", "NDUFS7", "COX5B", "DNAJC30", "NDUFV3", "NDUFB7", "NDUFA7", "ATP6V1B2", "PARK7", "UQCRQ", "NDUFA9", "UQCRB", "SNCA", "PGAM1", …
WP_ELECTRON_TRANSPORT_CHAIN_OXPHOS_SYSTEM_IN_MITOCHONDRIA	8.30073e-16	3.50955e-13	1.02767	0.800067	2.32784	83	c("MT-CO1", "MT-ND1", "MT-CO2", "MT-ND4L", "MT-ND4", "MT-ND5", "COX7A2L", "NDUFS8", "MT-CO3", "COX4I1", "MT-ND2", "UQCRFS1", "COX5A", "NDUFB9", "COX6C", "NDUFA8", "MT-ND6", "SLC25A4", "COX8A", "NDUFS7", "COX6B1", "COX5B", "NDUFV3", "NDUFB7", "NDUFA7", "UQCRQ", "NDUFA9", "UQCRB", "NDUFA6", "NDUFV1", "COX6A1", "SLC25A5", "MT-ATP6", "NDUFA12", "UQCR11", "UQCRH", "COX7A2", "NDUFS6", "NDUFS3", "NDUFV2…
GOCC_RESPIRASOME	1.05267e-15	4.27952e-13	1.01754	0.791424	2.31718	89	c("MT-CO1", "MT-ND1", "MT-CO2", "MT-ND4L", "MT-ND4", "MT-ND5", "COX7A2L", "NDUFB11", "NDUFS8", "MT-CO3", "COX4I1", "NDUFA11", "MT-ND2", "UQCRFS1", "COX5A", "NDUFB9", "COX6C", "NDUFA8", "MT-ND6", "COX8A", "NDUFS7", "COX6B1", "COX5B", "NDUFV3", "NDUFA13", "NDUFB7", "NDUFA7", "UQCRQ", "NDUFA9", "UQCRB", "NDUFA6", "HIGD2A", "NDUFV1", "CYC1", "COX6A1", "NDUFA12", "UQCR11", "UQCRH", "COX7A2", "NDUFS6",…
GOCC_INNER_MITOCHONDRIAL_MEMBRANE_PROTEIN_COMPLEX	1.31497e-15	5.14787e-13	1.01754	0.735631	2.25051	123	c("MT-CO1", "MT-ND1", "MT-CO2", "MT-ND4L", "MT-ND4", "MT-ND5", "COX7A2L", "NDUFB11", "NDUFS8", "MT-CO3", "COX4I1", "NDUFA11", "MT-ND2", "UQCRFS1", "COX5A", "TIMM10", "NDUFB9", "COX6C", "NDUFA8", "MT-ND6", "COX8A", "CHCHD10", "NDUFS7", "COX6B1", "COX5B", "NDUFV3", "NDUFA13", "NDUFB7", "NDUFA7", "UQCRQ", "NDUFA9", "UQCRB", "NDUFA6", "PAM16", "NDUFV1", "CYC1", "COX6A1", "MT-ATP6", "NDUFA12", "APOO",…
GOBP_ATP_SYNTHESIS_COUPLED_ELECTRON_TRANSPORT	2.29328e-15	8.65713e-13	1.00732	0.793469	2.29307	81	c("MT-CO1", "MT-ND1", "MT-CO2", "MT-ND4L", "MT-ND4", "MT-ND5", "COX7A2L", "NDUFS8", "MT-CO3", "COX4I1", "MT-ND2", "UQCRFS1", "COX5A", "PINK1", "NDUFB9", "CHCHD2", "NDUFA8", "MT-ND6", "NDUFS7", "COX5B", "NDUFV3", "NDUFB7", "NDUFA7", "PARK7", "UQCRQ", "NDUFA9", "UQCRB", "SNCA", "DGUOK", "NDUFA6", "NDUFV1", "CYC1", "COX6A1", "NDUFA12", "UQCRH", "NDUFS6", "NDUFS3", "GHITM", "NDUFV2", "NDUFA1", "NDUFA…
KEGG_PARKINSONS_DISEASE	9.68901e-15	3.53148e-12	0.986546	0.750047	2.25035	106	c("MT-CO1", "MT-ND1", "MT-CO2", "MT-ND4L", "MT-ND4", "MT-ND5", "COX7A2L", "NDUFS8", "MT-CO3", "COX4I1", "MT-ND2", "UQCRFS1", "COX5A", "PINK1", "NDUFB9", "COX6C", "NDUFA8", "MT-ND6", "SLC25A4", "COX8A", "NDUFS7", "COX6B1", "COX5B", "NDUFV3", "NDUFB7", "NDUFA7", "PARK7", "UQCRQ", "NDUFA9", "UQCRB", "SNCA", "UBB", "NDUFA6", "NDUFV1", "CYC1", "COX6A1", "SLC25A5", "MT-ATP6", "UQCR11", "UQCRH", "COX7A2…
GOCC_LARGE_RIBOSOMAL_SUBUNIT	1.27158e-14	4.48021e-12	0.986546	0.764564	2.25349	94	c("RPL10A", "RPL28", "RPL13", "RPL7", "RPL19", "RPL14", "RPL35", "RPL3", "RPL18A", "RPL12", "RPL4", "RPL15", "RPL8", "RPL27A", "RPLP1", "RPL24", "RPL34", "RPL18", "RPL32", "RPL26", "RPL31", "RPL23A", "MRPL28", "RPL23", "RPL36A", "MRPL30", "RPL6", "RPL38", "RPL30", "RPL35A", "MRPL42", "RPL39", "RPL22", "MRPL27", "MRPL54", "MRPL23", "MRPL12", "MRPL21", "MRPL43", "MRPL17", "RPL37A", "RPL29", "RPL37"…
GOCC_MITOCHONDRIAL_ENVELOPE	1.76155e-14	6.00631e-12	0.975995	0.510923	1.75378	693	c("MT-CO1", "GPD2", "RPS3", "MT-ND1", "CLU", "MT-CO2", "MT-ND4L", "LDHB", "MT-ND4", "MT-ND5", "COX7A2L", "BOK", "NDUFB11", "AURKAIP1", "NDUFS8", "MT-CO3", "COX4I1", "NDUFA11", "MT-ND2", "UQCRFS1", "NAT8L", "MAPK8IP1", "COX5A", "TIMM10", "PINK1", "NDUFB9", "TOMM20", "CHCHD2", "COX6C", "NDUFA8", "MRPL28", "NDUFAF3", "MT-ND6", "SLC25A4", "COX8A", "COQ8A", "MRPL30", "CHCHD10", "NDUFS7", "MGST1", "COX…
GOMF_OXIDOREDUCTION_DRIVEN_ACTIVE_TRANSMEMBRANE_TRANSPORTER_ACTIVITY	2.40297e-14	7.93732e-12	0.975995	0.807448	2.28358	67	c("MT-CO1", "MT-ND1", "MT-CO2", "MT-ND4L", "MT-ND4", "MT-ND5", "COX7A2L", "NDUFS8", "MT-CO3", "COX4I1", "MT-ND2", "UQCRFS1", "COX5A", "NDUFB9", "NDUFA8", "MT-ND6", "COX8A", "NDUFS7", "COX6B1", "COX5B", "NDUFV3", "NDUFA13", "NDUFB7", "NDUFA7", "NDUFA9", "NDUFA6", "NDUFV1", "CYC1", "COX6A1", "NDUFA12", "UQCRH", "NDUFS6", "NDUFS3", "NDUFV2", "COX7B2", "NDUFA1", "NDUFA5", "NDUFB4", "NDUFS2", "NDUFB8"…
GOCC_OXIDOREDUCTASE_COMPLEX	2.61859e-14	8.38743e-12	0.975995	0.738319	2.2222	108	c("MT-CO1", "GPD2", "MT-ND1", "MT-ND4L", "LDHB", "ETFA", "MT-ND4", "MT-ND5", "NDUFB11", "NDUFS8", "NDUFA11", "ETFB", "MT-ND2", "UQCRFS1", "CBR4", "NDUFB9", "NDUFA8", "MT-ND6", "NDUFS7", "NDUFV3", "NDUFA13", "NDUFB7", "NDUFA7", "UQCRQ", "NDUFA9", "UQCRB", "NDUFA6", "NDUFV1", "CYC1", "PDHA1", "NDUFA12", "UQCR11", "UQCRH", "NDUFS6", "NDUFS3", "NDUFV2", "NDUFA1", "IDH3A", "NDUFA5", "SDHA", "NDUFB4", …
GOBP_RESPIRATORY_ELECTRON_TRANSPORT_CHAIN	2.77295e-14	8.62062e-12	0.975995	0.752514	2.24829	102	c("MT-CO1", "GPD2", "MT-ND1", "MT-CO2", "MT-ND4L", "ETFA", "MT-ND4", "MT-ND5", "COX7A2L", "NDUFS8", "MT-CO3", "COX4I1", "ETFB", "MT-ND2", "UQCRFS1", "COX5A", "PINK1", "NDUFB9", "CHCHD2", "NDUFA8", "MT-ND6", "NDUFS7", "COX5B", "NDUFV3", "NDUFB7", "NDUFA7", "PARK7", "UQCRQ", "NDUFA9", "UQCRB", "SNCA", "DGUOK", "NDUFA6", "NDUFV1", "CYC1", "COX6A1", "NDUFA12", "UQCRH", "NDUFS6", "NDUFS3", "GHITM", "N…
GOMF_ELECTRON_TRANSFER_ACTIVITY	3.9761e-14	1.17417e-11	0.965328	0.729078	2.20732	111	c("MT-CO1", "MT-ND1", "MT-CO2", "MT-ND4L", "ETFA", "MT-ND4", "MT-ND5", "COX7A2L", "NDUFS8", "MT-CO3", "COX4I1", "PHGDH", "ETFB", "MT-ND2", "UQCRFS1", "COX5A", "NDUFB9", "NDUFA8", "MT-ND6", "COX8A", "QDPR", "NDUFS7", "COX6B1", "COX5B", "NDUFV3", "NDUFA13", "NDUFB7", "NDUFA7", "NDUFA9", "NDUFA6", "MAOB", "NDUFV1", "CYC1", "COX6A1", "NDUFA12", "ALDH2", "UQCR11", "UQCRH", "COX7A2", "NDUFS6", "NDUFS3"…
GOCC_ORGANELLE_INNER_MEMBRANE	3.99905e-14	1.17417e-11	0.965328	0.543117	1.84	490	c("MT-CO1", "GPD2", "RPS3", "MT-ND1", "CLU", "MT-CO2", "MATR3", "MT-ND4L", "LDHB", "MT-ND4", "MT-ND5", "COX7A2L", "BOK", "NDUFB11", "AURKAIP1", "NDUFS8", "MT-CO3", "COX4I1", "NDUFA11", "MT-ND2", "UQCRFS1", "COX5A", "TIMM10", "PINK1", "NDUFB9", "COX6C", "NDUFA8", "MRPL28", "NDUFAF3", "MT-ND6", "SLC25A4", "COX8A", "COQ8A", "MRPL30", "CHCHD10", "NDUFS7", "COX6B1", "COX5B", "DNAJC30", "MRPS34", "COA3…
KEGG_ALZHEIMERS_DISEASE	4.72162e-14	1.34885e-11	0.965328	0.69985	2.16779	139	c("MT-CO1", "APOE", "GAPDH", "MT-CO2", "COX7A2L", "NDUFS8", "CALM1", "MT-CO3", "COX4I1", "UQCRFS1", "COX5A", "MAPK3", "NDUFB9", "COX6C", "NDUFA8", "COX8A", "NDUFS7", "PPP3R1", "COX6B1", "COX5B", "NDUFV3", "NDUFB7", "NDUFA7", "UQCRQ", "NDUFA9", "HSD17B10", "UQCRB", "SNCA", "PPP3CB", "NDUFA6", "CALM3", "NDUFV1", "CYC1", "COX6A1", "MT-ATP6", "APP", "UQCR11", "UQCRH", "COX7A2", "GRIN2C", "NDUFS6", "N…
GOMF_PRIMARY_ACTIVE_TRANSMEMBRANE_TRANSPORTER_ACTIVITY	5.96825e-14	1.66012e-11	0.954542	0.674167	2.12596	163	c("MT-CO1", "ATP1A2", "MT-ND1", "MT-CO2", "MT-ND4L", "MT-ND4", "MT-ND5", "ATP6V1A", "COX7A2L", "NDUFS8", "MT-CO3", "COX4I1", "MT-ND2", "UQCRFS1", "COX5A", "NDUFB9", "TOMM20", "NDUFA8", "MT-ND6", "COX8A", "NDUFS7", "COX6B1", "COX5B", "ATP6V1E1", "NDUFV3", "NDUFA13", "NDUFB7", "NDUFA7", "ATP6V1B2", "NDUFA9", "NDUFA6", "ATP6V1D", "NDUFV1", "CYC1", "COX6A1", "ATP6V1F", "NDUFA12", "ATP6V1G1", "UQCRH",…
GOBP_ELECTRON_TRANSPORT_CHAIN	8.67773e-14	2.35189e-11	0.954542	0.690335	2.14607	147	c("MT-CO1", "GPD2", "MT-ND1", "MT-CO2", "MT-ND4L", "ETFA", "MT-ND4", "MT-ND5", "COX7A2L", "NDUFS8", "MT-CO3", "COX4I1", "PHGDH", "ETFB", "MT-ND2", "UQCRFS1", "COX5A", "PINK1", "NDUFB9", "CHCHD2", "NDUFA8", "MT-ND6", "QDPR", "NDUFS7", "COX5B", "NDUFV3", "NDUFA13", "NDUFB7", "NDUFA7", "PARK7", "UQCRQ", "NDUFA9", "UQCRB", "SNCA", "DGUOK", "NDUFA6", "MAOB", "NDUFV1", "CYC1", "COX6A1", "NDUFA12", "ALD…
GOMF_RNA_BINDING	9.92712e-14	2.62324e-11	0.954542	0.438902	1.52532	1458	c("RPSA", "EEF2", "RPL10A", "RPS3", "RPS16", "RPS8", "RPS5", "RPS4X", "S100A16", "RPL28", "EIF3F", "FAU", "EEF1B2", "RPL13", "RPL7", "RPS7", "MATR3", "PRDX1", "RPL19", "EEF1A1", "EEF1G", "CSRP1", "RPL14", "RPS9", "RACK1", "RPL35", "RPL3", "RPL18A", "RPS6", "RPS14", "RPL12", "SOX2", "MAZ", "SPTBN1", "RPL4", "RPS24", "RPS11", "RPS21", "EIF5A", "RPS19", "RPS26", "EDF1", "TPT1", "ENO1", "RPL15", "RPL…
GOCC_CYTOSOLIC_LARGE_RIBOSOMAL_SUBUNIT	6.45475e-13	1.66407e-10	0.921426	0.871269	2.31891	41	c("RPL10A", "RPL28", "RPL13", "RPL7", "RPL19", "RPL14", "RPL35", "RPL3", "RPL18A", "RPL12", "RPL4", "RPL15", "RPL8", "RPL27A", "RPLP1", "RPL24", "RPL34", "RPL18", "RPL32", "RPL26", "RPL31", "RPL23A", "RPL23", "RPL36A", "RPL6", "RPL38", "RPL30", "RPL35A", "RPL39", "RPL22", "RPL37A", "RPL29", "RPL37")
GOCC_SMALL_RIBOSOMAL_SUBUNIT	8.90268e-13	2.24051e-10	0.921426	0.825945	2.2871	57	c("RPSA", "RPS3", "RPS16", "RPS8", "RPS5", "RPS4X", "RPS7", "RPS9", "RACK1", "RPS6", "RPS14", "RPS24", "RPS11", "RPS21", "RPS19", "RPS26", "RPS20", "RPS15", "RPS23", "RPS29", "RPS25", "MRPS34", "RPS2", "MRPL42", "RPS13", "MRPS24", "MRPS17", "RPS27", "MRPS18B", "RPS28")
GOCC_ENVELOPE	1.82801e-12	4.4935e-10	0.898671	0.451967	1.56532	1096	c("MT-CO1", "GPD2", "GAPDH", "RPS3", "MT-ND1", "CLU", "MT-CO2", "MATR3", "MT-ND4L", "LDHB", "MT-ND4", "MT-ND5", "COX7A2L", "BOK", "NDUFB11", "AURKAIP1", "NDUFS8", "GPX4", "EIF5A", "MT-CO3", "COX4I1", "ENO1", "NDUFA11", "MT-ND2", "UQCRFS1", "NAT8L", "MAPK8IP1", "NSMF", "COX5A", "MAPK3", "TIMM10", "PINK1", "NDUFB9", "ELAVL4", "TOMM20", "CHCHD2", "COX6C", "NDUFA8", "MRPL28", "NDUFAF3", "PUM2", "MT-N…
GOMF_OXIDOREDUCTASE_ACTIVITY	1.98457e-12	4.76747e-10	0.898671	0.506024	1.72966	608	c("MT-CO1", "GPD2", "GAPDH", "PRDX6", "MT-ND1", "MT-CO2", "PRDX1", "MT-ND4L", "LDHB", "ETFA", "MT-ND4", "GLUD1", "MT-ND5", "FTH1", "PGK1", "PHYH", "COX7A2L", "NDUFS8", "PRDX2", "GPX4", "MT-CO3", "COX4I1", "PHGDH", "ETFB", "MT-ND2", "UQCRFS1", "COX5A", "CBR4", "NDUFB9", "ALKBH7", "NDUFA8", "GPX1", "PRDX5", "MT-ND6", "MDH2", "COX8A", "BLVRA", "QDPR", "NDUFS7", "MGST3", "MGST1", "COX6B1", "COX5B", "…
GOBP_ORGANONITROGEN_COMPOUND_BIOSYNTHETIC_PROCESS	2.80887e-12	6.59772e-10	0.898671	0.433325	1.50476	1426	c("GLUL", "RPSA", "GSTM1", "EEF2", "APOE", "RPL10A", "GAPDH", "RPS3", "RPS16", "DBI", "PLPP3", "RPS8", "RPS5", "ACSBG1", "RPS4X", "CKB", "RPL28", "EIF3F", "EEF1B2", "RPL13", "RPL7", "RPS7", "MT-CO2", "RPL19", "SLC1A3", "EEF1A1", "EEF1G", "GLUD1", "RPL14", "RPS9", "RACK1", "RPL35", "RPL3", "RPL18A", "ATP6V1A", "RPS6", "RPS14", "RPL12", "PMM1", "RPL4", "RPS24", "MTPN", "RPS11", "RPS21", "EIF5A", "S…
WP_NONALCOHOLIC_FATTY_LIVER_DISEASE	6.78111e-12	1.55656e-09	0.887075	0.670338	2.0785	141	c("MT-CO1", "MT-CO2", "COX7A2L", "NDUFB11", "NDUFS8", "MT-CO3", "COX4I1", "NDUFA11", "UQCRFS1", "COX5A", "NDUFB9", "COX6C", "NDUFA8", "COX8A", "NDUFS7", "COX6B1", "COX5B", "CDC42", "NDUFV3", "NDUFA13", "NDUFB7", "IRS1", "NDUFA7", "UQCRQ", "NDUFA9", "UQCRB", "NDUFA6", "AKT1", "NDUFV1", "CYC1", "COX6A1", "VCAM1", "NDUFA12", "UQCR11", "UQCRH", "COX7A2", "NDUFS6", "NDUFS3", "NDUFV2", "PIK3R2", "COX7B…
GOCC_POLYSOME	6.92133e-12	1.55656e-09	0.887075	0.799855	2.22147	58	c("EEF2", "RPL10A", "RPS3", "RPS4X", "RPL19", "RPL18A", "RPS6", "RPS21", "RPS26", "RPL8", "RPL24", "RPL18", "RPS23", "ELAVL4", "RPL32", "RPL31", "RPS29", "RPL36A", "RPL6", "RPL38", "FMR1", "RPL30", "EIF3H", "VIM", "MCRS1", "RPL39", "IMPACT", "PSMA6", "BTF3", "RWDD1", "RPS28")
GOBP_PROTON_TRANSMEMBRANE_TRANSPORT	1.07623e-11	2.32776e-09	0.875325	0.696707	2.12743	120	c("MT-CO1", "ATP1A2", "MT-CO2", "MT-ND4", "MT-ND5", "ATP6V1A", "COX7A2L", "MT-CO3", "COX4I1", "UQCRFS1", "COX5A", "SLC25A4", "COX8A", "SLC9A3R1", "NDUFS7", "COX6B1", "COX5B", "DNAJC30", "ATP6V1E1", "ATP6V1B2", "PARK7", "CYC1", "COX6A1", "ATP6V1F", "SLC25A5", "MT-ATP6", "ATP6V1G1", "UQCRH", "ATP6V0C", "COX7B2", "ATP6V0E2", "SLC4A10", "SLC25A22", "STOML2", "NDUFA4", "ATP6V1H", "MT-ATP8", "COX17", "…
GOCC_CYTOSOLIC_SMALL_RIBOSOMAL_SUBUNIT	1.0791e-11	2.32776e-09	0.875325	0.891756	2.23654	31	c("RPSA", "RPS3", "RPS16", "RPS8", "RPS5", "RPS4X", "RPS7", "RPS9", "RPS6", "RPS14", "RPS24", "RPS11", "RPS21", "RPS19", "RPS26", "RPS20", "RPS15", "RPS23", "RPS29", "RPS25", "RPS2", "RPS13", "RPS27", "RPS28")
GOBP_CELLULAR_MACROMOLECULE_BIOSYNTHETIC_PROCESS	1.7979e-11	3.80076e-09	0.863415	0.428945	1.48981	1323	c("GLUL", "RPSA", "EEF2", "APOE", "RPL10A", "GAPDH", "RPS3", "RPS16", "DBI", "RPS8", "RPS5", "RPS4X", "DONSON", "RPL28", "EIF3F", "EEF1B2", "RPL13", "RPL7", "RPS7", "RTF2", "RPL19", "EEF1A1", "EEF1G", "RPL14", "RPS9", "RACK1", "RPL35", "RPL3", "RPL18A", "RPS6", "RPS14", "RPL12", "PMM1", "RPL4", "RPS24", "MTPN", "RPS11", "RPS21", "EIF5A", "RPS19", "RPS26", "RPL15", "RPL8", "RPL27A", "EIF3G", "RPLP…
KEGG_HUNTINGTONS_DISEASE	2.30933e-11	4.7862e-09	0.863415	0.659594	2.06391	151	c("MT-CO1", "MT-CO2", "COX7A2L", "NDUFS8", "MT-CO3", "COX4I1", "UQCRFS1", "COX5A", "NDUFB9", "COX6C", "NDUFA8", "GPX1", "SLC25A4", "COX8A", "NDUFS7", "COX6B1", "COX5B", "NDUFV3", "NDUFB7", "NDUFA7", "UQCRQ", "NDUFA9", "UQCRB", "NDUFA6", "NDUFV1", "CYC1", "COX6A1", "SLC25A5", "AP2M1", "MT-ATP6", "UQCR11", "UQCRH", "COX7A2", "NDUFS6", "NDUFS3", "VDAC3", "NDUFV2", "COX7B2", "VDAC2", "CLTC", "NDUFA1"…
GOCC_NADH_DEHYDROGENASE_COMPLEX	6.30248e-11	1.2811e-08	0.839089	0.823693	2.21475	47	c("MT-ND1", "MT-ND4L", "MT-ND4", "MT-ND5", "NDUFB11", "NDUFS8", "NDUFA11", "MT-ND2", "NDUFB9", "NDUFA8", "MT-ND6", "NDUFS7", "NDUFV3", "NDUFA13", "NDUFB7", "NDUFA7", "NDUFA9", "NDUFA6", "NDUFV1", "NDUFA12", "NDUFS6", "NDUFS3", "NDUFV2", "NDUFA1", "NDUFA5", "NDUFB4", "NDUFS2", "NDUFB8", "NDUFB10", "NDUFB5", "NDUFC2", "NDUFA4", "NDUFB3", "NDUFAB1", "NDUFA2", "NDUFS5")
GOBP_MITOCHONDRIAL_ELECTRON_TRANSPORT_NADH_TO_UBIQUINONE	6.76933e-11	1.35003e-08	0.839089	0.82283	2.21243	47	c("MT-ND1", "MT-ND4L", "MT-ND4", "MT-ND5", "NDUFS8", "MT-ND2", "PINK1", "NDUFB9", "NDUFA8", "MT-ND6", "NDUFS7", "NDUFV3", "NDUFB7", "NDUFA7", "PARK7", "NDUFA9", "SNCA", "NDUFA6", "NDUFV1", "NDUFS6", "NDUFS3", "NDUFV2", "NDUFA1", "NDUFA5", "NDUFB4", "NDUFS2", "NDUFB8", "NDUFB10", "NDUFB5", "DLD", "NDUFC2", "NDUFA4", "NDUFB3", "NDUFAB1", "NDUFA2", "NDUFS5")
GOCC_MEMBRANE_PROTEIN_COMPLEX	1.51851e-10	2.97235e-08	0.826657	0.442012	1.52921	1042	c("MT-CO1", "ATP1A2", "CNIH2", "MT-ND1", "MT-CO2", "SLC1A3", "MT-ND4L", "MT-ND4", "MT-ND5", "ATP6V1A", "COX7A2L", "NDUFB11", "GNAI1", "NDUFS8", "CALM1", "PLP1", "GJA1", "MT-CO3", "SLC1A2", "COX4I1", "GLRA2", "GNB1", "NDUFA11", "ATP1B2", "SNF8", "MT-ND2", "UQCRFS1", "KCNA2", "COX5A", "TIMM10", "TRIL", "NDUFB9", "KCNJ3", "GNA11", "TOMM20", "COX6C", "NDUFA8", "NAPB", "MT-ND6", "SLC25A4", "FXYD1", "C…
GOMF_OXIDOREDUCTASE_ACTIVITY_ACTING_ON_NAD_P_H_QUINONE_OR_SIMILAR_COMPOUND_AS_ACCEPTOR	2.46153e-10	4.73061e-08	0.814036	0.800226	2.18897	51	c("MT-ND1", "MT-ND4L", "MT-ND4", "MT-ND5", "NDUFS8", "MT-ND2", "CBR4", "NDUFB9", "NDUFA8", "MT-ND6", "NDUFS7", "NDUFV3", "NDUFA13", "NDUFB7", "NDUFA7", "NDUFA9", "NDUFA6", "NDUFV1", "NDUFA12", "NDUFS6", "NDUFS3", "NDUFV2", "NDUFA1", "NDUFA5", "NDUFB4", "NDUFS2", "NDUFB8", "NDUFB10", "NDUFB5", "NDUFC2", "NDUFA4", "NDUFB3", "NDUFA2", "NDUFS5", "DHRS4", "MT-ND3", "NDUFA3", "CRYZ", "DCXR", "NDUFS1", …
GOMF_NADH_DEHYDROGENASE_ACTIVITY	3.5119e-10	6.62872e-08	0.814036	0.821387	2.18585	44	c("MT-ND1", "MT-ND4L", "MT-ND4", "MT-ND5", "NDUFS8", "MT-ND2", "NDUFB9", "NDUFA8", "MT-ND6", "NDUFS7", "NDUFV3", "NDUFA13", "NDUFB7", "NDUFA7", "NDUFA9", "NDUFA6", "NDUFV1", "NDUFA12", "NDUFS6", "NDUFS3", "NDUFV2", "NDUFA1", "NDUFA5", "NDUFB4", "NDUFS2", "NDUFB8", "NDUFB10", "NDUFB5", "NDUFC2", "NDUFA4", "NDUFB3", "NDUFA2", "NDUFS5", "MT-ND3", "NDUFA3")
WP_MITOCHONDRIAL_COMPLEX_I_ASSEMBLY_MODEL_OXPHOS_SYSTEM	8.05096e-10	1.49296e-07	0.801216	0.78986	2.16991	54	c("MT-ND1", "MT-ND4L", "MT-ND4", "MT-ND5", "NDUFB11", "MT-ND2", "NDUFB9", "NDUFA8", "NDUFAF3", "MT-ND6", "NDUFV3", "NDUFA13", "NDUFB7", "NDUFA7", "NDUFA6", "NDUFV1", "NDUFA12", "NDUFS6", "NDUFS3", "NDUFAF6", "NDUFV2", "NDUFA1", "NDUFA5", "NDUFB4", "NDUFS2", "NDUFB8", "NDUFB10", "NDUFB5", "NDUFC2", "NDUFB3", "NDUFAB1", "NDUFA2", "NDUFS5")
GOBP_MITOCHONDRIAL_RESPIRATORY_CHAIN_COMPLEX_ASSEMBLY	1.22265e-09	2.22818e-07	0.788187	0.705321	2.0647	88	c("MT-ND1", "MT-ND4", "MT-ND5", "NDUFB11", "NDUFS8", "NDUFA11", "MT-ND2", "UQCRFS1", "NDUFB9", "NDUFA8", "NDUFAF3", "MT-ND6", "NDUFS7", "COA3", "NDUFA13", "NDUFB7", "NDUFA9", "NDUFA6", "NDUFA12", "UQCC2", "SDHAF1", "PET100", "NDUFS3", "NDUFAF6", "NDUFA1", "NDUFA5", "NDUFB4", "TFAM", "NDUFS2", "NDUFB8", "COA4", "NDUFB10", "NDUFB5", "NDUFC2", "NDUFB3", "NDUFAB1", "NDUFA2", "CHCHD4", "NDUFS5", "COX1…
WP_OXIDATIVE_PHOSPHORYLATION	2.14574e-09	3.84414e-07	0.774939	0.813703	2.18218	45	c("MT-ND1", "MT-ND4L", "MT-ND4", "MT-ND5", "NDUFS8", "NDUFA11", "MT-ND2", "NDUFB9", "NDUFA8", "MT-ND6", "NDUFS7", "NDUFV3", "NDUFB7", "NDUFA7", "NDUFA9", "NDUFA6", "NDUFV1", "MT-ATP6", "NDUFS6", "NDUFS3", "NDUFV2", "NDUFA5", "NDUFB4", "NDUFS2", "NDUFB8", "NDUFB10", "NDUFB5", "NDUFC2", "NDUFA4", "NDUFAB1", "NDUFA2", "NDUFS5", "MT-ND3", "NDUFA3", "ATP6AP2", "NDUFS1", "NDUFB6")
GOCC_POSTSYNAPSE	3.11574e-09	5.4889e-07	0.774939	0.473364	1.61648	585	c("DDN", "ATP1A2", "PPP1R9B", "GPM6A", "RPS3", "CNIH2", "ABHD17A", "CAMK2N1", "C1QB", "CSPG5", "RPL7", "CAMK2A", "RPL14", "C1QA", "FBXO2", "ACTG1", "RPS14", "RPL12", "SPTBN1", "NCS1", "NEFL", "MAPK8IP2", "RPS19", "GLRA2", "C1QC", "RPL8", "PSD3", "GIT1", "MT-ND2", "PSD", "NSMF", "RAB3A", "DGKI", "HSPA8", "MEF2C", "SHANK1", "RPL6", "NCDN", "RPL38", "RPS25", "PCDH17", "CDC42", "FABP5", "FMR1", "RNF1…
GOCC_POLYSOMAL_RIBOSOME	4.47417e-09	7.75278e-07	0.761461	0.877374	2.12913	26	c("RPL10A", "RPL19", "RPL18A", "RPS21", "RPS26", "RPL8", "RPL24", "RPL18", "RPS23", "ELAVL4", "RPL32", "RPL31", "RPS29", "RPL36A", "RPL6", "RPL38", "RPL30", "EIF3H", "RPL39", "BTF3", "RPS28")
GOCC_TRANSPORTER_COMPLEX	1.21933e-08	2.07877e-06	0.74774	0.514398	1.72124	367	c("MT-CO1", "ATP1A2", "CNIH2", "MT-ND1", "MT-ND4L", "MT-ND4", "MT-ND5", "NDUFB11", "NDUFS8", "CALM1", "GLRA2", "NDUFA11", "ATP1B2", "MT-ND2", "UQCRFS1", "KCNA2", "TIMM10", "NDUFB9", "KCNJ3", "NDUFA8", "MT-ND6", "FXYD1", "NDUFS7", "NDUFV3", "KCNAB2", "NDUFA13", "NDUFB7", "NDUFA7", "UQCRQ", "CACNB3", "KCNF1", "NDUFA9", "UQCRB", "NDUFA6", "CALM3", "GABRG2", "FKBP1A", "FKBP1B", "KCNJ16", "NDUFV1", "C…
GOMF_PROTON_TRANSMEMBRANE_TRANSPORTER_ACTIVITY	1.25655e-08	2.10822e-06	0.74774	0.679416	2.02138	99	c("MT-CO1", "MT-CO2", "ATP6V1A", "COX7A2L", "MT-CO3", "COX4I1", "UQCRFS1", "COX5A", "SLC25A4", "COX8A", "COX6B1", "COX5B", "ATP6V1E1", "ATP6V1B2", "ATP6V1D", "CYC1", "COX6A1", "ATP6V1F", "SLC25A5", "SLC32A1", "MT-ATP6", "ATP6V1G1", "UQCRH", "ATP6V0C", "COX7B2", "ATP6V0E2", "SLC25A22", "ATP6V1H", "MT-ATP8")
GOCC_NEURON_PROJECTION	1.28515e-08	2.12251e-06	0.74774	0.415029	1.44145	1236	c("GLUL", "DDN", "ATP1A2", "PPP1R9B", "MBP", "GPM6A", "APOE", "CNIH2", "ABHD17A", "CAMK2N1", "NDRG2", "CLU", "CKB", "RPL28", "MAP1A", "SCRG1", "KIF1A", "SLC1A3", "CAMK2A", "RACK1", "MT-ND5", "FBXO2", "ACTG1", "RPS6", "SPTBN1", "NCS1", "MTPN", "NEFL", "SLC1A2", "GLRA2", "GNB1", "SYT4", "KIF5C", "GIT1", "PSD", "KCNA2", "MAPK8IP1", "NSMF", "RAB3A", "DGKI", "PEX6", "STMN1", "HSPA8", "C4B", "PINK1", "…
GOBP_NADH_DEHYDROGENASE_COMPLEX_ASSEMBLY	1.82145e-08	2.96196e-06	0.733762	0.760504	2.09273	55	c("MT-ND1", "MT-ND4", "MT-ND5", "NDUFB11", "NDUFS8", "NDUFA11", "MT-ND2", "NDUFB9", "NDUFA8", "NDUFAF3", "MT-ND6", "NDUFS7", "NDUFA13", "NDUFB7", "NDUFA9", "NDUFA6", "NDUFA12", "NDUFS3", "NDUFAF6", "NDUFA1", "NDUFA5", "NDUFB4", "NDUFS2", "NDUFB8", "NDUFB10", "NDUFB5", "NDUFC2", "NDUFB3", "NDUFAB1", "NDUFA2", "NDUFS5")
GOBP_CELLULAR_RESPONSE_TO_TOXIC_SUBSTANCE	4.18997e-08	6.71029e-06	0.719513	0.682929	1.99952	89	c("GSTM1", "APOE", "PRDX6", "GSTM3", "PRDX1", "SELENOW", "PRDX2", "GPX4", "PRXL2A", "PINK1", "GPX1", "PRDX5", "MGST3", "MGST1", "PRDX3", "PARK7", "ALOX5AP", "ABTB2", "PRXL2B", "AKR1A1", "ESD", "DHFR", "SOD2", "SOD3", "SOD1", "GSTK1")
GOMF_TRANSLATION_FACTOR_ACTIVITY_RNA_BINDING	4.53138e-08	7.14876e-06	0.719513	0.702284	2.00942	74	c("EEF2", "EIF3F", "EEF1B2", "EEF1A1", "EEF1G", "EIF5A", "EIF3G", "EIF1", "EEF1A2", "EIF3C", "DENR", "EIF3H", "EIF3E", "EEF1D", "EIF3I", "TSFM", "EIF3K", "EIF4B", "TUFM", "EIF3D", "CPEB4", "EIF4A1", "EIF4H", "MTIF3", "ABTB1", "EIF4G1", "EIF4E")
GOMF_TRANSLATION_REGULATOR_ACTIVITY_NUCLEIC_ACID_BINDING	5.19018e-08	8.06768e-06	0.719513	0.668127	1.96307	92	c("EEF2", "EIF3F", "EEF1B2", "EEF1A1", "EEF1G", "EIF5A", "EIF3G", "EIF1", "EEF1A2", "EIF3C", "DENR", "EIF3H", "EIF3E", "EEF1D", "EIF3I", "TSFM", "EIF3K", "EIF4B", "TUFM", "EIF3D", "CPEB4", "PURA", "DHFR", "EIF4A1", "EIF4H", "MTIF3", "ABTB1", "CELF4", "EIF4G1", "EIF4E")
GOBP_SUBSTANTIA_NIGRA_DEVELOPMENT	7.88773e-08	1.20831e-05	0.704976	0.799069	2.06517	36	c("MBP", "NDRG2", "CKB", "S100A1", "GLUD1", "CALM1", "PLP1", "YWHAE", "COX6B1", "CDC42", "BASP1", "ACTB", "CALM3", "MAOB", "YWHAH", "NDUFS3", "DYNLL1")
GOBP_SYNAPTIC_SIGNALING	9.10256e-08	1.37449e-05	0.704976	0.447695	1.53477	667	c("GLUL", "ATP1A2", "PPP1R9B", "MBP", "TUBB2B", "APOE", "PTN", "CNIH2", "CSPG5", "MAP1A", "SLC1A3", "CAMK2A", "S100B", "KCNJ10", "PLP1", "SERPINE2", "SLC1A2", "MAPK8IP2", "GLRA2", "GNB1", "SYT4", "GIT1", "NSMF", "RAB3A", "DGKI", "PINK1", "FAM107A", "ELAVL4", "GNA11", "NAPB", "MEF2C", "GFAP", "SHANK1", "TMOD2", "NCDN", "PCDH17", "FABP5", "FMR1", "RNF10", "PARK7", "KIF5B", "JPH4", "CACNB3", "CALB1"…
WP_VEGFAVEGFR2_SIGNALING_PATHWAY	1.15743e-07	1.7231e-05	0.704976	0.489704	1.6464	395	c("PTPRZ1", "RPL10A", "GAPDH", "PRDX6", "EIF3F", "RPL7", "CSRP1", "GLUD1", "RACK1", "RPL18A", "PGK1", "ACTG1", "RPS6", "CFL1", "PRDX2", "RPS11", "GJA1", "PBXIP1", "TKT", "EZR", "MAPK3", "CCT7", "RPL26", "F3", "GPX1", "MEF2C", "YWHAE", "CDC42", "ATP6V1E1", "HSP90AA1", "HTRA1", "AMOT", "EIF3H", "BSG", "S1PR1", "AKT1", "MAP2K6", "DECR1", "ELOC", "LRRC59", "CAPZB", "DNAJB4", "PPP2CA", "SSR3", "SSR4",…
GOBP_REGULATION_OF_NEURONAL_SYNAPTIC_PLASTICITY	1.39819e-07	2.05263e-05	0.690132	0.741238	2.00506	49	c("APOE", "CAMK2A", "S100B", "KCNJ10", "SYT4", "NSMF", "RAB3A", "NCDN", "SNCA", "APP", "GRIK2", "SYNGR1", "SYP", "MCTP1", "JPH3", "VGF", "SLC4A10")
GOCC_CYTOCHROME_COMPLEX	1.47942e-07	2.14212e-05	0.690132	0.804622	2.05704	33	c("MT-CO1", "MT-CO2", "COX7A2L", "MT-CO3", "COX4I1", "UQCRFS1", "COX5A", "COX6C", "COX8A", "COX6B1", "COX5B", "UQCRQ", "UQCRB", "CYC1", "COX6A1", "UQCR11", "UQCRH", "COX7A2", "COX7B2", "NDUFA4", "UQCRC2", "COA6")
GOBP_CELL_CELL_SIGNALING	1.6124e-07	2.30311e-05	0.690132	0.396748	1.37818	1416	c("GLUL", "DACT3", "RASL10B", "ATP1A2", "PPP1R9B", "MBP", "TUBB2B", "APOE", "PTN", "CNIH2", "PLPP3", "NDRG2", "CSPG5", "MAP1A", "SLC1A3", "CAMK2A", "GLUD1", "RACK1", "C1QA", "S100B", "SOX2", "FGFR3", "KCNJ10", "CXCL14", "PLP1", "GJA1", "SERPINE2", "PBXIP1", "SLC1A2", "PFDN5", "MAPK8IP2", "GLRA2", "GNB1", "SYT4", "GIT1", "KCNA2", "NSMF", "MESD", "RAB3A", "DGKI", "XIAP", "PINK1", "FAM107A", "KCNJ3"…
GOCC_CELL_SUBSTRATE_JUNCTION	2.21563e-07	3.12256e-05	0.690132	0.485888	1.63648	405	c("RPL10A", "RPS3", "RPS16", "RPS8", "RPS5", "RPS4X", "RPL7", "RPS7", "RPL19", "CSRP1", "RPS9", "RPL3", "ACTG1", "RPS14", "RPL12", "CFL1", "RPL4", "FGFR3", "SDC4", "CD9", "MARCKS", "RPS11", "GJA1", "RPS19", "RPL8", "RPLP1", "GIT1", "NME2", "EZR", "RPL18", "MAPK3", "HSPA8", "RPS15", "FAM107A", "RPL31", "RPL23", "RPS29", "YWHAB", "YWHAE", "RPL6", "RPL38", "CD81", "CDC42", "CNN3", "CAPN5", "RPL30", …
GOMF_TRANSLATION_REGULATOR_ACTIVITY	2.39636e-07	3.33283e-05	0.674963	0.625985	1.91148	120	c("EEF2", "EIF3F", "EEF1B2", "EEF1A1", "EEF1G", "RPS9", "RPS14", "EIF5A", "EIF3G", "EIF1", "ELAVL4", "EEF1A2", "EIF3C", "FMR1", "DENR", "EIF3H", "EIF3E", "EEF1D", "RPL22", "EIF3I", "TSFM", "EIF3K", "EIF4B", "TUFM", "EIF3D", "CPEB4", "PURA", "DHFR", "EIF2AK2", "EIF4A1", "EIF4H", "MTIF3", "ABTB1", "CELF4", "SAMD4B", "EIF4EBP1", "EIF4G1", "EIF4E")
GOMF_GTPASE_ACTIVITY	2.55812e-07	3.51161e-05	0.674963	0.521277	1.71109	271	c("RASL10B", "EEF2", "TUBB2B", "EEF1A1", "DIRAS1", "GNAI1", "GNB1", "MRAS", "RAB3A", "TUBA1A", "GNA11", "ARHGAP5", "EEF1A2", "CDC42", "GNAS", "RAB3C", "GNAL", "TUBA1B", "RAB14", "RND2", "RIT2", "GNG11", "RAB2A", "TBCC", "TUBB2A", "RAB1B", "RHOB", "RGS3", "TUBB4B", "TPPP", "TRIM23", "GNAI2", "TUBA4A", "MMUT", "ARF3", "RGS4", "SAR1B", "DIRAS2", "AGAP2", "TUFM", "DNM1", "TUBG2", "ARF5", "ARHGDIB", "…
HALLMARK_MYC_TARGETS_V1	2.71641e-07	3.68109e-05	0.674963	0.567276	1.80372	179	c("RPS3", "RPS5", "EEF1B2", "RPL14", "RACK1", "PGK1", "RPS6", "RPL34", "COX5A", "RPL18", "HSP90AB1", "CCT7", "NME1", "YWHAE", "RPL6", "HDDC2", "PSMA2", "PRDX3", "SNRPD3", "NOLC1", "NHP2", "RPS2", "PSMA7", "PSMB2", "CYC1", "CCT3", "SERBP1", "RPL22", "PSMA6", "CCT4", "CCT5", "AP3S1", "VDAC3", "SSB", "MRPL23", "PSMA4", "PHB", "SNRPD2", "PCBP1", "MRPS18B", "PSMB3", "TUFM", "C1QBP", "EIF3D", "SNRPB2",…
GOBP_REGULATION_OF_TRANS_SYNAPTIC_SIGNALING	2.77518e-07	3.71313e-05	0.674963	0.49204	1.65315	394	c("GLUL", "ATP1A2", "PPP1R9B", "TUBB2B", "APOE", "PTN", "CNIH2", "CSPG5", "MAP1A", "SLC1A3", "CAMK2A", "S100B", "KCNJ10", "SERPINE2", "MAPK8IP2", "SYT4", "GIT1", "NSMF", "RAB3A", "DGKI", "PINK1", "FAM107A", "ELAVL4", "MEF2C", "GFAP", "SHANK1", "NCDN", "PCDH17", "FABP5", "FMR1", "KIF5B", "JPH4", "CALB1", "SNCA", "PPP3CB", "NRGN", "VAMP2", "CALM3", "YWHAH", "NRXN1", "STAU2", "CPLX2", "RPL22", "APP"…
GOCC_CELL_BODY	2.81101e-07	3.71404e-05	0.674963	0.464236	1.57814	511	c("GLUL", "DDN", "ATP1A2", "PPP1R9B", "MBP", "GPM6A", "APOE", "CKB", "RPL28", "MAP1A", "SLC1A3", "RACK1", "S100B", "RPS6", "PMM1", "KCNJ10", "SLC1A2", "MAPK8IP2", "SYT4", "KIF5C", "ATP1B2", "KCNA2", "MAPK8IP1", "NSMF", "PINK1", "NRSN1", "ELAVL4", "HSP90AB1", "CCT7", "GFAP", "NCDN", "NDUFS7", "MAP2", "CDC42", "TMEM100", "PGRMC1", "FMR1", "PARK7", "CALB1", "HSP90AA1", "SNCA", "NRGN", "LRP4", "UBB",…
HALLMARK_ADIPOGENESIS	3.02891e-07	3.95255e-05	0.674963	0.561808	1.79868	193	c("APOE", "GPD2", "SPARCL1", "PHYH", "GPX4", "TKT", "RNF11", "ETFB", "TST", "ACAA2", "MGLL", "MDH2", "COX8A", "CHCHD10", "QDPR", "MGST3", "VEGFB", "PRDX3", "NDUFB7", "ACO2", "UQCRQ", "DDT", "CYC1", "COX6A1", "DECR1", "G3BP2", "ALDH2", "UQCR11", "EPHX2", "YWHAG", "NDUFS3", "GHITM", "TALDO1", "ACADM", "PTGER3", "REEP5", "IDH3A", "ACADL", "NDUFA5", "PFKL", "IMMT", "DLD", "AGPAT3", "SLC27A1", "COQ3",…
GOMF_ACTIVE_TRANSMEMBRANE_TRANSPORTER_ACTIVITY	3.78773e-07	4.88247e-05	0.674963	0.491675	1.64209	360	c("MT-CO1", "ATP1A2", "MT-ND1", "MT-CO2", "SLC1A3", "MT-ND4L", "MT-ND4", "MT-ND5", "ATP6V1A", "COX7A2L", "NDUFS8", "MT-CO3", "SLC1A2", "COX4I1", "MT-ND2", "UQCRFS1", "COX5A", "NDUFB9", "TOMM20", "NDUFA8", "MT-ND6", "SLC25A4", "COX8A", "NDUFS7", "SLC13A5", "COX6B1", "COX5B", "ATP6V1E1", "NDUFV3", "NDUFA13", "NDUFB7", "NDUFA7", "ATP6V1B2", "NDUFA9", "NDUFA6", "ATP6V1D", "NDUFV1", "CYC1", "COX6A1", …
HALLMARK_FATTY_ACID_METABOLISM	3.98483e-07	5.07466e-05	0.674963	0.595488	1.84453	139	c("GLUL", "GPD2", "PRDX6", "ACAA2", "MIF", "MGLL", "MDH2", "BLVRA", "SUCLG2", "ECI2", "ACO2", "HSP90AA1", "HSD17B10", "CBR3", "YWHAH", "MDH1", "DECR1", "LGALS1", "PDHA1", "HMGCS1", "CPOX", "ACADM", "ACADL", "SDHA", "DLD", "ALAD", "MCEE", "FASN", "MAOA", "ACAT2", "SUCLG1", "ALDOA", "CIDEA", "ALDH9A1", "RAP1GDS1", "HADH", "IDH1", "HADHB", "CRYZ", "APEX1", "SERINC1", "GAD2", "ACOT2", "ECI1", "ECH1",…
GOBP_MITOCHONDRION_ORGANIZATION	4.81843e-07	6.06319e-05	0.659444	0.47186	1.5982	468	c("MT-ND1", "CLU", "MT-ND4", "CAMK2A", "MT-ND5", "FBXW7", "COX7A2L", "BOK", "NDUFB11", "NDUFS8", "NDUFA11", "MAP1LC3A", "MT-ND2", "UQCRFS1", "AIP", "RAB3A", "ACAA2", "TIMM10", "PINK1", "NDUFB9", "TOMM20", "CHCHD2", "ALKBH7", "NDUFA8", "GPX1", "NDUFAF3", "MT-ND6", "SLC25A4", "CHCHD10", "NDUFS7", "COA3", "PRDX3", "NDUFA13", "NDUFB7", "PARK7", "NDUFA9", "HSP90AA1", "HSD17B10", "SNCA", "NDUFA6", "CAL…
GOBP_PROTEIN_CONTAINING_COMPLEX_ORGANIZATION	5.24155e-07	6.51802e-05	0.659444	0.392725	1.36458	1464	c("RPSA", "PPP1R9B", "APOE", "RPS3", "AQP4", "RPS5", "MT-ND1", "CLU", "PLA2G7", "MAP1A", "MT-ND4", "RACK1", "MT-ND5", "RPL3", "COX7A2L", "RPS14", "BOK", "SPTBN1", "CFL1", "NDUFB11", "NDUFS8", "CALM1", "MTPN", "GPX4", "NEFL", "EIF5A", "MT-CO3", "SLC1A2", "MAPK8IP2", "RPS19", "THRA", "NDUFA11", "MAP1LC3A", "POMP", "RPL24", "GIT1", "MT-ND2", "UQCRFS1", "KCNA2", "CBR4", "NACC2", "RAB3A", "TTBK2", "ST…
GOBP_NEURAL_NUCLEUS_DEVELOPMENT	5.54959e-07	6.82083e-05	0.659444	0.738776	2.02088	51	c("MBP", "NDRG2", "CKB", "S100A1", "GLUD1", "CALM1", "PLP1", "YWHAE", "COX6B1", "CDC42", "BASP1", "ACTB", "CALM3", "MAOB", "YWHAH", "NDUFS3", "DYNLL1", "CDK5R2", "ATF2", "CDK5R1", "FOXP2", "RHOA", "CCDC14", "ARX", "CNP", "NFIB")
GOCC_SOMATODENDRITIC_COMPARTMENT	5.90307e-07	7.17189e-05	0.659444	0.426445	1.46618	770	c("GLUL", "DDN", "ATP1A2", "PPP1R9B", "MBP", "GPM6A", "APOE", "CNIH2", "ABHD17A", "CLU", "CKB", "RPL28", "MAP1A", "KIF1A", "SLC1A3", "CAMK2A", "RACK1", "S100B", "FBXO2", "RPS6", "PMM1", "NCS1", "MAPK8IP2", "SYT4", "KIF5C", "PSD", "KCNA2", "MAPK8IP1", "NSMF", "DGKI", "HSPA8", "C4B", "NRSN1", "ELAVL4", "HSP90AB1", "SHANK1", "NCDN", "NDUFS7", "MAP2", "CDC42", "UHMK1", "TMEM100", "PGRMC1", "FMR1", "K…
GOMF_GUANYL_NUCLEOTIDE_BINDING	7.18519e-07	8.63039e-05	0.659444	0.492732	1.6352	331	c("RASL10B", "EEF2", "TUBB2B", "EEF1A1", "GLUD1", "DIRAS1", "GNAI1", "MRAS", "NME2", "RAB3A", "TUBA1A", "GNA11", "HSP90AB1", "ARHGAP5", "NME1", "EEF1A2", "CDC42", "SUCLG2", "RANBP17", "GNAS", "RAB3C", "GNAL", "NOLC1", "TUBA1B", "RAB14", "RND2", "RIT2", "RAB2A", "TUBB2A", "RAB1B", "RHOB", "TUBB4B", "GUCY1A2", "TRIM23", "GNAI2", "TUBA4A", "ARF3", "SAR1B", "FKBP4", "DIRAS2", "AGAP2", "TUFM", "DNM1",…
KEGG_CARDIAC_MUSCLE_CONTRACTION	8.97996e-07	0.00010665	0.659444	0.67318	1.92234	72	c("MT-CO1", "ATP1A2", "MT-CO2", "COX7A2L", "MT-CO3", "COX4I1", "ATP1B2", "UQCRFS1", "COX5A", "COX6C", "COX8A", "COX6B1", "COX5B", "TNNC1", "UQCRQ", "CACNB3", "UQCRB", "CYC1", "COX6A1", "UQCR11", "UQCRH", "COX7A2", "ATP1B1", "COX7B2")
GOCC_RESPIRATORY_CHAIN_COMPLEX_IV	9.61645e-07	0.00011294	0.643552	0.842281	2.00224	23	c("MT-CO1", "MT-CO2", "COX7A2L", "MT-CO3", "COX4I1", "UQCRFS1", "COX5A", "COX6C", "COX8A", "COX6B1", "COX5B", "COX6A1", "COX7A2", "COX7B2", "NDUFA4", "UQCRC2", "COA6")
GOCC_MITOCHONDRIAL_MATRIX	1.25928e-06	0.000146271	0.643552	0.473418	1.60014	430	c("RPS3", "ETFA", "GLUD1", "NDUFS8", "ETFB", "TST", "NAT8L", "HAGH", "CBR4", "ACAA2", "ALKBH7", "MRPL28", "GPX1", "PRDX5", "MDH2", "MRPL30", "NDUFS7", "SUCLG2", "MRPS34", "PRDX3", "ACO2", "OAT", "NDUFA7", "PARK7", "NDUFA9", "HSD17B10", "MRPL42", "DGUOK", "DHX30", "MPST", "ETNPPL", "PAM16", "DHTKD1", "ACSF2", "DECR1", "SLC25A5", "PDHA1", "PPM1K", "METTL15", "MRPL27", "LRRC59", "FAHD1", "UQCC2", "T…
WP_METABOLIC_REPROGRAMMING_IN_COLON_CANCER	1.38411e-06	0.000159023	0.643552	0.764911	2.00492	38	c("GAPDH", "GLUD1", "PGK1", "PSAT1", "ENO1", "TKT", "PKM", "MDH2", "SUCLG2", "ACO2", "PGAM1", "PDHA1", "TALDO1", "IDH3A", "PFKL", "GOT2", "FASN")
GOBP_RIBOSOME_BIOGENESIS	1.41515e-06	0.00016084	0.643552	0.511563	1.68317	275	c("GLUL", "RPSA", "RPL10A", "RPS16", "RPS8", "RPS5", "RPL7", "RPS7", "RPL14", "RPL35", "RPL3", "RPS6", "RPS14", "RPS24", "RPS21", "RPS19", "RPL24", "RPS15", "RPL26", "RPL23A", "RPL6", "RPL38", "RPS25", "WDR18", "NOLC1", "NHP2", "RPL35A", "RRP1", "DHX30", "NOP53", "LSM6", "METTL15", "NGDN", "EXOSC1", "RPS27", "TRMT112", "EXOSC4", "FBLL1", "RPS28", "NMD3", "RBFA", "C1QBP", "NOC2L", "ERAL1", "EMG1",…
GOMF_ANTIOXIDANT_ACTIVITY	1.49101e-06	0.00016766	0.643552	0.695355	1.94765	60	c("APOE", "PRDX6", "PRDX1", "SELENOW", "PRDX2", "GPX4", "PRXL2A", "GPX1", "PRDX5", "MGST3", "MGST1", "PRDX3", "PARK7", "ALOX5AP", "PRXL2B", "SOD2", "SOD3", "SOD1", "GSTK1", "SELENOF")
WP_TRANSLATION_FACTORS	2.26131e-06	0.000251601	0.627257	0.742418	1.99101	45	c("EEF2", "EIF3F", "EEF1B2", "EEF1A1", "EEF1G", "EIF5A", "EIF3G", "EIF1", "EEF1A2", "EIF3C", "EIF3H", "EIF3E", "EEF1D", "EIF3I", "EIF4B", "EIF3D", "EIF2AK2", "EIF4A1", "EIF4H", "EIF4EBP1", "EIF4G1", "EIF4E", "PAIP1")
GOCC_ENDOPLASMIC_RETICULUM	2.42481e-06	0.000266981	0.627257	0.377907	1.31616	1687	c("GLUL", "DDN", "TMCC2", "APOE", "CST3", "PTN", "RPS3", "CNIH2", "DBI", "PLPP3", "RPS8", "SPARCL1", "ACSBG1", "MLC1", "CLU", "CSPG5", "EEF1B2", "RPL13", "S100A1", "EEF1G", "GLUD1", "FBXO2", "FBXW7", "RPS6", "BOK", "RPL4", "FGFR3", "RPS24", "RPS21", "GJA1", "EIF5A", "RPS26", "RPL27A", "TKT", "POMP", "RPL24", "NAT8L", "KCNA2", "RPL34", "MAPK8IP1", "MESD", "RPL18", "MAPK3", "RPS23", "PINK1", "MFGE8…
GOCC_ROUGH_ENDOPLASMIC_RETICULUM	2.5878e-06	0.00028199	0.627257	0.668402	1.89205	70	c("GLUL", "RPL4", "RPS21", "RPS26", "NAT8L", "RPL18", "RPS23", "CKAP4", "PKM", "RPS29", "RPL6", "SEC62", "RAB14", "SEC61G", "APP", "SSR4", "MTTP", "SRP9", "ARL6IP1", "PTGDS", "RPS28")
GOCC_ANCHORING_JUNCTION	2.62298e-06	0.000282907	0.627257	0.424455	1.45981	774	c("ATP1A2", "PPP1R9B", "RPL10A", "RPS3", "RPS16", "PLPP3", "RPS8", "RPS5", "RPS4X", "RPL7", "RPS7", "RPL19", "CSRP1", "RPS9", "RPL3", "ACTG1", "RPS14", "RPL12", "CFL1", "RPL4", "FGFR3", "SDC4", "CD9", "MARCKS", "RPS11", "GJA1", "RPS19", "RPL8", "RPLP1", "GIT1", "KCNA2", "NME2", "EZR", "RPL18", "MAPK3", "HSPA8", "RPS15", "FAM107A", "RPL31", "RPL23", "RPS29", "FXYD1", "YWHAB", "YWHAE", "RPL6", "CCD…
GOBP_NEURON_DEVELOPMENT	2.97808e-06	0.000317963	0.627257	0.403451	1.39484	1011	c("PPP1R9B", "MBP", "TUBB2B", "GPM6A", "APOE", "PTPRZ1", "PTN", "CSPG5", "MAP1A", "KIF1A", "SLC1A3", "CAMK2A", "C1QA", "BTBD3", "S100B", "CFL1", "NCS1", "SDC4", "PLP1", "NEFL", "MAPK8IP2", "PHGDH", "SYT4", "KIF5C", "ATP1B2", "RPL24", "GIT1", "PSD", "NSMF", "RAB3A", "STMN1", "ELAVL4", "STMN3", "METRN", "HSP90AB1", "NR2F6", "NBL1", "MEF2C", "GFAP", "SULT4A1", "SHANK1", "CDK16", "SLC9A3R1", "NCDN", …
GOBP_DETOXIFICATION	3.29225e-06	0.000344894	0.627257	0.630528	1.85308	93	c("GSTM1", "APOE", "PRDX6", "GSTM3", "PRDX1", "SELENOW", "PRDX2", "GPX4", "PRXL2A", "GPX1", "PRDX5", "MGST3", "MGST1", "PRDX3", "PARK7", "ALOX5AP", "PRXL2B", "AKR1A1", "ESD", "SLC30A10", "DHFR", "SOD2", "SOD3", "SOD1", "GSTK1")
GOMF_CADHERIN_BINDING	3.29558e-06	0.000344894	0.627257	0.489634	1.61757	305	c("EEF2", "PRDX6", "PRDX1", "EEF1G", "RPL14", "RACK1", "SPTBN1", "RPS26", "ENO1", "RPL15", "RPL24", "RPL34", "EZR", "HSPA8", "HSP90AB1", "PKM", "RPL23A", "YWHAB", "YWHAE", "RPL6", "CNN3", "PARK7", "KIF5B", "CHMP5", "RPS2", "BMPR2", "BSG", "NUDC", "EIF3E", "EEF1D", "PKP1", "CDH7", "CDH10", "VAPB", "SERBP1", "LRRC59", "PKP4", "CAPZB", "LASP1", "APC", "COBLL1", "AHSA1", "P2RX4", "PDLIM5", "RTN4", "R…
GOBP_ANTEROGRADE_AXONAL_TRANSPORT	3.3814e-06	0.000350406	0.627257	0.718761	1.94092	48	c("CNIH2", "MAP1A", "KIF1A", "NEFL", "KIF5C", "MAP2", "KIF5B", "KIF5A", "KIF1B", "CALY", "AP3S1", "KIF3A", "AP3S2", "DTNBP1", "FEZ1", "BLOC1S5", "BORCS5", "DLG2", "AP3B2", "HAP1", "BLOC1S1", "SOD1", "AGBL4")
GOBP_REGULATION_OF_EOSINOPHIL_MIGRATION	3.52672e-06	0.000361917	0.627257	-0.979813	-1.86162	6	c("PTGER4", "IL4")
GOBP_CELLULAR_OXIDANT_DETOXIFICATION	3.89292e-06	0.000395655	0.610527	0.663721	1.8788	70	c("APOE", "PRDX6", "PRDX1", "SELENOW", "PRDX2", "GPX4", "PRXL2A", "GPX1", "PRDX5", "MGST3", "MGST1", "PRDX3", "PARK7", "ALOX5AP", "PRXL2B", "DHFR", "SOD2", "SOD3", "SOD1", "GSTK1")
GOBP_NEURON_DIFFERENTIATION	4.38967e-06	0.000441893	0.610527	0.392262	1.36222	1226	c("PPP1R9B", "MBP", "TUBB2B", "GPM6A", "APOE", "PTPRZ1", "PTN", "CSPG5", "MAP1A", "KIF1A", "SLC1A3", "CAMK2A", "OLIG1", "C1QA", "BTBD3", "S100B", "SOX2", "CFL1", "NCS1", "SDC4", "MTPN", "PLP1", "NEFL", "MAPK8IP2", "PHGDH", "SYT4", "KIF5C", "ATP1B2", "RPL24", "GIT1", "PSD", "GPR37L1", "NSMF", "RAB3A", "STMN1", "ELAVL4", "STMN3", "METRN", "HSP90AB1", "NR2F6", "ID2", "NBL1", "MEF2C", "GFAP", "SULT4A…
GOBP_REGULATION_OF_PROTEIN_STABILITY	4.64592e-06	0.000463278	0.610527	0.511294	1.67667	266	c("GAPDH", "PLPP3", "CLU", "RPS7", "FBXW7", "ATP1B2", "PEX6", "HSPA8", "PINK1", "FAM107A", "HSP90AB1", "CCT7", "RPL23", "CD81", "PARK7", "HSP90AA1", "SNCA", "BAG1", "SUGT1", "NOP53", "RAD23A", "CCT3", "WFS1", "DAD1", "ATP1B1", "CRYAB", "CCT4", "TRIM44", "CCT5", "PIN1", "TYROBP", "HYPK", "PRNP", "INSC", "RTN4", "PHB", "NAPG", "PFN2", "PEX19", "SREBF1", "TOMM7", "USP47", "CDKN2AIP", "TBL1X", "TMEM1…
GOBP_NEGATIVE_REGULATION_OF_PROTEIN_LOCALIZATION_TO_MICROTUBULE	4.90623e-06	0.000484663	0.610527	0.98196	1.65647	5	c("ABHD17A", "MAP1A", "TTBK2")
GOMF_RRNA_BINDING	4.98189e-06	0.00048758	0.610527	0.699081	1.9358	57	c("RPS3", "RPS5", "RPS4X", "RPS9", "RPL3", "RPS14", "RPL12", "RPS11", "RPL8", "TST", "RPL23A", "RPL23", "RPS13", "NOP53", "MRPS17", "RPL37", "ERAL1", "EMG1", "MRPL20", "MRPS18C", "MRPL11")
WP_GPCRS_CLASS_A_RHODOPSINLIKE	5.44513e-06	0.000528027	0.610527	-0.476769	-1.81432	159	c("HTR2B", "OPRM1", "CCR9", "P2RY12", "PTGER4", "GPR34", "P2RY14", "F2RL2", "GPR171", "GPR18", "CX3CR1", "ACKR4", "FPR1", "P2RY13", "CXCR2", "GPR87", "F2R", "GPR161", "SSTR2", "LPAR6", "CCR4", "FSHR", "OPRD1", "OPN4", "PTGER1", "ADORA2B", "CHRM4", "GPR39", "HCRTR2", "HTR2C")
GOMF_RIBONUCLEOPROTEIN_COMPLEX_BINDING	6.26463e-06	0.000598006	0.610527	0.571445	1.76665	135	c("RPSA", "EEF2", "RACK1", "EIF5A", "RPLP1", "EIF1", "NME1", "EIF3C", "UHMK1", "FMR1", "NOLC1", "CBX5", "STAU2", "SEC61G", "SERBP1", "IMPACT", "SRP9", "EIF3K", "EIF4B", "NMD3", "C1QBP", "TIMM50", "CPEB4", "PPP1CA", "TMEM147", "SNRPB2", "NAA10", "ERAL1", "DDX3X", "OLA1", "STRAP", "EIF4H", "TMCO1", "SNRPA", "MTIF3")
GOBP_PROTEIN_STABILIZATION	6.27991e-06	0.000598006	0.610527	0.554582	1.75083	165	c("GAPDH", "PLPP3", "CLU", "RPS7", "FBXW7", "ATP1B2", "PEX6", "PINK1", "HSP90AB1", "CCT7", "RPL23", "PARK7", "HSP90AA1", "BAG1", "SUGT1", "NOP53", "CCT3", "WFS1", "ATP1B1", "CRYAB", "CCT4", "TRIM44", "CCT5", "PIN1", "TYROBP", "HYPK", "RTN4", "PHB", "NAPG", "PFN2", "PEX19", "TBL1X", "CCT6A", "COG7", "CCT2", "PIK3R1", "PFN1", "LAMP1", "IFI30", "SMO", "IGF1", "APOA1", "GLMP", "TCP1", "ANK2", "RABL3"…
GOCC_SECRETORY_GRANULE	6.69539e-06	0.000631878	0.610527	0.421037	1.44518	696	c("EEF2", "ALDOC", "CST3", "PCSK1N", "PRDX6", "CLU", "KIF1A", "EEF1A1", "FTH1", "ATP6V1A", "CD9", "SERPINE2", "PSMB1", "SYT4", "NME2", "RAB3A", "HSPA8", "MFGE8", "TIMP2", "CD47", "HSP90AB1", "CKAP4", "PKM", "MIF", "SELENOP", "CPE", "BST2", "ITIH3", "MGST1", "PSMA2", "GM2A", "CDC42", "CSTB", "FABP5", "VEGFB", "NPC2", "PGRMC1", "KCNAB2", "CTSS", "CTSD", "APRT", "HSP90AA1", "SNCA", "PGAM1", "LOXL1",…
GOCC_DENDRITIC_TREE	7.17419e-06	0.000671072	0.610527	0.434901	1.48262	567	c("DDN", "ATP1A2", "PPP1R9B", "GPM6A", "APOE", "CNIH2", "ABHD17A", "CLU", "CKB", "RPL28", "MAP1A", "KIF1A", "CAMK2A", "RACK1", "FBXO2", "RPS6", "NCS1", "SYT4", "KIF5C", "PSD", "KCNA2", "MAPK8IP1", "NSMF", "DGKI", "HSPA8", "C4B", "ELAVL4", "HSP90AB1", "SHANK1", "NCDN", "MAP2", "CDC42", "UHMK1", "FMR1", "KIF5B", "JPH4", "CALB1", "HSP90AA1", "GLRX3", "NRGN", "LRP4", "RIT2", "TRAPPC4", "GABRG2", "KIF…
WP_MITOCHONDRIAL_COMPLEX_IV_ASSEMBLY	7.40002e-06	0.000686125	0.610527	0.757685	1.93705	33	c("MT-CO1", "MT-CO2", "MT-CO3", "COX4I1", "COX5A", "COX6C", "COX8A", "COX6B1", "COX5B", "COA3", "COX6A1", "PET100", "COX7A2", "NDUFA4", "COA6", "COX17")
GOBP_INTRACELLULAR_TRANSPORT	7.98907e-06	0.0007343	0.593325	0.381427	1.32511	1373	c("APOE", "CNIH2", "MLC1", "CLU", "CSPG5", "MAP1A", "KIF1A", "CAMK2A", "FBXW7", "BOK", "NEFL", "SYT4", "KIF5C", "VPS50", "SNF8", "EZR", "AIP", "MAPK3", "PEX6", "ACAA2", "TIMM10", "HSPA8", "RPS15", "TUBA1A", "PINK1", "TOMM20", "HSP90AB1", "ALKBH7", "RPL23", "NAPB", "NUS1", "GFAP", "SLC25A4", "YWHAB", "SLC9A3R1", "YWHAE", "CHCHD10", "MAP2", "NACA", "CD81", "CDC42", "UHMK1", "DNAJC30", "NPC2", "TNNC…
WP_SUDDEN_INFANT_DEATH_SYNDROME_SIDS_SUSCEPTIBILITY_PATHWAYS	8.4865e-06	0.000773296	0.593325	0.573578	1.77384	138	c("GAPDH", "AQP4", "SLC1A3", "SOX2", "MAZ", "SPTBN1", "PLP1", "GJA1", "C4B", "MEF2C", "SLC25A4", "YWHAB", "YWHAE", "MAP2", "VAMP2", "YWHAH", "PRKACB", "TPPP", "PBX1", "YWHAG", "CHRNA4", "HDAC9", "ACADM", "GABRA1", "YWHAZ", "MAOA", "GPD1L", "CTNNB1", "SST", "ALDOA", "TSPYL1", "MECP2", "PRKAR1B", "HADHB", "PRKACA", "SNAP25", "DLX2", "TCF3")
WP_PROTEASOME_DEGRADATION	9.2418e-06	0.000834921	0.593325	0.706975	1.93389	51	c("PSMB1", "PSMB5", "PSMB4", "PSMB8", "PSMA2", "PSMB10", "PSMA7", "UBB", "PSMB2", "PSMA6", "PSMA4", "PSMD6", "PSMD10", "PSMB3", "UCHL1", "PSMB6", "PSMB7", "UBC", "PSMC5", "UCHL3", "PSMA5", "PSMC2", "PSME3", "PSMD3", "RPN1", "PSMD9", "NEDD4", "PSME1", "UBA7", "PSMD2", "PSMD8", "PSMC4", "PSMC3")
GOBP_POSITIVE_REGULATION_OF_TRANSPORT	1.01748e-05	0.000906263	0.593325	0.411983	1.41722	784	c("GLUL", "RASL10B", "APOE", "DBI", "MLC1", "CLU", "CAMK2A", "GLUD1", "RACK1", "FBXW7", "BOK", "SDC4", "CALM1", "PLP1", "SLC1A2", "SYT4", "ATP1B2", "SNF8", "EZR", "RAB3A", "C4B", "PINK1", "MFGE8", "CD47", "HSP90AB1", "AIMP1", "MIF", "FXYD1", "SLC9A3R1", "YWHAE", "CHCHD10", "MAP2", "CD81", "CDC42", "OAZ1", "FMR1", "CTSS", "IRS1", "PARK7", "KIF5B", "CACNB3", "SNCA", "PPP3CB", "ZFAND1", "ACTB", "VAM…
GOBP_RESPONSE_TO_INORGANIC_SUBSTANCE	1.0203e-05	0.000906263	0.593325	0.451041	1.52831	463	c("MT-CO1", "MBP", "RPS3", "S100A16", "RTF2", "PRDX1", "SELENOW", "RACK1", "MT-ND5", "ACTG1", "CALM1", "PRDX2", "NEFL", "GLRA2", "SYT4", "MAP1LC3A", "GPR37L1", "MAPK3", "PINK1", "GPX1", "MEF2C", "MT-ND6", "JUND", "SLC13A5", "TNNC1", "SORD", "PRDX3", "FMR1", "PARK7", "SNCA", "ZFAND1", "BSG", "ALOX5AP", "CALM3", "PDGFA", "AKT1", "MAOB", "FKBP1B", "RHOB", "VCAM1", "PPP2CA", "MIEN1", "APP", "IMPACT",…
GOMF_OXIDOREDUCTASE_ACTIVITY_ACTING_ON_PEROXIDE_AS_ACCEPTOR	1.05129e-05	0.000926015	0.593325	0.754349	1.96627	37	c("PRDX6", "PRDX1", "PRDX2", "GPX4", "GPX1", "PRDX5", "MGST3", "MGST1", "PRDX3", "PARK7", "ALOX5AP", "SESN3", "GSTK1", "SELENOF", "GPX3", "PTGS1")
GOBP_RIBOSOMAL_SMALL_SUBUNIT_BIOGENESIS	1.09704e-05	0.000958322	0.593325	0.663262	1.87627	68	c("RPSA", "RPS16", "RPS8", "RPS5", "RPS7", "RPS6", "RPS14", "RPS24", "RPS21", "RPS19", "RPS15", "RPL38", "RPS25", "LSM6", "NGDN", "RPS27", "RPS28", "ERAL1", "EMG1", "UTP6", "SNU13")
GOMF_OXIDOREDUCTASE_ACTIVITY_ACTING_ON_A_HEME_GROUP_OF_DONORS	1.16424e-05	0.00100869	0.593325	0.855572	1.93946	18	c("MT-CO1", "MT-CO2", "COX7A2L", "MT-CO3", "COX4I1", "COX5A", "COX8A", "COX6B1", "COX5B", "COX6A1", "COX7B2")
GOCC_TRANSLATION_PREINITIATION_COMPLEX	1.18701e-05	0.00102005	0.593325	0.865441	1.91682	16	c("EIF3F", "EIF3G", "EIF1", "EIF3C", "EIF3H", "EIF3E", "EIF3I", "EIF3K", "EIF3D")
GOBP_CELLULAR_CARBOHYDRATE_CATABOLIC_PROCESS	1.32794e-05	0.00113196	0.593325	0.784517	1.95917	30	c("GPD2", "SORD", "PGAM1", "SCARB2", "GAA", "TPI1", "PPP1CB", "AGL", "PPP1CA", "PYGM")
GOCC_SECRETORY_VESICLE	1.36557e-05	0.00114863	0.593325	0.404411	1.39199	843	c("EEF2", "ALDOC", "CST3", "PCSK1N", "PRDX6", "CLU", "KIF1A", "EEF1A1", "FTH1", "ATP6V1A", "CD9", "SERPINE2", "PSMB1", "SYT4", "NME2", "RAB3A", "DGKI", "HSPA8", "MFGE8", "TIMP2", "CD47", "HSP90AB1", "CKAP4", "PKM", "MIF", "SELENOP", "CPE", "CDK16", "BST2", "ITIH3", "MGST1", "PSMA2", "GM2A", "CDC42", "CSTB", "FABP5", "VEGFB", "NPC2", "PGRMC1", "KCNAB2", "CTSS", "RAB3C", "CTSD", "APRT", "HSP90AA1",…
GOCC_ORGANELLAR_RIBOSOME	1.36958e-05	0.00114863	0.593325	0.629057	1.81401	80	c("MRPL28", "MRPL30", "MRPS34", "NDUFA7", "MRPL42", "MRPL27", "MRPS24", "MRPS17", "MRPL54", "MRPL23", "MRPL12", "MRPL21", "MRPS18B", "MRPL43", "MRPL17", "MRPL3", "MRPL47", "MRPS12", "MRPL20", "MRPL46", "MPV17L2", "MRPS18C", "MRPL22", "MRPL35", "MRPS14", "MRPL11", "MRPL32", "MRPL37", "MRPL13", "MRPS11", "MRPL14", "MRPS15", "NSUN3", "MRPL57", "MRPL2", "MRPS30", "MRPL52", "MRPL50", "MRPS21", "MRPL51…
GOMF_MHC_CLASS_II_PROTEIN_COMPLEX_BINDING	1.38009e-05	0.00114863	0.593325	0.907363	1.89618	12	c("HSPA8", "HSP90AB1", "PKM", "YWHAE", "CD81", "HSP90AA1", "B2M", "ATP1B1")
GOMF_TRANSLATION_ELONGATION_FACTOR_ACTIVITY	1.39498e-05	0.00115195	0.593325	0.853278	1.93426	18	c("EEF2", "EEF1B2", "EEF1A1", "EEF1G", "EIF5A", "EEF1A2", "EEF1D", "TSFM", "TUFM")
WP_ALZHEIMERS_DISEASE_AND_MIRNA_EFFECTS	1.54446e-05	0.0012655	0.57561	0.503673	1.63899	239	c("TUBB2B", "APOE", "GAPDH", "CALM1", "PSMB1", "KIF5C", "MAPK3", "TUBA1A", "PSMB5", "PSMB4", "SLC25A4", "PSMA2", "PPP3R1", "IRS1", "KIF5B", "TUBA1B", "HSD17B10", "SNCA", "PPP3CB", "PSMA7", "CALM3", "AKT1", "KIF5A", "PSMB2", "TUBB2A", "SLC25A5", "TUBB4B", "APP", "PSMA6", "GRIN2C", "TUBA4A", "APC", "VDAC3", "ADRM1", "PIK3R2", "RTN4", "PSMA4", "PSMD6", "VDAC2", "PSMB3", "PSMB6", "FZD2", "SEM1", "PSE…
GOMF_OXIDOREDUCTASE_ACTIVITY_ACTING_ON_NAD_P_H	1.64933e-05	0.00134103	0.57561	0.635309	1.82526	78	c("MT-ND1", "MT-ND4L", "MT-ND4", "MT-ND5", "NDUFS8", "MT-ND2", "CBR4", "NDUFB9", "NDUFA8", "MT-ND6", "NDUFS7", "NDUFV3", "NDUFA13", "NDUFB7", "NDUFA7", "NDUFA9", "NDUFA6", "NDUFV1", "NDUFA12", "NDUFS6", "NDUFS3", "NDUFV2", "NDUFA1", "NDUFA5", "NDUFB4", "NDUFS2", "CYB5R3", "NDUFB8", "NDUFB10", "CYBA", "NDUFB5", "NDUFC2", "NDUFA4", "NDUFB3", "NDUFA2", "NDUFS5", "DHRS4", "MT-ND3", "NCF1", "NDUFA3", …
GOBP_NEUROGENESIS	1.77503e-05	0.00142279	0.57561	0.375295	1.30427	1475	c("PPP1R9B", "MBP", "TUBB2B", "GPM6A", "APOE", "PTPRZ1", "PTN", "CLU", "CSPG5", "MAP1A", "KIF1A", "SLC1A3", "CAMK2A", "OLIG1", "C1QA", "BTBD3", "S100B", "BOK", "SOX2", "CFL1", "NCS1", "SDC4", "CD9", "KCNJ10", "MTPN", "PLP1", "GJA1", "SERPINE2", "NEFL", "MAPK8IP2", "PHGDH", "SYT4", "KIF5C", "ATP1B2", "RPL24", "GIT1", "PSD", "GPR37L1", "NSMF", "MAPK3", "RAB3A", "STMN1", "ELAVL4", "STMN3", "METRN", …
GOBP_REGULATION_OF_TRANSPORT	1.7768e-05	0.00142279	0.57561	0.375684	1.30585	1498	c("GLUL", "RASL10B", "ATP1A2", "APOE", "CNIH2", "DBI", "MLC1", "CLU", "CSPG5", "CAMK2A", "GLUD1", "RACK1", "FBXW7", "ACTG1", "BOK", "SDC4", "CALM1", "KCNJ10", "PLP1", "GJA1", "SERPINE2", "SLC1A2", "MAPK8IP2", "SYT4", "ATP1B2", "SNF8", "GIT1", "KCNA2", "EZR", "MAPK3", "RAB3A", "ACAA2", "HSPA8", "C4B", "PINK1", "MFGE8", "KCNJ3", "CD47", "HSP90AB1", "AIMP1", "MIF", "NUS1", "MEF2C", "GFAP", "SHANK1",…
GOBP_RIBONUCLEOPROTEIN_COMPLEX_BIOGENESIS	1.83131e-05	0.00145541	0.57561	0.460963	1.54797	387	c("GLUL", "RPSA", "RPL10A", "RPS16", "RPS8", "RPS5", "RPL7", "RPS7", "RPL14", "RPL35", "RPL3", "RPS6", "RPS14", "RPS24", "RPS21", "RPS19", "RPL24", "RPS15", "HSP90AB1", "RPL26", "RPL23A", "RPL6", "RPL38", "RPS25", "SNRPD3", "DENR", "WDR18", "NOLC1", "NHP2", "HSP90AA1", "RPL35A", "RRP1", "DHX30", "AGO4", "NOP53", "LSM6", "METTL15", "NGDN", "EXOSC1", "RPS27", "TRMT112", "EIF4B", "EXOSC4", "SNRPD2",…
GOBP_REGULATION_OF_INTEGRIN_ACTIVATION	1.86611e-05	0.001472	0.57561	-0.842826	-2.13523	17	c("P2RY12", "PTGER4", "FBLIM1")
GOCC_FICOLIN_1_RICH_GRANULE	1.88178e-05	0.00147336	0.57561	0.541375	1.69939	154	c("EEF2", "ALDOC", "CST3", "EEF1A1", "FTH1", "PSMB1", "NME2", "HSPA8", "TIMP2", "HSP90AB1", "PKM", "MIF", "PSMA2", "CSTB", "CTSS", "CTSD", "HSP90AA1", "PGAM1", "PKP1", "FCER1G", "ATP6V0C", "DYNLL1", "QPCT", "GAA", "PSMD6", "AGL", "PFKL", "ALAD", "LAMP1", "ALDOA", "PSMB7", "DDX3X", "ACTR2", "RHOA", "PAFAH1B2", "VCP", "IDH1", "PSMA5", "ATP6AP2", "GNS", "TNFAIP6", "PSMC2", "PSMD3", "CANT1", "BIN2", …
GOBP_TRANSLATIONAL_ELONGATION	2.20784e-05	0.00171595	0.57561	0.690718	1.86519	48	c("EEF2", "EEF1B2", "EEF1A1", "EEF1G", "RACK1", "EIF5A", "RPLP1", "EEF1A2", "EEF1D", "SRP9", "DIO2", "TSFM", "TUFM")
GOCC_GLIAL_CELL_PROJECTION	2.41941e-05	0.0018592	0.57561	0.752473	1.91096	32	c("GLUL", "AQP4", "KCNJ10", "SLC1A2", "SYT4", "ATP1B2", "PINK1", "GFAP", "FMR1", "TMEM50A", "APP")
WP_ALZHEIMERS_DISEASE	2.42734e-05	0.0018592	0.57561	0.507381	1.64833	237	c("TUBB2B", "APOE", "GAPDH", "CALM1", "PSMB1", "KIF5C", "MAPK3", "TUBA1A", "PSMB5", "PSMB4", "SLC25A4", "PSMA2", "PPP3R1", "IRS1", "KIF5B", "TUBA1B", "HSD17B10", "SNCA", "PPP3CB", "PSMA7", "CALM3", "AKT1", "KIF5A", "PSMB2", "TUBB2A", "SLC25A5", "TUBB4B", "APP", "PSMA6", "GRIN2C", "TUBA4A", "APC", "VDAC3", "ADRM1", "PIK3R2", "RTN4", "PSMA4", "PSMD6", "VDAC2", "PSMB3", "PSMB6", "FZD2", "SEM1", "PSE…
GOBP_LONG_CHAIN_FATTY_ACID_BIOSYNTHETIC_PROCESS	2.63113e-05	0.0020008	0.57561	0.834098	1.90378	19	c("GSTM1", "ACSBG1", "PLP1", "GPX4", "ASAH2")
GOBP_AXO_DENDRITIC_TRANSPORT	2.78095e-05	0.00209962	0.57561	0.629021	1.80626	76	c("CNIH2", "MAP1A", "KIF1A", "NEFL", "KIF5C", "HSPA8", "MAP2", "KIF5B", "KIF5A", "STAU2", "KIF1B", "APP", "WASF1", "CALY", "AP3S1", "KIF3A", "AP3S2", "UCHL1", "DTNBP1", "PURA", "FEZ1", "BLOC1S5", "BORCS5", "DLG2", "AP3B2", "HAP1", "BLOC1S1", "SOD1", "AGBL4", "HSBP1", "BLOC1S3", "ARMCX3", "MAPT", "HSPB1", "TRAK2", "MAPK8IP3", "ARL8A", "APBA1")
GOCC_PERINUCLEAR_REGION_OF_CYTOPLASM	2.88336e-05	0.0021615	0.57561	0.423893	1.45206	651	c("GAPDH", "MOBP", "PRDX6", "NDRG2", "MLC1", "CLU", "KIF1A", "SLC1A3", "RACK1", "S100B", "FBXW7", "RPS6", "NCS1", "MTPN", "SYT4", "EIF3G", "VPS50", "SNF8", "TESK1", "EZR", "MAPK8IP1", "RAB3A", "HSPA8", "PINK1", "HSP90AB1", "CKAP4", "PUM2", "PRDX5", "YWHAB", "SLC9A3R1", "TMEM100", "FMR1", "MRFAP1", "SLC39A12", "SBF1", "PARK7", "KIF5B", "RAB3C", "HSP90AA1", "SNCA", "TRAPPC2L", "RAB14", "PTOV1", "S1…
KEGG_PROTEASOME	3.00591e-05	0.0022375	0.57561	0.697434	1.85599	43	c("PSMB1", "POMP", "PSMB5", "PSMB4", "PSMB8", "PSMA2", "PSMB10", "PSMA7", "PSMB2", "PSMA6", "PSMA4", "PSMD6", "PSMB3", "PSMB6", "SEM1", "PSMB7", "PSMC5", "PSMA5", "PSMC2", "PSME3", "PSMD3", "PSME1", "PSMD2", "PSMD8", "PSMC4", "PSMC3", "PSMD14", "PSMF1", "PSMA1", "PSMD13", "PSMD1")
GOBP_REGULATION_OF_CELLULAR_LOCALIZATION	3.61457e-05	0.00267175	0.557332	0.409325	1.40377	724	c("GLUL", "ATP1A2", "PPP1R9B", "CNIH2", "ABHD17A", "MLC1", "MAP1A", "RACK1", "FBXW7", "SPTBN1", "GNAI1", "SDC4", "CALM1", "SNF8", "TESK1", "EZR", "MESD", "MAPK3", "TTBK2", "PINK1", "HSP90AB1", "CCT7", "NUS1", "CDK16", "ILRUN", "YWHAE", "MAP2", "PCDH17", "CD81", "CDC42", "UHMK1", "DNAJC30", "GPM6B", "TNNC1", "OAZ1", "PGRMC1", "KCNAB2", "LZTS2", "PARK7", "KIF5B", "JPH4", "NOLC1", "SNCA", "PPP3CB", …
GOMF_OXIDOREDUCTASE_ACTIVITY_ACTING_ON_CH_OH_GROUP_OF_DONORS	3.64778e-05	0.00267757	0.557332	0.568889	1.72132	110	c("GPD2", "LDHB", "PHGDH", "CBR4", "MDH2", "SORD", "KCNAB2", "HSD17B10", "CBR3", "MDH1", "PRXL2B", "GCLM", "IDH3A", "AKR1A1", "KCNAB3", "FASN", "GPD1L", "CRYL1", "DHRS1", "DHRS4", "HADH", "VKORC1", "IDH1", "BDH2", "HADHB", "KCNAB1", "HIBADH", "UEVLD", "IDH2", "HSD11B1", "CTBP1", "SPR", "DCXR", "ADH5", "RDH14", "DHRS13", "VKORC1L1", "NSDHL")
GOCC_AXON	3.85397e-05	0.00280941	0.557332	0.423863	1.44902	599	c("GLUL", "PPP1R9B", "MBP", "GPM6A", "NDRG2", "MAP1A", "KIF1A", "ACTG1", "SPTBN1", "NCS1", "MTPN", "NEFL", "SLC1A2", "SYT4", "KIF5C", "GIT1", "KCNA2", "MAPK8IP1", "RAB3A", "DGKI", "HSPA8", "C4B", "PINK1", "NRSN1", "ELAVL4", "STMN3", "HSP90AB1", "NCDN", "MAP2", "UHMK1", "BASP1", "FMR1", "KCNAB2", "PARK7", "KIF5B", "ADGRL3", "CALB1", "HSP90AA1", "SNCA", "NRGN", "ACTB", "BSG", "CALM3", "DPYSL3", "GA…
GOCC_PROTEASOME_CORE_COMPLEX	4.2601e-05	0.0030842	0.557332	0.817729	1.87916	20	c("PSMB1", "PSMB5", "PSMB4", "PSMB8", "PSMA2", "PSMB10", "PSMA7", "PSMB2", "PSMA6", "PSMA4", "PSMB3", "PSMB6", "PSMB7", "PSMA5")
WP_MYOMETRIAL_RELAXATION_AND_CONTRACTION_PATHWAYS	4.37485e-05	0.00314573	0.557332	0.541363	1.6828	145	c("CAMK2A", "ACTG1", "CALM1", "GJA1", "GNB1", "YWHAB", "YWHAE", "GNAS", "CACNB3", "ACTB", "CALM3", "RAMP3", "YWHAH", "GNG11", "RGS3", "PRKACB", "LPAR1", "YWHAG", "PKIA", "ADCY1", "DGKZ", "ACTA1", "RGS4", "CALD1", "ATF2", "ATF5", "ETS2", "IGFBP5", "YWHAZ", "GUCY1A1", "GNG13", "NOS1", "PDE4D", "IGFBP2", "PRKCQ", "SLC8A1", "GNB2", "CAMK2G", "PRKAR1B", "RXFP1", "RGS10", "ITPR1", "GNG7", "RGS14", "IGF…
GOBP_CELLULAR_MACROMOLECULE_LOCALIZATION	4.46202e-05	0.00318673	0.557332	0.373233	1.29825	1521	c("GLUL", "PPP1R9B", "APOE", "PTN", "ABHD17A", "CLU", "MAP1A", "RACK1", "FBXW7", "SPTBN1", "GNAI1", "GJA1", "KIF5C", "SNF8", "TESK1", "RAD21", "EZR", "MESD", "AIP", "RAB3A", "TTBK2", "PEX6", "TIMM10", "HSPA8", "PINK1", "TOMM20", "HSP90AB1", "CCT7", "IK", "RPL23", "NAPB", "GFAP", "CPE", "ILRUN", "YWHAB", "SLC9A3R1", "YWHAE", "CHCHD10", "ARL6IP5", "SOX9", "NACA", "CD81", "CDC42", "UHMK1", "GPM6B", …
GOBP_RIBOSOME_ASSEMBLY	4.86411e-05	0.00345058	0.557332	0.669601	1.83803	52	c("RPSA", "RPS5", "RPL3", "RPS14", "RPS19", "RPL24", "RPS15", "RPL23A", "RPL6", "RPL38", "DHX30", "NOP53", "RPS27", "RPS28", "C1QBP", "ERAL1", "MRPL20", "DDX3X", "MPV17L2", "MRPL22")
GOBP_REGULATION_OF_SYNAPTIC_PLASTICITY	5.63732e-05	0.00389842	0.557332	0.518401	1.64832	179	c("APOE", "PTN", "MAP1A", "CAMK2A", "S100B", "KCNJ10", "SERPINE2", "SYT4", "NSMF", "RAB3A", "FAM107A", "MEF2C", "GFAP", "NCDN", "FMR1", "JPH4", "CALB1", "SNCA", "PPP3CB", "NRGN", "VAMP2", "YWHAH", "STAU2", "CPLX2", "APP", "GRIK2", "GRID2", "SYNGR1", "RELN", "GRIN2C", "SYP", "YWHAG", "ADCY1", "TYROBP", "PRNP", "MCTP1", "JPH3", "VGF", "SLC4A10", "ARF1", "HRAS", "SQSTM1", "MECP2", "ERC1", "RGS14", "…
GOCC_NEURON_TO_NEURON_SYNAPSE	5.64209e-05	0.00389842	0.557332	0.460983	1.53029	334	c("PPP1R9B", "RPS3", "CNIH2", "ABHD17A", "CAMK2N1", "RPL7", "CAMK2A", "RPL14", "RPS14", "RPL12", "SPTBN1", "NCS1", "MAPK8IP2", "RPS19", "RPL8", "ATP1B2", "PSD3", "GIT1", "MT-ND2", "PSD", "NSMF", "DGKI", "SHANK1", "RPL6", "RPL38", "RPS25", "FABP5", "FMR1", "RNF10", "RPL30", "CALB1", "NRGN", "BMPR2", "LRP4", "RPS13", "CNKSR2", "LRFN5", "PKP4", "CAPZB", "GRIK2", "GRID2", "BAALC", "CRYAB", "GRIN2C", …
GOBP_G_PROTEIN_COUPLED_PURINERGIC_NUCLEOTIDE_RECEPTOR_SIGNALING_PATHWAY	5.64293e-05	0.00389842	0.557332	-0.936874	-1.96632	8	c("P2RY12", "GPR34", "P2RY14", "GPR171", "P2RY13", "GPR87")
GOMF_G_PROTEIN_COUPLED_PURINERGIC_NUCLEOTIDE_RECEPTOR_ACTIVITY	5.64293e-05	0.00389842	0.557332	-0.936874	-1.96632	8	c("P2RY12", "GPR34", "P2RY14", "GPR171", "P2RY13", "GPR87")
GOBP_CELL_REDOX_HOMEOSTASIS	6.35638e-05	0.00435794	0.538434	0.744193	1.86645	31	c("PRDX6", "PRDX1", "PRDX2", "GIT1", "BOLA2", "GPX1", "PRDX5", "PRDX3", "GLRX3", "DLD", "NOS1")
GOCC_FICOLIN_1_RICH_GRANULE_LUMEN	6.39054e-05	0.00435794	0.538434	0.567639	1.71138	109	c("EEF2", "ALDOC", "CST3", "EEF1A1", "FTH1", "PSMB1", "NME2", "HSPA8", "TIMP2", "HSP90AB1", "PKM", "MIF", "PSMA2", "CSTB", "CTSS", "CTSD", "HSP90AA1", "PGAM1", "QPCT", "PSMD6", "AGL", "PFKL", "ALAD", "ALDOA", "PSMB7", "DDX3X", "ACTR2", "PAFAH1B2", "VCP", "IDH1", "PSMA5", "GNS", "TNFAIP6", "PSMC2", "PSMD3", "CANT1", "BIN2", "CCT8", "PGM1", "ATG7", "PNP")
GOMF_MHC_PROTEIN_COMPLEX_BINDING	6.57722e-05	0.00445649	0.538434	0.838774	1.85776	16	c("HSPA8", "HSP90AB1", "PKM", "YWHAE", "CD81", "HSP90AA1", "B2M", "ATP1B1")
GOBP_ORGANIC_ACID_METABOLIC_PROCESS	6.67928e-05	0.00449682	0.538434	0.398488	1.36987	771	c("GLUL", "GSTM1", "ALDOC", "GAPDH", "DBI", "ACSBG1", "ASRGL1", "SLC1A3", "LDHB", "ETFA", "GLUD1", "PGK1", "PHYH", "PLP1", "GPX4", "PSAT1", "ENO1", "PHGDH", "ETFB", "GIT1", "TST", "NAT8L", "HAGH", "CBR4", "ACAA2", "PKM", "MIF", "ALKBH7", "GPX1", "MGLL", "MDH2", "QDPR", "SOX9", "MGST3", "FABP5", "ECI2", "ACO2", "OAT", "AS3MT", "IRS1", "PARK7", "ASAH2", "HSD17B10", "GAMT", "SNCA", "PGAM1", "ALOX5AP…
GOBP_AXONAL_TRANSPORT	7.29495e-05	0.00488023	0.538434	0.643412	1.81512	64	c("CNIH2", "MAP1A", "KIF1A", "NEFL", "KIF5C", "MAP2", "KIF5B", "KIF5A", "KIF1B", "CALY", "AP3S1", "KIF3A", "AP3S2", "UCHL1", "DTNBP1", "FEZ1", "BLOC1S5", "BORCS5", "DLG2", "AP3B2", "HAP1", "BLOC1S1", "SOD1", "AGBL4", "HSBP1", "BLOC1S3", "ARMCX3", "MAPT", "HSPB1", "TRAK2", "MAPK8IP3", "ARL8A", "BLOC1S4")
GOBP_NEGATIVE_REGULATION_OF_SUPRAMOLECULAR_FIBER_ORGANIZATION	7.73514e-05	0.00514217	0.538434	0.534442	1.66358	148	c("APOE", "CLU", "SPTBN1", "MTPN", "PFDN5", "TTBK2", "STMN1", "HSPA8", "SHANK1", "TMOD2", "PFDN6", "CAPZA2", "MAP2", "SNCA", "S1PR1", "PFDN1", "STMN2", "MID1IP1", "CAPZB", "KANK4", "CRYAB", "APC", "PFN2", "RDX", "NAV3", "HDGFL3", "FKBP4", "SVIL", "CLIP3", "EML2", "ADD3", "PIK3R1", "PFN1", "SPTB", "CORO1B", "SPTAN1", "DLC1", "CIB1", "EPS8", "TREM2", "CARMIL2", "TWF1", "MAPRE1", "SLIT2", "MAP1B", "…
GOCC_EUKARYOTIC_TRANSLATION_INITIATION_FACTOR_3_COMPLEX	8.53452e-05	0.00563812	0.538434	0.86638	1.84692	13	c("EIF3F", "EIF3G", "EIF3C", "EIF3H", "EIF3E", "EIF3I", "EIF3K", "EIF3D")
GOMF_THREONINE_TYPE_ENDOPEPTIDASE_ACTIVITY	8.63348e-05	0.00566807	0.538434	0.857503	1.85191	14	c("PSMB1", "PSMB5", "PSMB4", "PSMB8", "PSMB10", "PSMB2", "PSMA4", "PSMB3", "PSMB6", "PSMB7")
GOCC_ASTROCYTE_PROJECTION	9.45258e-05	0.00616752	0.538434	0.826292	1.87309	18	c("AQP4", "KCNJ10", "SLC1A2", "SYT4", "ATP1B2", "PINK1", "GFAP", "APP", "GRM3")
GOMF_TRANSLATION_INITIATION_FACTOR_ACTIVITY	9.82246e-05	0.00636954	0.538434	0.677035	1.80171	43	c("EIF3F", "EIF3G", "EIF1", "EIF3C", "DENR", "EIF3H", "EIF3E", "EIF3I", "EIF3K", "EIF4B", "EIF3D", "EIF4A1", "EIF4H", "MTIF3", "EIF4G1", "EIF4E")
GOBP_LONG_TERM_MEMORY	0.000101564	0.00650623	0.538434	0.716604	1.83202	33	c("APOE", "CAMK2N1", "SHANK1", "CALB1", "EHMT2", "RELN", "ADCY1", "PRNP", "PJA2", "MECP2", "BTBD9", "RGS14", "ADCY8", "SRF")
KEGG_PYRUVATE_METABOLISM	0.000101564	0.00650623	0.538434	0.716111	1.83076	33	c("LDHB", "HAGH", "PKM", "MDH2", "MDH1", "PDHA1", "ALDH2", "GLO1", "DLD", "ACAT2", "ALDH9A1", "HAGHL", "ALDH1B1")
GOMF_ATP_DEPENDENT_ACTIVITY_ACTING_ON_DNA	0.000104432	0.0066012	0.538434	-0.507994	-1.80132	100	c("XRCC6", "POLQ", "RAD51", "CHD1L", "DQX1", "INO80", "SMARCA5", "HELQ", "SMARCAD1", "RECQL", "BPTF", "RECQL5", "XRCC2", "CHTF18", "DHX36", "MSH2", "SETX", "BTAF1", "BRIP1", "MCM7", "CHD1", "UPF1", "CHD9", "CHD8", "SMARCA1", "DDX11", "RAD51B", "RAD17", "CHD2", "DNA2", "RFC5", "ERCC6", "MCM4")
GOBP_REGULATION_OF_SUPRAMOLECULAR_FIBER_ORGANIZATION	0.000104888	0.0066012	0.538434	0.453059	1.50783	342	c("APOE", "RPS3", "CLU", "MAP1A", "ACTG1", "SPTBN1", "SDC4", "MTPN", "PFDN5", "GIT1", "TESK1", "TTBK2", "STMN1", "HSPA8", "CD47", "GPX1", "SHANK1", "TMOD2", "PFDN6", "CAPZA2", "MAP2", "CDC42", "SLC39A12", "PARK7", "SNCA", "CDC42EP4", "S1PR1", "PFDN1", "STMN2", "ACTN2", "MID1IP1", "CAPZB", "ARPC3", "APP", "KANK4", "LIMCH1", "WASF1", "CRYAB", "DSTN", "APC", "LPAR1", "RGS4", "PDXP", "PFN2", "RDX", "…
GOBP_CELL_MORPHOGENESIS_INVOLVED_IN_NEURON_DIFFERENTIATION	0.00010492	0.0066012	0.538434	0.421724	1.43299	516	c("MBP", "TUBB2B", "APOE", "PTPRZ1", "PTN", "MAP1A", "KIF1A", "SLC1A3", "BTBD3", "S100B", "CFL1", "NEFL", "MAPK8IP2", "KIF5C", "RPL24", "NSMF", "RAB3A", "STMN1", "ELAVL4", "METRN", "HSP90AB1", "MEF2C", "SULT4A1", "SHANK1", "SLC9A3R1", "MAP2", "CDC42", "PLXNB1", "PGRMC1", "KIF5B", "SEMA3E", "HSP90AA1", "PPP3CB", "S100A6", "ACTB", "BMPR2", "LRP4", "RND2", "BSG", "KIF5A", "YWHAH", "NRXN1", "PREX2", …
GOMF_HELICASE_ACTIVITY	0.000112379	0.0070287	0.538434	-0.446456	-1.70316	145	c("XRCC6", "POLQ", "RAD51", "DDX50", "CHD1L", "DICER1", "DQX1", "DDX55", "DHX37", "DDX19A", "SMARCA5", "DDX39B", "HELQ", "SMARCAD1", "RECQL", "SHPRH", "RECQL5", "CHTF18", "DHX36", "DDX5", "MOV10L1", "DHX34", "YTHDC2", "DHX16", "SETX", "TDRD9", "DDX27", "DHX32", "BTAF1", "BRIP1", "MCM7", "CHD1", "SRCAP", "UPF1", "CHD9", "DHX40", "CHD8", "DHX57", "SMARCA1", "DDX11", "TDRD12", "MTREX", "DHX38", "DDX…
KEGG_INTESTINAL_IMMUNE_NETWORK_FOR_IGA_PRODUCTION	0.000113216	0.00703937	0.538434	-0.717368	-2.04882	28	c("CCR9", "IL4", "MAP3K14", "IL2", "ITGA4", "CD80", "CD86", "IL15RA")
GOBP_AMYLOID_FIBRIL_FORMATION	0.000114254	0.00706236	0.538434	0.757083	1.84541	27	c("APOE", "CLU", "PFDN5", "PFDN6", "FKBP1A", "PFDN1", "APP", "B2M", "CRYAB")
GOCC_CATALYTIC_COMPLEX	0.000116765	0.00717564	0.538434	0.372279	1.29279	1310	c("MT-CO1", "PPP1R9B", "GPD2", "MT-ND1", "MT-ND4L", "LDHB", "ETFA", "MT-ND4", "MT-ND5", "FBXO2", "FBXW7", "NDUFB11", "GNAI1", "NDUFS8", "CALM1", "PSMB1", "GNB1", "ENO1", "NDUFA11", "MLLT1", "MAT2B", "RNF11", "ETFB", "MT-ND2", "UQCRFS1", "CBR4", "NDUFB9", "PSMB5", "GNA11", "F3", "NDUFA8", "PSMB4", "POLR1D", "NUS1", "MT-ND6", "PSMB8", "NDUFS7", "PSMA2", "PPP3R1", "PSMB10", "SUCLG2", "TCEA1", "NDUFV…
GOBP_REGULATION_OF_AMYLOID_FIBRIL_FORMATION	0.000118272	0.00722621	0.538434	0.850426	1.83663	14	c("APOE", "CLU", "PFDN5", "PFDN6", "PFDN1", "APP", "CRYAB")
GOBP_CELLULAR_COMPONENT_MORPHOGENESIS	0.000129787	0.00788419	0.518848	0.400984	1.37617	697	c("MBP", "TUBB2B", "GPM6A", "APOE", "PTPRZ1", "PTN", "CSPG5", "MAP1A", "KIF1A", "CSRP1", "BTBD3", "S100B", "ACTG1", "CFL1", "CD9", "NEFL", "MAPK8IP2", "SYT4", "KIF5C", "RPL24", "NSMF", "RAB3A", "STMN1", "ELAVL4", "METRN", "HSP90AB1", "NBL1", "SULT4A1", "SHANK1", "TMOD2", "MAP2", "CDC42", "PLXNB1", "PGRMC1", "KIF5B", "SEMA3E", "HSP90AA1", "PPP3CB", "S100A6", "ACTB", "BMPR2", "LRP4", "UBB", "RND2",…
GOBP_DNA_GEOMETRIC_CHANGE	0.000132812	0.00797979	0.518848	-0.51477	-1.80114	88	c("XRCC6", "POLQ", "GINS2", "RAD51", "MCMDC2", "CHD1L", "DQX1", "HELQ", "SMARCAD1", "RECQL", "RECQL5", "CHTF18", "DHX36", "HNRNPA2B1", "SETX", "BRIP1", "MCM7", "CHD1", "CDC45", "UPF1", "CHD9")
GOBP_CYTOKINE_MEDIATED_SIGNALING_PATHWAY	0.000132871	0.00797979	0.518848	-0.357021	-1.45862	346	c("OTULIN", "CCR9", "IL1R2", "TRAF3IP2", "CNOT7", "IL17RB", "EPO", "IL1B", "SLC1A1", "IL12RB2", "IL18R1", "NR1H3", "PDGFB", "IRAK4", "JAK2", "CX3CR1", "STAP1", "SIRT1", "TRADD", "CSF3R", "LRP8", "ARG1", "TYK2", "CXCR6", "ACKR4", "PTPRJ", "ACTN4", "AIM2", "CXCR2", "CSF2RA", "TNFAIP3", "THPO", "CHUK", "CYLD", "PPP2CB", "TBK1", "HCK", "IKBKE", "SOS1", "APPL2", "TRAF3", "WNT5A", "PTPN2", "CLDN18", "S…
GOBP_LUNG_LOBE_DEVELOPMENT	0.000147225	0.00878121	0.518848	-0.966812	-1.76501	5	c("FGFR2", "GRHL2")
GOMF_RIBOSOME_BINDING	0.00014827	0.00878121	0.518848	0.617717	1.74608	65	c("RPSA", "EEF2", "RACK1", "EIF5A", "EIF3C", "FMR1", "STAU2", "SEC61G", "SERBP1", "IMPACT", "EIF3K", "C1QBP", "CPEB4", "TMEM147", "NAA10", "OLA1", "TMCO1", "MTIF3")
GOMF_G_PROTEIN_COUPLED_RECEPTOR_ACTIVITY	0.000148707	0.00878121	0.518848	-0.355719	-1.42134	318	c("HTR2B", "OPRM1", "CCR9", "GLP2R", "P2RY12", "PTGER4", "GPR82", "GPR34", "P2RY14", "F2RL2", "GPR171", "GPR18", "GPR183", "PDGFRL", "CX3CR1", "CELSR3", "CXCR6", "ACKR4", "FPR1", "P2RY13", "CXCR2", "GPR87", "VIPR2", "F2R", "GPR179", "GPR161", "SSTR2", "ADGRG3", "LPAR6", "VIPR1", "CCR4", "GPR141", "TAPT1", "LGR5", "S1PR3", "FSHR", "OPRD1", "OPN4", "PTGER1", "RXFP2", "ADGRB1", "GPR160", "ADORA2B", …
GOBP_RESPONSE_TO_METAL_ION	0.000156228	0.00910556	0.518848	0.458746	1.51657	310	c("MT-CO1", "MBP", "S100A16", "ACTG1", "CALM1", "GLRA2", "SYT4", "MAP1LC3A", "MAPK3", "MEF2C", "JUND", "SLC13A5", "TNNC1", "SORD", "PARK7", "SNCA", "BSG", "ALOX5AP", "CALM3", "AKT1", "MAOB", "VCAM1", "PPP2CA", "APP", "B2M", "MTTP", "CRHBP", "ADCY1", "CPOX", "ITPKB", "ACTA1", "P2RX4", "PRNP", "RASGRP2", "SLC30A4", "SYT1", "PPP1CA", "CLIC4", "SLC30A10", "SYT11", "CPNE5", "ALAD", "NDRG1", "DLG2", "S…
GOBP_HYDROGEN_PEROXIDE_CATABOLIC_PROCESS	0.00015631	0.00910556	0.518848	0.842969	1.85244	15	c("PRDX1", "PRDX2", "GPX1", "PRDX5", "PRDX3", "SNCA")
GOBP_RIBOSOMAL_SMALL_SUBUNIT_ASSEMBLY	0.000156784	0.00910556	0.518848	0.823078	1.83861	17	c("RPSA", "RPS5", "RPS14", "RPS19", "RPS15", "RPL38", "RPS27", "RPS28", "ERAL1")
GOBP_MIDBRAIN_DEVELOPMENT	0.000163767	0.00945912	0.518848	0.603265	1.72956	75	c("MBP", "NDRG2", "CKB", "S100A1", "GLUD1", "CALM1", "PLP1", "YWHAE", "COX6B1", "CDC42", "BASP1", "UQCRQ", "ACTB", "CALM3", "MAOB", "YWHAH", "NDUFS3", "DYNLL1")
GOBP_INTERLEUKIN_18_PRODUCTION	0.00016923	0.00972154	0.518848	-0.929887	-1.84451	7	USP50
GOMF_AMYLOID_BETA_BINDING	0.000170654	0.00975033	0.518848	0.596123	1.71382	79	c("APOE", "CST3", "CLU", "C1QA", "FBXO2", "PFDN5", "MAPK8IP2", "ITM2B", "PFDN6", "PGRMC1", "RAMP3", "PFDN1", "CRYAB", "PRNP", "APOA1", "ITM2C", "PICALM", "CACNA1B", "NLGN1", "TREM2", "GRIA3", "APBB1")

## Sheet: L6 IT
ADvaporVSAD_L6.IT.pathway	ADvaporVSAD_L6.IT.pval	ADvaporVSAD_L6.IT.padj	ADvaporVSAD_L6.IT.log2err	ADvaporVSAD_L6.IT.ES	ADvaporVSAD_L6.IT.NES	ADvaporVSAD_L6.IT.size	ADvaporVSAD_L6.IT.leadingEdge
GOCC_SYNAPTIC_MEMBRANE	2.89755e-09	3.0856e-05	0.774939	0.439755	1.85085	362	c("KCNJ3", "CDH10", "DGKI", "CNKSR2", "DMD", "GPM6A", "NRXN1", "GABRB1", "PCDH17", "SLITRK1", "CDH8", "NTNG1", "GRIA3", "GABRA4", "OPRK1", "SYT1", "LRRTM4", "LRRC4C", "GRID2", "GABRB2", "DRD1", "GRIA4", "CNTN1", "PTPRD", "KCND2", "CASK", "GABRG2", "CLSTN2", "LRFN5", "ITGA8", "GRM5", "DLG2", "DGKB", "GRM7", "ADAM22", "GRIK2", "SLC8A1", "CDH2", "LIN7A", "GRM3", "DCC", "RGS7BP", "GLRA2", "RIMS2", "P…

## Sheet: L6b
ADvaporVSAD_L6b.pathway	ADvaporVSAD_L6b.pval	ADvaporVSAD_L6b.padj	ADvaporVSAD_L6b.log2err	ADvaporVSAD_L6b.ES	ADvaporVSAD_L6b.NES	ADvaporVSAD_L6b.size	ADvaporVSAD_L6b.leadingEdge
GOCC_POSTSYNAPSE	3.74901e-07	0.00222219	0.674963	0.34693	1.5558	579	c("LRFN5", "DGKI", "GABRB1", "DMD", "MAGI2", "GRM7", "GPM6A", "GRID2", "GABRG3", "DCC", "GRIA4", "MECP2", "KCND2", "CHRM3", "NLGN1", "GRID1", "DLG2", "ASIC2", "PPP3CA", "C1QB", "NTRK3", "GRIA3", "CTNND2", "SLC4A10", "ELAVL1", "CADM1", "LRRTM2", "PTK2", "PPP1R9A", "IL1RAPL1", "ARHGAP32", "GRIK2", "LRRC7", "CDH2", "GABRA1", "PCDH17", "ANK2", "ABHD17B", "MEF2C", "EFNB3", "SNAP25", "CYP46A1", "TENM2"…
GOCC_SYNAPTIC_MEMBRANE	4.25667e-07	0.00222219	0.674963	0.390605	1.67819	354	c("LRFN5", "DGKI", "GABRB1", "DMD", "CNTNAP4", "GRM7", "GPM6A", "GRID2", "GABRG3", "DCC", "GRIA4", "SCN2A", "KCND2", "CHRM3", "CNTN5", "NLGN1", "GRID1", "DLG2", "NTRK3", "GRIA3", "PTPRD", "SYT1", "LRRTM2", "IL1RAPL1", "KCNJ3", "GRIK2", "RIMS1", "CDH2", "GABRA1", "PCDH17", "ANK2", "ABHD17B", "EFNB3", "SNAP25", "TENM2", "SYAP1", "CNTN1", "GLRB", "TMEM240", "DENND1A", "KCTD8", "ANK3", "CLCN3", "ZDHH…

## Sheet: Lamp5
ADvaporVSAD_Lamp5.pathway	ADvaporVSAD_Lamp5.pval	ADvaporVSAD_Lamp5.padj	ADvaporVSAD_Lamp5.log2err	ADvaporVSAD_Lamp5.ES	ADvaporVSAD_Lamp5.NES	ADvaporVSAD_Lamp5.size	ADvaporVSAD_Lamp5.leadingEdge

[truncated: 11 more sheets: Meis2, Micro-PVM, Oligo, OPC, Peri, Pvalb, Sncg, Sst, Sst Chodl, Vip, VLMC]
