# Supplementary material for: A History of Repeated Alcohol Intoxication Promotes Cognitive Impairment and Gene Expression Signatures of Disease Progression in the 3xTg Mouse Model of Alzheimer’s Disease
Source: eNeuro. 2023 Jul 4;10(7):ENEURO.0456-22.2023. doi: 10.1523/ENEURO.0456-22.2023 (PMC10337838; doi:10.1523/ENEURO.0456-22.2023)
Supplement: Figure 6-5 — Table of pathways significant (adjusted p ≤ 0.01) in the contrast of 3xTg-AD mice with a history of repeated alcohol intoxication (ADvapor) versus WT mice without a history of alcohol intoxication (ctrl), and not significant in 3xTg-AD mice without alcohol exposure (AD) and WT mice with a history of alcohol intoxication (vapor) versus ctrl contrasts. Download Figure 6-5, XLS file. [file enu-eN-MNT-0456-22-s12.xls]

## Sheet: Astro
Pathway	ADvaporVSctrl_padj	ADvaporVSctrl_NES	ADVSctrl_padj	ADVSctrl_NES	vaporVSctrl_padj	vaporVSctrl_NES	ADvaporVSAD_padj	ADvaporVSAD_NES	ADvaporVSvapor_padj	ADvaporVSvapor_NES
HALLMARK_INTERFERON_GAMMA_RESPONSE	2.45409e-12	2.48545	0.191417	1.74068	0.86262	1.02102	3.24428e-11	2.35819	1.11499e-09	2.47305
HALLMARK_INTERFERON_ALPHA_RESPONSE	6.22075e-08	2.50254	0.103427	1.93408	0.531803	1.28542	1.25302e-09	2.46704	6.55963e-08	2.58761
GOCC_PRESYNAPSE	2.65046e-07	-1.80215	0.0385821	-1.46566	0.231221	-1.28856	0.161498	-1.33621	0.00121648	-1.64318
KEGG_CALCIUM_SIGNALING_PATHWAY	4.68064e-07	-2.1264	0.150418	-1.55405	0.0490036	-1.56771	0.0197879	-1.72696	0.0228301	-1.77044
GOMF_CALMODULIN_BINDING	5.9009e-07	-2.06045	0.389537	-1.40894	0.0401068	-1.54174	0.00111156	-1.89752	0.0444378	-1.68912
GOMF_VOLTAGE_GATED_POTASSIUM_CHANNEL_ACTIVITY	2.08774e-05	-2.13926	0.016431	-1.86354	0.0834352	-1.62218	0.218814	-1.64206	0.103641	-1.7312
GOBP_NEUROTRANSMITTER_SECRETION	4.01992e-05	-1.98253	0.241544	-1.53569	0.526774	-1.28548	0.337307	-1.47077	0.0143331	-1.82339
GOBP_CALCIUM_ION_TRANSMEMBRANE_TRANSPORT	5.96492e-05	-1.80289	0.0324801	-1.54796	0.258223	-1.33353	0.0888342	-1.48934	0.180279	-1.43489
GOCC_INTRINSIC_COMPONENT_OF_PLASMA_MEMBRANE	7.80756e-05	-1.41195	0.0168761	-1.32896	0.593785	-1.0934	0.389726	-1.13328	0.117566	-1.21205
GOMF_POTASSIUM_CHANNEL_ACTIVITY	0.000100053	-2.02012	0.015532	-1.83545	0.0478843	-1.62143	0.312924	-1.52404	0.102832	-1.69434
GOBP_REGULATION_OF_MEMBRANE_POTENTIAL	0.000115879	-1.69132	0.0423252	-1.4964	0.251747	-1.28018	0.118321	-1.39398	0.0732655	-1.45254
GOBP_DIVALENT_INORGANIC_CATION_HOMEOSTASIS	0.000188696	-1.6505	0.109905	-1.39756	0.238707	-1.25967	0.54295	-1.155	0.197188	-1.32049
GOBP_REGULATION_OF_BIOMINERALIZATION	0.000201786	2.08172	0.212899	1.87704	0.975141	-0.801113	0.349967	1.47703	0.103709	2.04456
GOCC_RIBONUCLEOPROTEIN_COMPLEX	0.000276393	1.60022	0.636797	1.17601	0.0200522	1.37956	0.00579477	1.49031	0.467021	1.24145
GOCC_SYNAPTIC_VESICLE_MEMBRANE	0.000405464	-1.99008	0.394621	-1.51889	0.977465	-0.801596	0.531007	-1.30936	0.00192038	-2.07306
GOCC_DISTAL_AXON	0.0004311	-1.7335	0.0168193	-1.60417	0.585374	-1.18947	0.417733	-1.28363	0.0848754	-1.51936
WP_FRAGILE_X_SYNDROME	0.000526962	-1.9731	0.230389	-1.58447	0.0486579	-1.60749	0.488858	-1.362	0.325335	-1.4577
GOBP_RESPONSE_TO_INTERFERON_GAMMA	0.000568494	2.08026	0.567618	1.40988	0.0486237	1.67586	0.0125074	1.82886	0.347111	1.76634
GOBP_MEMBRANE_DEPOLARIZATION_DURING_ACTION_POTENTIAL	0.000637638	-2.10691	0.0352159	-1.87064	0.164626	-1.6741	0.517457	-1.5271	0.145709	-1.82604
GOCC_CALCIUM_CHANNEL_COMPLEX	0.000646057	-2.01328	0.47095	-1.48765	0.0308217	-1.75708	0.492225	-1.40653	0.647754	-1.21013
GOBP_VESICLE_MEDIATED_TRANSPORT_IN_SYNAPSE	0.000728854	-1.79154	0.598819	-1.28208	0.627112	-1.19581	0.376412	-1.40072	0.0349207	-1.66193
GOBP_ORGANIC_ACID_METABOLIC_PROCESS	0.000746396	1.50964	0.971644	0.950487	0.0294113	1.30752	0.0042597	1.45804	0.255578	1.30502
GOCC_MHC_CLASS_I_PEPTIDE_LOADING_COMPLEX	0.00081106	1.91361	0.522382	1.61299	0.846273	1.11859	0.0312123	1.81853	0.0925101	1.75646
GOBP_REGULATION_OF_CATION_TRANSMEMBRANE_TRANSPORT	0.000813378	-1.69058	0.0104853	-1.60463	0.179582	-1.33653	0.299672	-1.33534	0.0989004	-1.42556
WP_CALCIUM_REGULATION_IN_CARDIAC_CELLS	0.000943489	-1.85604	0.165548	-1.56892	0.791726	-1.1162	0.142297	-1.56836	0.00433274	-1.86542
GOBP_CATION_TRANSPORT	0.00099379	-1.42436	0.0124312	-1.37224	0.0954417	-1.24626	0.480479	-1.14128	0.411827	-1.14741
GOMF_CYTOSKELETAL_MOTOR_ACTIVITY	0.00125315	-1.92974	0.433838	-1.46829	0.317053	-1.3769	0.0814871	-1.71277	0.506935	-1.30144
GOBP_BIOLOGICAL_PROCESS_INVOLVED_IN_INTERSPECIES_INTERACTION_BETWEEN_ORGANISMS	0.00129821	1.42058	0.860676	1.03978	0.749631	1.04686	0.0194925	1.33372	0.0228301	1.41093
GOBP_REGULATION_OF_CYTOSOLIC_CALCIUM_ION_CONCENTRATION	0.0013224	-1.65045	0.362921	-1.36419	0.503534	-1.21916	0.511227	-1.26852	0.45531	-1.23779
GOBP_REGULATED_EXOCYTOSIS	0.00143609	-1.71382	0.318118	-1.40441	0.609377	-1.19666	0.530307	-1.2367	0.0608822	-1.57472
GOBP_REGULATION_OF_TRANSPORTER_ACTIVITY	0.00143609	-1.68699	0.0374741	-1.56775	0.16533	-1.38035	0.412744	-1.30698	0.272518	-1.43247
GOBP_REGULATION_OF_ION_TRANSPORT	0.00143609	-1.50995	0.0741789	-1.38757	0.105016	-1.30146	0.0927324	-1.34562	0.373416	-1.20266
GOBP_CALCIUM_ION_TRANSPORT	0.00143609	-1.59583	0.047314	-1.48984	0.208194	-1.28756	0.53518	-1.20845	0.432809	-1.22756
GOCC_PRESYNAPTIC_ACTIVE_ZONE	0.00190523	-1.92856	0.124222	-1.67765	0.666238	-1.20721	0.601106	-1.22593	0.082307	-1.74486
GOBP_REGULATION_OF_OSSIFICATION	0.00211968	1.92958	0.132597	1.86076	0.906138	-0.961061	0.338652	1.46925	0.0492408	2.03342
GOBP_REGULATION_OF_CATION_CHANNEL_ACTIVITY	0.0025045	-1.79061	0.0444837	-1.66388	0.0605401	-1.54036	0.136394	-1.55237	0.287787	-1.48197
GOCC_CELL_BODY	0.00276462	-1.53194	0.012489	-1.50335	0.144426	-1.30066	0.600702	-1.10833	0.197188	-1.30783
GOBP_NEGATIVE_REGULATION_OF_NEUROTRANSMITTER_TRANSPORT	0.00296958	2.05756	0.240211	2.04005	0.600726	1.39604	0.770664	1.11738	0.303652	1.84959
GOBP_EXOCYTOSIS	0.00298609	-1.61775	0.282171	-1.38392	0.277987	-1.29852	0.640203	-1.11198	0.100972	-1.4731
GOBP_CELLULAR_RESPONSE_TO_INTERFERON_GAMMA	0.00314358	2.08315	0.626409	1.32803	0.0234432	1.78463	0.00703605	1.89442	0.322068	1.6671
GOCC_SPLICEOSOMAL_COMPLEX	0.00328137	1.75966	0.473417	1.55921	0.310991	1.31635	0.373385	1.4	0.426892	1.4541
GOBP_DEFENSE_RESPONSE_TO_SYMBIONT	0.00328137	1.77726	0.765695	1.15338	0.959837	0.919726	0.0125074	1.66893	0.00838912	1.9411
GOBP_REGULATION_OF_APOPTOTIC_CELL_CLEARANCE	0.00376981	1.88774	0.998132	0.535083	0.823944	1.16547	0.0237933	1.82709	0.300639	1.59172
GOBP_REGULATION_OF_BLOOD_CIRCULATION	0.00402405	-1.64498	0.0324801	-1.6121	0.273811	-1.31625	0.541397	-1.23919	0.339891	-1.34112
GOCC_EXOCYTIC_VESICLE	0.00403251	-1.66982	0.638033	-1.24232	0.935728	-0.931403	0.541397	-1.24011	0.0118921	-1.73793
GOMF_CYTOSKELETAL_PROTEIN_BINDING	0.00403251	-1.3749	0.639871	-1.1514	0.193112	-1.20511	0.309283	-1.17815	0.658872	-1.06385
GOCC_PRESYNAPTIC_MEMBRANE	0.00427454	-1.74455	0.255881	-1.53426	0.29574	-1.38115	0.537874	-1.22177	0.263633	-1.50743
GOBP_RESPONSE_TO_VIRUS	0.00427454	1.70365	0.790072	1.12121	0.810003	1.04925	0.0329658	1.544	0.0528995	1.69983
GOCC_INTRINSIC_COMPONENT_OF_SYNAPTIC_MEMBRANE	0.00508302	-1.70293	0.119939	-1.60608	0.0429489	-1.60961	0.53518	-1.30557	0.459686	-1.28965
GOBP_SYNAPTIC_VESICLE_EXOCYTOSIS	0.00508302	-1.85685	0.448062	-1.42476	0.68646	-1.19683	0.529653	-1.34036	0.105428	-1.69318
GOBP_MESODERMAL_CELL_FATE_SPECIFICATION	0.00520431	1.87802	0.971644	0.760822	0.872105	1.04367	0.511227	1.47139	0.592822	1.36367
GOBP_NEGATIVE_REGULATION_OF_PROTEIN_LOCALIZATION_TO_CELL_SURFACE	0.00527882	1.96424	0.067568	1.94033	0.946432	0.838642	0.790181	1.09339	0.291798	1.93784
GOBP_REGULATION_OF_BONE_MINERALIZATION	0.0059188	2.06234	0.230389	1.89119	0.965393	-0.850091	0.344901	1.48081	0.106069	2.01618
GOBP_POSITIVE_REGULATION_OF_BONE_MINERALIZATION	0.00632053	2.10132	0.125156	2.07053	0.800521	-1.13801	0.480479	1.51551	0.0348155	2.11427
GOBP_REGULATION_OF_CELL_PROJECTION_ORGANIZATION	0.0065376	-1.45987	0.0120168	-1.47655	0.0401068	-1.36204	0.794004	1.0177	0.832554	-1.01194
KEGG_LONG_TERM_POTENTIATION	0.00678738	-1.91396	0.565018	-1.42175	0.443615	-1.37982	0.758595	-1.09945	0.36227	-1.53704
GOCC_NUCLEAR_PROTEIN_CONTAINING_COMPLEX	0.00712696	1.33846	0.187329	1.22591	0.966894	-0.933189	0.749547	1.03745	0.0144618	1.43473
GOBP_DEFENSE_RESPONSE_TO_OTHER_ORGANISM	0.00716531	1.45226	0.969838	0.947328	0.513284	1.10263	0.00338584	1.4715	0.0231684	1.50134
WP_IMMUNE_RESPONSE_TO_TUBERCULOSIS	0.00717059	2.02273	0.567618	1.56398	0.7126	1.24946	0.0237933	1.94115	0.231928	2.02305
GOBP_POSITIVE_REGULATION_OF_APOPTOTIC_CELL_CLEARANCE	0.00723891	1.80508	0.998865	0.537143	0.81789	1.15579	0.0237933	1.77009	0.377513	1.5723
GOCC_ENDOPLASMIC_RETICULUM_PROTEIN_CONTAINING_COMPLEX	0.00739224	2.00647	0.741904	1.34358	0.021403	1.71374	0.00970331	1.82975	0.300639	1.73922
GOCC_SCHAFFER_COLLATERAL_CA1_SYNAPSE	0.00739224	-1.88827	0.0555478	-1.76902	0.194416	-1.54318	0.517558	-1.3904	0.509703	-1.33471
GOBP_ACTION_POTENTIAL	0.00793981	-1.77906	0.0555478	-1.69238	0.06599	-1.56861	0.627714	-1.14077	0.643661	-1.15709
GOBP_REGULATION_OF_POTASSIUM_ION_TRANSPORT	0.00814971	-1.83355	0.0445582	-1.72273	0.349361	-1.39548	0.531007	-1.30602	0.221295	-1.57229
GOBP_ION_TRANSPORT	0.00815765	-1.33379	0.0902978	-1.27637	0.49197	-1.1216	0.444256	-1.12412	0.370296	-1.13869
WP_TYPE_II_INTERFERON_SIGNALING_IFNG	0.00817165	2.01656	0.560875	1.52539	0.966894	0.783585	0.0792491	1.84387	0.230025	2.02325
GOBP_NEGATIVE_REGULATION_OF_VIRAL_PROCESS	0.00853234	2.09318	0.49918	1.67924	0.961705	-0.871474	0.240753	1.57927	0.0231684	2.22645
GOBP_NEUROTRANSMITTER_UPTAKE	0.00853234	1.99913	0.206616	1.9659	0.874191	1.01734	0.821547	1.01517	0.300639	1.91879
GOMF_PROTEIN_SERINE_KINASE_ACTIVITY	0.00897723	-1.5142	0.103427	-1.42265	0.0180178	-1.49389	0.517457	-1.23002	0.727063	-1.06422
GOBP_REGULATION_OF_NEUROTRANSMITTER_UPTAKE	0.00911341	2.06964	0.165548	2.12896	0.738356	1.24116	0.637712	1.26976	0.179314	2.07454
GOBP_INTERFERON_GAMMA_MEDIATED_SIGNALING_PATHWAY	0.00922322	2.01691	0.659855	1.41858	0.656901	1.31774	0.26746	1.75973	0.449642	1.59359
GOBP_POSITIVE_REGULATION_OF_BIOMINERALIZATION	0.00930155	2.09403	0.230536	2.02696	0.863036	-1.04877	0.511227	1.44346	0.105088	2.12493
GOBP_CARDIAC_CONDUCTION	0.00961854	-1.78557	0.113349	-1.69149	0.513284	-1.31057	0.603712	-1.21625	0.38155	-1.46132

## Sheet: Endo
Pathway	ADvaporVSctrl_padj	ADvaporVSctrl_NES	ADVSctrl_padj	ADVSctrl_NES	vaporVSctrl_padj	vaporVSctrl_NES	ADvaporVSAD_padj	ADvaporVSAD_NES	ADvaporVSvapor_padj	ADvaporVSvapor_NES
GOMF_RNA_BINDING	9.62893e-10	1.4707	0.313811	1.09728			4.16691e-05	1.38631	0.0208625	1.28136
GOBP_AMIDE_BIOSYNTHETIC_PROCESS	2.44225e-08	1.61974	0.412469	1.14305	0.0142107	1.29646	0.00187363	1.41542	0.422793	1.19069
GOBP_ORGANONITROGEN_COMPOUND_BIOSYNTHETIC_PROCESS	7.08562e-07	1.37064	0.989796	-0.893316			0.00306567	1.30026	0.664579	1.09772
GOBP_DEFENSE_RESPONSE	1.66071e-06	1.44329	0.0133232	1.26425	0.659266	1.07636	0.451515	1.12204	0.2873	1.21451
HALLMARK_INTERFERON_GAMMA_RESPONSE	4.90259e-06	2.00576	0.0709116	1.5376	0.569406	1.18238	0.0562944	1.51551	0.00386238	1.80968
GOBP_MULTICELLULAR_ORGANISMAL_SIGNALING	5.86024e-06	-2.03335	0.0645007	-1.62832	0.0239712	-1.64916	0.013915	-1.72654	0.0164439	-1.7589
GOBP_CELLULAR_MACROMOLECULE_BIOSYNTHETIC_PROCESS	5.94675e-06	1.36024	0.198636	1.14			0.255832	1.14245	0.568048	1.13379
GOBP_INNATE_IMMUNE_RESPONSE	7.9727e-06	1.60489	0.267536	1.23617	0.41338	1.12871	0.0499553	1.3582	0.0836151	1.42591
GOBP_REGULATION_OF_TRANSPORT	8.87612e-06	-1.42468	0.0199244	-1.29735	0.104532	-1.21752	0.243596	-1.17175	0.427116	-1.16338
GOBP_DEFENSE_RESPONSE_TO_OTHER_ORGANISM	1.02438e-05	1.5494	0.0830265	1.24978	0.511445	1.12176	0.159634	1.26327	0.190924	1.32609
GOCC_MITOCHONDRION	1.03806e-05	1.32085	0.694989	-1.06557			4.38969e-08	1.50783	0.979475	-0.938073
GOBP_PRESYNAPSE_ORGANIZATION	1.4238e-05	-2.11633	0.304101	-1.50865	0.163153	-1.56206	0.125315	-1.65005	0.825586	-1.19799
GOBP_DENDRITE_MORPHOGENESIS	2.60548e-05	-1.96468	0.0586555	-1.6018	0.0244787	-1.62953	0.205665	-1.4042	0.646467	-1.27945
GOMF_CYTOSKELETAL_PROTEIN_BINDING	3.27313e-05	-1.48913	0.530534	-1.12896	0.629191	-1.1224	0.0861056	-1.28221	0.421067	-1.20782
GOCC_CYTOPLASMIC_REGION	3.64944e-05	-1.81615	0.011246	-1.59324	0.637147	-1.18289	0.475143	-1.25342	0.038484	-1.62491
GOBP_RIBOSOME_BIOGENESIS	4.37952e-05	1.70132	0.801416	1.03833	0.0164692	1.46735	0.00373499	1.59933	0.657366	1.1938
GOMF_ADENYL_NUCLEOTIDE_BINDING	6.1713e-05	-1.38333	0.17565	-1.2105	0.337849	-1.16334	0.105945	-1.20496	0.215161	-1.21554
GOBP_REGULATION_OF_CATION_CHANNEL_ACTIVITY	8.37966e-05	-1.86272	0.0588368	-1.62117	0.0435476	-1.57152	0.214814	-1.42112	0.715558	-1.2044
GOBP_POSITIVE_REGULATION_OF_SYNAPTIC_TRANSMISSION	9.97603e-05	-1.89985	0.091827	-1.55003	0.214743	-1.46835	0.0915491	-1.5104	0.466897	-1.39056
WP_MITOCHONDRIAL_COMPLEX_I_ASSEMBLY_MODEL_OXPHOS_SYSTEM	0.000143915	2.09488	0.803076	-1.07882	0.0108973	1.86228	0.00175409	2.02511	0.996217	0.673788
GOBP_REGULATION_OF_TRANSPORTER_ACTIVITY	0.000188607	-1.76118	0.0360982	-1.54629	0.0730235	-1.48722	0.0562944	-1.47346	0.651373	-1.2043
GOCC_INTRINSIC_COMPONENT_OF_PRESYNAPTIC_MEMBRANE	0.000189309	-1.98235	0.137565	-1.6081	0.239618	-1.55832	0.0527468	-1.70644	0.476424	-1.49326
GOCC_POTASSIUM_CHANNEL_COMPLEX	0.000217652	-1.96546	0.0123321	-1.81259	0.495805	-1.38323	0.355983	-1.45572	0.0688308	-1.76633
WP_VEGFAVEGFR2_SIGNALING_PATHWAY	0.000265437	1.54158	0.0559779	1.36807	0.0428068	1.33111	0.397171	1.22805	0.653443	1.20199
GOCC_POLYSOME	0.000271675	2.0506	0.313735	1.50366	0.0415953	1.67949	0.0623936	1.74241	0.609607	1.42725
GOBP_REGULATION_OF_DENDRITE_DEVELOPMENT	0.000331375	-1.91823	0.231009	-1.46604	0.0446753	-1.6291	0.0657792	-1.62646	0.520208	-1.38122
GOBP_RIBONUCLEOPROTEIN_COMPLEX_BIOGENESIS	0.000336332	1.54351	0.948606	0.938767	0.0877431	1.28871	0.0131786	1.48007	0.657058	1.169
GOBP_REGULATION_OF_IMMUNE_RESPONSE	0.0003572	1.45135	0.0315605	1.33128	0.732117	1.05543	0.774424	1.03661	0.498177	1.23365
GOBP_REGULATION_OF_SYSTEM_PROCESS	0.0003572	-1.57402	0.34302	-1.26527	0.0292406	-1.4189	0.0465422	-1.39488	0.174267	-1.38466
GOBP_REGULATION_OF_POTASSIUM_ION_TRANSPORT	0.00044267	-1.90359	0.071938	-1.65245	0.07448	-1.59127	0.00309421	-1.87759	0.180657	-1.62458
GOCC_POLYSOMAL_RIBOSOME	0.0005533	2.1033	0.10985	1.8302	0.136024	1.69841	0.115703	1.74971	0.216727	1.73596
GOBP_POSTSYNAPSE_ORGANIZATION	0.000589685	-1.80513	0.161109	-1.46161	0.0159549	-1.62379	0.147345	-1.47732	0.694085	-1.21065
GOMF_HIGH_VOLTAGE_GATED_CALCIUM_CHANNEL_ACTIVITY	0.00064995	-1.85635	0.13806	-1.66739	0.230738	-1.59625	0.110314	-1.68336	0.650504	-1.48674
GOBP_NEGATIVE_REGULATION_OF_SYNAPTIC_TRANSMISSION	0.000843822	-1.93354	0.180119	-1.60811	0.449247	-1.45024	0.204959	-1.53756	0.65408	-1.39887
GOBP_REGULATION_OF_IMMUNE_SYSTEM_PROCESS	0.000949704	1.32138	0.0408531	1.26388	0.838574	1.01441	0.839829	1.01203	0.345223	1.19534
GOCC_SCHAFFER_COLLATERAL_CA1_SYNAPSE	0.00102108	-1.92602	0.0482397	-1.68354	0.310906	-1.45951	0.491731	-1.3135	0.26834	-1.63829
GOBP_SYNAPTIC_TRANSMISSION_GABAERGIC	0.00109104	-1.93298	0.277504	-1.5327	0.531161	-1.37271	0.299335	-1.48367	0.650504	-1.3826
GOBP_NEURON_MIGRATION	0.00110046	-1.80596	0.0542461	-1.59798	0.202993	-1.41199	0.47622	-1.28191	0.257795	-1.50291
GOBP_DENDRITE_EXTENSION	0.00112619	-1.95048	0.228847	-1.61203	0.0215506	-1.81711	0.72179	-1.19168	0.935721	-0.977102
GOCC_DENDRITE_MEMBRANE	0.00115234	-1.98252	0.0567151	-1.78559	0.518048	-1.38297	0.709452	-1.20767	0.283201	-1.6857
GOBP_REGULATION_OF_NEUROTRANSMITTER_RECEPTOR_ACTIVITY	0.00125122	-1.93644	0.112223	-1.70519	0.0507057	-1.69068	0.523903	-1.31551	0.871779	-1.10875
GOBP_POSITIVE_REGULATION_OF_NERVOUS_SYSTEM_DEVELOPMENT	0.00125122	-1.67107	0.0902288	-1.48554	0.0262245	-1.53502	0.0896701	-1.4536	0.720689	-1.15021
GOBP_PRESYNAPTIC_MEMBRANE_ORGANIZATION	0.00125245	-1.84045	0.505069	-1.40495	0.518048	-1.43057	0.497825	-1.42366	0.769048	-1.31691
GOCC_PRESYNAPTIC_ACTIVE_ZONE	0.00132407	-1.87137	0.494345	-1.36919	0.0978278	-1.60832	0.0932099	-1.64211	0.677984	-1.27656
GOBP_NEGATIVE_REGULATION_OF_UBIQUITIN_PROTEIN_TRANSFERASE_ACTIVITY	0.00154463	1.99239	0.601734	1.30973	0.947739	0.918164	0.273557	1.61359	0.266548	1.75436
GOMF_GABA_RECEPTOR_ACTIVITY	0.00155721	-1.92737	0.17565	-1.63071	0.21911	-1.62514	0.125315	-1.74315	0.792787	-1.31402
GOMF_SODIUM_CHANNEL_ACTIVITY	0.00179665	-1.92824	0.0542461	-1.81742	0.401338	-1.47965	0.497412	-1.40642	0.421067	-1.54613
GOBP_IMMUNE_EFFECTOR_PROCESS	0.00183005	1.48848	0.540796	1.14667	0.919429	0.988151	0.181235	1.29126	0.34098	1.31235
GOCC_MAIN_AXON	0.00188162	-1.93257	0.119025	-1.67864	0.275448	-1.50353	0.165572	-1.62506	0.0482963	-1.83862
GOBP_SODIUM_ION_TRANSMEMBRANE_TRANSPORT	0.0019049	-1.78176	0.0709116	-1.58857	0.124937	-1.49795	0.195237	-1.41424	0.609607	-1.32537
GOBP_RESPONSE_TO_INTERFERON_GAMMA	0.00190982	1.86615	0.090979	1.62974	0.563558	1.24947	0.69795	1.17508	0.197586	1.6328
GOBP_CARDIAC_MUSCLE_CELL_ACTION_POTENTIAL	0.0019391	-1.90413	0.340713	-1.4835	0.0428068	-1.69909	0.0609321	-1.69816	0.668157	-1.38365
GOCC_CALCIUM_CHANNEL_COMPLEX	0.00197092	-1.93066	0.0367155	-1.78332	0.0359289	-1.70886	0.489569	-1.32937	0.88421	-1.07613
GOBP_CALCIUM_ION_TRANSMEMBRANE_TRANSPORT	0.00211549	-1.62666	0.0495858	-1.50057	0.0408746	-1.50371	0.689296	-1.11906	0.864848	-1.06078
GOBP_ENTRY_INTO_HOST	0.00218644	1.81002	0.12473	1.54186	0.138777	1.47198	0.529374	1.29007	0.524489	1.38208
GOBP_BIOLOGICAL_PROCESS_INVOLVED_IN_SYMBIOTIC_INTERACTION	0.00223418	1.66097	0.0524664	1.49471	0.082382	1.43824	0.273557	1.3473	0.724598	1.17144
GOBP_HEAD_DEVELOPMENT	0.00223692	-1.44312	0.513482	-1.15268	0.0245489	-1.37467	0.00176604	-1.44433	0.657058	-1.1724
GOBP_GAMMA_AMINOBUTYRIC_ACID_SIGNALING_PATHWAY	0.00232032	-1.96028	0.712231	-1.21041	0.583935	-1.36214	0.00390328	-2.031	0.57842	-1.48075
GOMF_TRANSLATION_INITIATION_FACTOR_ACTIVITY	0.00250795	1.97939	0.669865	1.20039	0.217318	1.56327	0.217451	1.55789	0.876035	1.09272
GOBP_CELL_CELL_SIGNALING_INVOLVED_IN_CARDIAC_CONDUCTION	0.00270733	-1.95484	0.0475155	-1.81625	0.0144376	-1.85984	0.240207	-1.6166	0.905672	-1.05442
GOCC_GABA_RECEPTOR_COMPLEX	0.00294134	-1.91239	0.181792	-1.63811	0.268909	-1.59758	0.133016	-1.70729	0.831267	-1.28431
GOBP_BIOLOGICAL_PROCESS_INVOLVED_IN_INTERACTION_WITH_HOST	0.00298237	1.70691	0.170869	1.44566	0.125384	1.43781	0.499034	1.25832	0.537635	1.33079
GOBP_REGULATION_OF_PRESYNAPSE_ORGANIZATION	0.00314307	-1.93093	0.193431	-1.63226	0.331542	-1.51926	0.74249	-1.19573	0.881803	-1.0917
GOBP_VIRAL_PROCESS	0.00314307	1.48205	0.222487	1.31631	0.371495	1.18576	0.438911	1.21452	0.520208	1.28033
GOBP_NEPHRIC_DUCT_MORPHOGENESIS	0.00314307	-1.77073	0.753262	-1.1929	0.512135	-1.43739	0.910501	-0.917538	0.864848	-1.18062
GOBP_SPHINGOID_METABOLIC_PROCESS	0.00335547	1.97951	0.538034	1.38081	0.975956	0.841432	0.557412	1.36435	0.379669	1.63729
GOCC_NEURON_PROJECTION_MEMBRANE	0.00339022	-1.88516	0.0805982	-1.73044	0.450131	-1.38986	0.544525	-1.30133	0.242157	-1.68402
WP_FRAGILE_X_SYNDROME	0.00357978	-1.73239	0.0375265	-1.68894	0.593032	-1.24014	0.513469	-1.27069	0.111992	-1.66395
KEGG_ANTIGEN_PROCESSING_AND_PRESENTATION	0.00372622	1.9382	0.494345	1.38072	0.338116	1.56807	0.787302	1.11167	0.948396	0.876681
GOBP_REGULATION_OF_EXOCYTOSIS	0.00375902	-1.67443	0.548958	-1.21728	0.677802	-1.17853	0.489569	-1.23458	0.412219	-1.37388
GOMF_PHOSPHORYLATION_DEPENDENT_PROTEIN_BINDING	0.00393217	-1.67678	0.818674	-1.11469	0.482295	-1.42997	0.867008	-1.07222	0.962366	-0.758277
GOBP_MATERNAL_PLACENTA_DEVELOPMENT	0.00402318	1.9911	0.387631	1.57874	0.956314	0.909898	0.670929	1.27589	0.498177	1.53696
GOBP_RIBOSOMAL_LARGE_SUBUNIT_BIOGENESIS	0.00403418	1.86297	0.948606	0.872901	0.0351243	1.68223	0.141061	1.60183	0.93497	0.95729
GOBP_TRANSLATIONAL_INITIATION	0.00418784	1.79467	0.837205	1.02181	0.159055	1.45612	0.130991	1.52995	0.879973	1.05235
GOCC_HIPPOCAMPAL_MOSSY_FIBER_TO_CA3_SYNAPSE	0.00422375	-1.87625	0.0616517	-1.77339	0.249671	-1.56382	0.748548	-1.16304	0.937038	-0.960457
WP_GABA_RECEPTOR_SIGNALING	0.00422375	-1.95126	0.0107888	-1.88429	0.262412	-1.57231	0.483636	-1.44334	0.650504	-1.40009
GOMF_TUBULIN_BINDING	0.00426442	-1.53325	0.567904	-1.1574	0.861165	-1.03427	0.587491	-1.15814	0.671978	-1.16202
WP_VITAMIN_DSENSITIVE_CALCIUM_SIGNALING_IN_DEPRESSION	0.00436403	-1.85062	0.251196	-1.62794	0.356871	-1.47033	0.491731	-1.42854	0.368438	-1.58219
GOMF_MICROTUBULE_BINDING	0.00437291	-1.58663	0.73194	-1.10676	0.877385	-1.03463	0.478229	-1.25247	0.646467	-1.26483
GOCC_DISTAL_AXON	0.00442913	-1.58183	0.189651	-1.38971	0.551892	-1.22516	0.735669	-1.09728	0.518937	-1.28762
GOBP_NEUROTRANSMITTER_SECRETION	0.00458514	-1.72845	0.156113	-1.50979	0.185636	-1.44063	0.766117	-1.09238	0.668157	-1.23462
GOBP_SODIUM_ION_TRANSPORT	0.00461609	-1.63537	0.189095	-1.42555	0.209888	-1.39361	0.132094	-1.463	0.488211	-1.32265
GOCC_ACROSOMAL_MEMBRANE	0.00461609	1.93093	0.103644	1.84942	0.834998	1.10702	0.766117	1.16025	0.520208	1.576
GOBP_NEURON_PROJECTION_EXTENSION	0.00468095	-1.68481	0.132184	-1.52306	0.0254036	-1.61768	0.61931	-1.17943	0.850807	-1.08658
GOBP_REGULATION_OF_HEART_CONTRACTION	0.00480109	-1.69	0.691727	-1.12477	0.269991	-1.39522	0.0562944	-1.59786	0.20117	-1.50269
GOMF_CYTOSKELETAL_MOTOR_ACTIVITY	0.00482169	-1.76864	0.694989	-1.16708	0.83716	-1.07785	0.392323	-1.38447	0.250754	-1.5848
GOMF_SMALL_RIBOSOMAL_SUBUNIT_RRNA_BINDING	0.00485349	1.88533	0.671256	1.29325	0.0618766	1.81485	0.499034	1.43998	0.995512	0.506397
GOMF_AXON_GUIDANCE_RECEPTOR_ACTIVITY	0.0049005	-1.75762	0.207825	-1.58012	0.323984	-1.58754	0.770881	-1.18814	0.93322	-0.986439
GOBP_REGULATION_OF_DENDRITE_MORPHOGENESIS	0.0049005	-1.85473	0.408405	-1.43635	0.402095	-1.42598	0.368645	-1.44887	0.676672	-1.28886
GOCC_ENDOPLASMIC_RETICULUM_LUMEN	0.00492464	1.5509	0.0896295	1.44788	0.618598	1.14364	0.64301	1.1252	0.452588	1.28267
GOBP_REGULATION_OF_METAL_ION_TRANSPORT	0.00497364	-1.56436	0.328277	-1.30407	0.0877431	-1.40483	0.0341228	-1.48459	0.609607	-1.23986
GOCC_AMPA_GLUTAMATE_RECEPTOR_COMPLEX	0.00509131	-1.92324	0.17565	-1.67838	0.0577678	-1.72489	0.947725	-0.822769	0.875269	1.13482
GOBP_ACTIN_FILAMENT_BASED_PROCESS	0.00542541	-1.39191	0.947518	-0.94435	0.503109	-1.17257	0.00373499	-1.42572	0.838773	-1.06695
GOBP_NEURON_CELL_CELL_ADHESION	0.00545524	-1.88108	0.0663265	-1.75789	0.0452216	-1.77444	0.611403	-1.36569	0.931731	-0.958126
GOBP_DOPAMINE_SECRETION	0.00545524	-1.87919	0.485614	-1.3863	0.677802	-1.2718	0.750548	-1.18601	0.597435	-1.48241
GOBP_NEUROMUSCULAR_PROCESS	0.00587427	-1.70066	0.14609	-1.55978	0.617706	-1.21509	0.580539	-1.22326	0.194134	-1.59793
GOMF_GABA_GATED_CHLORIDE_ION_CHANNEL_ACTIVITY	0.00590195	-1.83384	0.107233	-1.73881	0.131061	-1.68447	0.547038	-1.42662	0.882528	-1.10331
GOMF_STRUCTURAL_CONSTITUENT_OF_PRESYNAPTIC_ACTIVE_ZONE	0.00620593	-1.66658	0.457579	-1.44523	0.518048	-1.4069	0.592788	-1.35665	0.737134	-1.3614
GOBP_REGULATION_OF_POSTSYNAPSE_ORGANIZATION	0.00624888	-1.8114	0.498097	-1.30415	0.0277845	-1.69336	0.22385	-1.50283	0.709529	-1.26249
GOMF_PROTEIN_SERINE_THREONINE_TYROSINE_KINASE_ACTIVITY	0.00633995	-1.48552	0.255371	-1.31317	0.0123806	-1.47021	0.158099	-1.32836	0.902865	-1.02369
GOBP_CHEMICAL_SYNAPTIC_TRANSMISSION_POSTSYNAPTIC	0.00672889	-1.78141	0.547142	-1.26261	0.402095	-1.4218	0.283996	-1.4638	0.740595	-1.22195
GOBP_SECOND_MESSENGER_MEDIATED_SIGNALING	0.00695561	-1.59578	0.164064	-1.39376	0.147823	-1.39667	0.612506	-1.15522	0.559956	-1.30918
GOBP_REGULATION_OF_BLOOD_CIRCULATION	0.00702013	-1.60314	0.643068	-1.14709	0.230636	-1.39323	0.0819303	-1.47897	0.127387	-1.52031
GOBP_DEFENSE_RESPONSE_TO_BACTERIUM	0.00716581	1.75138	0.611033	1.15716	0.920817	0.988895	0.0998281	1.60123	0.199483	1.58668
GOBP_RESPONSE_TO_HISTAMINE	0.00716581	-1.74479	0.421473	-1.47884	0.462447	-1.47563	0.205365	-1.59052	0.646575	-1.51543
GOCC_CYTOSKELETON_OF_PRESYNAPTIC_ACTIVE_ZONE	0.00716581	-1.74455	0.505069	-1.41101	0.265522	-1.60665	0.368614	-1.51177	0.900888	-1.10222
GOBP_CENTRAL_NERVOUS_SYSTEM_NEURON_DEVELOPMENT	0.00728366	-1.84305	0.116518	-1.60423	0.711467	-1.20742	0.37427	-1.36861	0.215161	-1.65992
GOBP_MICROTUBULE_BASED_MOVEMENT	0.00728366	-1.52663	0.506345	-1.20327	0.757502	-1.10538	0.355983	-1.27124	0.168783	-1.44232
GOBP_CARDIAC_MUSCLE_CONTRACTION	0.00728366	-1.73184	0.47222	-1.30973	0.0228846	-1.61576	0.0824077	-1.62635	0.597435	-1.38986
GOCC_NEURON_PROJECTION_CYTOPLASM	0.00728366	-1.74545	0.262513	-1.512	0.934747	-0.950154	0.735669	-1.15054	0.26834	-1.575
GOBP_LEARNING	0.00730181	-1.70928	0.0490364	-1.6339	0.510021	-1.31778	0.796104	-1.07447	0.194134	-1.58382
GOBP_LYMPHOCYTE_COSTIMULATION	0.00739803	1.9809	0.352256	1.57677	0.732117	1.15676	0.670294	1.26259	0.791883	1.24381
GOBP_REGULATION_OF_TRANSMISSION_OF_NERVE_IMPULSE	0.00739803	-1.74055	0.618761	-1.3145	0.848043	-1.11331	0.671276	-1.29672	0.704857	-1.41726
GOBP_DIOL_METABOLIC_PROCESS	0.00744942	1.94169	0.691727	1.17045	0.998219	-0.711152	0.535762	1.38293	0.327984	1.64965
GOCC_DENDRITIC_SPINE_MEMBRANE	0.00744942	-1.86635	0.236516	-1.59425	0.598309	-1.3748	0.87072	-0.997557	0.927093	-0.981027
GOMF_PDZ_DOMAIN_BINDING	0.00755956	-1.77011	0.251196	-1.50001	0.118947	-1.54096	0.834089	-1.03502	0.936923	0.947471
GOBP_NEURONAL_ACTION_POTENTIAL	0.00787279	-1.93322	0.0115382	-1.88313	0.471063	-1.46291	0.380158	-1.50581	0.230109	-1.74444
GOCC_FICOLIN_1_RICH_GRANULE	0.00807313	1.62764	0.788709	-1.06979	0.139455	1.42672	0.000738327	1.85674	0.963737	0.887113
GOBP_EMBRYO_IMPLANTATION	0.00808776	1.90663	0.327952	1.569	0.79692	1.13595	0.501284	1.31039	0.267874	1.6789
GOBP_HEART_PROCESS	0.00809167	-1.61838	0.654894	-1.141	0.195627	-1.41222	0.0180542	-1.61301	0.199483	-1.50079
GOBP_POSITIVE_REGULATION_OF_HORMONE_METABOLIC_PROCESS	0.00828193	1.87511	0.505069	1.41766	0.982329	-0.770187	0.573285	1.37376	0.302811	1.6944
GOBP_NEGATIVE_REGULATION_OF_VIRAL_LIFE_CYCLE	0.00835297	1.87848	0.504819	1.42311	0.671113	1.30559	0.132903	1.74954	0.421067	1.6033
GOBP_CYTOSKELETON_DEPENDENT_INTRACELLULAR_TRANSPORT	0.00835894	-1.61177	0.140542	-1.49552	0.854926	-1.04993	0.780254	-1.06312	0.0638692	-1.62714
GOBP_NEUROTRANSMITTER_TRANSPORT	0.00871322	-1.60868	0.0645007	-1.54952	0.0159549	-1.60678	0.868804	-0.9978	0.937038	-0.954548
GOBP_RIBOSOMAL_SMALL_SUBUNIT_BIOGENESIS	0.00872346	1.78706	0.586771	1.21823	0.100729	1.57595	0.159634	1.56138	0.873032	1.08806
GOBP_LEUKOCYTE_MEDIATED_IMMUNITY	0.00872573	1.58545	0.579234	1.14	0.832281	1.03704	0.13012	1.39759	0.571649	1.28436
GOBP_REGULATION_OF_SYNAPTIC_TRANSMISSION_GABAERGIC	0.00872598	-1.86419	0.738725	-1.16693	0.793956	-1.15372	0.231047	-1.55408	0.412219	-1.56322
GOCC_SECRETORY_GRANULE	0.00872598	1.33062	0.95087	0.954086	0.142685	1.20885	0.00364904	1.41807	0.928376	0.987006
GOBP_NEGATIVE_REGULATION_OF_MOLECULAR_FUNCTION	0.00878173	1.2818	0.239455	1.18531	0.177268	1.15201	0.789756	1.02747	0.831267	1.05656
GOBP_CENTRAL_NERVOUS_SYSTEM_NEURON_DIFFERENTIATION	0.00884592	-1.68475	0.402957	-1.34494	0.292963	-1.41378	0.0247574	-1.63591	0.360474	-1.45388
KEGG_PROTEASOME	0.00889391	1.87129	0.961874	-0.790251	0.0245489	1.85368	0.0257685	1.8665	0.976086	0.784868
GOCC_NODE_OF_RANVIER	0.00893795	-1.84286	0.345492	-1.51111	0.356871	-1.53837	0.217078	-1.67298	0.147565	-1.83987
GOMF_VOLTAGE_GATED_SODIUM_CHANNEL_ACTIVITY	0.00930173	-1.87925	0.0188423	-1.82949	0.363264	-1.49361	0.893515	-0.934134	0.755364	-1.30936
GOBP_REGULATION_OF_NERVOUS_SYSTEM_PROCESS	0.00930173	-1.7121	0.23511	-1.49821	0.273786	-1.40875	0.355046	-1.38905	0.538521	-1.36538
GOBP_STRIATED_MUSCLE_CONTRACTION	0.00932762	-1.69123	0.513482	-1.26362	0.0501477	-1.57429	0.0148949	-1.6472	0.511812	-1.38079
HALLMARK_ALLOGRAFT_REJECTION	0.00970414	1.64723	0.421345	1.33821	0.848712	1.03388	0.134844	1.50704	0.357179	1.41918

## Sheet: L2_3 IT
Pathway	ADvaporVSctrl_padj	ADvaporVSctrl_NES	ADVSctrl_padj	ADVSctrl_NES	vaporVSctrl_padj	vaporVSctrl_NES	ADvaporVSAD_padj	ADvaporVSAD_NES	ADvaporVSvapor_padj	ADvaporVSvapor_NES
GOCC_INTRINSIC_COMPONENT_OF_PLASMA_MEMBRANE	0.000489413	-1.39004	0.105114	-1.33023	0.952424	-0.951885	0.206064	-1.17201	0.00082162	-1.36249
GOBP_RIBONUCLEOPROTEIN_COMPLEX_BIOGENESIS	0.00184931	1.7801	0.267779	1.52972	0.894913	0.983486	0.0451343	1.49666	1.55e-05	1.84905
GOMF_MOLECULAR_TRANSDUCER_ACTIVITY	0.0029199	-1.44851	0.165255	-1.38924	0.837305	-1.01554	0.101975	-1.28806	0.0495437	-1.36111
GOBP_INFLAMMATORY_RESPONSE	0.00746402	-1.50622	0.942565	-0.959526	0.736096	-1.07131	0.00582255	-1.51351	0.048283	-1.42653
GOBP_RIBONUCLEOPROTEIN_COMPLEX_SUBUNIT_ORGANIZATION	0.00765848	1.82042	0.289295	1.65075	0.930605	0.935132	0.563986	1.23099	0.0048895	1.87197

## Sheet: L5 ET
Pathway	ADvaporVSctrl_padj	ADvaporVSctrl_NES	ADVSctrl_padj	ADVSctrl_NES	vaporVSctrl_padj	vaporVSctrl_NES	ADvaporVSAD_padj	ADvaporVSAD_NES	ADvaporVSvapor_padj	ADvaporVSvapor_NES
GOCC_INTRINSIC_COMPONENT_OF_PLASMA_MEMBRANE	4.18571e-06	-1.48072	0.0851409	-1.29998	0.134891	-1.20261	0.0227446	-1.25669	0.0178624	-1.29786
GOCC_CATALYTIC_COMPLEX	0.000329336	1.40425	0.491904	1.13635	0.762956	1.02594	0.213209	1.20956	0.000269637	1.44095
HALLMARK_INTERFERON_ALPHA_RESPONSE	0.00212084	1.97297	0.988996	0.806087	1	0.565062	0.000370018	2.11064	0.00246893	2.06035
GOCC_INTRACELLULAR_PROTEIN_CONTAINING_COMPLEX	0.00230737	1.48172	0.317667	1.25435	0.930925	0.976271	0.27805	1.25932	0.0468061	1.42183
GOBP_RIBONUCLEOPROTEIN_COMPLEX_SUBUNIT_ORGANIZATION	0.00350477	1.79812	0.0233981	1.8203	0.651203	1.14418	0.373318	1.36889	0.0217179	1.76825
GOBP_ERK1_AND_ERK2_CASCADE	0.00350477	-1.65979	0.8813	-1.09333	0.197436	-1.34445	0.145504	-1.41788	0.383733	-1.29075
GOBP_REGULATION_OF_RNA_SPLICING	0.00409601	1.84	0.0199372	1.8876	0.763357	-1.09217	0.362783	1.38229	3.3631e-05	2.10819
GOMF_VOLTAGE_GATED_CHANNEL_ACTIVITY	0.00521538	-1.72551	0.658417	-1.29927	0.278243	-1.34992	0.144747	-1.49455	0.125068	-1.52265
GOCC_NUCLEAR_SPECK	0.00568658	1.61606	0.0548187	1.55499	0.634061	-1.1234	0.727269	1.10273	1.14e-05	1.87127
GOBP_NEGATIVE_REGULATION_OF_PROTEIN_LOCALIZATION_TO_CELL_SURFACE	0.00759697	1.97323	0.0685108	1.96657	0.873592	-0.991419	0.611948	1.42583	0.088419	1.83017
GOMF_METAL_ION_TRANSMEMBRANE_TRANSPORTER_ACTIVITY	0.00759697	-1.55917	0.205775	-1.44069	0.606717	-1.13874	0.338739	-1.25205	0.0126669	-1.5402

## Sheet: L5 IT
Pathway	ADvaporVSctrl_padj	ADvaporVSctrl_NES	ADVSctrl_padj	ADVSctrl_NES	vaporVSctrl_padj	vaporVSctrl_NES	ADvaporVSAD_padj	ADvaporVSAD_NES	ADvaporVSvapor_padj	ADvaporVSvapor_NES

## Sheet: L5_6 NP
Pathway	ADvaporVSctrl_padj	ADvaporVSctrl_NES	ADVSctrl_padj	ADVSctrl_NES	vaporVSctrl_padj	vaporVSctrl_NES	ADvaporVSAD_padj	ADvaporVSAD_NES	ADvaporVSvapor_padj	ADvaporVSvapor_NES

## Sheet: L6 CT
Pathway	ADvaporVSctrl_padj	ADvaporVSctrl_NES	ADVSctrl_padj	ADVSctrl_NES	vaporVSctrl_padj	vaporVSctrl_NES	ADvaporVSAD_padj	ADvaporVSAD_NES	ADvaporVSvapor_padj	ADvaporVSvapor_NES
GOMF_EXTRACELLULAR_MATRIX_STRUCTURAL_CONSTITUENT	5.48112e-05	-1.91889	0.420239	-1.7261	0.981081	-0.894509	0.0318753	-1.59729	0.0683207	-1.48735
GOBP_CENTRAL_NERVOUS_SYSTEM_DEVELOPMENT	0.00027002	1.45254	0.952956	-0.977448	0.045909	1.22296	0.013282	1.32732	0.41562	1.15732
GOBP_PEPTIDOGLYCAN_METABOLIC_PROCESS	0.00036821	-1.8004	0.251799	-1.77648	0.348852	-1.45017	0.338526	-1.50782	0.0312968	-1.72219
GOMF_PROTEIN_SERINE_THREONINE_TYROSINE_KINASE_ACTIVITY	0.000401643	-1.49814	0.821079	-1.21843			0.0519537	-1.30249	0.027494	1.48972
GOBP_PROTEIN_LOCALIZATION_TO_ORGANELLE	0.000451166	1.46393	0.821079	1.23887	0.0323703	1.25537	0.0658365	1.29031	0.853664	0.977829
GOCC_GLUTAMATERGIC_SYNAPSE	0.00137578	1.61463	0.841569	1.16867	0.0536059	1.34504	0.0206921	1.47667	0.22268	1.37584
GOCC_DENDRITIC_TREE	0.00203722	1.48163	0.926222	1.01934	0.095273	1.23958	0.000671072	1.48262	0.0189151	1.4731
GOCC_NEURON_TO_NEURON_SYNAPSE	0.00241719	1.58304	0.892554	1.0905	0.111645	1.31531	0.00389842	1.53029	0.0239532	1.56087
GOMF_PEPTIDOGLYCAN_IMMUNE_RECEPTOR_ACTIVITY	0.00330635	-1.78324	0.522157	-1.68991	0.688517	-1.18417	0.509474	-1.41097	0.067858	-1.69378
GOMF_THREONINE_TYPE_ENDOPEPTIDASE_ACTIVITY	0.0033751	1.90246	0.849653	1.37015	0.01583	1.74818	0.00566807	1.85191	0.575084	-1.30491
GOMF_PROTEIN_TYROSINE_KINASE_ACTIVITY	0.00348469	-1.71125	0.821079	-1.47689	0.0123195	-1.62297	0.143806	-1.4202	0.800527	1.0001
GOCC_PERINUCLEAR_REGION_OF_CYTOPLASM	0.00356649	1.43258	1	-0.835293	0.016077	1.3209	0.0021615	1.45206	0.668688	1.066
GOBP_REGULATION_OF_CYTOSKELETON_ORGANIZATION	0.00357572	1.49211	0.821079	1.34142	0.0270183	1.32379	0.143806	1.2826	0.489729	1.17745
GOMF_PROTEIN_KINASE_ACTIVITY	0.00367319	-1.36471	0.821079	-1.20286			0.129213	-1.17669	0.0808789	1.37964
GOBP_NEURON_DEVELOPMENT	0.00383153	1.37627	0.841569	-1.12641	0.214549	1.15908	0.000317963	1.39484	0.00648309	1.40036
GOMF_TRANSFERASE_ACTIVITY_TRANSFERRING_PHOSPHORUS_CONTAINING_GROUPS	0.00384465	-1.28532	0.821079	-1.18545			0.228249	-1.13569	0.09175	1.29853
GOBP_HEAD_DEVELOPMENT	0.00384465	1.41709	0.906764	1.05496	0.113966	1.20928	0.119949	1.26736	0.468733	1.15996
GOBP_COLLAGEN_ACTIVATED_SIGNALING_PATHWAY	0.00418035	-2.04392	0.821079	-1.76864	0.223634	-1.64285	0.0999022	-1.72537	0.308832	-1.56096
GOBP_NEUROTRANSMITTER_TRANSPORT	0.00476049	1.66479	0.821079	1.24591	0.0126035	1.51972	0.119949	1.42031	0.751431	1.03881
GOMF_5_DEOXYRIBOSE_5_PHOSPHATE_LYASE_ACTIVITY	0.00476049	-1.77856	0.979354	0.791624	0.51287	-1.34029	0.0428933	-1.72002	0.488745	-1.38247
GOMF_METAL_ION_TRANSMEMBRANE_TRANSPORTER_ACTIVITY	0.00502767	-1.42198	0.25915	-1.55049			0.395395	-1.11474	0.772767	1.02571
GOCC_PROTEASOME_CORE_COMPLEX_BETA_SUBUNIT_COMPLEX	0.00550873	1.84319	0.827704	1.48502	0.0301803	1.68997	0.0125947	1.79621	0.521997	-1.3604
GOCC_NEURON_SPINE	0.00562305	1.70419	0.547053	1.65238	0.379301	1.26563	0.0842419	1.45779	0.000880013	1.9365
GOBP_REGULATION_OF_CELLULAR_AMIDE_METABOLIC_PROCESS	0.00562305	1.511	0.926222	1.02931	0.144951	1.25234	0.01499	1.43228	0.502342	1.17285
GOBP_NEURON_DIFFERENTIATION	0.0057145	1.32449	0.821079	-1.14156	0.163695	1.13749	0.000441893	1.36222	0.0147625	1.34185
GOBP_NEGATIVE_REGULATION_OF_ION_TRANSPORT	0.00647819	1.78057	0.821079	1.57455	0.0618427	1.50449	0.0357923	1.58496	0.456963	1.29346
GOBP_REGULATION_OF_ORGANELLE_ORGANIZATION	0.00720384	1.33216	0.821079	1.18729	0.113966	1.17573	0.214334	1.18709	0.353782	1.16256
GOBP_CILIUM_OR_FLAGELLUM_DEPENDENT_CELL_MOTILITY	0.00872516	-1.71356	0.821079	-1.34091	0.455653	-1.21923	0.177843	-1.431	0.586483	-1.13786
GOBP_DETECTION_OF_OTHER_ORGANISM	0.00950148	-1.94224	0.501969	-1.90811	0.600732	-1.23674	0.211896	-1.61874	0.106833	-1.77231

## Sheet: L6 IT
Pathway	ADvaporVSctrl_padj	ADvaporVSctrl_NES	ADVSctrl_padj	ADVSctrl_NES	vaporVSctrl_padj	vaporVSctrl_NES	ADvaporVSAD_padj	ADvaporVSAD_NES	ADvaporVSvapor_padj	ADvaporVSvapor_NES
GOCC_PIGMENT_GRANULE	0.000889944	-1.8697	0.0332872	-1.72636	0.332427	-1.35351	0.848244	-1.14585	0.239064	-1.63469
GOCC_SYNAPTIC_MEMBRANE	0.00112027	1.59583	0.820737	-1.05533	0.0942428	1.28317	3.0856e-05	1.85085	0.331153	1.38737
WP_GENES_RELATED_TO_PRIMARY_CILIUM_DEVELOPMENT_BASED_ON_CRISPR	0.00151673	1.9196	0.012824	1.80029	0.0467181	1.62264	0.246935	1.61261	0.342376	1.58863
GOBP_CATION_TRANSPORT	0.00216118	-1.35078	0.0188389	-1.32832	0.0174217	-1.30053	0.431265	-1.16853	0.747137	-1.08397
GOCC_STRIATED_MUSCLE_THIN_FILAMENT	0.00303151	-2.03672	0.716503	-1.28865	0.833033	-0.972985	0.76265	-1.34633	0.702512	-1.52715
GOCC_MYOFILAMENT	0.00357216	-2.06561	0.878368	-1.01242	0.856814	-0.92867	0.472148	-1.62438	0.630087	-1.54246
HALLMARK_FATTY_ACID_METABOLISM	0.00397631	-1.76688	0.104159	-1.58127	0.0604602	-1.51669	0.935315	-1.04527	0.787814	-1.16806
WP_IL18_SIGNALING_PATHWAY	0.00594086	-1.63621	0.0225887	-1.55264	0.0301223	-1.52555	0.927081	-1.05168	0.75561	-1.17656
GOBP_MUSCLE_CELL_FATE_COMMITMENT	0.00594086	2.05359	0.210608	1.80267	0.495738	1.3025	0.607493	1.52921	0.834878	1.2935
GOBP_EXPORT_FROM_CELL	0.00657843	-1.37492	0.0182035	-1.37434	0.0944509	-1.27636	0.936996	-1.0203	0.789953	-1.07752
WP_GLYCOLYSIS_AND_GLUCONEOGENESIS	0.00764036	-2.00028	0.608965	-1.36721	0.574888	-1.19259	0.342705	-1.68925	0.342291	-1.69896
GOBP_CELL_JUNCTION_ASSEMBLY	0.00911978	1.52344	0.394877	1.21228	0.519635	-1.14241	0.10628	1.53085	0.003748	1.68326

## Sheet: L6b
Pathway	ADvaporVSctrl_padj	ADvaporVSctrl_NES	ADVSctrl_padj	ADVSctrl_NES	vaporVSctrl_padj	vaporVSctrl_NES	ADvaporVSAD_padj	ADvaporVSAD_NES	ADvaporVSvapor_padj	ADvaporVSvapor_NES
GOCC_SYNAPTIC_MEMBRANE	4.03811e-06	2.05242	0.296501	1.46929	0.0634254	1.43553	0.00222219	1.67819	0.0611436	1.5711
GOCC_NEURON_SPINE	0.000166449	2.10772	0.0358165	1.90849	0.119702	1.50279	0.539665	1.27267	0.0483707	1.73624
GOCC_POSTSYNAPTIC_MEMBRANE	0.000175259	2.04109	0.659868	1.32699	0.148414	1.39326	0.0154251	1.69388	0.248408	1.47262
GOBP_SYNAPSE_ORGANIZATION	0.000232078	1.8551	0.0419813	1.63752	0.118865	1.34805	0.433837	1.23041	0.0445526	1.60101
GOCC_NEURON_TO_NEURON_SYNAPSE	0.000284834	1.87619	0.52629	1.40341	0.0119625	1.5079	0.264422	1.33242	0.346238	1.31575
GOCC_NEURON_PROJECTION	0.000319378	1.45927	0.127491	1.31505	0.763605	-1.0667	0.283601	1.16255	0.0154467	1.39088
GOBP_CELL_JUNCTION_ASSEMBLY	0.00103672	1.81259	0.0475904	1.63144	0.517512	1.19845	0.466767	1.24832	0.0089975	1.67163
GOBP_NEURON_DEVELOPMENT	0.00164472	1.46642	0.52629	1.24918	0.748514	-1.07876	0.111456	1.2822	0.00279036	1.49903
GOBP_REGULATION_OF_CELL_JUNCTION_ASSEMBLY	0.00234526	1.98023	0.336387	1.60283	0.32989	1.34667	0.190735	1.50083	0.0586436	1.71019
GOCC_DENDRITIC_TREE	0.00272989	1.60569	0.0358165	1.56108	0.796016	-1.06594	0.775928	-1.07208	0.0186531	1.55198
GOBP_REGULATION_OF_SYNAPSE_STRUCTURE_OR_ACTIVITY	0.00640747	1.97414	0.102076	1.73977	0.0210096	1.59527	0.314991	1.39364	0.271967	1.45916
GOBP_PLANAR_CELL_POLARITY_PATHWAY_INVOLVED_IN_AXIS_ELONGATION	0.00642564	1.8294	0.843294	1.25474	0.925329	0.821343	0.111456	1.80467	0.628422	1.40463
GOBP_SYNAPTIC_SIGNALING	0.00642564	1.54915	0.296501	1.3646	0.105046	1.26021	0.183508	1.30126	0.311966	1.26929
GOBP_CELL_CELL_SIGNALING	0.00711376	1.32071	0.364261	1.21746	0.797326	1.03002	0.738858	-1.06762	0.247722	1.22485
GOCC_SOMATODENDRITIC_COMPARTMENT	0.0078032	1.47234	0.0522801	1.48534	0.806871	-1.04575	0.60609	-1.15675	0.0280635	1.4231
GOBP_NEURON_DIFFERENTIATION	0.00798237	1.35919	0.628549	1.17827	0.370732	-1.18302	0.211571	1.1861	0.000935612	1.48412

## Sheet: Lamp5
Pathway	ADvaporVSctrl_padj	ADvaporVSctrl_NES	ADVSctrl_padj	ADVSctrl_NES	vaporVSctrl_padj	vaporVSctrl_NES	ADvaporVSAD_padj	ADvaporVSAD_NES	ADvaporVSvapor_padj	ADvaporVSvapor_NES
GOCC_SYNAPSE	1.2887e-05	1.61448	0.192616	1.35098	0.300803	1.20524	0.243741	1.25962	0.00548402	1.48322
GOCC_NEURON_PROJECTION	1.2887e-05	1.60725	0.138119	1.36415	0.458809	1.12925	0.403761	1.22619	0.00105775	1.51584
GOCC_POSTSYNAPSE	6.23971e-05	1.81028	0.404915	1.45557	0.401322	1.15786	0.193175	1.38459	0.00105775	1.71395
GOBP_SYNAPSE_ORGANIZATION	6.80507e-05	1.93379	0.0156399	1.74316	0.22824	1.32844	0.756653	1.1899	0.00548402	1.81306
GOBP_NEURON_DEVELOPMENT	0.00292044	1.55441	0.461753	1.28506	0.357091	1.14196	0.46958	1.20408	0.0244695	1.46407
GOBP_NEURON_DIFFERENTIATION	0.00453601	1.49985	0.688078	1.23991	0.689263	1.07848	0.61599	1.17079	0.0089664	1.47068
GOBP_NEUROGENESIS	0.00477451	1.45283	0.507422	1.23173	0.70185	1.0749	0.61599	1.13699	0.0089664	1.42765
GOBP_CELL_CELL_ADHESION	0.00477451	1.60642	0.503924	1.33548	0.458809	1.15867	0.757707	1.12591	0.268611	1.36642
GOBP_BIOLOGICAL_ADHESION	0.0087152	1.46901	0.701302	1.22148	0.769622	1.05621	0.711206	1.14532	0.268611	1.302
GOCC_SYNAPTIC_MEMBRANE	0.00948851	1.80883	0.688078	1.3748	0.353337	1.25953	0.148186	1.50762	0.100673	1.63894

[truncated: 11 more sheets: Meis2, Micro-PVM, Oligo, OPC, Peri, Pvalb, Sncg, Sst, Sst Chodl, Vip, VLMC]
